# Supplementary material for: Tuning magnetoelectricity in a mixed-anisotropy antiferromagnet
Source: Nat Commun. 2023 Jun 9;14:3408. doi: 10.1038/s41467-023-39128-7 (PMC10256750; doi:10.1038/s41467-023-39128-7)
Supplement: Supplementary file 3 — Source Data [file 41467_2023_39128_MOESM3_ESM.zip]

Archive with 52 entries (51 files):
- source_data/
- source_data/Fig1b_transition_temperatures_from_simulation.dat
- source_data/Fig1c_susceptibility_LiNi0.80Fe0.20PO4_Tscan_0.5T_a.dat
- source_data/Fig1c_susceptibility_LiNi0.80Fe0.20PO4_Tscan_0.5T_b.dat
- source_data/Fig1c_susceptibility_LiNi0.80Fe0.20PO4_Tscan_0.5T_c.dat
- source_data/Fig1d_susceptibility_LiNiPO4_Tscan_0.5T_a.dat
- source_data/Fig1d_susceptibility_LiNiPO4_Tscan_0.5T_b.dat
- source_data/Fig1d_susceptibility_LiNiPO4_Tscan_0.5T_c.dat
- source_data/Fig1e_susceptibility_LiFePO4_Tscan_0.5T_a.dat
- source_data/Fig1e_susceptibility_LiFePO4_Tscan_0.5T_b.dat
- source_data/Fig1e_susceptibility_LiFePO4_Tscan_0.5T_c.dat
- source_data/Fig2a_E5_neutron_LiNiFePO4_Tscans.dat
- source_data/Fig2b-c_4F1_neutron_LiNiFePO4_Tscan_010_Px_Py_Pz.dat
- source_data/Fig2d-e_4F1_neutron_LiNiFePO4_Tscan_001_Px_Py_Pz.dat
- source_data/Fig2f_canting_angle_from_4F1.dat
- source_data/Fig3a_pyrocurrent_LiNiFePO4_Ea_Ha.dat
- source_data/Fig3a_pyrocurrent_LiNiFePO4_Eb_Ha.dat
- source_data/Fig3b_pyrocurrent_LiNiFePO4_Ea_Hb.dat
- source_data/Fig3b_pyrocurrent_LiNiFePO4_Eb_Hb.dat
- source_data/Fig3c_pyrocurrent_LiNiFePO4_Ea_Hc.dat
- source_data/Fig3c_pyrocurrent_LiNiFePO4_Eb_Hc.dat
- source_data/Fig3d_polarization_LiFePO4_Ea_Hb.dat
- source_data/Fig3d_polarization_LiNiFePO4_Ea_Hb.dat
- source_data/Fig3d_polarization_LiNiFePO4_Ea_Hc.dat
- source_data/Fig3d_polarization_LiNiFePO4_Eb_Ha.dat
- source_data/Fig3d_polarization_LiNiPO4_Ea_Hc_Mercier.dat
- source_data/Fig3e_polarization_LiNiFePO4_Ea_Ha.dat
- source_data/Fig3e_polarization_LiNiFePO4_Eb_Hb.dat
- source_data/Fig3e_polarization_LiNiFePO4_Eb_Hc.dat
- source_data/Fig3f_P_vs_H_LiNiFePO4_Ea_Ha.dat
- source_data/Fig3f_P_vs_H_LiNiFePO4_Ea_Hb.dat
- source_data/Fig3f_P_vs_H_LiNiFePO4_Ea_Hc.dat
- source_data/Fig3f_P_vs_H_LiNiFePO4_Eb_Ha.dat
- source_data/Fig3f_P_vs_H_LiNiFePO4_Eb_Hb.dat
- source_data/Fig3f_P_vs_H_LiNiFePO4_Eb_Hc.dat
- source_data/Fig4a_simulated_susceptibility_LiNi0.80Fe0.20PO4.dat
- source_data/Fig4b_order_parameter_Sa.dat
- source_data/Fig4c_order_parameter_Sb.dat
- source_data/Fig4d_order_parameter_Sc.dat
- source_data/FigED2a-b_4F1_neutron_LiNiFePO4_Tscan_012_Px_Py_Pz.dat
- source_data/FigED2d-e_4F1_neutron_LiNiFePO4_a3scans.zip
- source_data/FigED4a_polarization_LiNi0.80Fe0.020PO4_Ea_Ha.dat
- source_data/FigED4b_polarization_LiNi0.80Fe0.020PO4_Ea_Hb.dat
- source_data/FigED4c_polarization_LiNi0.80Fe0.020PO4_Ea_Hc.dat
- source_data/FigED4d_polarization_LiNi0.80Fe0.020PO4_Eb_Ha.dat
- source_data/FigED4e_polarization_LiNi0.80Fe0.020PO4_Eb_Hb.dat
- source_data/FigED4f_polarization_LiNi0.80Fe0.020PO4_Eb_Hc.dat
- source_data/FigED5a_susceptibility_LiNi0.94Fe0.06PO4_Tscan_0.5T_a.dat
- source_data/FigED5a_susceptibility_LiNi0.94Fe0.06PO4_Tscan_0.5T_b.dat
- source_data/FigED5a_susceptibility_LiNi0.94Fe0.06PO4_Tscan_0.5T_c.dat
- source_data/FigED5b_simulated_susceptibility_LiNi0.94Fe0.06PO4.dat
- source_data/FigED6_b-c_spin_size_Ni_vs_Fe.dat
