# Supplementary material for: Tuning magnetoelectricity in a mixed-anisotropy antiferromagnet
Source: Nat Commun. 2023 Jun 9;14:3408. doi: 10.1038/s41467-023-39128-7 (PMC10256750; doi:10.1038/s41467-023-39128-7)
Supplement: Supplementary file 3 — Source Data [file 41467_2023_39128_MOESM3_ESM.zip › source_data/Fig1b_transition_temperatures_from_simulation.dat]

x      T1 [K]  T2 [K]
0.00   17.75     NaN
0.05   17.40     NaN
0.10   18.80   12.15
0.15   19.50    4.10
0.20   23.35   18.10
0.25   26.85   16.10
0.30   30.35   15.30
0.35   33.85   12.50
0.40   37.00   10.40
0.45   40.50    7.95
0.50   44.00    5.50
0.60   48.90    1.30
0.70   55.55     NaN
0.80   61.50     NaN
0.90   67.45     NaN
1.00   73.05     NaN
