# Supplementary material for: Tuning magnetoelectricity in a mixed-anisotropy antiferromagnet
Source: Nat Commun. 2023 Jun 9;14:3408. doi: 10.1038/s41467-023-39128-7 (PMC10256750; doi:10.1038/s41467-023-39128-7)
Supplement: Supplementary file 3 — Source Data [file 41467_2023_39128_MOESM3_ESM.zip › source_data/Fig1c_susceptibility_LiNi0.80Fe0.20PO4_Tscan_0.5T_a.dat]

T_VTI_(K)	T_sample_(K)	moment_(A_m^2)	B_digital_(T)	B_analog_(T)	sense_phase	sense_amplitude	Time
4.40840E+0	5.00260E+0	6.65608E-6	4.99910E-1	5.06742E-1	5.38047E+1	3.74764E-2	7.23441E+4
4.39041E+0	5.00283E+0	6.65484E-6	4.99910E-1	5.06749E-1	5.38046E+1	3.74565E-2	7.23429E+4
4.39406E+0	5.00143E+0	6.65448E-6	4.99910E-1	5.06785E-1	5.37853E+1	3.74511E-2	7.23449E+4
4.41533E+0	5.00134E+0	6.64998E-6	4.99910E-1	5.06819E-1	5.37736E+1	3.74651E-2	7.23469E+4
4.42075E+0	5.00765E+0	6.64812E-6	4.99910E-1	5.06820E-1	5.37915E+1	3.74334E-2	7.23488E+4
4.42418E+0	5.01843E+0	6.64778E-6	4.99910E-1	5.06810E-1	5.38021E+1	3.74818E-2	7.23509E+4
4.45685E+0	5.06800E+0	6.64620E-6	4.99910E-1	5.06790E-1	5.38242E+1	3.74951E-2	7.23528E+4
4.48604E+0	5.09699E+0	6.64900E-6	4.99910E-1	5.06796E-1	5.38143E+1	3.74598E-2	7.23549E+4
4.51150E+0	5.12059E+0	6.65021E-6	4.99910E-1	5.06800E-1	5.38054E+1	3.74708E-2	7.23568E+4
4.57036E+0	5.18317E+0	6.65234E-6	4.99910E-1	5.06809E-1	5.38173E+1	3.75440E-2	7.23589E+4
4.63592E+0	5.25820E+0	6.65396E-6	4.99910E-1	5.06835E-1	5.37860E+1	3.75049E-2	7.23609E+4
4.68744E+0	5.30750E+0	6.65541E-6	4.99910E-1	5.06867E-1	5.37686E+1	3.74683E-2	7.23628E+4
4.75210E+0	5.35750E+0	6.65668E-6	4.99910E-1	5.06911E-1	5.38501E+1	3.74898E-2	7.23649E+4
4.79633E+0	5.42240E+0	6.65547E-6	4.99910E-1	5.06930E-1	5.37906E+1	3.74844E-2	7.23668E+4
4.85143E+0	5.47969E+0	6.65465E-6	4.99910E-1	5.06940E-1	5.37766E+1	3.75350E-2	7.23689E+4
4.89920E+0	5.51590E+0	6.65181E-6	4.99910E-1	5.06914E-1	5.37951E+1	3.74989E-2	7.23708E+4
4.96055E+0	5.59155E+0	6.65169E-6	4.99910E-1	5.06946E-1	5.37869E+1	3.75887E-2	7.23729E+4
5.02945E+0	5.65326E+0	6.65754E-6	4.99910E-1	5.06960E-1	5.37443E+1	3.75232E-2	7.23749E+4
5.07163E+0	5.69475E+0	6.66827E-6	4.99910E-1	5.06943E-1	5.37721E+1	3.75135E-2	7.23769E+4
5.09560E+0	5.72486E+0	6.67520E-6	4.99910E-1	5.06949E-1	5.37707E+1	3.74804E-2	7.23789E+4
5.15888E+0	5.80097E+0	6.67921E-6	4.99910E-1	5.06959E-1	5.37900E+1	3.75167E-2	7.23808E+4
5.24337E+0	5.88976E+0	6.67910E-6	4.99910E-1	5.06977E-1	5.38063E+1	3.75971E-2	7.23829E+4
5.30157E+0	5.94839E+0	6.67496E-6	4.99910E-1	5.06987E-1	5.37620E+1	3.75411E-2	7.23848E+4
5.35800E+0	6.00730E+0	6.67151E-6	4.99910E-1	5.06999E-1	5.37348E+1	3.75526E-2	7.23869E+4
5.41054E+0	6.07031E+0	6.67560E-6	4.99910E-1	5.07025E-1	5.37516E+1	3.75367E-2	7.23889E+4
5.45992E+0	6.12791E+0	6.68044E-6	4.99910E-1	5.07058E-1	5.37077E+1	3.75615E-2	7.23909E+4
5.49300E+0	6.16500E+0	6.67945E-6	4.99910E-1	5.07069E-1	5.36743E+1	3.75357E-2	7.23929E+4
5.55038E+0	6.23829E+0	6.67708E-6	4.99910E-1	5.07079E-1	5.36917E+1	3.75333E-2	7.23948E+4
5.59305E+0	6.29301E+0	6.67153E-6	4.99910E-1	5.07082E-1	5.37314E+1	3.75275E-2	7.23969E+4
5.62294E+0	6.33227E+0	6.67153E-6	4.99910E-1	5.07061E-1	5.37233E+1	3.75428E-2	7.23988E+4
5.64089E+0	6.35693E+0	6.68729E-6	4.99910E-1	5.07077E-1	5.37136E+1	3.75476E-2	7.24009E+4
5.70538E+0	6.44887E+0	6.70309E-6	4.99910E-1	5.07102E-1	5.37158E+1	3.75738E-2	7.24029E+4
5.74146E+0	6.50146E+0	6.70628E-6	4.99910E-1	5.07081E-1	5.36921E+1	3.75415E-2	7.24049E+4
5.77725E+0	6.55292E+0	6.70135E-6	4.99910E-1	5.07068E-1	5.37047E+1	3.75179E-2	7.24069E+4
5.81565E+0	6.60267E+0	6.69750E-6	4.99910E-1	5.07091E-1	5.36926E+1	3.75534E-2	7.24088E+4
5.84865E+0	6.64874E+0	6.70086E-6	4.99910E-1	5.07116E-1	5.37048E+1	3.75510E-2	7.24109E+4
5.88354E+0	6.69756E+0	6.70420E-6	4.99910E-1	5.07125E-1	5.37001E+1	3.75656E-2	7.24128E+4
5.91740E+0	6.74500E+0	6.70082E-6	4.99910E-1	5.07135E-1	5.37077E+1	3.75733E-2	7.24149E+4
5.96573E+0	6.80499E+0	6.69634E-6	4.99910E-1	5.07144E-1	5.36863E+1	3.75605E-2	7.24168E+4
6.00843E+0	6.85741E+0	6.69754E-6	4.99910E-1	5.07152E-1	5.36659E+1	3.75955E-2	7.24189E+4
6.03580E+0	6.89060E+0	6.69999E-6	4.99910E-1	5.07125E-1	5.36279E+1	3.75999E-2	7.24209E+4
6.10051E+0	6.96337E+0	6.70363E-6	4.99910E-1	5.07156E-1	5.35780E+1	3.75822E-2	7.24228E+4
6.17703E+0	7.02444E+0	6.70930E-6	4.99910E-1	5.07193E-1	5.35604E+1	3.74855E-2	7.24249E+4
6.23565E+0	7.07048E+0	6.71520E-6	4.99910E-1	5.07232E-1	5.35986E+1	3.75055E-2	7.24268E+4
6.27483E+0	7.10466E+0	6.71991E-6	4.99910E-1	5.07239E-1	5.36449E+1	3.74488E-2	7.24289E+4
6.37004E+0	7.19147E+0	6.71924E-6	4.99910E-1	5.07250E-1	5.37065E+1	3.74622E-2	7.24308E+4
6.47781E+0	7.29984E+0	6.71964E-6	4.99910E-1	5.07282E-1	5.36944E+1	3.74689E-2	7.24329E+4
6.54512E+0	7.36882E+0	6.72125E-6	4.99910E-1	5.07317E-1	5.36290E+1	3.74393E-2	7.24349E+4
6.61770E+0	7.43810E+0	6.72283E-6	4.99910E-1	5.07336E-1	5.36643E+1	3.74192E-2	7.24368E+4
6.69236E+0	7.51008E+0	6.72387E-6	4.99910E-1	5.07349E-1	5.36970E+1	3.74459E-2	7.24389E+4
6.76230E+0	7.57956E+0	6.72439E-6	4.99910E-1	5.07361E-1	5.36843E+1	3.74475E-2	7.24408E+4
6.80790E+0	7.62690E+0	6.73159E-6	4.99910E-1	5.07374E-1	5.36678E+1	3.74445E-2	7.24429E+4
6.90578E+0	7.71622E+0	6.74113E-6	4.99910E-1	5.07345E-1	5.36561E+1	3.74662E-2	7.24448E+4
6.97783E+0	7.78805E+0	6.74641E-6	4.99910E-1	5.07328E-1	5.36900E+1	3.74173E-2	7.24469E+4
7.02954E+0	7.84071E+0	6.75427E-6	4.99910E-1	5.07373E-1	5.37422E+1	3.74490E-2	7.24489E+4
7.06358E+0	7.87338E+0	6.76625E-6	4.99910E-1	5.07379E-1	5.37655E+1	3.74674E-2	7.24508E+4
7.14572E+0	7.95277E+0	6.77031E-6	4.99910E-1	5.07389E-1	5.36609E+1	3.75045E-2	7.24529E+4
7.22681E+0	8.03951E+0	6.76647E-6	4.99910E-1	5.07409E-1	5.36753E+1	3.74685E-2	7.24548E+4
7.24995E+0	8.07248E+0	6.76912E-6	4.99910E-1	5.07415E-1	5.36919E+1	3.74778E-2	7.24569E+4
7.30677E+0	8.15026E+0	6.78197E-6	4.99910E-1	5.07426E-1	5.36807E+1	3.74912E-2	7.24588E+4
7.42578E+0	8.24991E+0	6.79909E-6	4.99910E-1	5.07445E-1	5.37021E+1	3.75390E-2	7.24609E+4
7.52981E+0	8.31608E+0	6.81418E-6	4.99910E-1	5.07457E-1	5.37514E+1	3.75343E-2	7.24629E+4
7.62563E+0	8.39952E+0	6.82423E-6	4.99910E-1	5.07471E-1	5.37323E+1	3.75332E-2	7.24648E+4
7.71988E+0	8.47033E+0	6.82953E-6	4.99910E-1	5.07472E-1	5.36929E+1	3.75243E-2	7.24669E+4
7.81618E+0	8.54680E+0	6.83484E-6	4.99910E-1	5.07462E-1	5.36989E+1	3.75107E-2	7.24688E+4
7.89770E+0	8.62190E+0	6.85104E-6	4.99910E-1	5.07509E-1	5.37054E+1	3.75238E-2	7.24709E+4
8.02368E+0	8.72445E+0	6.86915E-6	4.99910E-1	5.07530E-1	5.37065E+1	3.75213E-2	7.24728E+4
8.11977E+0	8.81149E+0	6.88198E-6	4.99910E-1	5.07542E-1	5.37150E+1	3.74935E-2	7.24749E+4
8.16930E+0	8.86150E+0	6.89260E-6	4.99910E-1	5.07523E-1	5.37423E+1	3.75188E-2	7.24769E+4
8.30028E+0	8.97017E+0	6.90443E-6	4.99910E-1	5.07561E-1	5.37391E+1	3.75040E-2	7.24789E+4
8.39406E+0	9.05891E+0	6.91838E-6	4.99910E-1	5.07577E-1	5.37128E+1	3.74984E-2	7.24809E+4
8.48894E+0	9.14213E+0	6.93139E-6	4.99910E-1	5.07576E-1	5.37622E+1	3.74692E-2	7.24828E+4
8.58366E+0	9.22086E+0	6.93888E-6	4.99910E-1	5.07612E-1	5.37363E+1	3.74955E-2	7.24849E+4
8.62775E+0	9.26435E+0	6.94085E-6	4.99910E-1	5.07631E-1	5.36782E+1	3.74966E-2	7.24868E+4
8.75844E+0	9.38124E+0	6.94719E-6	4.99910E-1	5.07662E-1	5.36691E+1	3.74598E-2	7.24889E+4
8.84616E+0	9.45799E+0	6.96298E-6	4.99910E-1	5.07699E-1	5.36180E+1	3.75003E-2	7.24909E+4
8.92150E+0	9.53380E+0	6.98218E-6	4.99910E-1	5.07719E-1	5.36328E+1	3.74862E-2	7.24929E+4
9.03131E+0	9.62318E+0	6.99770E-6	4.99910E-1	5.07716E-1	5.36705E+1	3.75369E-2	7.24949E+4
9.11998E+0	9.70246E+0	7.00512E-6	4.99910E-1	5.07708E-1	5.36340E+1	3.75100E-2	7.24968E+4
9.17100E+0	9.75360E+0	7.01197E-6	4.99910E-1	5.07724E-1	5.36378E+1	3.74624E-2	7.24989E+4
9.28674E+0	9.85618E+0	7.02792E-6	4.99910E-1	5.07714E-1	5.36554E+1	3.74882E-2	7.25008E+4
9.37492E+0	9.93475E+0	7.04484E-6	4.99910E-1	5.07713E-1	5.36707E+1	3.74887E-2	7.25029E+4
9.43412E+0	9.98648E+0	7.05938E-6	4.99910E-1	5.07725E-1	5.36820E+1	3.74924E-2	7.25049E+4
9.47767E+0	1.00237E+1	7.08361E-6	4.99910E-1	5.07732E-1	5.36590E+1	3.75142E-2	7.25069E+4
9.58609E+0	1.01207E+1	7.10811E-6	4.99910E-1	5.07735E-1	5.36628E+1	3.74842E-2	7.25089E+4
9.70908E+0	1.02357E+1	7.12280E-6	4.99910E-1	5.07751E-1	5.36561E+1	3.74909E-2	7.25108E+4
9.78856E+0	1.03095E+1	7.13481E-6	4.99910E-1	5.07812E-1	5.36580E+1	3.74692E-2	7.25129E+4
9.86110E+0	1.03790E+1	7.15230E-6	4.99910E-1	5.07805E-1	5.36743E+1	3.75290E-2	7.25148E+4
9.95221E+0	1.04604E+1	7.17214E-6	4.99910E-1	5.07841E-1	5.36961E+1	3.75390E-2	7.25169E+4
1.00320E+1	1.05336E+1	7.19115E-6	4.99910E-1	5.07898E-1	5.36876E+1	3.75713E-2	7.25188E+4
1.00830E+1	1.05820E+1	7.21266E-6	4.99910E-1	5.07876E-1	5.36873E+1	3.75360E-2	7.25209E+4
1.01818E+1	1.06767E+1	7.22958E-6	4.99910E-1	5.07865E-1	5.36973E+1	3.75256E-2	7.25229E+4
1.02628E+1	1.07497E+1	7.24737E-6	4.99910E-1	5.07871E-1	5.36759E+1	3.75267E-2	7.25248E+4
1.03175E+1	1.07996E+1	7.26712E-6	4.99910E-1	5.07910E-1	5.37182E+1	3.75406E-2	7.25269E+4
1.03528E+1	1.08334E+1	7.28472E-6	4.99910E-1	5.07905E-1	5.37254E+1	3.75292E-2	7.25288E+4
1.04444E+1	1.09206E+1	7.30289E-6	4.99910E-1	5.07901E-1	5.37106E+1	3.75362E-2	7.25309E+4
1.05599E+1	1.10295E+1	7.31215E-6	4.99910E-1	5.07932E-1	5.36981E+1	3.74906E-2	7.25328E+4
1.06303E+1	1.10962E+1	7.31924E-6	4.99910E-1	5.07988E-1	5.37277E+1	3.74550E-2	7.25349E+4
1.07020E+1	1.11670E+1	7.32845E-6	4.99910E-1	5.08015E-1	5.37484E+1	3.74837E-2	7.25369E+4
1.07702E+1	1.12303E+1	7.34017E-6	4.99910E-1	5.08027E-1	5.37180E+1	3.75099E-2	7.25389E+4
1.08388E+1	1.12955E+1	7.36233E-6	4.99910E-1	5.08038E-1	5.37836E+1	3.74691E-2	7.25409E+4
1.08930E+1	1.13490E+1	7.38267E-6	4.99910E-1	5.08052E-1	5.37578E+1	3.74986E-2	7.25428E+4
1.09751E+1	1.14333E+1	7.39786E-6	4.99910E-1	5.08064E-1	5.37262E+1	3.74969E-2	7.25449E+4
1.10465E+1	1.15029E+1	7.41400E-6	4.99910E-1	5.08071E-1	5.37353E+1	3.75254E-2	7.25469E+4
1.10996E+1	1.15546E+1	7.43049E-6	4.99910E-1	5.08050E-1	5.37565E+1	3.74960E-2	7.25489E+4
1.11279E+1	1.15849E+1	7.45411E-6	4.99910E-1	5.08055E-1	5.37622E+1	3.75093E-2	7.25509E+4
1.12459E+1	1.16984E+1	7.48427E-6	4.99910E-1	5.08073E-1	5.37385E+1	3.75114E-2	7.25529E+4
1.13175E+1	1.17641E+1	7.50564E-6	4.99910E-1	5.08079E-1	5.37030E+1	3.75706E-2	7.25549E+4
1.13841E+1	1.18271E+1	7.52100E-6	4.99910E-1	5.08067E-1	5.37358E+1	3.75382E-2	7.25569E+4
1.14203E+1	1.18600E+1	7.53531E-6	4.99910E-1	5.08077E-1	5.37621E+1	3.75634E-2	7.25589E+4
1.15133E+1	1.19503E+1	7.54514E-6	4.99910E-1	5.08120E-1	5.37657E+1	3.75616E-2	7.25609E+4
1.15754E+1	1.20147E+1	7.55897E-6	4.99910E-1	5.08131E-1	5.37513E+1	3.75428E-2	7.25629E+4
1.16430E+1	1.20870E+1	7.58360E-6	4.99910E-1	5.08146E-1	5.37478E+1	3.75857E-2	7.25649E+4
1.17207E+1	1.21619E+1	7.61097E-6	4.99910E-1	5.08158E-1	5.37618E+1	3.75728E-2	7.25669E+4
1.17888E+1	1.22255E+1	7.63241E-6	4.99910E-1	5.08172E-1	5.37250E+1	3.76249E-2	7.25689E+4
1.18420E+1	1.22757E+1	7.64576E-6	4.99910E-1	5.08220E-1	5.37183E+1	3.76277E-2	7.25709E+4
1.18703E+1	1.23059E+1	7.65668E-6	4.99910E-1	5.08237E-1	5.37215E+1	3.76271E-2	7.25729E+4
1.19832E+1	1.24173E+1	7.67307E-6	4.99910E-1	5.08269E-1	5.36958E+1	3.76330E-2	7.25749E+4
1.20283E+1	1.24607E+1	7.69586E-6	4.99910E-1	5.08253E-1	5.37130E+1	3.76268E-2	7.25769E+4
1.20589E+1	1.24919E+1	7.72128E-6	4.99910E-1	5.08259E-1	5.37376E+1	3.76252E-2	7.25789E+4
1.21451E+1	1.25750E+1	7.74446E-6	4.99910E-1	5.08260E-1	5.37229E+1	3.75988E-2	7.25809E+4
1.22468E+1	1.26744E+1	7.76212E-6	4.99910E-1	5.08240E-1	5.37474E+1	3.76280E-2	7.25829E+4
1.23088E+1	1.27374E+1	7.77906E-6	4.99910E-1	5.08228E-1	5.37236E+1	3.76700E-2	7.25849E+4
1.23740E+1	1.27970E+1	7.79968E-6	4.99910E-1	5.08266E-1	5.37218E+1	3.76567E-2	7.25869E+4
1.24456E+1	1.28692E+1	7.82012E-6	4.99910E-1	5.08287E-1	5.37233E+1	3.76406E-2	7.25889E+4
1.25134E+1	1.29345E+1	7.83729E-6	4.99910E-1	5.08298E-1	5.37074E+1	3.76323E-2	7.25909E+4
1.25600E+1	1.29770E+1	7.85649E-6	4.99910E-1	5.08349E-1	5.37241E+1	3.76205E-2	7.25929E+4
1.26357E+1	1.30618E+1	7.87545E-6	4.99910E-1	5.08338E-1	5.37345E+1	3.76179E-2	7.25949E+4
1.27102E+1	1.31288E+1	7.89356E-6	4.99910E-1	5.08346E-1	5.36992E+1	3.76278E-2	7.25969E+4
1.27592E+1	1.31730E+1	7.90893E-6	4.99910E-1	5.08383E-1	5.36988E+1	3.76396E-2	7.25989E+4
1.27910E+1	1.32045E+1	7.92220E-6	4.99910E-1	5.08389E-1	5.37139E+1	3.75786E-2	7.26009E+4
1.28767E+1	1.32862E+1	7.94013E-6	4.99910E-1	5.08399E-1	5.37232E+1	3.76139E-2	7.26029E+4
1.29507E+1	1.33584E+1	7.96599E-6	4.99910E-1	5.08412E-1	5.37390E+1	3.76463E-2	7.26049E+4
1.29796E+1	1.33904E+1	7.99069E-6	4.99910E-1	5.08408E-1	5.37443E+1	3.76591E-2	7.26069E+4
1.30642E+1	1.34801E+1	8.00762E-6	4.99910E-1	5.08396E-1	5.37196E+1	3.76812E-2	7.26089E+4
1.31590E+1	1.35787E+1	8.02830E-6	4.99910E-1	5.08389E-1	5.36983E+1	3.76747E-2	7.26109E+4
1.32187E+1	1.36398E+1	8.04951E-6	4.99910E-1	5.08424E-1	5.36738E+1	3.76933E-2	7.26129E+4
1.32820E+1	1.36950E+1	8.07071E-6	4.99910E-1	5.08409E-1	5.36960E+1	3.76468E-2	7.26149E+4
1.33570E+1	1.37673E+1	8.09599E-6	4.99910E-1	5.08428E-1	5.37259E+1	3.76658E-2	7.26169E+4
1.34239E+1	1.38309E+1	8.11660E-6	4.99910E-1	5.08462E-1	5.37147E+1	3.76728E-2	7.26189E+4
1.34670E+1	1.38710E+1	8.13244E-6	4.99910E-1	5.08436E-1	5.36737E+1	3.76374E-2	7.26209E+4
1.35465E+1	1.39587E+1	8.15346E-6	4.99910E-1	5.08447E-1	5.36625E+1	3.76689E-2	7.26229E+4
1.36187E+1	1.40267E+1	8.18070E-6	4.99910E-1	5.08459E-1	5.36710E+1	3.76284E-2	7.26249E+4
1.36657E+1	1.40705E+1	8.20330E-6	4.99910E-1	5.08469E-1	5.36491E+1	3.76257E-2	7.26269E+4
1.36966E+1	1.41012E+1	8.22096E-6	4.99910E-1	5.08475E-1	5.36941E+1	3.76203E-2	7.26289E+4
1.37824E+1	1.41833E+1	8.24259E-6	4.99910E-1	5.08495E-1	5.37089E+1	3.75930E-2	7.26309E+4
1.38807E+1	1.42824E+1	8.26142E-6	4.99910E-1	5.08533E-1	5.37053E+1	3.76778E-2	7.26329E+4
1.39407E+1	1.43449E+1	8.27439E-6	4.99910E-1	5.08521E-1	5.36932E+1	3.76521E-2	7.26349E+4
1.40050E+1	1.44020E+1	8.29255E-6	4.99910E-1	5.08529E-1	5.36557E+1	3.76282E-2	7.26369E+4
1.40794E+1	1.44771E+1	8.31726E-6	4.99910E-1	5.08541E-1	5.36129E+1	3.76481E-2	7.26389E+4
1.41464E+1	1.45420E+1	8.34396E-6	4.99910E-1	5.08552E-1	5.36528E+1	3.76063E-2	7.26409E+4
1.41900E+1	1.45820E+1	8.36435E-6	4.99910E-1	5.08564E-1	5.36784E+1	3.76653E-2	7.26429E+4
1.42731E+1	1.46725E+1	8.38081E-6	4.99910E-1	5.08577E-1	5.36600E+1	3.76204E-2	7.26449E+4
1.43430E+1	1.47393E+1	8.40226E-6	4.99910E-1	5.08589E-1	5.36341E+1	3.76135E-2	7.26469E+4
1.43890E+1	1.47824E+1	8.42846E-6	4.99910E-1	5.08602E-1	5.36501E+1	3.76206E-2	7.26489E+4
1.44205E+1	1.48131E+1	8.45524E-6	4.99910E-1	5.08618E-1	5.36789E+1	3.76214E-2	7.26509E+4
1.45062E+1	1.48943E+1	8.47698E-6	4.99910E-1	5.08653E-1	5.36925E+1	3.75997E-2	7.26529E+4
1.46066E+1	1.49963E+1	8.49739E-6	4.99910E-1	5.08723E-1	5.37007E+1	3.75801E-2	7.26549E+4
1.46684E+1	1.50615E+1	8.51852E-6	4.99910E-1	5.08758E-1	5.36678E+1	3.76384E-2	7.26569E+4
1.47370E+1	1.51210E+1	8.54299E-6	4.99910E-1	5.08775E-1	5.36875E+1	3.75882E-2	7.26589E+4
1.48050E+1	1.51909E+1	8.56942E-6	4.99910E-1	5.08771E-1	5.36979E+1	3.76416E-2	7.26609E+4
1.48727E+1	1.52566E+1	8.59664E-6	4.99910E-1	5.08760E-1	5.36749E+1	3.76542E-2	7.26629E+4
1.49220E+1	1.53010E+1	8.62271E-6	4.99910E-1	5.08772E-1	5.36803E+1	3.76876E-2	7.26649E+4
1.49995E+1	1.53857E+1	8.64561E-6	4.99910E-1	5.08784E-1	5.37131E+1	3.76914E-2	7.26669E+4
1.50714E+1	1.54519E+1	8.67206E-6	4.99910E-1	5.08795E-1	5.37089E+1	3.77389E-2	7.26689E+4
1.51218E+1	1.54987E+1	8.70004E-6	4.99910E-1	5.08803E-1	5.37049E+1	3.76543E-2	7.26709E+4
1.51522E+1	1.55305E+1	8.72529E-6	4.99910E-1	5.08786E-1	5.36830E+1	3.76623E-2	7.26729E+4
1.52326E+1	1.56102E+1	8.74901E-6	4.99910E-1	5.08775E-1	5.36700E+1	3.76112E-2	7.26749E+4
1.53339E+1	1.57125E+1	8.77299E-6	4.99910E-1	5.08814E-1	5.36848E+1	3.76335E-2	7.26769E+4
1.53971E+1	1.57781E+1	8.79301E-6	4.99910E-1	5.08849E-1	5.36979E+1	3.76037E-2	7.26789E+4
1.54680E+1	1.58380E+1	8.81282E-6	4.99910E-1	5.08867E-1	5.36991E+1	3.76280E-2	7.26809E+4
1.55339E+1	1.59090E+1	8.83816E-6	4.99910E-1	5.08864E-1	5.37073E+1	3.76165E-2	7.26829E+4
1.56011E+1	1.59753E+1	8.86505E-6	4.99910E-1	5.08853E-1	5.37014E+1	3.76132E-2	7.26849E+4
1.56510E+1	1.60190E+1	8.88878E-6	4.99910E-1	5.08901E-1	5.37134E+1	3.75981E-2	7.26869E+4
1.57320E+1	1.61031E+1	8.90934E-6	4.99910E-1	5.08914E-1	5.36944E+1	3.75564E-2	7.26889E+4
1.58010E+1	1.61713E+1	8.93246E-6	4.99910E-1	5.08926E-1	5.36870E+1	3.76146E-2	7.26909E+4
1.58516E+1	1.62214E+1	8.96424E-6	4.99910E-1	5.08938E-1	5.36677E+1	3.76091E-2	7.26929E+4
1.58811E+1	1.62523E+1	9.00057E-6	4.99910E-1	5.08944E-1	5.36744E+1	3.76227E-2	7.26949E+4
1.59962E+1	1.63657E+1	9.03020E-6	4.99910E-1	5.08962E-1	5.36864E+1	3.76116E-2	7.26969E+4
1.60637E+1	1.64317E+1	9.05409E-6	4.99910E-1	5.08974E-1	5.36502E+1	3.76490E-2	7.26989E+4
1.61298E+1	1.64975E+1	9.07769E-6	4.99910E-1	5.08986E-1	5.36532E+1	3.76134E-2	7.27009E+4
1.62070E+1	1.65672E+1	9.10431E-6	4.99910E-1	5.09021E-1	5.36841E+1	3.75859E-2	7.27029E+4
1.62627E+1	1.66278E+1	9.13070E-6	4.99910E-1	5.09049E-1	5.36921E+1	3.76138E-2	7.27049E+4
1.63232E+1	1.66897E+1	9.16196E-6	4.99910E-1	5.09060E-1	5.36785E+1	3.76217E-2	7.27069E+4
1.63850E+1	1.67430E+1	9.19329E-6	4.99910E-1	5.09072E-1	5.36750E+1	3.76197E-2	7.27089E+4
1.64599E+1	1.68236E+1	9.22300E-6	4.99910E-1	5.09066E-1	5.36943E+1	3.76460E-2	7.27109E+4
1.65290E+1	1.68917E+1	9.25128E-6	4.99910E-1	5.09054E-1	5.37018E+1	3.76294E-2	7.27129E+4
1.65850E+1	1.69446E+1	9.27543E-6	4.99910E-1	5.09031E-1	5.36908E+1	3.76603E-2	7.27149E+4
1.66149E+1	1.69760E+1	9.30519E-6	4.99910E-1	5.09049E-1	5.36748E+1	3.76756E-2	7.27169E+4
1.67279E+1	1.70898E+1	9.33661E-6	4.99910E-1	5.09080E-1	5.36635E+1	3.76928E-2	7.27189E+4
1.67964E+1	1.71557E+1	9.36593E-6	4.99910E-1	5.09068E-1	5.36800E+1	3.76972E-2	7.27209E+4
1.68623E+1	1.72193E+1	9.39988E-6	4.99910E-1	5.09079E-1	5.36721E+1	3.77085E-2	7.27229E+4
1.68983E+1	1.72525E+1	9.43756E-6	4.99910E-1	5.09087E-1	5.36650E+1	3.77207E-2	7.27249E+4
1.69929E+1	1.73477E+1	9.47342E-6	4.99910E-1	5.09103E-1	5.36593E+1	3.76989E-2	7.27269E+4
1.70546E+1	1.74119E+1	9.50661E-6	4.99910E-1	5.09114E-1	5.36805E+1	3.77025E-2	7.27289E+4
1.71160E+1	1.74710E+1	9.53701E-6	4.99910E-1	5.09127E-1	5.36765E+1	3.77493E-2	7.27309E+4
1.71920E+1	1.75470E+1	9.56916E-6	4.99910E-1	5.09139E-1	5.36818E+1	3.77160E-2	7.27329E+4
1.72620E+1	1.76142E+1	9.60690E-6	4.99910E-1	5.09150E-1	5.36944E+1	3.76756E-2	7.27349E+4
1.73060E+1	1.76550E+1	9.64085E-6	4.99910E-1	5.09163E-1	5.37084E+1	3.76770E-2	7.27369E+4
1.73906E+1	1.77447E+1	9.66592E-6	4.99910E-1	5.09151E-1	5.36990E+1	3.76694E-2	7.27389E+4
1.74607E+1	1.78129E+1	9.69109E-6	4.99910E-1	5.09148E-1	5.37065E+1	3.76878E-2	7.27409E+4
1.75288E+1	1.78786E+1	9.71490E-6	4.99910E-1	5.09161E-1	5.36569E+1	3.76932E-2	7.27429E+4
1.75942E+1	1.79422E+1	9.73393E-6	4.99910E-1	5.09172E-1	5.35993E+1	3.76372E-2	7.27449E+4
1.76297E+1	1.79759E+1	9.76100E-6	4.99910E-1	5.09180E-1	5.35895E+1	3.76441E-2	7.27469E+4
1.77241E+1	1.80708E+1	9.79959E-6	4.99910E-1	5.09196E-1	5.36470E+1	3.76800E-2	7.27489E+4
1.77858E+1	1.81346E+1	9.83272E-6	4.99910E-1	5.09207E-1	5.36776E+1	3.76636E-2	7.27509E+4
1.78480E+1	1.81960E+1	9.86173E-6	4.99910E-1	5.09220E-1	5.36703E+1	3.76560E-2	7.27529E+4
1.79267E+1	1.82740E+1	9.89376E-6	4.99910E-1	5.09249E-1	5.36769E+1	3.76616E-2	7.27549E+4
1.79955E+1	1.83396E+1	9.93111E-6	4.99910E-1	5.09283E-1	5.36811E+1	3.76780E-2	7.27569E+4
1.80390E+1	1.83790E+1	9.96830E-6	4.99910E-1	5.09295E-1	5.36763E+1	3.76292E-2	7.27589E+4
1.81239E+1	1.84688E+1	1.00011E-5	4.99910E-1	5.09284E-1	5.36226E+1	3.76701E-2	7.27609E+4
1.82200E+1	1.85590E+1	1.00496E-5	4.99910E-1	5.09316E-1	5.36417E+1	3.76461E-2	7.27639E+4
1.82940E+1	1.86337E+1	1.00904E-5	4.99910E-1	5.09336E-1	5.36774E+1	3.76266E-2	7.27658E+4
1.83620E+1	1.87007E+1	1.01320E-5	4.99910E-1	5.09348E-1	5.36434E+1	3.76386E-2	7.27678E+4
1.84070E+1	1.87440E+1	1.01685E-5	4.99910E-1	5.09361E-1	5.36799E+1	3.76714E-2	7.27699E+4
1.84897E+1	1.88324E+1	1.01982E-5	4.99910E-1	5.09373E-1	5.36873E+1	3.76488E-2	7.27719E+4
1.85615E+1	1.88978E+1	1.02283E-5	4.99910E-1	5.09384E-1	5.37037E+1	3.76317E-2	7.27739E+4
1.86109E+1	1.89436E+1	1.02593E-5	4.99910E-1	5.09393E-1	5.37135E+1	3.76382E-2	7.27759E+4
1.86422E+1	1.89761E+1	1.02892E-5	4.99910E-1	5.09388E-1	5.36648E+1	3.76307E-2	7.27779E+4
1.87256E+1	1.90600E+1	1.03220E-5	4.99910E-1	5.09375E-1	5.36572E+1	3.76369E-2	7.27799E+4
1.88273E+1	1.91644E+1	1.03565E-5	4.99910E-1	5.09366E-1	5.36157E+1	3.76307E-2	7.27819E+4
1.88885E+1	1.92280E+1	1.03947E-5	4.99910E-1	5.09400E-1	5.36722E+1	3.76271E-2	7.27839E+4
1.89570E+1	1.92880E+1	1.04416E-5	4.99910E-1	5.09445E-1	5.37049E+1	3.76498E-2	7.27859E+4
1.90251E+1	1.93594E+1	1.04889E-5	4.99910E-1	5.09453E-1	5.36786E+1	3.76509E-2	7.27879E+4
1.90908E+1	1.94257E+1	1.05309E-5	4.99910E-1	5.09442E-1	5.36729E+1	3.76381E-2	7.27899E+4
1.91360E+1	1.94690E+1	1.05707E-5	4.99910E-1	5.09454E-1	5.36818E+1	3.76493E-2	7.27919E+4
1.92203E+1	1.95613E+1	1.06095E-5	4.99910E-1	5.09445E-1	5.37350E+1	3.76476E-2	7.27939E+4
1.92954E+1	1.96248E+1	1.06501E-5	4.99910E-1	5.09440E-1	5.37475E+1	3.76114E-2	7.27959E+4
1.93481E+1	1.96682E+1	1.06904E-5	4.99910E-1	5.09454E-1	5.37563E+1	3.76746E-2	7.27979E+4
1.93806E+1	1.96992E+1	1.07249E-5	4.99910E-1	5.09482E-1	5.37326E+1	3.76372E-2	7.27999E+4
1.94734E+1	1.97751E+1	1.07540E-5	4.99910E-1	5.09522E-1	5.37454E+1	3.76886E-2	7.28019E+4
1.95999E+1	1.98672E+1	1.07913E-5	4.99910E-1	5.09562E-1	5.37410E+1	3.76822E-2	7.28039E+4
1.96761E+1	1.99258E+1	1.08284E-5	4.99910E-1	5.09572E-1	5.37094E+1	3.76712E-2	7.28059E+4
1.97540E+1	1.99850E+1	1.08641E-5	4.99910E-1	5.09557E-1	5.37061E+1	3.76651E-2	7.28079E+4
1.98298E+1	2.00518E+1	1.09060E-5	4.99910E-1	5.09556E-1	5.37416E+1	3.76641E-2	7.28099E+4
1.99027E+1	2.01155E+1	1.09527E-5	4.99910E-1	5.09567E-1	5.37745E+1	3.76556E-2	7.28119E+4
1.99520E+1	2.01580E+1	1.09988E-5	4.99910E-1	5.09579E-1	5.37721E+1	3.76614E-2	7.28139E+4
2.00448E+1	2.02477E+1	1.10429E-5	4.99910E-1	5.09612E-1	5.37433E+1	3.76715E-2	7.28159E+4
2.01178E+1	2.03135E+1	1.10888E-5	4.99910E-1	5.09635E-1	5.37258E+1	3.76687E-2	7.28179E+4
2.01700E+1	2.03622E+1	1.11310E-5	4.99910E-1	5.09616E-1	5.37179E+1	3.76611E-2	7.28199E+4
2.02014E+1	2.03961E+1	1.11686E-5	4.99910E-1	5.09633E-1	5.37364E+1	3.76619E-2	7.28219E+4
2.02785E+1	2.04720E+1	1.12016E-5	4.99910E-1	5.09650E-1	5.37579E+1	3.76601E-2	7.28239E+4
2.03896E+1	2.05761E+1	1.12401E-5	4.99910E-1	5.09660E-1	5.37421E+1	3.76635E-2	7.28259E+4
2.04561E+1	2.06417E+1	1.12859E-5	4.99910E-1	5.09694E-1	5.37182E+1	3.76697E-2	7.28279E+4
2.05286E+1	2.07067E+1	1.13287E-5	4.99910E-1	5.09714E-1	5.37200E+1	3.76562E-2	7.28299E+4
2.05892E+1	2.07677E+1	1.13690E-5	4.99910E-1	5.09725E-1	5.37216E+1	3.76501E-2	7.28319E+4
2.06523E+1	2.08302E+1	1.14092E-5	4.99910E-1	5.09737E-1	5.37596E+1	3.76549E-2	7.28339E+4
2.07090E+1	2.08830E+1	1.14496E-5	4.99910E-1	5.09749E-1	5.37653E+1	3.76632E-2	7.28359E+4
2.07872E+1	2.09634E+1	1.14856E-5	4.99910E-1	5.09761E-1	5.37542E+1	3.76454E-2	7.28379E+4
2.08571E+1	2.10292E+1	1.15179E-5	4.99910E-1	5.09772E-1	5.37423E+1	3.76148E-2	7.28399E+4
2.08990E+1	2.10660E+1	1.15513E-5	4.99910E-1	5.09784E-1	5.37108E+1	3.76256E-2	7.28419E+4
2.09874E+1	2.11586E+1	1.15820E-5	4.99910E-1	5.09773E-1	5.37123E+1	3.76632E-2	7.28439E+4
2.10596E+1	2.12281E+1	1.16145E-5	4.99910E-1	5.09783E-1	5.36997E+1	3.76540E-2	7.28459E+4
2.11301E+1	2.12950E+1	1.16495E-5	4.99910E-1	5.09821E-1	5.36806E+1	3.76498E-2	7.28479E+4
2.11980E+1	2.13600E+1	1.16826E-5	4.99910E-1	5.09833E-1	5.37014E+1	3.76672E-2	7.28499E+4
2.12338E+1	2.13930E+1	1.17120E-5	4.99910E-1	5.09852E-1	5.36638E+1	3.76586E-2	7.28519E+4
2.13306E+1	2.14888E+1	1.17351E-5	4.99910E-1	5.09883E-1	5.37085E+1	3.76693E-2	7.28539E+4
2.13935E+1	2.15528E+1	1.17543E-5	4.99910E-1	5.09872E-1	5.37273E+1	3.76514E-2	7.28559E+4
2.14510E+1	2.16080E+1	1.17688E-5	4.99910E-1	5.09849E-1	5.37376E+1	3.76631E-2	7.28579E+4
2.15284E+1	2.16874E+1	1.17811E-5	4.99910E-1	5.09888E-1	5.37267E+1	3.76096E-2	7.28599E+4
2.15959E+1	2.17512E+1	1.17951E-5	4.99910E-1	5.09943E-1	5.37401E+1	3.76398E-2	7.28619E+4
2.16509E+1	2.18001E+1	1.18056E-5	4.99910E-1	5.09954E-1	5.37798E+1	3.76308E-2	7.28639E+4
2.16810E+1	2.18308E+1	1.18113E-5	4.99910E-1	5.09960E-1	5.37723E+1	3.76197E-2	7.28659E+4
2.17908E+1	2.19391E+1	1.18156E-5	4.99910E-1	5.09977E-1	5.37900E+1	3.76406E-2	7.28679E+4
2.18357E+1	2.19827E+1	1.18238E-5	4.99910E-1	5.09984E-1	5.38138E+1	3.76686E-2	7.28699E+4
2.18680E+1	2.20150E+1	1.18319E-5	4.99910E-1	5.09979E-1	5.38106E+1	3.76340E-2	7.28719E+4
2.19551E+1	2.20976E+1	1.18383E-5	4.99910E-1	5.09975E-1	5.38091E+1	3.76267E-2	7.28739E+4
2.20568E+1	2.21959E+1	1.18469E-5	4.99910E-1	5.09974E-1	5.37255E+1	3.76093E-2	7.28759E+4
2.21203E+1	2.22596E+1	1.18559E-5	4.99910E-1	5.09962E-1	5.37525E+1	3.76295E-2	7.28779E+4
2.21840E+1	2.23160E+1	1.18626E-5	4.99910E-1	5.09940E-1	5.38310E+1	3.76277E-2	7.28799E+4
2.22614E+1	2.23894E+1	1.18671E-5	4.99910E-1	5.09959E-1	5.37516E+1	3.76212E-2	7.28819E+4
2.23294E+1	2.24541E+1	1.18749E-5	4.99910E-1	5.09993E-1	5.38085E+1	3.76263E-2	7.28839E+4
2.23720E+1	2.24950E+1	1.18826E-5	4.99910E-1	5.10043E-1	5.38118E+1	3.76325E-2	7.28859E+4
2.24576E+1	2.25831E+1	1.18816E-5	4.99910E-1	5.10033E-1	5.38210E+1	3.76422E-2	7.28879E+4
2.25248E+1	2.26502E+1	1.18814E-5	4.99910E-1	5.10029E-1	5.37846E+1	3.76517E-2	7.28899E+4
2.25695E+1	2.26934E+1	1.18835E-5	4.99910E-1	5.10042E-1	5.37739E+1	3.76249E-2	7.28919E+4
2.26017E+1	2.27239E+1	1.18895E-5	4.99910E-1	5.10059E-1	5.37697E+1	3.76323E-2	7.28939E+4
2.26871E+1	2.28043E+1	1.18976E-5	4.99910E-1	5.10084E-1	5.38269E+1	3.76526E-2	7.28959E+4
2.27885E+1	2.29056E+1	1.18995E-5	4.99910E-1	5.10124E-1	5.38263E+1	3.76864E-2	7.28979E+4
2.28510E+1	2.29694E+1	1.18991E-5	4.99910E-1	5.10159E-1	5.38288E+1	3.76675E-2	7.28999E+4
2.29180E+1	2.30280E+1	1.19031E-5	4.99910E-1	5.10149E-1	5.38324E+1	3.76597E-2	7.29019E+4
2.29870E+1	2.30982E+1	1.19138E-5	4.99910E-1	5.10134E-1	5.38544E+1	3.76829E-2	7.29039E+4
2.30542E+1	2.31608E+1	1.19171E-5	4.99910E-1	5.10123E-1	5.38196E+1	3.76834E-2	7.29059E+4
2.31010E+1	2.31990E+1	1.19196E-5	4.99910E-1	5.10170E-1	5.38097E+1	3.76733E-2	7.29079E+4
2.31817E+1	2.32837E+1	1.19255E-5	4.99910E-1	5.10183E-1	5.38074E+1	3.76551E-2	7.29099E+4
2.32543E+1	2.33493E+1	1.19305E-5	4.99910E-1	5.10195E-1	5.37661E+1	3.76741E-2	7.29119E+4
2.33062E+1	2.33957E+1	1.19378E-5	4.99910E-1	5.10206E-1	5.37676E+1	3.77251E-2	7.29139E+4
2.33389E+1	2.34275E+1	1.19458E-5	4.99910E-1	5.10212E-1	5.37917E+1	3.77234E-2	7.29159E+4
2.34232E+1	2.35091E+1	1.19466E-5	4.99910E-1	5.10213E-1	5.38118E+1	3.76613E-2	7.29179E+4
2.35277E+1	2.36107E+1	1.19431E-5	4.99910E-1	5.10225E-1	5.37955E+1	3.76528E-2	7.29199E+4
2.35931E+1	2.36740E+1	1.19433E-5	4.99910E-1	5.10282E-1	5.38288E+1	3.76969E-2	7.29219E+4
2.36610E+1	2.37360E+1	1.19478E-5	4.99910E-1	5.10305E-1	5.38312E+1	3.76588E-2	7.29239E+4
2.37312E+1	2.38062E+1	1.19540E-5	4.99910E-1	5.10301E-1	5.38637E+1	3.77672E-2	7.29259E+4
2.37984E+1	2.38699E+1	1.19617E-5	4.99910E-1	5.10290E-1	5.38512E+1	3.77388E-2	7.29279E+4
2.38440E+1	2.39100E+1	1.19692E-5	4.99910E-1	5.10301E-1	5.38291E+1	3.77825E-2	7.29299E+4
2.39285E+1	2.40018E+1	1.19740E-5	4.99910E-1	5.10313E-1	5.37887E+1	3.77096E-2	7.29319E+4
2.39987E+1	2.40675E+1	1.19775E-5	4.99910E-1	5.10334E-1	5.37818E+1	3.77017E-2	7.29339E+4
2.40484E+1	2.41134E+1	1.19751E-5	4.99910E-1	5.10375E-1	5.37656E+1	3.77175E-2	7.29359E+4
2.40802E+1	2.41452E+1	1.19741E-5	4.99910E-1	5.10381E-1	5.37679E+1	3.76752E-2	7.29379E+4
2.41614E+1	2.42239E+1	1.19770E-5	4.99910E-1	5.10400E-1	5.38177E+1	3.77288E-2	7.29399E+4
2.42666E+1	2.43231E+1	1.19835E-5	4.99910E-1	5.10440E-1	5.38000E+1	3.77499E-2	7.29419E+4
2.43332E+1	2.43864E+1	1.19928E-5	4.99910E-1	5.10429E-1	5.38450E+1	3.77208E-2	7.29439E+4
2.44030E+1	2.44490E+1	1.19966E-5	4.99910E-1	5.10434E-1	5.38349E+1	3.76945E-2	7.29459E+4
2.44666E+1	2.45126E+1	1.19963E-5	4.99910E-1	5.10432E-1	5.38397E+1	3.77412E-2	7.29479E+4
2.45320E+1	2.45744E+1	1.19938E-5	4.99910E-1	5.10421E-1	5.38431E+1	3.77298E-2	7.29499E+4
2.45880E+1	2.46210E+1	1.19995E-5	4.99910E-1	5.10430E-1	5.38130E+1	3.77546E-2	7.29519E+4
2.46685E+1	2.47037E+1	1.20019E-5	4.99910E-1	5.10442E-1	5.37817E+1	3.77320E-2	7.29539E+4
2.47371E+1	2.47700E+1	1.19991E-5	4.99910E-1	5.10458E-1	5.37800E+1	3.77678E-2	7.29559E+4
2.47750E+1	2.48050E+1	1.20002E-5	4.99910E-1	5.10503E-1	5.37882E+1	3.77458E-2	7.29579E+4
2.48484E+1	2.48824E+1	1.20022E-5	4.99910E-1	5.10521E-1	5.37628E+1	3.77347E-2	7.29599E+4
2.48981E+1	2.49348E+1	1.20045E-5	4.99910E-1	5.10538E-1	5.37582E+1	3.77367E-2	7.29619E+4
2.49948E+1	2.50306E+1	1.20047E-5	4.99910E-1	5.10579E-1	5.37914E+1	3.77460E-2	7.29639E+4
2.50613E+1	2.50953E+1	1.20005E-5	4.99910E-1	5.10590E-1	5.37842E+1	3.77451E-2	7.29659E+4
2.50950E+1	2.51299E+1	1.20002E-5	4.99910E-1	5.10588E-1	5.37716E+1	3.77135E-2	7.29679E+4
2.51883E+1	2.52249E+1	1.20051E-5	4.99910E-1	5.10564E-1	5.37637E+1	3.77544E-2	7.29699E+4
2.52500E+1	2.52851E+1	1.20062E-5	4.99910E-1	5.10551E-1	5.37716E+1	3.77222E-2	7.29719E+4
2.53090E+1	2.53370E+1	1.20089E-5	4.99910E-1	5.10589E-1	5.37860E+1	3.77616E-2	7.29739E+4
2.53913E+1	2.54132E+1	1.20088E-5	4.99910E-1	5.10609E-1	5.37693E+1	3.77245E-2	7.29759E+4
2.54629E+1	2.54781E+1	1.19987E-5	4.99910E-1	5.10621E-1	5.37642E+1	3.77365E-2	7.29779E+4
2.55080E+1	2.55180E+1	1.19902E-5	4.99910E-1	5.10633E-1	5.37578E+1	3.77435E-2	7.29799E+4
2.55975E+1	2.56083E+1	1.19937E-5	4.99910E-1	5.10645E-1	5.37702E+1	3.77652E-2	7.29819E+4
2.56728E+1	2.56716E+1	1.20044E-5	4.99910E-1	5.10656E-1	5.37448E+1	3.77527E-2	7.29839E+4
2.57239E+1	2.57158E+1	1.20087E-5	4.99910E-1	5.10665E-1	5.37750E+1	3.77404E-2	7.29859E+4
2.57566E+1	2.57481E+1	1.20089E-5	4.99910E-1	5.10659E-1	5.37741E+1	3.77503E-2	7.29879E+4
2.58407E+1	2.58292E+1	1.20094E-5	4.99910E-1	5.10646E-1	5.37403E+1	3.77672E-2	7.29899E+4
2.59456E+1	2.59300E+1	1.20099E-5	4.99910E-1	5.10636E-1	5.37216E+1	3.77695E-2	7.29919E+4
2.60115E+1	2.59936E+1	1.20118E-5	4.99910E-1	5.10670E-1	5.37536E+1	3.77460E-2	7.29939E+4
2.60790E+1	2.60510E+1	1.20151E-5	4.99910E-1	5.10688E-1	5.37904E+1	3.77096E-2	7.29959E+4
2.61485E+1	2.61231E+1	1.20114E-5	4.99910E-1	5.10715E-1	5.38082E+1	3.77491E-2	7.29979E+4
2.62141E+1	2.61886E+1	1.19972E-5	4.99910E-1	5.10750E-1	5.37761E+1	3.77807E-2	7.29999E+4
2.62580E+1	2.62300E+1	1.19899E-5	4.99910E-1	5.10762E-1	5.37984E+1	3.77497E-2	7.30019E+4
2.63434E+1	2.63170E+1	1.19915E-5	4.99910E-1	5.10774E-1	5.37769E+1	3.77544E-2	7.30039E+4
2.64097E+1	2.63860E+1	1.19977E-5	4.99910E-1	5.10786E-1	5.37524E+1	3.77720E-2	7.30059E+4
2.64578E+1	2.64362E+1	1.19981E-5	4.99910E-1	5.10797E-1	5.37277E+1	3.77317E-2	7.30079E+4
2.64879E+1	2.64668E+1	1.19950E-5	4.99910E-1	5.10791E-1	5.36967E+1	3.77184E-2	7.30099E+4
2.66015E+1	2.65762E+1	1.19927E-5	4.99910E-1	5.10783E-1	5.37221E+1	3.76881E-2	7.30119E+4
2.66650E+1	2.66416E+1	1.19851E-5	4.99910E-1	5.10794E-1	5.37702E+1	3.77163E-2	7.30139E+4
2.67270E+1	2.67075E+1	1.19834E-5	4.99910E-1	5.10806E-1	5.37645E+1	3.77102E-2	7.30159E+4
2.67991E+1	2.67703E+1	1.19859E-5	4.99910E-1	5.10818E-1	5.37749E+1	3.77624E-2	7.30179E+4
2.68613E+1	2.68334E+1	1.19818E-5	4.99910E-1	5.10829E-1	5.37666E+1	3.77420E-2	7.30199E+4
2.69244E+1	2.68976E+1	1.19756E-5	4.99910E-1	5.10841E-1	5.37491E+1	3.77766E-2	7.30219E+4
2.69780E+1	2.69520E+1	1.19739E-5	4.99910E-1	5.10853E-1	5.37133E+1	3.77223E-2	7.30239E+4
2.70552E+1	2.70243E+1	1.19745E-5	4.99910E-1	5.10864E-1	5.37106E+1	3.76810E-2	7.30259E+4
2.71216E+1	2.70863E+1	1.19752E-5	4.99910E-1	5.10875E-1	5.37261E+1	3.76978E-2	7.30279E+4
2.71747E+1	2.71360E+1	1.19695E-5	4.99910E-1	5.10887E-1	5.37762E+1	3.77053E-2	7.30299E+4
2.72069E+1	2.71668E+1	1.19597E-5	4.99910E-1	5.10904E-1	5.37849E+1	3.77122E-2	7.30319E+4
2.73237E+1	2.72758E+1	1.19562E-5	4.99910E-1	5.10948E-1	5.37559E+1	3.77569E-2	7.30339E+4
2.73705E+1	2.73183E+1	1.19587E-5	4.99910E-1	5.10961E-1	5.37207E+1	3.77337E-2	7.30359E+4
2.74049E+1	2.73496E+1	1.19621E-5	4.99910E-1	5.10978E-1	5.37388E+1	3.76916E-2	7.30379E+4
2.74942E+1	2.74338E+1	1.19640E-5	4.99910E-1	5.10994E-1	5.37457E+1	3.76939E-2	7.30399E+4
2.75978E+1	2.75384E+1	1.19628E-5	4.99910E-1	5.10985E-1	5.37427E+1	3.77146E-2	7.30419E+4
2.76630E+1	2.76030E+1	1.19602E-5	4.99910E-1	5.10974E-1	5.37777E+1	3.76848E-2	7.30439E+4
2.77270E+1	2.76580E+1	1.19531E-5	4.99910E-1	5.10980E-1	5.37448E+1	3.76888E-2	7.30459E+4
2.77969E+1	2.77285E+1	1.19493E-5	4.99910E-1	5.10992E-1	5.37755E+1	3.77098E-2	7.30479E+4
2.78625E+1	2.77937E+1	1.19472E-5	4.99910E-1	5.11003E-1	5.37741E+1	3.76910E-2	7.30499E+4
2.79070E+1	2.78370E+1	1.19437E-5	4.99910E-1	5.11016E-1	5.37892E+1	3.77020E-2	7.30519E+4
2.79881E+1	2.79253E+1	1.19414E-5	4.99910E-1	5.11028E-1	5.37752E+1	3.76969E-2	7.30539E+4
2.80566E+1	2.79858E+1	1.19397E-5	4.99910E-1	5.11048E-1	5.37974E+1	3.77107E-2	7.30559E+4
2.81060E+1	2.80295E+1	1.19374E-5	4.99910E-1	5.11088E-1	5.37757E+1	3.77076E-2	7.30579E+4
2.81387E+1	2.80631E+1	1.19327E-5	4.99910E-1	5.11094E-1	5.37962E+1	3.76618E-2	7.30599E+4
2.82212E+1	2.81423E+1	1.19298E-5	4.99910E-1	5.11113E-1	5.37790E+1	3.76925E-2	7.30619E+4
2.83248E+1	2.82408E+1	1.19263E-5	4.99910E-1	5.11163E-1	5.37473E+1	3.76695E-2	7.30639E+4
2.83886E+1	2.83054E+1	1.19184E-5	4.99910E-1	5.11174E-1	5.37350E+1	3.76877E-2	7.30659E+4
2.84550E+1	2.83700E+1	1.19119E-5	4.99910E-1	5.11186E-1	5.37593E+1	3.76716E-2	7.30679E+4
2.85172E+1	2.84328E+1	1.19050E-5	4.99910E-1	5.11184E-1	5.37734E+1	3.76424E-2	7.30699E+4
2.85809E+1	2.84950E+1	1.18984E-5	4.99910E-1	5.11173E-1	5.37618E+1	3.76796E-2	7.30719E+4
2.86350E+1	2.85440E+1	1.18963E-5	4.99910E-1	5.11182E-1	5.37558E+1	3.76808E-2	7.30739E+4
2.87182E+1	2.86235E+1	1.18931E-5	4.99910E-1	5.11194E-1	5.37866E+1	3.76617E-2	7.30759E+4
2.87884E+1	2.86893E+1	1.18921E-5	4.99910E-1	5.11210E-1	5.37712E+1	3.76587E-2	7.30779E+4
2.88270E+1	2.87250E+1	1.18921E-5	4.99910E-1	5.11256E-1	5.37553E+1	3.76414E-2	7.30799E+4
2.89191E+1	2.88120E+1	1.18912E-5	4.99910E-1	5.11291E-1	5.37733E+1	3.76749E-2	7.30819E+4
2.89854E+1	2.88809E+1	1.18863E-5	4.99910E-1	5.11304E-1	5.37670E+1	3.76885E-2	7.30839E+4
2.90529E+1	2.89487E+1	1.18809E-5	4.99910E-1	5.11292E-1	5.37391E+1	3.76565E-2	7.30859E+4
2.91201E+1	2.90141E+1	1.18779E-5	4.99910E-1	5.11303E-1	5.38056E+1	3.76458E-2	7.30879E+4
2.91557E+1	2.90455E+1	1.18767E-5	4.99910E-1	5.11311E-1	5.37783E+1	3.76562E-2	7.30899E+4
2.92554E+1	2.91409E+1	1.18732E-5	4.99910E-1	5.11326E-1	5.37678E+1	3.76508E-2	7.30919E+4
2.93203E+1	2.92055E+1	1.18667E-5	4.99910E-1	5.11338E-1	5.37829E+1	3.76988E-2	7.30939E+4
2.93780E+1	2.92600E+1	1.18621E-5	4.99910E-1	5.11350E-1	5.37578E+1	3.76626E-2	7.30959E+4
2.94552E+1	2.93378E+1	1.18610E-5	4.99910E-1	5.11345E-1	5.37331E+1	3.76959E-2	7.30979E+4
2.95209E+1	2.94027E+1	1.18594E-5	4.99910E-1	5.11335E-1	5.37389E+1	3.76920E-2	7.30999E+4
2.95610E+1	2.94410E+1	1.18591E-5	4.99910E-1	5.11309E-1	5.37128E+1	3.76987E-2	7.31019E+4
2.96486E+1	2.95261E+1	1.18597E-5	4.99910E-1	5.11341E-1	5.36597E+1	3.76744E-2	7.31039E+4
2.97189E+1	2.95889E+1	1.18608E-5	4.99910E-1	5.11369E-1	5.36324E+1	3.76883E-2	7.31059E+4
2.97669E+1	2.96338E+1	1.18593E-5	4.99910E-1	5.11380E-1	5.36542E+1	3.76669E-2	7.31079E+4
2.97982E+1	2.96666E+1	1.18543E-5	4.99910E-1	5.11386E-1	5.36928E+1	3.76742E-2	7.31099E+4
2.98790E+1	2.97483E+1	1.18504E-5	4.99910E-1	5.11405E-1	5.37333E+1	3.76852E-2	7.31119E+4
2.99826E+1	2.98511E+1	1.18463E-5	4.99910E-1	5.11445E-1	5.36859E+1	3.77049E-2	7.31139E+4
3.00492E+1	2.99160E+1	1.18414E-5	4.99910E-1	5.11435E-1	5.36855E+1	3.76680E-2	7.31159E+4
3.01170E+1	2.99710E+1	1.18398E-5	4.99910E-1	5.11440E-1	5.36706E+1	3.76686E-2	7.31179E+4
3.01889E+1	3.00371E+1	1.18403E-5	4.99910E-1	5.11451E-1	5.36627E+1	3.76619E-2	7.31199E+4
3.02575E+1	3.01014E+1	1.18381E-5	4.99910E-1	5.11462E-1	5.37077E+1	3.76652E-2	7.31219E+4
3.03040E+1	3.01460E+1	1.18364E-5	4.99910E-1	5.11475E-1	5.37438E+1	3.76540E-2	7.31239E+4
3.03898E+1	3.02334E+1	1.18333E-5	4.99910E-1	5.11443E-1	5.37149E+1	3.76633E-2	7.31259E+4
3.04597E+1	3.03000E+1	1.18241E-5	4.99910E-1	5.11421E-1	5.37075E+1	3.76374E-2	7.31279E+4
3.05087E+1	3.03476E+1	1.18136E-5	4.99910E-1	5.11432E-1	5.37590E+1	3.76526E-2	7.31299E+4
3.05406E+1	3.03810E+1	1.18092E-5	4.99910E-1	5.11438E-1	5.37337E+1	3.76850E-2	7.31319E+4
3.06218E+1	3.04623E+1	1.18073E-5	4.99910E-1	5.11458E-1	5.37164E+1	3.76659E-2	7.31339E+4
3.07235E+1	3.05640E+1	1.18069E-5	4.99910E-1	5.11518E-1	5.37241E+1	3.76823E-2	7.31359E+4
3.07881E+1	3.06288E+1	1.17988E-5	4.99910E-1	5.11553E-1	5.37283E+1	3.76794E-2	7.31379E+4
3.08550E+1	3.06830E+1	1.17887E-5	4.99910E-1	5.11570E-1	5.37369E+1	3.76589E-2	7.31399E+4
3.09231E+1	3.07549E+1	1.17863E-5	4.99910E-1	5.11566E-1	5.37641E+1	3.76846E-2	7.31419E+4
3.09880E+1	3.08209E+1	1.17885E-5	4.99910E-1	5.11555E-1	5.37619E+1	3.76870E-2	7.31439E+4
3.10320E+1	3.08630E+1	1.17901E-5	4.99910E-1	5.11566E-1	5.36964E+1	3.76729E-2	7.31459E+4
3.11207E+1	3.09494E+1	1.17931E-5	4.99910E-1	5.11557E-1	5.36940E+1	3.76502E-2	7.31479E+4
3.11888E+1	3.10151E+1	1.17970E-5	4.99910E-1	5.11558E-1	5.37101E+1	3.76696E-2	7.31499E+4
3.12384E+1	3.10626E+1	1.17926E-5	4.99910E-1	5.11600E-1	5.36828E+1	3.77006E-2	7.31519E+4
3.12706E+1	3.10933E+1	1.17855E-5	4.99910E-1	5.11594E-1	5.37061E+1	3.76831E-2	7.31539E+4
3.13454E+1	3.11639E+1	1.17775E-5	4.99910E-1	5.11589E-1	5.37241E+1	3.76832E-2	7.31559E+4
3.14492E+1	3.12638E+1	1.17724E-5	4.99910E-1	5.11597E-1	5.37232E+1	3.76754E-2	7.31579E+4
3.15157E+1	3.13296E+1	1.17688E-5	4.99910E-1	5.11609E-1	5.37511E+1	3.76630E-2	7.31599E+4
3.15850E+1	3.13980E+1	1.17661E-5	4.99910E-1	5.11645E-1	5.37496E+1	3.76911E-2	7.31619E+4
3.16502E+1	3.14580E+1	1.17637E-5	4.99910E-1	5.11671E-1	5.37272E+1	3.77007E-2	7.31639E+4
3.17159E+1	3.15196E+1	1.17638E-5	4.99910E-1	5.11682E-1	5.37101E+1	3.77095E-2	7.31659E+4
3.17680E+1	3.15710E+1	1.17656E-5	4.99910E-1	5.11661E-1	5.37035E+1	3.76956E-2	7.31679E+4
3.18521E+1	3.16529E+1	1.17574E-5	4.99910E-1	5.11667E-1	5.37211E+1	3.76952E-2	7.31699E+4
3.19220E+1	3.17175E+1	1.17476E-5	4.99910E-1	5.11683E-1	5.36944E+1	3.77210E-2	7.31719E+4
3.19749E+1	3.17665E+1	1.17454E-5	4.99910E-1	5.11729E-1	5.36856E+1	3.77283E-2	7.31739E+4
3.20057E+1	3.17984E+1	1.17406E-5	4.99910E-1	5.11723E-1	5.36909E+1	3.76801E-2	7.31759E+4
3.21159E+1	3.19130E+1	1.17337E-5	4.99910E-1	5.11715E-1	5.36826E+1	3.76584E-2	7.31779E+4
3.21588E+1	3.19564E+1	1.17335E-5	4.99910E-1	5.11728E-1	5.36968E+1	3.76464E-2	7.31799E+4
3.21913E+1	3.19883E+1	1.17323E-5	4.99910E-1	5.11745E-1	5.37076E+1	3.77066E-2	7.31819E+4
3.22771E+1	3.20696E+1	1.17253E-5	4.99910E-1	5.11761E-1	5.37012E+1	3.77260E-2	7.31839E+4
3.23782E+1	3.21720E+1	1.17202E-5	4.99910E-1	5.11762E-1	5.36798E+1	3.77015E-2	7.31859E+4
3.24409E+1	3.22386E+1	1.17214E-5	4.99910E-1	5.11774E-1	5.36908E+1	3.76692E-2	7.31879E+4
3.24960E+1	3.22880E+1	1.17139E-5	4.99910E-1	5.11815E-1	5.36921E+1	3.76890E-2	7.31899E+4
3.25737E+1	3.23670E+1	1.17032E-5	4.99910E-1	5.11836E-1	5.36890E+1	3.77115E-2	7.31919E+4
3.26401E+1	3.24317E+1	1.17060E-5	4.99910E-1	5.11848E-1	5.36838E+1	3.77033E-2	7.31939E+4
3.26810E+1	3.24690E+1	1.17108E-5	4.99910E-1	5.11859E-1	5.37372E+1	3.77171E-2	7.31959E+4
3.27594E+1	3.25556E+1	1.17050E-5	4.99910E-1	5.11870E-1	5.37380E+1	3.77349E-2	7.31979E+4
3.28000E+1	3.26223E+1	1.16996E-5	4.99910E-1	5.11882E-1	5.37237E+1	3.77825E-2	7.31999E+4
3.28221E+1	3.26675E+1	1.16975E-5	4.99910E-1	5.11893E-1	5.37006E+1	3.78304E-2	7.32019E+4
3.28369E+1	3.26978E+1	1.17015E-5	4.99910E-1	5.11899E-1	5.36683E+1	3.78120E-2	7.32039E+4
3.28778E+1	3.27723E+1	1.17138E-5	4.99910E-1	5.11908E-1	5.36655E+1	3.77987E-2	7.32059E+4
3.29428E+1	3.28666E+1	1.17171E-5	4.99910E-1	5.11937E-1	5.36834E+1	3.77816E-2	7.32079E+4
3.29891E+1	3.29278E+1	1.17080E-5	4.99910E-1	5.11970E-1	5.36955E+1	3.77653E-2	7.32099E+4
3.30420E+1	3.29870E+1	1.16991E-5	4.99910E-1	5.11963E-1	5.36706E+1	3.77511E-2	7.32119E+4
3.31088E+1	3.30483E+1	1.16914E-5	4.99910E-1	5.11975E-1	5.36533E+1	3.77196E-2	7.32139E+4
3.31751E+1	3.31066E+1	1.16750E-5	4.99910E-1	5.12008E-1	5.36594E+1	3.76984E-2	7.32159E+4
3.32260E+1	3.31480E+1	1.16553E-5	4.99910E-1	5.12021E-1	5.36028E+1	3.76595E-2	7.32179E+4
3.33252E+1	3.32231E+1	1.16463E-5	4.99910E-1	5.12031E-1	5.36221E+1	3.76618E-2	7.32199E+4
3.34032E+1	3.32873E+1	1.16397E-5	4.99910E-1	5.12042E-1	5.36376E+1	3.76572E-2	7.32219E+4
3.34595E+1	3.33356E+1	1.16281E-5	4.99910E-1	5.12055E-1	5.36415E+1	3.76577E-2	7.32239E+4
3.34942E+1	3.33646E+1	1.16205E-5	4.99910E-1	5.12071E-1	5.36626E+1	3.76647E-2	7.32259E+4
3.35748E+1	3.34350E+1	1.16228E-5	4.99910E-1	5.12088E-1	5.36926E+1	3.76789E-2	7.32279E+4
3.36951E+1	3.35420E+1	1.16246E-5	4.99910E-1	5.12089E-1	5.36556E+1	3.76812E-2	7.32299E+4
3.37732E+1	3.36087E+1	1.16198E-5	4.99910E-1	5.12101E-1	5.36895E+1	3.76508E-2	7.32319E+4
3.38484E+1	3.36662E+1	1.16178E-5	4.99910E-1	5.12090E-1	5.37151E+1	3.76261E-2	7.32339E+4
3.39189E+1	3.37276E+1	1.16188E-5	4.99910E-1	5.12084E-1	5.36995E+1	3.76315E-2	7.32359E+4
3.39917E+1	3.37926E+1	1.16184E-5	4.99910E-1	5.12096E-1	5.36898E+1	3.76680E-2	7.32379E+4
3.40570E+1	3.38540E+1	1.16131E-5	4.99910E-1	5.12109E-1	5.36747E+1	3.76921E-2	7.32399E+4
3.41555E+1	3.39286E+1	1.16079E-5	4.99910E-1	5.12137E-1	5.37038E+1	3.76672E-2	7.32419E+4
3.42413E+1	3.39915E+1	1.16065E-5	4.99910E-1	5.12170E-1	5.36972E+1	3.76375E-2	7.32439E+4
3.42960E+1	3.40300E+1	1.16003E-5	4.99910E-1	5.12144E-1	5.37241E+1	3.76711E-2	7.32459E+4
3.44164E+1	3.41234E+1	1.15915E-5	4.99910E-1	5.12156E-1	5.37323E+1	3.76345E-2	7.32479E+4
3.45017E+1	3.41858E+1	1.15886E-5	4.99910E-1	5.12168E-1	5.37303E+1	3.76622E-2	7.32499E+4
3.45602E+1	3.42291E+1	1.15842E-5	4.99910E-1	5.12177E-1	5.37225E+1	3.76308E-2	7.32519E+4
3.46054E+1	3.42638E+1	1.15775E-5	4.99910E-1	5.12183E-1	5.37272E+1	3.76576E-2	7.32539E+4
3.47207E+1	3.43503E+1	1.15750E-5	4.99910E-1	5.12195E-1	5.37259E+1	3.76592E-2	7.32559E+4
3.48506E+1	3.44542E+1	1.15769E-5	4.99910E-1	5.12216E-1	5.37143E+1	3.76183E-2	7.32579E+4
3.49293E+1	3.45228E+1	1.15749E-5	4.99910E-1	5.12228E-1	5.37822E+1	3.76786E-2	7.32599E+4
3.50040E+1	3.45900E+1	1.15696E-5	4.99910E-1	5.12269E-1	5.37105E+1	3.76418E-2	7.32619E+4
3.50880E+1	3.46656E+1	1.15634E-5	4.99910E-1	5.12293E-1	5.37033E+1	3.76341E-2	7.32639E+4
3.51641E+1	3.47329E+1	1.15631E-5	4.99910E-1	5.12305E-1	5.36976E+1	3.76446E-2	7.32659E+4
3.52130E+1	3.47750E+1	1.15648E-5	4.99910E-1	5.12354E-1	5.37006E+1	3.76396E-2	7.32679E+4
3.53055E+1	3.48722E+1	1.15607E-5	4.99910E-1	5.12369E-1	5.37264E+1	3.76512E-2	7.32699E+4
3.53756E+1	3.49453E+1	1.15520E-5	4.99910E-1	5.12382E-1	5.37354E+1	3.76648E-2	7.32719E+4
3.54268E+1	3.49987E+1	1.15438E-5	4.99910E-1	5.12395E-1	5.37174E+1	3.76540E-2	7.32739E+4
3.54602E+1	3.50339E+1	1.15350E-5	4.99910E-1	5.12401E-1	5.37350E+1	3.76560E-2	7.32759E+4
3.55367E+1	3.51110E+1	1.15231E-5	4.99910E-1	5.12412E-1	5.37402E+1	3.76495E-2	7.32779E+4
3.56438E+1	3.52194E+1	1.15208E-5	4.99910E-1	5.12433E-1	5.36858E+1	3.76170E-2	7.32799E+4
3.57120E+1	3.52921E+1	1.15245E-5	4.99910E-1	5.12446E-1	5.36964E+1	3.76354E-2	7.32819E+4
3.57799E+1	3.53618E+1	1.15220E-5	4.99910E-1	5.12435E-1	5.37449E+1	3.76464E-2	7.32839E+4
3.58406E+1	3.54277E+1	1.15152E-5	4.99910E-1	5.12432E-1	5.37436E+1	3.76820E-2	7.32859E+4
3.59033E+1	3.54939E+1	1.15147E-5	4.99910E-1	5.12444E-1	5.37641E+1	3.77112E-2	7.32879E+4
3.59590E+1	3.55480E+1	1.15109E-5	4.99910E-1	5.12457E-1	5.37248E+1	3.76594E-2	7.32899E+4
3.60361E+1	3.56265E+1	1.15040E-5	4.99910E-1	5.12450E-1	5.37403E+1	3.76590E-2	7.32919E+4
3.60998E+1	3.56960E+1	1.15020E-5	4.99910E-1	5.12441E-1	5.37163E+1	3.76892E-2	7.32939E+4
3.61360E+1	3.57380E+1	1.15037E-5	4.99910E-1	5.12455E-1	5.37139E+1	3.76828E-2	7.32959E+4
3.62259E+1	3.58296E+1	1.15034E-5	4.99910E-1	5.12443E-1	5.36992E+1	3.76864E-2	7.32979E+4
3.62896E+1	3.58943E+1	1.15023E-5	4.99910E-1	5.12453E-1	5.37035E+1	3.76506E-2	7.32999E+4
3.63317E+1	3.59383E+1	1.15014E-5	4.99910E-1	5.12488E-1	5.37360E+1	3.76924E-2	7.33019E+4
3.63643E+1	3.59732E+1	1.14958E-5	4.99910E-1	5.12495E-1	5.37206E+1	3.76777E-2	7.33039E+4
3.64474E+1	3.60569E+1	1.14852E-5	4.99910E-1	5.12506E-1	5.37288E+1	3.76719E-2	7.33059E+4
3.65422E+1	3.61556E+1	1.14786E-5	4.99910E-1	5.12526E-1	5.37680E+1	3.76832E-2	7.33079E+4
3.66018E+1	3.62229E+1	1.14784E-5	4.99910E-1	5.12538E-1	5.37568E+1	3.76771E-2	7.33099E+4
3.66550E+1	3.62810E+1	1.14716E-5	4.99910E-1	5.12551E-1	5.37618E+1	3.76950E-2	7.33119E+4
3.67292E+1	3.63539E+1	1.14622E-5	4.99910E-1	5.12562E-1	5.37481E+1	3.77213E-2	7.33139E+4
3.67935E+1	3.64167E+1	1.14605E-5	4.99910E-1	5.12573E-1	5.37391E+1	3.77435E-2	7.33159E+4
3.68340E+1	3.64560E+1	1.14656E-5	4.99910E-1	5.12585E-1	5.37444E+1	3.76814E-2	7.33179E+4
3.69173E+1	3.65467E+1	1.14713E-5	4.99910E-1	5.12597E-1	5.36952E+1	3.77030E-2	7.33199E+4
3.69808E+1	3.66143E+1	1.14722E-5	4.99910E-1	5.12609E-1	5.37649E+1	3.76999E-2	7.33219E+4
3.70247E+1	3.66609E+1	1.14638E-5	4.99910E-1	5.12620E-1	5.37930E+1	3.77248E-2	7.33239E+4
3.70553E+1	3.66936E+1	1.14472E-5	4.99910E-1	5.12626E-1	5.38263E+1	3.77323E-2	7.33259E+4
3.71333E+1	3.67723E+1	1.14350E-5	4.99910E-1	5.12637E-1	5.37972E+1	3.77339E-2	7.33279E+4
3.72281E+1	3.68693E+1	1.14306E-5	4.99910E-1	5.12656E-1	5.37581E+1	3.77227E-2	7.33299E+4
3.72878E+1	3.69329E+1	1.14319E-5	4.99910E-1	5.12667E-1	5.37752E+1	3.77078E-2	7.33319E+4
3.73500E+1	3.69900E+1	1.14328E-5	4.99910E-1	5.12652E-1	5.37793E+1	3.77445E-2	7.33339E+4
3.74181E+1	3.70594E+1	1.14261E-5	4.99910E-1	5.12636E-1	5.37564E+1	3.77081E-2	7.33359E+4
3.74820E+1	3.71275E+1	1.14207E-5	4.99910E-1	5.12625E-1	5.37598E+1	3.77172E-2	7.33379E+4
3.75240E+1	3.71750E+1	1.14217E-5	4.99910E-1	5.12638E-1	5.37924E+1	3.76894E-2	7.33399E+4
3.76062E+1	3.72532E+1	1.14178E-5	4.99910E-1	5.12649E-1	5.37628E+1	3.77812E-2	7.33419E+4
3.76713E+1	3.73136E+1	1.14132E-5	4.99910E-1	5.12659E-1	5.37310E+1	3.77213E-2	7.33439E+4
3.77177E+1	3.73576E+1	1.14117E-5	4.99910E-1	5.12672E-1	5.37534E+1	3.77240E-2	7.33459E+4
3.77494E+1	3.73890E+1	1.14107E-5	4.99910E-1	5.12689E-1	5.37347E+1	3.77760E-2	7.33479E+4
3.78298E+1	3.74650E+1	1.14063E-5	4.99910E-1	5.12722E-1	5.36618E+1	3.77766E-2	7.33499E+4
3.79344E+1	3.75620E+1	1.14046E-5	4.99910E-1	5.12782E-1	5.36558E+1	3.77595E-2	7.33519E+4
3.80001E+1	3.76252E+1	1.14093E-5	4.99910E-1	5.12794E-1	5.37092E+1	3.77849E-2	7.33539E+4
3.80660E+1	3.76920E+1	1.14047E-5	4.99910E-1	5.12806E-1	5.37115E+1	3.77596E-2	7.33559E+4
3.81329E+1	3.77559E+1	1.13947E-5	4.99910E-1	5.12818E-1	5.36924E+1	3.77630E-2	7.33579E+4
3.81974E+1	3.78187E+1	1.13876E-5	4.99910E-1	5.12829E-1	5.37168E+1	3.77289E-2	7.33599E+4
3.82440E+1	3.78660E+1	1.13805E-5	4.99910E-1	5.12841E-1	5.37238E+1	3.77183E-2	7.33619E+4
3.83299E+1	3.79407E+1	1.13718E-5	4.99910E-1	5.12852E-1	5.37323E+1	3.78050E-2	7.33639E+4
3.83973E+1	3.80069E+1	1.13699E-5	4.99910E-1	5.12863E-1	5.37216E+1	3.77599E-2	7.33659E+4
3.84465E+1	3.80591E+1	1.13658E-5	4.99910E-1	5.12875E-1	5.37372E+1	3.77970E-2	7.33679E+4
3.84779E+1	3.80916E+1	1.13634E-5	4.99910E-1	5.12881E-1	5.37437E+1	3.78070E-2	7.33699E+4
3.85902E+1	3.81995E+1	1.13668E-5	4.99910E-1	5.12914E-1	5.37221E+1	3.77535E-2	7.33719E+4
3.86568E+1	3.82616E+1	1.13644E-5	4.99910E-1	5.12949E-1	5.36936E+1	3.77686E-2	7.33739E+4
3.87223E+1	3.83242E+1	1.13586E-5	4.99910E-1	5.12960E-1	5.36724E+1	3.77280E-2	7.33759E+4
3.87560E+1	3.83566E+1	1.13527E-5	4.99910E-1	5.12968E-1	5.37003E+1	3.77606E-2	7.33779E+4
3.88543E+1	3.84544E+1	1.13482E-5	4.99910E-1	5.12983E-1	5.37266E+1	3.77255E-2	7.33799E+4
3.89181E+1	3.85187E+1	1.13414E-5	4.99910E-1	5.12996E-1	5.36618E+1	3.76934E-2	7.33819E+4
3.89710E+1	3.85700E+1	1.13325E-5	4.99910E-1	5.13007E-1	5.36854E+1	3.77091E-2	7.33839E+4
3.90505E+1	3.86508E+1	1.13272E-5	4.99910E-1	5.13002E-1	5.37082E+1	3.77073E-2	7.33859E+4
3.91176E+1	3.87161E+1	1.13192E-5	4.99910E-1	5.12992E-1	5.37083E+1	3.76960E-2	7.33879E+4
3.91590E+1	3.87540E+1	1.13115E-5	4.99910E-1	5.13004E-1	5.37191E+1	3.77510E-2	7.33899E+4
3.92455E+1	3.88323E+1	1.13034E-5	4.99910E-1	5.13014E-1	5.36593E+1	3.77671E-2	7.33919E+4
3.93111E+1	3.88988E+1	1.12998E-5	4.99910E-1	5.13037E-1	5.36880E+1	3.77487E-2	7.33939E+4
3.93565E+1	3.89432E+1	1.13015E-5	4.99910E-1	5.13072E-1	5.36614E+1	3.77549E-2	7.33959E+4
3.93913E+1	3.89746E+1	1.13009E-5	4.99910E-1	5.13067E-1	5.36427E+1	3.77180E-2	7.33979E+4
3.94807E+1	3.90561E+1	1.12982E-5	4.99910E-1	5.13072E-1	5.36164E+1	3.77460E-2	7.33999E+4
3.95824E+1	3.91554E+1	1.12972E-5	4.99910E-1	5.13122E-1	5.36023E+1	3.77132E-2	7.34019E+4
3.96458E+1	3.92182E+1	1.12936E-5	4.99910E-1	5.13156E-1	5.36598E+1	3.77136E-2	7.34039E+4
3.97100E+1	3.92750E+1	1.12856E-5	4.99910E-1	5.13173E-1	5.36416E+1	3.76874E-2	7.34059E+4
3.97805E+1	3.93403E+1	1.12821E-5	4.99910E-1	5.13199E-1	5.36004E+1	3.77540E-2	7.34079E+4
3.98452E+1	3.94014E+1	1.12806E-5	4.99910E-1	5.13233E-1	5.36261E+1	3.77376E-2	7.34099E+4
3.98870E+1	3.94420E+1	1.12813E-5	4.99910E-1	5.13208E-1	5.36429E+1	3.77667E-2	7.34119E+4
3.99717E+1	3.95380E+1	1.12826E-5	4.99910E-1	5.13197E-1	5.36225E+1	3.77527E-2	7.34139E+4
4.00401E+1	3.95980E+1	1.12749E-5	4.99910E-1	5.13183E-1	5.36164E+1	3.77758E-2	7.34159E+4
4.00889E+1	3.96407E+1	1.12653E-5	4.99910E-1	5.13163E-1	5.36040E+1	3.77599E-2	7.34179E+4
4.01213E+1	3.96746E+1	1.12586E-5	4.99910E-1	5.13169E-1	5.35771E+1	3.77699E-2	7.34199E+4
4.02018E+1	3.97605E+1	1.12535E-5	4.99910E-1	5.13180E-1	5.36245E+1	3.77642E-2	7.34219E+4
4.03039E+1	3.98618E+1	1.12491E-5	4.99910E-1	5.13211E-1	5.36017E+1	3.77706E-2	7.34239E+4
4.03697E+1	3.99210E+1	1.12424E-5	4.99910E-1	5.13245E-1	5.35973E+1	3.77766E-2	7.34259E+4
4.04340E+1	3.99760E+1	1.12433E-5	4.99910E-1	5.13262E-1	5.35846E+1	3.77653E-2	7.34279E+4
4.05060E+1	4.00511E+1	1.12420E-5	4.99910E-1	5.13274E-1	5.35897E+1	3.77449E-2	7.34299E+4
4.05731E+1	4.01190E+1	1.12367E-5	4.99910E-1	5.13286E-1	5.36318E+1	3.77403E-2	7.34319E+4
4.06180E+1	4.01620E+1	1.12353E-5	4.99910E-1	5.13298E-1	5.36168E+1	3.77389E-2	7.34339E+4
4.07079E+1	4.02450E+1	1.12342E-5	4.99910E-1	5.13310E-1	5.35676E+1	3.77484E-2	7.34359E+4
4.07748E+1	4.03087E+1	1.12273E-5	4.99910E-1	5.13321E-1	5.36178E+1	3.77568E-2	7.34379E+4
4.08236E+1	4.03559E+1	1.12180E-5	4.99910E-1	5.13332E-1	5.35993E+1	3.77514E-2	7.34399E+4
4.08558E+1	4.03866E+1	1.12118E-5	4.99910E-1	5.13338E-1	5.35733E+1	3.77852E-2	7.34419E+4
4.09708E+1	4.04973E+1	1.12102E-5	4.99910E-1	5.13356E-1	5.35651E+1	3.77363E-2	7.34439E+4
4.10409E+1	4.05639E+1	1.12109E-5	4.99910E-1	5.13376E-1	5.35894E+1	3.77123E-2	7.34459E+4
4.11122E+1	4.06308E+1	1.12034E-5	4.99910E-1	5.13410E-1	5.35983E+1	3.77191E-2	7.34479E+4
4.11853E+1	4.06946E+1	1.11939E-5	4.99910E-1	5.13430E-1	5.36374E+1	3.77610E-2	7.34499E+4
4.12502E+1	4.07581E+1	1.11916E-5	4.99910E-1	5.13454E-1	5.36089E+1	3.77331E-2	7.34519E+4
4.13163E+1	4.08219E+1	1.11889E-5	4.99910E-1	5.13489E-1	5.36202E+1	3.77685E-2	7.34539E+4
4.13730E+1	4.08740E+1	1.11853E-5	4.99910E-1	5.13504E-1	5.35994E+1	3.77509E-2	7.34559E+4
4.14555E+1	4.09529E+1	1.11772E-5	4.99910E-1	5.13516E-1	5.36051E+1	3.77380E-2	7.34579E+4
4.15258E+1	4.10133E+1	1.11714E-5	4.99910E-1	5.13527E-1	5.35864E+1	3.77467E-2	7.34599E+4
4.15811E+1	4.10580E+1	1.11666E-5	4.99910E-1	5.13537E-1	5.35802E+1	3.77387E-2	7.34619E+4
4.16141E+1	4.10883E+1	1.11611E-5	4.99910E-1	5.13531E-1	5.35762E+1	3.77314E-2	7.34639E+4
4.17295E+1	4.11999E+1	1.11559E-5	4.99910E-1	5.13522E-1	5.35675E+1	3.77019E-2	7.34659E+4
4.18007E+1	4.12697E+1	1.11517E-5	4.99910E-1	5.13535E-1	5.35656E+1	3.77449E-2	7.34679E+4
4.18724E+1	4.13384E+1	1.11523E-5	4.99910E-1	5.13547E-1	5.36051E+1	3.77512E-2	7.34699E+4
4.19077E+1	4.13742E+1	1.11494E-5	4.99910E-1	5.13567E-1	5.36089E+1	3.77574E-2	7.34719E+4
4.20100E+1	4.14682E+1	1.11415E-5	4.99910E-1	5.13598E-1	5.36022E+1	3.77546E-2	7.34739E+4
4.20773E+1	4.15292E+1	1.11377E-5	4.99910E-1	5.13585E-1	5.36031E+1	3.77765E-2	7.34759E+4
4.21340E+1	4.15890E+1	1.11334E-5	4.99910E-1	5.13595E-1	5.36449E+1	3.77964E-2	7.34779E+4
4.22163E+1	4.16642E+1	1.11316E-5	4.99910E-1	5.13607E-1	5.36556E+1	3.78050E-2	7.34799E+4
4.22862E+1	4.17269E+1	1.11287E-5	4.99910E-1	5.13618E-1	5.36275E+1	3.78206E-2	7.34819E+4
4.23408E+1	4.17773E+1	1.11224E-5	4.99910E-1	5.13629E-1	5.35925E+1	3.77816E-2	7.34839E+4
4.23732E+1	4.18109E+1	1.11206E-5	4.99910E-1	5.13636E-1	5.35865E+1	3.77202E-2	7.34859E+4
4.24851E+1	4.19329E+1	1.11196E-5	4.99910E-1	5.13655E-1	5.35884E+1	3.77400E-2	7.34879E+4
4.25534E+1	4.19953E+1	1.11180E-5	4.99910E-1	5.13668E-1	5.35941E+1	3.77285E-2	7.34899E+4
4.26223E+1	4.20513E+1	1.11123E-5	4.99910E-1	5.13678E-1	5.35997E+1	3.77417E-2	7.34919E+4
4.26548E+1	4.20876E+1	1.11061E-5	4.99910E-1	5.13696E-1	5.36182E+1	3.77704E-2	7.34939E+4
4.27523E+1	4.21909E+1	1.10983E-5	4.99910E-1	5.13741E-1	5.35481E+1	3.77194E-2	7.34959E+4
4.28174E+1	4.22565E+1	1.10936E-5	4.99910E-1	5.13754E-1	5.35512E+1	3.77370E-2	7.34979E+4
4.28710E+1	4.23070E+1	1.10962E-5	4.99910E-1	5.13765E-1	5.35756E+1	3.77728E-2	7.34999E+4
4.29546E+1	4.23857E+1	1.10971E-5	4.99910E-1	5.13740E-1	5.35997E+1	3.77851E-2	7.35019E+4
4.30247E+1	4.24467E+1	1.10961E-5	4.99910E-1	5.13711E-1	5.36270E+1	3.77405E-2	7.35039E+4
4.30660E+1	4.24800E+1	1.10830E-5	4.99910E-1	5.13721E-1	5.35995E+1	3.77931E-2	7.35059E+4
4.31568E+1	4.25733E+1	1.10686E-5	4.99910E-1	5.13757E-1	5.35978E+1	3.77759E-2	7.35079E+4
4.32218E+1	4.26458E+1	1.10600E-5	4.99910E-1	5.13785E-1	5.36197E+1	3.77584E-2	7.35099E+4
4.32656E+1	4.26902E+1	1.10567E-5	4.99910E-1	5.13799E-1	5.36424E+1	3.77682E-2	7.35119E+4
4.32997E+1	4.27209E+1	1.10508E-5	4.99910E-1	5.13816E-1	5.36261E+1	3.77596E-2	7.35139E+4
4.33866E+1	4.28004E+1	1.10448E-5	4.99910E-1	5.13841E-1	5.35837E+1	3.77648E-2	7.35159E+4
4.34870E+1	4.29007E+1	1.10407E-5	4.99910E-1	5.13859E-1	5.35827E+1	3.77325E-2	7.35179E+4
4.35506E+1	4.29660E+1	1.10370E-5	4.99910E-1	5.13848E-1	5.35718E+1	3.77348E-2	7.35199E+4
4.36070E+1	4.30200E+1	1.10313E-5	4.99910E-1	5.13885E-1	5.36145E+1	3.77326E-2	7.35219E+4
4.36853E+1	4.30936E+1	1.10313E-5	4.99910E-1	5.13889E-1	5.36185E+1	3.76943E-2	7.35239E+4
4.37516E+1	4.31609E+1	1.10365E-5	4.99910E-1	5.13878E-1	5.35907E+1	3.77317E-2	7.35259E+4
4.37910E+1	4.32050E+1	1.10293E-5	4.99910E-1	5.13892E-1	5.36003E+1	3.77596E-2	7.35279E+4
4.38779E+1	4.32936E+1	1.10139E-5	4.99910E-1	5.13904E-1	5.36151E+1	3.77573E-2	7.35299E+4
4.39429E+1	4.33609E+1	1.10063E-5	4.99910E-1	5.13927E-1	5.35910E+1	3.77558E-2	7.35319E+4
4.39872E+1	4.34044E+1	1.10055E-5	4.99910E-1	5.13965E-1	5.35543E+1	3.77430E-2	7.35339E+4
4.40204E+1	4.34351E+1	1.10040E-5	4.99910E-1	5.13970E-1	5.35635E+1	3.77466E-2	7.35359E+4
4.41054E+1	4.35177E+1	1.10009E-5	4.99910E-1	5.13972E-1	5.35476E+1	3.77479E-2	7.35379E+4
4.42065E+1	4.36221E+1	1.09934E-5	4.99910E-1	5.13973E-1	5.35693E+1	3.77311E-2	7.35399E+4
4.42704E+1	4.36871E+1	1.09842E-5	4.99910E-1	5.14008E-1	5.35912E+1	3.77705E-2	7.35419E+4
4.43310E+1	4.37460E+1	1.09787E-5	4.99910E-1	5.14025E-1	5.35928E+1	3.77247E-2	7.35439E+4
4.44021E+1	4.38210E+1	1.09730E-5	4.99910E-1	5.14022E-1	5.36046E+1	3.76899E-2	7.35459E+4
4.44674E+1	4.38849E+1	1.09624E-5	4.99910E-1	5.14012E-1	5.35950E+1	3.77113E-2	7.35479E+4
4.45100E+1	4.39220E+1	1.09577E-5	4.99910E-1	5.14022E-1	5.35898E+1	3.77529E-2	7.35499E+4
4.45967E+1	4.40168E+1	1.09520E-5	4.99910E-1	5.14034E-1	5.35572E+1	3.77692E-2	7.35519E+4
4.46647E+1	4.40775E+1	1.09479E-5	4.99910E-1	5.14038E-1	5.36257E+1	3.77213E-2	7.35539E+4
4.47136E+1	4.41203E+1	1.09516E-5	4.99910E-1	5.14019E-1	5.36142E+1	3.77418E-2	7.35559E+4
4.47473E+1	4.41534E+1	1.09533E-5	4.99910E-1	5.14037E-1	5.35905E+1	3.77445E-2	7.35579E+4
4.48305E+1	4.42347E+1	1.09509E-5	4.99910E-1	5.14062E-1	5.35958E+1	3.77419E-2	7.35599E+4
4.49349E+1	4.43325E+1	1.09427E-5	4.99910E-1	5.14093E-1	5.36076E+1	3.77465E-2	7.35619E+4
4.50015E+1	4.43932E+1	1.09398E-5	4.99910E-1	5.14104E-1	5.35624E+1	3.77574E-2	7.35639E+4
4.50700E+1	4.44590E+1	1.09424E-5	4.99910E-1	5.14115E-1	5.35909E+1	3.77810E-2	7.35659E+4
4.51341E+1	4.45255E+1	1.09373E-5	4.99910E-1	5.14141E-1	5.36096E+1	3.77840E-2	7.35679E+4
4.51983E+1	4.45910E+1	1.09311E-5	4.99910E-1	5.14176E-1	5.35579E+1	3.77507E-2	7.35699E+4
4.52500E+1	4.46420E+1	1.09249E-5	4.99910E-1	5.14225E-1	5.35515E+1	3.77399E-2	7.35719E+4
4.53352E+1	4.47132E+1	1.09149E-5	4.99910E-1	5.14220E-1	5.35554E+1	3.77747E-2	7.35739E+4
4.54024E+1	4.47790E+1	1.09097E-5	4.99910E-1	5.14212E-1	5.35476E+1	3.77503E-2	7.35759E+4
4.54525E+1	4.48321E+1	1.09068E-5	4.99910E-1	5.14224E-1	5.35557E+1	3.78009E-2	7.35779E+4
4.54849E+1	4.48637E+1	1.09046E-5	4.99910E-1	5.14230E-1	5.35173E+1	3.77240E-2	7.35799E+4
4.55982E+1	4.49788E+1	1.09006E-5	4.99910E-1	5.14249E-1	5.35623E+1	3.77204E-2	7.35819E+4
4.56651E+1	4.50454E+1	1.08934E-5	4.99910E-1	5.14269E-1	5.35518E+1	3.77351E-2	7.35839E+4
4.57318E+1	4.51098E+1	1.08888E-5	4.99910E-1	5.14303E-1	5.35423E+1	3.77449E-2	7.35859E+4
4.57656E+1	4.51446E+1	1.08862E-5	4.99910E-1	5.14331E-1	5.35698E+1	3.77270E-2	7.35879E+4
4.58629E+1	4.52418E+1	1.08809E-5	4.99910E-1	5.14362E-1	5.35978E+1	3.77309E-2	7.35899E+4
4.59265E+1	4.53061E+1	1.08801E-5	4.99910E-1	5.14350E-1	5.35786E+1	3.77397E-2	7.35919E+4
4.59810E+1	4.53660E+1	1.08822E-5	4.99910E-1	5.14360E-1	5.35848E+1	3.77289E-2	7.35939E+4
4.60622E+1	4.54401E+1	1.08774E-5	4.99910E-1	5.14390E-1	5.35991E+1	3.77278E-2	7.35959E+4
4.61296E+1	4.55041E+1	1.08687E-5	4.99910E-1	5.14415E-1	5.35955E+1	3.77438E-2	7.35979E+4
4.61816E+1	4.55542E+1	1.08574E-5	4.99910E-1	5.14356E-1	5.35493E+1	3.77217E-2	7.35999E+4
4.62134E+1	4.55828E+1	1.08526E-5	4.99910E-1	5.14373E-1	5.36081E+1	3.77191E-2	7.36019E+4
4.63233E+1	4.56948E+1	1.08453E-5	4.99910E-1	5.14417E-1	5.35947E+1	3.77120E-2	7.36039E+4
4.63672E+1	4.57393E+1	1.08313E-5	4.99910E-1	5.14434E-1	5.35611E+1	3.77200E-2	7.36059E+4
4.64020E+1	4.57698E+1	1.08183E-5	4.99910E-1	5.14462E-1	5.35564E+1	3.76912E-2	7.36079E+4
4.64917E+1	4.58551E+1	1.08135E-5	4.99910E-1	5.14493E-1	5.35773E+1	3.77225E-2	7.36099E+4
4.65967E+1	4.59521E+1	1.08119E-5	4.99910E-1	5.14493E-1	5.35613E+1	3.76528E-2	7.36119E+4
4.66627E+1	4.60113E+1	1.08070E-5	4.99910E-1	5.14479E-1	5.35954E+1	3.76930E-2	7.36139E+4
4.67180E+1	4.60770E+1	1.08051E-5	4.99910E-1	5.14519E-1	5.35977E+1	3.76882E-2	7.36159E+4
4.68010E+1	4.61465E+1	1.08041E-5	4.99910E-1	5.14522E-1	5.35804E+1	3.76828E-2	7.36179E+4
4.68710E+1	4.62096E+1	1.08027E-5	4.99910E-1	5.14511E-1	5.35810E+1	3.77118E-2	7.36199E+4
4.69130E+1	4.62510E+1	1.07996E-5	4.99910E-1	5.14524E-1	5.35879E+1	3.76990E-2	7.36219E+4
4.70011E+1	4.63457E+1	1.07957E-5	4.99910E-1	5.14559E-1	5.36017E+1	3.76914E-2	7.36239E+4
4.70682E+1	4.64013E+1	1.07919E-5	4.99910E-1	5.14575E-1	5.36094E+1	3.76910E-2	7.36259E+4
4.71134E+1	4.64404E+1	1.07874E-5	4.99910E-1	5.14559E-1	5.35592E+1	3.77171E-2	7.36279E+4
4.71470E+1	4.64740E+1	1.07799E-5	4.99910E-1	5.14576E-1	5.35532E+1	3.76765E-2	7.36299E+4
4.72342E+1	4.65630E+1	1.07668E-5	4.99910E-1	5.14593E-1	5.35555E+1	3.77048E-2	7.36319E+4
4.73386E+1	4.66670E+1	1.07547E-5	4.99910E-1	5.14584E-1	5.35512E+1	3.77159E-2	7.36339E+4
4.74040E+1	4.67322E+1	1.07529E-5	4.99910E-1	5.14572E-1	5.36178E+1	3.77172E-2	7.36359E+4
4.74570E+1	4.67940E+1	1.07559E-5	4.99910E-1	5.14581E-1	5.35999E+1	3.77376E-2	7.36379E+4
4.75388E+1	4.68630E+1	1.07588E-5	4.99910E-1	5.14592E-1	5.35129E+1	3.77578E-2	7.36399E+4
4.76065E+1	4.69236E+1	1.07616E-5	4.99910E-1	5.14602E-1	5.35539E+1	3.77188E-2	7.36419E+4
4.76460E+1	4.69620E+1	1.07614E-5	4.99910E-1	5.14577E-1	5.35792E+1	3.77126E-2	7.36439E+4
4.77354E+1	4.70678E+1	1.07584E-5	4.99910E-1	5.14611E-1	5.35234E+1	3.77095E-2	7.36459E+4
4.78042E+1	4.71236E+1	1.07495E-5	4.99910E-1	5.14640E-1	5.35237E+1	3.76931E-2	7.36479E+4
4.78521E+1	4.71651E+1	1.07420E-5	4.99910E-1	5.14649E-1	5.35598E+1	3.77204E-2	7.36499E+4
4.78850E+1	4.72030E+1	1.07371E-5	4.99910E-1	5.14656E-1	5.35821E+1	3.77138E-2	7.36519E+4
4.79682E+1	4.72875E+1	1.07304E-5	4.99910E-1	5.14676E-1	5.35812E+1	3.77581E-2	7.36539E+4
4.80700E+1	4.73891E+1	1.07283E-5	4.99910E-1	5.14736E-1	5.35830E+1	3.77177E-2	7.36559E+4
4.81340E+1	4.74581E+1	1.07277E-5	4.99910E-1	5.14771E-1	5.36237E+1	3.77257E-2	7.36579E+4
4.81990E+1	4.75130E+1	1.07207E-5	4.99910E-1	5.14789E-1	5.35568E+1	3.77349E-2	7.36599E+4
4.82723E+1	4.75838E+1	1.07073E-5	4.99910E-1	5.14785E-1	5.35420E+1	3.77110E-2	7.36619E+4
4.83399E+1	4.76533E+1	1.06960E-5	4.99910E-1	5.14774E-1	5.35459E+1	3.76899E-2	7.36639E+4
4.83830E+1	4.77020E+1	1.06875E-5	4.99910E-1	5.14824E-1	5.35478E+1	3.76816E-2	7.36659E+4
4.84739E+1	4.77800E+1	1.06843E-5	4.99910E-1	5.14837E-1	5.35583E+1	3.76833E-2	7.36679E+4
4.85431E+1	4.78430E+1	1.06827E-5	4.99910E-1	5.14847E-1	5.35963E+1	3.76864E-2	7.36699E+4
4.85919E+1	4.78895E+1	1.06818E-5	4.99910E-1	5.14858E-1	5.35957E+1	3.77275E-2	7.36719E+4
4.86255E+1	4.79225E+1	1.06790E-5	4.99910E-1	5.14864E-1	5.35804E+1	3.76939E-2	7.36739E+4
4.87074E+1	4.80031E+1	1.06757E-5	4.99910E-1	5.14875E-1	5.35774E+1	3.77018E-2	7.36759E+4
4.88107E+1	4.81032E+1	1.06734E-5	4.99910E-1	5.14885E-1	5.35698E+1	3.76931E-2	7.36779E+4
4.88779E+1	4.81674E+1	1.06689E-5	4.99910E-1	5.14875E-1	5.35619E+1	3.77234E-2	7.36799E+4
4.89460E+1	4.82310E+1	1.06630E-5	4.99910E-1	5.14855E-1	5.35872E+1	3.77268E-2	7.36819E+4
4.90117E+1	4.82926E+1	1.06543E-5	4.99910E-1	5.14880E-1	5.36021E+1	3.77147E-2	7.36839E+4
4.90762E+1	4.83572E+1	1.06488E-5	4.99910E-1	5.14937E-1	5.35848E+1	3.76970E-2	7.36859E+4
4.91250E+1	4.84140E+1	1.06470E-5	4.99910E-1	5.14920E-1	5.35782E+1	3.77099E-2	7.36879E+4
4.92110E+1	4.84903E+1	1.06439E-5	4.99910E-1	5.14907E-1	5.35804E+1	3.77370E-2	7.36899E+4
4.92780E+1	4.85572E+1	1.06377E-5	4.99910E-1	5.14905E-1	5.35836E+1	3.76878E-2	7.36919E+4
4.93276E+1	4.86100E+1	1.06333E-5	4.99910E-1	5.14952E-1	5.36017E+1	3.76978E-2	7.36939E+4
4.93597E+1	4.86430E+1	1.06314E-5	4.99910E-1	5.14969E-1	5.35985E+1	3.77514E-2	7.36959E+4
4.94716E+1	4.87573E+1	1.06315E-5	4.99910E-1	5.15000E-1	5.35989E+1	3.77243E-2	7.36979E+4
4.95382E+1	4.88255E+1	1.06291E-5	4.99910E-1	5.14988E-1	5.35185E+1	3.77255E-2	7.36999E+4
4.96055E+1	4.88944E+1	1.06260E-5	4.99910E-1	5.15000E-1	5.35938E+1	3.77404E-2	7.37019E+4
4.96399E+1	4.89232E+1	1.06238E-5	4.99910E-1	5.15008E-1	5.35634E+1	3.77756E-2	7.37039E+4
4.97377E+1	4.90219E+1	1.06216E-5	4.99910E-1	5.15011E-1	5.35687E+1	3.77567E-2	7.37059E+4
4.98012E+1	4.90903E+1	1.06215E-5	4.99910E-1	5.15001E-1	5.36027E+1	3.77575E-2	7.37079E+4
4.98540E+1	4.91400E+1	1.06207E-5	4.99910E-1	5.15042E-1	5.36262E+1	3.78039E-2	7.37099E+4
4.99325E+1	4.92143E+1	1.06119E-5	4.99910E-1	5.15059E-1	5.35713E+1	3.77479E-2	7.37119E+4
4.99975E+1	4.92790E+1	1.05997E-5	4.99910E-1	5.15070E-1	5.35612E+1	3.77532E-2	7.37139E+4
5.00500E+1	4.93410E+1	1.05963E-5	4.99910E-1	5.15083E-1	5.35775E+1	3.77766E-2	7.37159E+4
5.01281E+1	4.94170E+1	1.05993E-5	4.99910E-1	5.15112E-1	5.36040E+1	3.78025E-2	7.37179E+4
5.01936E+1	4.94808E+1	1.06020E-5	4.99910E-1	5.15146E-1	5.35851E+1	3.77809E-2	7.37199E+4
5.02330E+1	4.95190E+1	1.06023E-5	4.99910E-1	5.15157E-1	5.35773E+1	3.77696E-2	7.37219E+4
5.03170E+1	4.96104E+1	1.05968E-5	4.99910E-1	5.15192E-1	5.35936E+1	3.77444E-2	7.37239E+4
5.03811E+1	4.96761E+1	1.05869E-5	4.99910E-1	5.15220E-1	5.35760E+1	3.77732E-2	7.37259E+4
5.04254E+1	4.97204E+1	1.05745E-5	4.99910E-1	5.15227E-1	5.35631E+1	3.77460E-2	7.37279E+4
5.04589E+1	4.97539E+1	1.05648E-5	4.99910E-1	5.15222E-1	5.35950E+1	3.77288E-2	7.37299E+4
5.05421E+1	4.98375E+1	1.05582E-5	4.99910E-1	5.15228E-1	5.36119E+1	3.77476E-2	7.37319E+4
5.06393E+1	4.99332E+1	1.05528E-5	4.99910E-1	5.15256E-1	5.36309E+1	3.77655E-2	7.37339E+4
5.07027E+1	4.99947E+1	1.05505E-5	4.99910E-1	5.15244E-1	5.36132E+1	3.76987E-2	7.37359E+4
5.07600E+1	5.00520E+1	1.05449E-5	4.99910E-1	5.15265E-1	5.36052E+1	3.77816E-2	7.37379E+4
5.08319E+1	5.01291E+1	1.05419E-5	4.99910E-1	5.15266E-1	5.36074E+1	3.77377E-2	7.37399E+4
5.08956E+1	5.01982E+1	1.05420E-5	4.99910E-1	5.15254E-1	5.35948E+1	3.77625E-2	7.37419E+4
5.09350E+1	5.02420E+1	1.05357E-5	4.99910E-1	5.15205E-1	5.35855E+1	3.77241E-2	7.37439E+4
5.10191E+1	5.03204E+1	1.05221E-5	4.99910E-1	5.15193E-1	5.36274E+1	3.77308E-2	7.37459E+4
5.10822E+1	5.03810E+1	1.05110E-5	4.99910E-1	5.15183E-1	5.36148E+1	3.77047E-2	7.37479E+4
5.11269E+1	5.04283E+1	1.05086E-5	4.99910E-1	5.15173E-1	5.36208E+1	3.77812E-2	7.37499E+4
5.11586E+1	5.04656E+1	1.05102E-5	4.99910E-1	5.15166E-1	5.36021E+1	3.77863E-2	7.37519E+4
5.12368E+1	5.05530E+1	1.05093E-5	4.99910E-1	5.15155E-1	5.36057E+1	3.78564E-2	7.37539E+4
5.13330E+1	5.06566E+1	1.05092E-5	4.99910E-1	5.15145E-1	5.36370E+1	3.77926E-2	7.37559E+4
5.13950E+1	5.07225E+1	1.05093E-5	4.99910E-1	5.15156E-1	5.35896E+1	3.77707E-2	7.37579E+4
5.14560E+1	5.07750E+1	1.05073E-5	4.99910E-1	5.15152E-1	5.35984E+1	3.78008E-2	7.37599E+4
5.15234E+1	5.08513E+1	1.05044E-5	4.99910E-1	5.15140E-1	5.36132E+1	3.77759E-2	7.37619E+4
5.15859E+1	5.09155E+1	1.05043E-5	4.99910E-1	5.15128E-1	5.36262E+1	3.77887E-2	7.37639E+4
5.16260E+1	5.09500E+1	1.05033E-5	4.99910E-1	5.15082E-1	5.36255E+1	3.77533E-2	7.37659E+4
5.17078E+1	5.10447E+1	1.04972E-5	4.99910E-1	5.15110E-1	5.36137E+1	3.77223E-2	7.37679E+4
5.17717E+1	5.11136E+1	1.04885E-5	4.99910E-1	5.15124E-1	5.36207E+1	3.77208E-2	7.37699E+4
5.18175E+1	5.11619E+1	1.04805E-5	4.99910E-1	5.15083E-1	5.36439E+1	3.77432E-2	7.37719E+4
5.18492E+1	5.11960E+1	1.04732E-5	4.99910E-1	5.15077E-1	5.36300E+1	3.77379E-2	7.37739E+4
5.19280E+1	5.12746E+1	1.04682E-5	4.99910E-1	5.15059E-1	5.35887E+1	3.77685E-2	7.37759E+4
5.20305E+1	5.13711E+1	1.04619E-5	4.99910E-1	5.15010E-1	5.35994E+1	3.77553E-2	7.37779E+4
5.20952E+1	5.14343E+1	1.04522E-5	4.99910E-1	5.14999E-1	5.35972E+1	3.77732E-2	7.37799E+4
5.21570E+1	5.14970E+1	1.04438E-5	4.99910E-1	5.14964E-1	5.35930E+1	3.77669E-2	7.37819E+4
5.22200E+1	5.15617E+1	1.04411E-5	4.99910E-1	5.14938E-1	5.35765E+1	3.77696E-2	7.37839E+4
5.22823E+1	5.16234E+1	1.04398E-5	4.99910E-1	5.14926E-1	5.35598E+1	3.77806E-2	7.37859E+4
5.23300E+1	5.16660E+1	1.04347E-5	4.99910E-1	5.14950E-1	5.35866E+1	3.77966E-2	7.37879E+4
5.24118E+1	5.17551E+1	1.04319E-5	4.99910E-1	5.14962E-1	5.35794E+1	3.78115E-2	7.37899E+4
5.24774E+1	5.18239E+1	1.04301E-5	4.99910E-1	5.14966E-1	5.35226E+1	3.77628E-2	7.37919E+4
5.25130E+1	5.18600E+1	1.04256E-5	4.99910E-1	5.14920E-1	5.35838E+1	3.77389E-2	7.37939E+4
5.25870E+1	5.19314E+1	1.04195E-5	4.99910E-1	5.14911E-1	5.35751E+1	3.77644E-2	7.37959E+4
5.26378E+1	5.19804E+1	1.04129E-5	4.99910E-1	5.14902E-1	5.35653E+1	3.77587E-2	7.37979E+4
5.27313E+1	5.20788E+1	1.04073E-5	4.99910E-1	5.14886E-1	5.35837E+1	3.77231E-2	7.37999E+4
5.27943E+1	5.21453E+1	1.04059E-5	4.99910E-1	5.14875E-1	5.35978E+1	3.77244E-2	7.38019E+4
5.28273E+1	5.21769E+1	1.04048E-5	4.99910E-1	5.14867E-1	5.36365E+1	3.76976E-2	7.38039E+4
5.29217E+1	5.22702E+1	1.04001E-5	4.99910E-1	5.14829E-1	5.35836E+1	3.77151E-2	7.38059E+4
5.29829E+1	5.23363E+1	1.03955E-5	4.99910E-1	5.14771E-1	5.36075E+1	3.76916E-2	7.38079E+4
5.30340E+1	5.24040E+1	1.03849E-5	4.99910E-1	5.14781E-1	5.36054E+1	3.77334E-2	7.38099E+4
5.31105E+1	5.24764E+1	1.03740E-5	4.99910E-1	5.14761E-1	5.35918E+1	3.77003E-2	7.38119E+4
5.31750E+1	5.25377E+1	1.03669E-5	4.99910E-1	5.14729E-1	5.35701E+1	3.77393E-2	7.38139E+4
5.32140E+1	5.25750E+1	1.03602E-5	4.99910E-1	5.14756E-1	5.36139E+1	3.77262E-2	7.38159E+4
5.32994E+1	5.26661E+1	1.03554E-5	4.99910E-1	5.14768E-1	5.36152E+1	3.77225E-2	7.38179E+4
5.33620E+1	5.27273E+1	1.03541E-5	4.99910E-1	5.14772E-1	5.36001E+1	3.77064E-2	7.38199E+4
5.34048E+1	5.27696E+1	1.03494E-5	4.99910E-1	5.14764E-1	5.36082E+1	3.76997E-2	7.38219E+4
5.34376E+1	5.28035E+1	1.03403E-5	4.99910E-1	5.14758E-1	5.35930E+1	3.77427E-2	7.38239E+4
5.35199E+1	5.28890E+1	1.03338E-5	4.99910E-1	5.14747E-1	5.35800E+1	3.77459E-2	7.38259E+4
5.36157E+1	5.29909E+1	1.03331E-5	4.99910E-1	5.14727E-1	5.35723E+1	3.77810E-2	7.38279E+4
5.36781E+1	5.30551E+1	1.03337E-5	4.99910E-1	5.14716E-1	5.35900E+1	3.77326E-2	7.38299E+4
5.37380E+1	5.31060E+1	1.03309E-5	4.99910E-1	5.14678E-1	5.36054E+1	3.77195E-2	7.38319E+4
5.38092E+1	5.31810E+1	1.03264E-5	4.99910E-1	5.14655E-1	5.36037E+1	3.76889E-2	7.38339E+4
5.38736E+1	5.32430E+1	1.03213E-5	4.99910E-1	5.14644E-1	5.35662E+1	3.77309E-2	7.38359E+4
5.39150E+1	5.32770E+1	1.03137E-5	4.99910E-1	5.14671E-1	5.35842E+1	3.76944E-2	7.38379E+4
5.40038E+1	5.33705E+1	1.03041E-5	4.99910E-1	5.14661E-1	5.36223E+1	3.77065E-2	7.38399E+4
5.40703E+1	5.34445E+1	1.02973E-5	4.99910E-1	5.14649E-1	5.36231E+1	3.77035E-2	7.38419E+4
5.41188E+1	5.34961E+1	1.02962E-5	4.99910E-1	5.14636E-1	5.36047E+1	3.77012E-2	7.38439E+4
5.41505E+1	5.35247E+1	1.02958E-5	4.99910E-1	5.14631E-1	5.36537E+1	3.76990E-2	7.38459E+4
5.42248E+1	5.35945E+1	1.02905E-5	4.99910E-1	5.14622E-1	5.36117E+1	3.77150E-2	7.38479E+4
5.43308E+1	5.36980E+1	1.02883E-5	4.99910E-1	5.14603E-1	5.36229E+1	3.77290E-2	7.38499E+4
5.43992E+1	5.37641E+1	1.02880E-5	4.99910E-1	5.14592E-1	5.36111E+1	3.77433E-2	7.38519E+4
5.44639E+1	5.38279E+1	1.02855E-5	4.99910E-1	5.14581E-1	5.36162E+1	3.77300E-2	7.38539E+4
5.45267E+1	5.38924E+1	1.02856E-5	4.99910E-1	5.14582E-1	5.36181E+1	3.77492E-2	7.38559E+4
5.45899E+1	5.39566E+1	1.02844E-5	4.99910E-1	5.14594E-1	5.36387E+1	3.77416E-2	7.38579E+4
5.46410E+1	5.40070E+1	1.02803E-5	4.99910E-1	5.14585E-1	5.36594E+1	3.77163E-2	7.38599E+4
5.47226E+1	5.40908E+1	1.02795E-5	4.99910E-1	5.14574E-1	5.36184E+1	3.77318E-2	7.38619E+4
5.47890E+1	5.41547E+1	1.02783E-5	4.99910E-1	5.14565E-1	5.36311E+1	3.77425E-2	7.38639E+4
5.48401E+1	5.42019E+1	1.02702E-5	4.99910E-1	5.14591E-1	5.36218E+1	3.77563E-2	7.38659E+4
5.48717E+1	5.42328E+1	1.02581E-5	4.99910E-1	5.14585E-1	5.36074E+1	3.77281E-2	7.38679E+4
5.49787E+1	5.43499E+1	1.02504E-5	4.99910E-1	5.14568E-1	5.36095E+1	3.77347E-2	7.38699E+4
5.50212E+1	5.43980E+1	1.02436E-5	4.99910E-1	5.14554E-1	5.35932E+1	3.77533E-2	7.38719E+4
5.50549E+1	5.44328E+1	1.02373E-5	4.99910E-1	5.14536E-1	5.36262E+1	3.77355E-2	7.38739E+4
5.51411E+1	5.45123E+1	1.02359E-5	4.99910E-1	5.14511E-1	5.36057E+1	3.77330E-2	7.38759E+4
5.52426E+1	5.46162E+1	1.02367E-5	4.99910E-1	5.14483E-1	5.35612E+1	3.77424E-2	7.38779E+4
5.53067E+1	5.46901E+1	1.02342E-5	4.99910E-1	5.14469E-1	5.35706E+1	3.77684E-2	7.38799E+4
5.53590E+1	5.47360E+1	1.02349E-5	4.99910E-1	5.14429E-1	5.35721E+1	3.77646E-2	7.38819E+4
5.54378E+1	5.48067E+1	1.02362E-5	4.99910E-1	5.14410E-1	5.35914E+1	3.77429E-2	7.38839E+4
5.55039E+1	5.48726E+1	1.02315E-5	4.99910E-1	5.14399E-1	5.35642E+1	3.77093E-2	7.38859E+4
5.55430E+1	5.49170E+1	1.02250E-5	4.99910E-1	5.14386E-1	5.35826E+1	3.77133E-2	7.38879E+4
5.56315E+1	5.50039E+1	1.02212E-5	4.99910E-1	5.14375E-1	5.36351E+1	3.77113E-2	7.38899E+4
5.56962E+1	5.50703E+1	1.02169E-5	4.99910E-1	5.14364E-1	5.36192E+1	3.77448E-2	7.38919E+4
5.57400E+1	5.51157E+1	1.02114E-5	4.99910E-1	5.14354E-1	5.36160E+1	3.77760E-2	7.38939E+4
5.57730E+1	5.51499E+1	1.02074E-5	4.99910E-1	5.14348E-1	5.36313E+1	3.77437E-2	7.38959E+4
5.58580E+1	5.52376E+1	1.02025E-5	4.99910E-1	5.14346E-1	5.36264E+1	3.77646E-2	7.38979E+4
5.59618E+1	5.53329E+1	1.01933E-5	4.99910E-1	5.14356E-1	5.36015E+1	3.77700E-2	7.38999E+4
5.60277E+1	5.53905E+1	1.01842E-5	4.99910E-1	5.14346E-1	5.36516E+1	3.77685E-2	7.39019E+4
5.60840E+1	5.54500E+1	1.01776E-5	4.99910E-1	5.14335E-1	5.36487E+1	3.77275E-2	7.39039E+4
5.61630E+1	5.55323E+1	1.01761E-5	4.99910E-1	5.14322E-1	5.36162E+1	3.77630E-2	7.39059E+4
5.62300E+1	5.56006E+1	1.01741E-5	4.99910E-1	5.14310E-1	5.36270E+1	3.77469E-2	7.39079E+4
5.62700E+1	5.56400E+1	1.01728E-5	4.99910E-1	5.14261E-1	5.36099E+1	3.77511E-2	7.39099E+4
5.63601E+1	5.57153E+1	1.01720E-5	4.99910E-1	5.14273E-1	5.36090E+1	3.77363E-2	7.39119E+4
5.64300E+1	5.57776E+1	1.01735E-5	4.99910E-1	5.14289E-1	5.35962E+1	3.77309E-2	7.39139E+4
5.64778E+1	5.58269E+1	1.01722E-5	4.99910E-1	5.14305E-1	5.36158E+1	3.77614E-2	7.39159E+4
5.65101E+1	5.58659E+1	1.01679E-5	4.99910E-1	5.14287E-1	5.36187E+1	3.77393E-2	7.39179E+4
5.65904E+1	5.59564E+1	1.01622E-5	4.99910E-1	5.14261E-1	5.35884E+1	3.77578E-2	7.39199E+4
5.66929E+1	5.60604E+1	1.01565E-5	4.99910E-1	5.14230E-1	5.35741E+1	3.77713E-2	7.39219E+4
5.67592E+1	5.61261E+1	1.01485E-5	4.99910E-1	5.14218E-1	5.35957E+1	3.77789E-2	7.39239E+4
5.68250E+1	5.61820E+1	1.01393E-5	4.99910E-1	5.14183E-1	5.35809E+1	3.77753E-2	7.39259E+4
5.68911E+1	5.62498E+1	1.01323E-5	4.99910E-1	5.14158E-1	5.35572E+1	3.77617E-2	7.39279E+4
5.69559E+1	5.63176E+1	1.01278E-5	4.99910E-1	5.14146E-1	5.36002E+1	3.77541E-2	7.39299E+4
5.70050E+1	5.63710E+1	1.01275E-5	4.99910E-1	5.14134E-1	5.35987E+1	3.77419E-2	7.39319E+4
5.70895E+1	5.64613E+1	1.01195E-5	4.99910E-1	5.14141E-1	5.35858E+1	3.77692E-2	7.39339E+4
5.71561E+1	5.65281E+1	1.01099E-5	4.99910E-1	5.14148E-1	5.36665E+1	3.78029E-2	7.39359E+4
5.71910E+1	5.65610E+1	1.01088E-5	4.99910E-1	5.14138E-1	5.35654E+1	3.77622E-2	7.39379E+4
5.72864E+1	5.66438E+1	1.01117E-5	4.99910E-1	5.14103E-1	5.35746E+1	3.77462E-2	7.39399E+4
5.73534E+1	5.67169E+1	1.01117E-5	4.99910E-1	5.14077E-1	5.35944E+1	3.77632E-2	7.39419E+4
5.74192E+1	5.67817E+1	1.01125E-5	4.99910E-1	5.14071E-1	5.35955E+1	3.77831E-2	7.39439E+4
5.74841E+1	5.68401E+1	1.01097E-5	4.99910E-1	5.14084E-1	5.36046E+1	3.77528E-2	7.39459E+4
5.75177E+1	5.68788E+1	1.01023E-5	4.99910E-1	5.14085E-1	5.36373E+1	3.77628E-2	7.39479E+4
5.76165E+1	5.69797E+1	1.00947E-5	4.99910E-1	5.14069E-1	5.35923E+1	3.77619E-2	7.39499E+4
5.76811E+1	5.70439E+1	1.00846E-5	4.99910E-1	5.14058E-1	5.36212E+1	3.77679E-2	7.39519E+4
5.77330E+1	5.71060E+1	1.00795E-5	4.99910E-1	5.14045E-1	5.36141E+1	3.77513E-2	7.39539E+4
5.78134E+1	5.71899E+1	1.00778E-5	4.99910E-1	5.14051E-1	5.36404E+1	3.77319E-2	7.39559E+4
5.78810E+1	5.72520E+1	1.00741E-5	4.99910E-1	5.14059E-1	5.36438E+1	3.77395E-2	7.39579E+4
5.79200E+1	5.72830E+1	1.00745E-5	4.99910E-1	5.14050E-1	5.36310E+1	3.77649E-2	7.39599E+4
5.80133E+1	5.73721E+1	1.00749E-5	4.99910E-1	5.14063E-1	5.36300E+1	3.77593E-2	7.39619E+4
5.80793E+1	5.74366E+1	1.00667E-5	4.99910E-1	5.14066E-1	5.36088E+1	3.77758E-2	7.39639E+4
5.81481E+1	5.75063E+1	1.00520E-5	4.99910E-1	5.14062E-1	5.36040E+1	3.77374E-2	7.39659E+4
5.82180E+1	5.75780E+1	1.00411E-5	4.99910E-1	5.14072E-1	5.36246E+1	3.77198E-2	7.39679E+4
5.82521E+1	5.76094E+1	1.00439E-5	4.99910E-1	5.14063E-1	5.36268E+1	3.77886E-2	7.39699E+4
5.83518E+1	5.77047E+1	1.00457E-5	4.99910E-1	5.14020E-1	5.36079E+1	3.77603E-2	7.39719E+4
5.84173E+1	5.77699E+1	1.00425E-5	4.99910E-1	5.14008E-1	5.36057E+1	3.78095E-2	7.39739E+4
5.84710E+1	5.78260E+1	1.00376E-5	4.99910E-1	5.13966E-1	5.36149E+1	3.77748E-2	7.39759E+4
5.85527E+1	5.79016E+1	1.00333E-5	4.99910E-1	5.13930E-1	5.35398E+1	3.77390E-2	7.39779E+4
5.86207E+1	5.79675E+1	1.00315E-5	4.99910E-1	5.13897E-1	5.36042E+1	3.77854E-2	7.39799E+4
5.86610E+1	5.80090E+1	1.00288E-5	4.99910E-1	5.13885E-1	5.36245E+1	3.77722E-2	7.39819E+4
5.87493E+1	5.81055E+1	1.00207E-5	4.99910E-1	5.13896E-1	5.36099E+1	3.78166E-2	7.39839E+4
5.88163E+1	5.81715E+1	1.00144E-5	4.99910E-1	5.13899E-1	5.36139E+1	3.77636E-2	7.39859E+4
5.88620E+1	5.82158E+1	1.00140E-5	4.99910E-1	5.13890E-1	5.36567E+1	3.78110E-2	7.39879E+4
5.88964E+1	5.82499E+1	1.00109E-5	4.99910E-1	5.13884E-1	5.36394E+1	3.77456E-2	7.39899E+4
5.89829E+1	5.83355E+1	1.00027E-5	4.99910E-1	5.13863E-1	5.36092E+1	3.77435E-2	7.39919E+4
5.90846E+1	5.84335E+1	9.99553E-6	4.99910E-1	5.13815E-1	5.36199E+1	3.77491E-2	7.39939E+4
5.91498E+1	5.84964E+1	9.98987E-6	4.99910E-1	5.13804E-1	5.36139E+1	3.77787E-2	7.39959E+4
5.92030E+1	5.85520E+1	9.98579E-6	4.99910E-1	5.13822E-1	5.36018E+1	3.77492E-2	7.39979E+4
5.92816E+1	5.86439E+1	9.98531E-6	4.99910E-1	5.13818E-1	5.35927E+1	3.77833E-2	7.39999E+4
5.93494E+1	5.87172E+1	9.97972E-6	4.99910E-1	5.13805E-1	5.35786E+1	3.77816E-2	7.40019E+4
5.93920E+1	5.87580E+1	9.97516E-6	4.99910E-1	5.13830E-1	5.35612E+1	3.77510E-2	7.40039E+4
5.94804E+1	5.88439E+1	9.97360E-6	4.99910E-1	5.13821E-1	5.35313E+1	3.77737E-2	7.40059E+4
5.95476E+1	5.89093E+1	9.96639E-6	4.99910E-1	5.13810E-1	5.36125E+1	3.77704E-2	7.40079E+4
5.95949E+1	5.89573E+1	9.95977E-6	4.99910E-1	5.13799E-1	5.36325E+1	3.77473E-2	7.40099E+4
5.96280E+1	5.89927E+1	9.95702E-6	4.99910E-1	5.13793E-1	5.35963E+1	3.77140E-2	7.40119E+4
5.97108E+1	5.90754E+1	9.94980E-6	4.99910E-1	5.13782E-1	5.35848E+1	3.77223E-2	7.40139E+4
5.98123E+1	5.91753E+1	9.94156E-6	4.99910E-1	5.13763E-1	5.35919E+1	3.77193E-2	7.40159E+4
5.98773E+1	5.92433E+1	9.93742E-6	4.99910E-1	5.13752E-1	5.36106E+1	3.77038E-2	7.40179E+4
5.99430E+1	5.93090E+1	9.93474E-6	4.99910E-1	5.13739E-1	5.35956E+1	3.77667E-2	7.40199E+4
6.00171E+1	5.93793E+1	9.93008E-6	4.99910E-1	5.13728E-1	5.35661E+1	3.77497E-2	7.40219E+4
6.00851E+1	5.94398E+1	9.92735E-6	4.99910E-1	5.13716E-1	5.35689E+1	3.77600E-2	7.40239E+4
6.01280E+1	5.94740E+1	9.92691E-6	4.99910E-1	5.13670E-1	5.35870E+1	3.77547E-2	7.40259E+4
6.02191E+1	5.95739E+1	9.92155E-6	4.99910E-1	5.13655E-1	5.36089E+1	3.77821E-2	7.40279E+4
6.02870E+1	5.96390E+1	9.91269E-6	4.99910E-1	5.13652E-1	5.35914E+1	3.77719E-2	7.40299E+4
6.03350E+1	5.96836E+1	9.91345E-6	4.99910E-1	5.13670E-1	5.35868E+1	3.77321E-2	7.40319E+4
6.03688E+1	5.97169E+1	9.91451E-6	4.99910E-1	5.13653E-1	5.35747E+1	3.77588E-2	7.40339E+4
6.04517E+1	5.97976E+1	9.90928E-6	4.99910E-1	5.13637E-1	5.35796E+1	3.77108E-2	7.40359E+4
6.05536E+1	5.99068E+1	9.90399E-6	4.99910E-1	5.13626E-1	5.35764E+1	3.77578E-2	7.40379E+4
6.06202E+1	5.99817E+1	9.89809E-6	4.99910E-1	5.13590E-1	5.35964E+1	3.77631E-2	7.40399E+4
6.06870E+1	6.00460E+1	9.89481E-6	4.99910E-1	5.13572E-1	5.36063E+1	3.77591E-2	7.40419E+4
6.07596E+1	6.01211E+1	9.89503E-6	4.99910E-1	5.13560E-1	5.35883E+1	3.77347E-2	7.40439E+4
6.08264E+1	6.01827E+1	9.89145E-6	4.99910E-1	5.13547E-1	5.35705E+1	3.77678E-2	7.40459E+4
6.08690E+1	6.02140E+1	9.88662E-6	4.99910E-1	5.13575E-1	5.35563E+1	3.77438E-2	7.40479E+4
6.09602E+1	6.03145E+1	9.88032E-6	4.99910E-1	5.13544E-1	5.35478E+1	3.77541E-2	7.40499E+4
6.10257E+1	6.03895E+1	9.86849E-6	4.99910E-1	5.13513E-1	5.35672E+1	3.77675E-2	7.40519E+4
6.10738E+1	6.04418E+1	9.86474E-6	4.99910E-1	5.13502E-1	5.35808E+1	3.77631E-2	7.40539E+4
6.11074E+1	6.04733E+1	9.86716E-6	4.99910E-1	5.13508E-1	5.35865E+1	3.77407E-2	7.40559E+4
6.11840E+1	6.05441E+1	9.86333E-6	4.99910E-1	5.13506E-1	5.35775E+1	3.77693E-2	7.40579E+4
6.12906E+1	6.06510E+1	9.85244E-6	4.99910E-1	5.13475E-1	5.35838E+1	3.77319E-2	7.40599E+4
6.13579E+1	6.07252E+1	9.84478E-6	4.99910E-1	5.13485E-1	5.36017E+1	3.77766E-2	7.40619E+4
6.14262E+1	6.07971E+1	9.84588E-6	4.99910E-1	5.13480E-1	5.36064E+1	3.77497E-2	7.40639E+4
6.14911E+1	6.08582E+1	9.84640E-6	4.99910E-1	5.13469E-1	5.35617E+1	3.77445E-2	7.40659E+4
6.15558E+1	6.09221E+1	9.84190E-6	4.99910E-1	5.13458E-1	5.35649E+1	3.77309E-2	7.40679E+4
6.16070E+1	6.09810E+1	9.82953E-6	4.99910E-1	5.13445E-1	5.36218E+1	3.77026E-2	7.40699E+4
6.16894E+1	6.10478E+1	9.81838E-6	4.99910E-1	5.13454E-1	5.36340E+1	3.77143E-2	7.40719E+4
6.17563E+1	6.11163E+1	9.81346E-6	4.99910E-1	5.13461E-1	5.36037E+1	3.77579E-2	7.40739E+4
6.17940E+1	6.11630E+1	9.81011E-6	4.99910E-1	5.13411E-1	5.35547E+1	3.77450E-2	7.40759E+4
6.18863E+1	6.12562E+1	9.80659E-6	4.99910E-1	5.13399E-1	5.35653E+1	3.77745E-2	7.40779E+4
6.19527E+1	6.13333E+1	9.80276E-6	4.99910E-1	5.13387E-1	5.35842E+1	3.77380E-2	7.40799E+4
6.20208E+1	6.14004E+1	9.79859E-6	4.99910E-1	5.13374E-1	5.35633E+1	3.77460E-2	7.40819E+4
6.20892E+1	6.14612E+1	9.79736E-6	4.99910E-1	5.13364E-1	5.35575E+1	3.77313E-2	7.40839E+4
6.21232E+1	6.14943E+1	9.79423E-6	4.99910E-1	5.13345E-1	5.35920E+1	3.77489E-2	7.40859E+4
6.22247E+1	6.15968E+1	9.79191E-6	4.99910E-1	5.13325E-1	5.35841E+1	3.77380E-2	7.40879E+4
6.22913E+1	6.16672E+1	9.79076E-6	4.99910E-1	5.13360E-1	5.35578E+1	3.77575E-2	7.40899E+4
6.23440E+1	6.17270E+1	9.78902E-6	4.99910E-1	5.13385E-1	5.35511E+1	3.77237E-2	7.40919E+4
6.24273E+1	6.18035E+1	9.78626E-6	4.99910E-1	5.13365E-1	5.35738E+1	3.77502E-2	7.40939E+4
6.24967E+1	6.18663E+1	9.77948E-6	4.99910E-1	5.13332E-1	5.35693E+1	3.77420E-2	7.40959E+4
6.25380E+1	6.19030E+1	9.76966E-6	4.99910E-1	5.13321E-1	5.35756E+1	3.77051E-2	7.40979E+4
6.26291E+1	6.20015E+1	9.76682E-6	4.99910E-1	5.13286E-1	5.36266E+1	3.77431E-2	7.40999E+4
6.26958E+1	6.20643E+1	9.76338E-6	4.99910E-1	5.13258E-1	5.36132E+1	3.77290E-2	7.41019E+4
6.27412E+1	6.21093E+1	9.75783E-6	4.99910E-1	5.13249E-1	5.36466E+1	3.77638E-2	7.41039E+4
6.27759E+1	6.21472E+1	9.75277E-6	4.99910E-1	5.13242E-1	5.36015E+1	3.77572E-2	7.41059E+4
6.28633E+1	6.22425E+1	9.74859E-6	4.99910E-1	5.13230E-1	5.35792E+1	3.77939E-2	7.41079E+4
6.29649E+1	6.23426E+1	9.74349E-6	4.99910E-1	5.13220E-1	5.35641E+1	3.77659E-2	7.41099E+4
6.30311E+1	6.24050E+1	9.73870E-6	4.99910E-1	5.13233E-1	5.35919E+1	3.77798E-2	7.41119E+4
6.30960E+1	6.24740E+1	9.73706E-6	4.99910E-1	5.13253E-1	5.35553E+1	3.77539E-2	7.41139E+4
6.31697E+1	6.25425E+1	9.73526E-6	4.99910E-1	5.13252E-1	5.35639E+1	3.77426E-2	7.41159E+4
6.32360E+1	6.26129E+1	9.72811E-6	4.99910E-1	5.13242E-1	5.35605E+1	3.77161E-2	7.41179E+4
6.32780E+1	6.26660E+1	9.71963E-6	4.99910E-1	5.13191E-1	5.35817E+1	3.77298E-2	7.41199E+4
6.33684E+1	6.27564E+1	9.71551E-6	4.99910E-1	5.13177E-1	5.36376E+1	3.77686E-2	7.41219E+4
6.34358E+1	6.28187E+1	9.71409E-6	4.99910E-1	5.13159E-1	5.36142E+1	3.77392E-2	7.41239E+4
6.34852E+1	6.28648E+1	9.71266E-6	4.99910E-1	5.13117E-1	5.35550E+1	3.78008E-2	7.41259E+4
6.35178E+1	6.28986E+1	9.70788E-6	4.99910E-1	5.13111E-1	5.35855E+1	3.78054E-2	7.41279E+4
6.35944E+1	6.29773E+1	9.70113E-6	4.99910E-1	5.13100E-1	5.35780E+1	3.77032E-2	7.41299E+4
6.37014E+1	6.30845E+1	9.69730E-6	4.99910E-1	5.13063E-1	5.35828E+1	3.77617E-2	7.41319E+4
6.37693E+1	6.31518E+1	9.68973E-6	4.99910E-1	5.13007E-1	5.35839E+1	3.77500E-2	7.41339E+4
6.38361E+1	6.32270E+1	9.67992E-6	4.99910E-1	5.13002E-1	5.35917E+1	3.77710E-2	7.41359E+4
6.39009E+1	6.32947E+1	9.67413E-6	4.99910E-1	5.13005E-1	5.36166E+1	3.77539E-2	7.41379E+4
6.39656E+1	6.33600E+1	9.66808E-6	4.99910E-1	5.12993E-1	5.35814E+1	3.77512E-2	7.41399E+4
6.40170E+1	6.34060E+1	9.66399E-6	4.99910E-1	5.12983E-1	5.35926E+1	3.77618E-2	7.41419E+4
6.41016E+1	6.34892E+1	9.66395E-6	4.99910E-1	5.12971E-1	5.35845E+1	3.77592E-2	7.41440E+4
6.41725E+1	6.35571E+1	9.66891E-6	4.99910E-1	5.12962E-1	5.36069E+1	3.77284E-2	7.41460E+4
6.42278E+1	6.36124E+1	9.67319E-6	4.99910E-1	5.12986E-1	5.36336E+1	3.77122E-2	7.41480E+4
6.42605E+1	6.36513E+1	9.66669E-6	4.99910E-1	5.12968E-1	5.36050E+1	3.77610E-2	7.41499E+4
6.43730E+1	6.37541E+1	9.65797E-6	4.99910E-1	5.12922E-1	5.36079E+1	3.77611E-2	7.41519E+4
6.44416E+1	6.38194E+1	9.65575E-6	4.99910E-1	5.12921E-1	5.36182E+1	3.77199E-2	7.41539E+4
6.45112E+1	6.38971E+1	9.65536E-6	4.99910E-1	5.12930E-1	5.36304E+1	3.77576E-2	7.41559E+4
6.45444E+1	6.39272E+1	9.64670E-6	4.99910E-1	5.12941E-1	5.36258E+1	3.77351E-2	7.41580E+4
6.46437E+1	6.40200E+1	9.63723E-6	4.99910E-1	5.12956E-1	5.36634E+1	3.77416E-2	7.41600E+4
6.47100E+1	6.40881E+1	9.63519E-6	4.99910E-1	5.12944E-1	5.36247E+1	3.77746E-2	7.41620E+4
6.47650E+1	6.41580E+1	9.63113E-6	4.99910E-1	5.12930E-1	5.36082E+1	3.77164E-2	7.41639E+4
6.48463E+1	6.42359E+1	9.62485E-6	4.99910E-1	5.12935E-1	5.35748E+1	3.77493E-2	7.41659E+4
6.49146E+1	6.43047E+1	9.62059E-6	4.99910E-1	5.12946E-1	5.36482E+1	3.77182E-2	7.41679E+4
6.49560E+1	6.43490E+1	9.61672E-6	4.99910E-1	5.12933E-1	5.36481E+1	3.77344E-2	7.41699E+4
6.50477E+1	6.44514E+1	9.61192E-6	4.99910E-1	5.12920E-1	5.36367E+1	3.77617E-2	7.41720E+4
6.51164E+1	6.45243E+1	9.60787E-6	4.99910E-1	5.12907E-1	5.36235E+1	3.77657E-2	7.41740E+4
6.51642E+1	6.45700E+1	9.60626E-6	4.99910E-1	5.12896E-1	5.36427E+1	3.77577E-2	7.41760E+4
6.51975E+1	6.45980E+1	9.60559E-6	4.99910E-1	5.12891E-1	5.36406E+1	3.77329E-2	7.41779E+4
6.52800E+1	6.46722E+1	9.60282E-6	4.99910E-1	5.12882E-1	5.36720E+1	3.77347E-2	7.41799E+4
6.53825E+1	6.47883E+1	9.59918E-6	4.99910E-1	5.12862E-1	5.36870E+1	3.77298E-2	7.41819E+4
6.54487E+1	6.48652E+1	9.59049E-6	4.99910E-1	5.12847E-1	5.36852E+1	3.77627E-2	7.41839E+4
6.55130E+1	6.49100E+1	9.58221E-6	4.99910E-1	5.12837E-1	5.36724E+1	3.77532E-2	7.41860E+4
6.55844E+1	6.49871E+1	9.57963E-6	4.99910E-1	5.12826E-1	5.36897E+1	3.77559E-2	7.41880E+4
6.56507E+1	6.50586E+1	9.57961E-6	4.99910E-1	5.12814E-1	5.36814E+1	3.77553E-2	7.41900E+4
6.56940E+1	6.51050E+1	9.57965E-6	4.99910E-1	5.12801E-1	5.36947E+1	3.77533E-2	7.41919E+4
6.57823E+1	6.51853E+1	9.57787E-6	4.99910E-1	5.12769E-1	5.36623E+1	3.77801E-2	7.41939E+4
6.58503E+1	6.52587E+1	9.57339E-6	4.99910E-1	5.12750E-1	5.36454E+1	3.77359E-2	7.41959E+4
6.58986E+1	6.53118E+1	9.56533E-6	4.99910E-1	5.12767E-1	5.36370E+1	3.77454E-2	7.41979E+4
6.59320E+1	6.53455E+1	9.55558E-6	4.99910E-1	5.12761E-1	5.36101E+1	3.77185E-2	7.42000E+4
6.60143E+1	6.54296E+1	9.55010E-6	4.99910E-1	5.12759E-1	5.36636E+1	3.77426E-2	7.42020E+4
6.61190E+1	6.55374E+1	9.54512E-6	4.99910E-1	5.12769E-1	5.36646E+1	3.77274E-2	7.42040E+4
6.61865E+1	6.56056E+1	9.54075E-6	4.99910E-1	5.12757E-1	5.36223E+1	3.77500E-2	7.42059E+4
6.62540E+1	6.56650E+1	9.54005E-6	4.99910E-1	5.12746E-1	5.36371E+1	3.77275E-2	7.42079E+4
6.63221E+1	6.57295E+1	9.54037E-6	4.99910E-1	5.12748E-1	5.36101E+1	3.77621E-2	7.42099E+4
6.63877E+1	6.57949E+1	9.53694E-6	4.99910E-1	5.12760E-1	5.36480E+1	3.77511E-2	7.42119E+4
6.64360E+1	6.58490E+1	9.53180E-6	4.99910E-1	5.12749E-1	5.36782E+1	3.77596E-2	7.42140E+4
6.65235E+1	6.59431E+1	9.53112E-6	4.99910E-1	5.12737E-1	5.36614E+1	3.77328E-2	7.42160E+4
6.65921E+1	6.60151E+1	9.53026E-6	4.99910E-1	5.12724E-1	5.36421E+1	3.77437E-2	7.42180E+4
6.66280E+1	6.60520E+1	9.52576E-6	4.99910E-1	5.12712E-1	5.36480E+1	3.77190E-2	7.42199E+4
6.67251E+1	6.61482E+1	9.51454E-6	4.99910E-1	5.12700E-1	5.36440E+1	3.77209E-2	7.42219E+4
6.67898E+1	6.62121E+1	9.50150E-6	4.99910E-1	5.12689E-1	5.36430E+1	3.77224E-2	7.42239E+4
6.68573E+1	6.62789E+1	9.49499E-6	4.99910E-1	5.12677E-1	5.36696E+1	3.77233E-2	7.42259E+4
6.69260E+1	6.63470E+1	9.49250E-6	4.99910E-1	5.12666E-1	5.36699E+1	3.78257E-2	7.42279E+4
6.69600E+1	6.63823E+1	9.48986E-6	4.99910E-1	5.12657E-1	5.35691E+1	3.78312E-2	7.42299E+4
6.70602E+1	6.64767E+1	9.48809E-6	4.99910E-1	5.12642E-1	5.35590E+1	3.77526E-2	7.42320E+4
6.71262E+1	6.65411E+1	9.49321E-6	4.99910E-1	5.12632E-1	5.36106E+1	3.77410E-2	7.42339E+4
6.71790E+1	6.66120E+1	9.49867E-6	4.99910E-1	5.12585E-1	5.36194E+1	3.77297E-2	7.42359E+4
6.72614E+1	6.67008E+1	9.49826E-6	4.99910E-1	5.12566E-1	5.36692E+1	3.76715E-2	7.42379E+4
6.73291E+1	6.67678E+1	9.49163E-6	4.99910E-1	5.12553E-1	5.36736E+1	3.76899E-2	7.42399E+4
6.73670E+1	6.68020E+1	9.48240E-6	4.99910E-1	5.12543E-1	5.37613E+1	3.76506E-2	7.42419E+4
6.74603E+1	6.68894E+1	9.47586E-6	4.99910E-1	5.12508E-1	5.37606E+1	3.76763E-2	7.42439E+4
6.75248E+1	6.69614E+1	9.46763E-6	4.99910E-1	5.12481E-1	5.37504E+1	3.76985E-2	7.42460E+4
6.75919E+1	6.70315E+1	9.45832E-6	4.99910E-1	5.12469E-1	5.36832E+1	3.77008E-2	7.42480E+4
6.76600E+1	6.70990E+1	9.44444E-6	4.99910E-1	5.12457E-1	5.37072E+1	3.76683E-2	7.42500E+4
6.76954E+1	6.71353E+1	9.42925E-6	4.99910E-1	5.12449E-1	5.37092E+1	3.77175E-2	7.42519E+4
6.77933E+1	6.72354E+1	9.42217E-6	4.99910E-1	5.12457E-1	5.36692E+1	3.77281E-2	7.42539E+4
6.78565E+1	6.73012E+1	9.42138E-6	4.99910E-1	5.12492E-1	5.37027E+1	3.77139E-2	7.42559E+4
6.79110E+1	6.73620E+1	9.42089E-6	4.99910E-1	5.12487E-1	5.37201E+1	3.77025E-2	7.42579E+4
6.79937E+1	6.74296E+1	9.42209E-6	4.99910E-1	5.12476E-1	5.37064E+1	3.77457E-2	7.42600E+4
6.80622E+1	6.74967E+1	9.42341E-6	4.99910E-1	5.12467E-1	5.36882E+1	3.77010E-2	7.42620E+4
6.81030E+1	6.75450E+1	9.41791E-6	4.99910E-1	5.12490E-1	5.36797E+1	3.77688E-2	7.42640E+4
6.81929E+1	6.76366E+1	9.40899E-6	4.99910E-1	5.12456E-1	5.36429E+1	3.77148E-2	7.42659E+4
6.82610E+1	6.77084E+1	9.40599E-6	4.99910E-1	5.12428E-1	5.36259E+1	3.77541E-2	7.42679E+4
6.83076E+1	6.77560E+1	9.40796E-6	4.99910E-1	5.12417E-1	5.36594E+1	3.77276E-2	7.42699E+4
6.83428E+1	6.77904E+1	9.40641E-6	4.99910E-1	5.12411E-1	5.36675E+1	3.76683E-2	7.42719E+4
6.84306E+1	6.78834E+1	9.40223E-6	4.99910E-1	5.12390E-1	5.36706E+1	3.77068E-2	7.42740E+4
6.85325E+1	6.79977E+1	9.39765E-6	4.99910E-1	5.12339E-1	5.37126E+1	3.76826E-2	7.42760E+4
6.85981E+1	6.80631E+1	9.39247E-6	4.99910E-1	5.12326E-1	5.37174E+1	3.77138E-2	7.42780E+4
6.86530E+1	6.81010E+1	9.39004E-6	4.99910E-1	5.12347E-1	5.37246E+1	3.77562E-2	7.42799E+4
6.87336E+1	6.81876E+1	9.39192E-6	4.99910E-1	5.12345E-1	5.36799E+1	3.77552E-2	7.42819E+4
6.88024E+1	6.82594E+1	9.39183E-6	4.99910E-1	5.12332E-1	5.37006E+1	3.76867E-2	7.42839E+4
6.88450E+1	6.83020E+1	9.38801E-6	4.99910E-1	5.12320E-1	5.37361E+1	3.76932E-2	7.42859E+4
6.89349E+1	6.83944E+1	9.38369E-6	4.99910E-1	5.12287E-1	5.37170E+1	3.77369E-2	7.42880E+4
6.90025E+1	6.84663E+1	9.37450E-6	4.99910E-1	5.12258E-1	5.37144E+1	3.77328E-2	7.42900E+4
6.90502E+1	6.85178E+1	9.36282E-6	4.99910E-1	5.12248E-1	5.37019E+1	3.77488E-2	7.42920E+4
6.90839E+1	6.85542E+1	9.35992E-6	4.99910E-1	5.12253E-1	5.37268E+1	3.79979E-2	7.42939E+4
6.91686E+1	6.86399E+1	9.35443E-6	4.99910E-1	5.12248E-1	5.35513E+1	3.80119E-2	7.42959E+4
6.92707E+1	6.87351E+1	9.35898E-6	4.99910E-1	5.12220E-1	5.33524E+1	3.79476E-2	7.42979E+4
6.93350E+1	6.87992E+1	9.38666E-6	4.99910E-1	5.12232E-1	5.33718E+1	3.78790E-2	7.42999E+4
6.94000E+1	6.88810E+1	9.40051E-6	4.99910E-1	5.12197E-1	5.33510E+1	3.78450E-2	7.43020E+4
6.94728E+1	6.89429E+1	9.38972E-6	4.99910E-1	5.12173E-1	5.33890E+1	3.78119E-2	7.43040E+4
6.95389E+1	6.90051E+1	9.37342E-6	4.99910E-1	5.12163E-1	5.34041E+1	3.77752E-2	7.43060E+4
6.95800E+1	6.90500E+1	9.36202E-6	4.99910E-1	5.12188E-1	5.34709E+1	3.77474E-2	7.43079E+4
6.96684E+1	6.91561E+1	9.35567E-6	4.99910E-1	5.12176E-1	5.35039E+1	3.77265E-2	7.43099E+4
6.97346E+1	6.92173E+1	9.34955E-6	4.99910E-1	5.12155E-1	5.35246E+1	3.77324E-2	7.43119E+4
6.97818E+1	6.92590E+1	9.34034E-6	4.99910E-1	5.12116E-1	5.35306E+1	3.77035E-2	7.43139E+4
6.98153E+1	6.92928E+1	9.32817E-6	4.99910E-1	5.12110E-1	5.35506E+1	3.77293E-2	7.43160E+4
6.98977E+1	6.93696E+1	9.31693E-6	4.99910E-1	5.12110E-1	5.35602E+1	3.77246E-2	7.43180E+4
6.99996E+1	6.94773E+1	9.30873E-6	4.99910E-1	5.12131E-1	5.35614E+1	3.77265E-2	7.43200E+4
7.00661E+1	6.95563E+1	9.30485E-6	4.99910E-1	5.12139E-1	5.35856E+1	3.77060E-2	7.43219E+4
7.01330E+1	6.96190E+1	9.29869E-6	4.99910E-1	5.12106E-1	5.36382E+1	3.77025E-2	7.43239E+4
7.02061E+1	6.96947E+1	9.29064E-6	4.99910E-1	5.12067E-1	5.36229E+1	3.77470E-2	7.43259E+4
7.02734E+1	6.97600E+1	9.28377E-6	4.99910E-1	5.12031E-1	5.36311E+1	3.77018E-2	7.43279E+4
7.03160E+1	6.97970E+1	9.28202E-6	4.99910E-1	5.12021E-1	5.35863E+1	3.77395E-2	7.43299E+4
7.04059E+1	6.98925E+1	9.28626E-6	4.99910E-1	5.12051E-1	5.36183E+1	3.76993E-2	7.43319E+4
7.04735E+1	6.99523E+1	9.28812E-6	4.99910E-1	5.12074E-1	5.36168E+1	3.77313E-2	7.43340E+4
7.05215E+1	6.99926E+1	9.28388E-6	4.99910E-1	5.12065E-1	5.36258E+1	3.77299E-2	7.43359E+4
7.05551E+1	7.00229E+1	9.27536E-6	4.99910E-1	5.12060E-1	5.35962E+1	3.77203E-2	7.43379E+4
7.06380E+1	7.01085E+1	9.26705E-6	4.99910E-1	5.12050E-1	5.35659E+1	3.76943E-2	7.43399E+4
7.07425E+1	7.02313E+1	9.26631E-6	4.99910E-1	5.12027E-1	5.36051E+1	3.77368E-2	7.43419E+4
7.08081E+1	7.03068E+1	9.26879E-6	4.99910E-1	5.12014E-1	5.35863E+1	3.77206E-2	7.43439E+4
7.08740E+1	7.03790E+1	9.26461E-6	4.99910E-1	5.11976E-1	5.36133E+1	3.77116E-2	7.43459E+4
7.09419E+1	7.04399E+1	9.25676E-6	4.99910E-1	5.11964E-1	5.35915E+1	3.77386E-2	7.43480E+4
7.10078E+1	7.05011E+1	9.25463E-6	4.99910E-1	5.11977E-1	5.36157E+1	3.77218E-2	7.43499E+4
7.10560E+1	7.05500E+1	9.24940E-6	4.99910E-1	5.11967E-1	5.36147E+1	3.76782E-2	7.43519E+4
7.11425E+1	7.06416E+1	9.24263E-6	4.99910E-1	5.11935E-1	5.36451E+1	3.77113E-2	7.43539E+4
7.12085E+1	7.07126E+1	9.24134E-6	4.99910E-1	5.11914E-1	5.36787E+1	3.77340E-2	7.43559E+4
7.12420E+1	7.07490E+1	9.23396E-6	4.99910E-1	5.11970E-1	5.36534E+1	3.77343E-2	7.43579E+4
7.13383E+1	7.08437E+1	9.22565E-6	4.99910E-1	5.11982E-1	5.36778E+1	3.77495E-2	7.43599E+4
7.14057E+1	7.09149E+1	9.21979E-6	4.99910E-1	5.11984E-1	5.36663E+1	3.77636E-2	7.43620E+4
7.14728E+1	7.09838E+1	9.21477E-6	4.99910E-1	5.11965E-1	5.36908E+1	3.77457E-2	7.43640E+4
7.15393E+1	7.10503E+1	9.21276E-6	4.99910E-1	5.11931E-1	5.36870E+1	3.77646E-2	7.43660E+4
7.15718E+1	7.10838E+1	9.21556E-6	4.99910E-1	5.11914E-1	5.36736E+1	3.77337E-2	7.43679E+4
7.16695E+1	7.11917E+1	9.21946E-6	4.99910E-1	5.11898E-1	5.36698E+1	3.77313E-2	7.43699E+4
7.17345E+1	7.12627E+1	9.21139E-6	4.99910E-1	5.11885E-1	5.36662E+1	3.77354E-2	7.43719E+4
7.17870E+1	7.13090E+1	9.19463E-6	4.99910E-1	5.11874E-1	5.36861E+1	3.77244E-2	7.43739E+4
7.18681E+1	7.13928E+1	9.18461E-6	4.99910E-1	5.11829E-1	5.36950E+1	3.77475E-2	7.43760E+4
7.19355E+1	7.14590E+1	9.18257E-6	4.99910E-1	5.11774E-1	5.36445E+1	3.77054E-2	7.43780E+4
7.19760E+1	7.14960E+1	9.18292E-6	4.99910E-1	5.11800E-1	5.36575E+1	3.77490E-2	7.43800E+4
7.20665E+1	7.15857E+1	9.18590E-6	4.99910E-1	5.11790E-1	5.36717E+1	3.77450E-2	7.43819E+4
7.21335E+1	7.16647E+1	9.18556E-6	4.99910E-1	5.11777E-1	5.36295E+1	3.77569E-2	7.43839E+4
7.21792E+1	7.17130E+1	9.18538E-6	4.99910E-1	5.11765E-1	5.36388E+1	3.77669E-2	7.43859E+4
7.22139E+1	7.17428E+1	9.18545E-6	4.99910E-1	5.11760E-1	5.36640E+1	3.77538E-2	7.43879E+4
7.23013E+1	7.18240E+1	9.18686E-6	4.99910E-1	5.11760E-1	5.36676E+1	3.77749E-2	7.43900E+4
7.24034E+1	7.19274E+1	9.18367E-6	4.99910E-1	5.11769E-1	5.36709E+1	3.77443E-2	7.43920E+4
7.24700E+1	7.19956E+1	9.17855E-6	4.99910E-1	5.11758E-1	5.36754E+1	3.77820E-2	7.43940E+4
7.25340E+1	7.20670E+1	9.17280E-6	4.99910E-1	5.11772E-1	5.36810E+1	3.77750E-2	7.43959E+4
7.26090E+1	7.21310E+1	9.16237E-6	4.99910E-1	5.11772E-1	5.36471E+1	3.77530E-2	7.43979E+4
7.26753E+1	7.21951E+1	9.15686E-6	4.99910E-1	5.11762E-1	5.36467E+1	3.77187E-2	7.43999E+4
7.27160E+1	7.22420E+1	9.15755E-6	4.99910E-1	5.11749E-1	5.35864E+1	3.76945E-2	7.44019E+4
7.28086E+1	7.23471E+1	9.15579E-6	4.99910E-1	5.11736E-1	5.36516E+1	3.76829E-2	7.44040E+4
7.28765E+1	7.24033E+1	9.14598E-6	4.99910E-1	5.11723E-1	5.37074E+1	3.77178E-2	7.44060E+4
7.29261E+1	7.24448E+1	9.13171E-6	4.99910E-1	5.11715E-1	5.36778E+1	3.77143E-2	7.44080E+4
7.29588E+1	7.24847E+1	9.12162E-6	4.99910E-1	5.11696E-1	5.36791E+1	3.76576E-2	7.44099E+4
7.30347E+1	7.25732E+1	9.11707E-6	4.99910E-1	5.11670E-1	5.36651E+1	3.77665E-2	7.44119E+4
7.31421E+1	7.26910E+1	9.11587E-6	4.99910E-1	5.11636E-1	5.36528E+1	3.77174E-2	7.44139E+4
7.32112E+1	7.27659E+1	9.11828E-6	4.99910E-1	5.11623E-1	5.37264E+1	3.77146E-2	7.44159E+4
7.32771E+1	7.28272E+1	9.11627E-6	4.99910E-1	5.11635E-1	5.36758E+1	3.77240E-2	7.44180E+4
7.33423E+1	7.28890E+1	9.11058E-6	4.99910E-1	5.11653E-1	5.36821E+1	3.77382E-2	7.44200E+4
7.34073E+1	7.29533E+1	9.10735E-6	4.99910E-1	5.11664E-1	5.36877E+1	3.77218E-2	7.44220E+4
7.34580E+1	7.30110E+1	9.10504E-6	4.99910E-1	5.11655E-1	5.36886E+1	3.77103E-2	7.44239E+4
7.35425E+1	7.30898E+1	9.10475E-6	4.99910E-1	5.11662E-1	5.36791E+1	3.77115E-2	7.44259E+4
7.36115E+1	7.31649E+1	9.10191E-6	4.99910E-1	5.11671E-1	5.36711E+1	3.77619E-2	7.44279E+4
7.36645E+1	7.32250E+1	9.09914E-6	4.99910E-1	5.11656E-1	5.36979E+1	3.78099E-2	7.44299E+4
7.36966E+1	7.32512E+1	9.09909E-6	4.99910E-1	5.11640E-1	5.36625E+1	3.77962E-2	7.44319E+4
7.38074E+1	7.33595E+1	9.09825E-6	4.99910E-1	5.11597E-1	5.36413E+1	3.77334E-2	7.44339E+4
7.38757E+1	7.34301E+1	9.09130E-6	4.99910E-1	5.11584E-1	5.36546E+1	3.77390E-2	7.44360E+4
7.39451E+1	7.34972E+1	9.08259E-6	4.99910E-1	5.11573E-1	5.36574E+1	3.77665E-2	7.44379E+4
7.39771E+1	7.35393E+1	9.07737E-6	4.99910E-1	5.11543E-1	5.36825E+1	3.77546E-2	7.44399E+4
7.40737E+1	7.36374E+1	9.06926E-6	4.99910E-1	5.11482E-1	5.36437E+1	3.77194E-2	7.44419E+4
7.41392E+1	7.36970E+1	9.06929E-6	4.99910E-1	5.11496E-1	5.36965E+1	3.77219E-2	7.44439E+4
7.41950E+1	7.37630E+1	9.07512E-6	4.99910E-1	5.11486E-1	5.36602E+1	3.77104E-2	7.44459E+4
7.42735E+1	7.38381E+1	9.07135E-6	4.99910E-1	5.11475E-1	5.36930E+1	3.77130E-2	7.44479E+4
7.43397E+1	7.39078E+1	9.06847E-6	4.99910E-1	5.11464E-1	5.37219E+1	3.77675E-2	7.44500E+4
7.43800E+1	7.39550E+1	9.06527E-6	4.99910E-1	5.11488E-1	5.36942E+1	3.77515E-2	7.44519E+4
7.44710E+1	7.40469E+1	9.05279E-6	4.99910E-1	5.11477E-1	5.36891E+1	3.77496E-2	7.44539E+4
7.45389E+1	7.41068E+1	9.03831E-6	4.99910E-1	5.11466E-1	5.36753E+1	3.77341E-2	7.44559E+4
7.45847E+1	7.41497E+1	9.03125E-6	4.99910E-1	5.11454E-1	5.37019E+1	3.76930E-2	7.44579E+4
7.46189E+1	7.41852E+1	9.03175E-6	4.99910E-1	5.11437E-1	5.37440E+1	3.77289E-2	7.44599E+4
7.47061E+1	7.42749E+1	9.02888E-6	4.99910E-1	5.11411E-1	5.37060E+1	3.77241E-2	7.44619E+4
7.48114E+1	7.43867E+1	9.02280E-6	4.99910E-1	5.11379E-1	5.37124E+1	3.77314E-2	7.44640E+4
7.48780E+1	7.44586E+1	9.02677E-6	4.99910E-1	5.11366E-1	5.37399E+1	3.77536E-2	7.44660E+4
7.49350E+1	7.45140E+1	9.02643E-6	4.99910E-1	5.11355E-1	5.37345E+1	3.77439E-2	7.44680E+4
7.50174E+1	7.45863E+1	9.01944E-6	4.99910E-1	5.11327E-1	5.36987E+1	3.77237E-2	7.44699E+4
7.50848E+1	7.46509E+1	9.01281E-6	4.99910E-1	5.11295E-1	5.37284E+1	3.77480E-2	7.44719E+4
7.51230E+1	7.46920E+1	9.00348E-6	4.99910E-1	5.11320E-1	5.36970E+1	3.77671E-2	7.44739E+4
7.52147E+1	7.47944E+1	8.99931E-6	4.99910E-1	5.11309E-1	5.36813E+1	3.77694E-2	7.44759E+4
7.52850E+1	7.48709E+1	9.00141E-6	4.99910E-1	5.11286E-1	5.36962E+1	3.77685E-2	7.44780E+4
7.53335E+1	7.49203E+1	9.00320E-6	4.99910E-1	5.11247E-1	5.36496E+1	3.77782E-2	7.44800E+4
7.53670E+1	7.49517E+1	9.00046E-6	4.99910E-1	5.11253E-1	5.36710E+1	3.77720E-2	7.44820E+4
7.54495E+1	7.50319E+1	9.00151E-6	4.99910E-1	5.11258E-1	5.36821E+1	3.77836E-2	7.44839E+4
7.55539E+1	7.51398E+1	9.00328E-6	4.99910E-1	5.11248E-1	5.36890E+1	3.77746E-2	7.44859E+4
7.56213E+1	7.52121E+1	8.99611E-6	4.99910E-1	5.11236E-1	5.36519E+1	3.77285E-2	7.44879E+4
7.56870E+1	7.52940E+1	8.98511E-6	4.99910E-1	5.11222E-1	5.36919E+1	3.77259E-2	7.44899E+4
7.57550E+1	7.53438E+1	8.97738E-6	4.99910E-1	5.11225E-1	5.36881E+1	3.77377E-2	7.44920E+4
7.58209E+1	7.53980E+1	8.97323E-6	4.99910E-1	5.11239E-1	5.36831E+1	3.77507E-2	7.44940E+4
7.58700E+1	7.54500E+1	8.96887E-6	4.99910E-1	5.11229E-1	5.37117E+1	3.77960E-2	7.44960E+4
7.59560E+1	7.55566E+1	8.96314E-6	4.99910E-1	5.11215E-1	5.36539E+1	3.78022E-2	7.44979E+4
7.60232E+1	7.56215E+1	8.96100E-6	4.99910E-1	5.11201E-1	5.36207E+1	3.77542E-2	7.44999E+4
7.60580E+1	7.56470E+1	8.96570E-6	4.99910E-1	5.11193E-1	5.36497E+1	3.77842E-2	7.45019E+4
7.61551E+1	7.57467E+1	8.96822E-6	4.99910E-1	5.11157E-1	5.36271E+1	3.78007E-2	7.45039E+4
7.62225E+1	7.58152E+1	8.96216E-6	4.99910E-1	5.11143E-1	5.36458E+1	3.77505E-2	7.45060E+4
7.62899E+1	7.58883E+1	8.95973E-6	4.99910E-1	5.11156E-1	5.36836E+1	3.77543E-2	7.45080E+4
7.63571E+1	7.59631E+1	8.95815E-6	4.99910E-1	5.11144E-1	5.36845E+1	3.77109E-2	7.45100E+4
7.63913E+1	7.59852E+1	8.95756E-6	4.99910E-1	5.11136E-1	5.37036E+1	3.77392E-2	7.45119E+4
7.64900E+1	7.60803E+1	8.95910E-6	4.99910E-1	5.11123E-1	5.36956E+1	3.77352E-2	7.45139E+4
7.65541E+1	7.61531E+1	8.94979E-6	4.99910E-1	5.11109E-1	5.37304E+1	3.77025E-2	7.45159E+4
7.66060E+1	7.62050E+1	8.93396E-6	4.99910E-1	5.11098E-1	5.37710E+1	3.76809E-2	7.45179E+4
7.66885E+1	7.62854E+1	8.92492E-6	4.99910E-1	5.11068E-1	5.37589E+1	3.77275E-2	7.45200E+4
7.67565E+1	7.63432E+1	8.92040E-6	4.99910E-1	5.11040E-1	5.37545E+1	3.76993E-2	7.45220E+4
7.67950E+1	7.63710E+1	8.91420E-6	4.99910E-1	5.11067E-1	5.37347E+1	3.77314E-2	7.45240E+4
7.68849E+1	7.64945E+1	8.90792E-6	4.99910E-1	5.11051E-1	5.37144E+1	3.77463E-2	7.45260E+4
7.69507E+1	7.65603E+1	8.90285E-6	4.99910E-1	5.11051E-1	5.37232E+1	3.77689E-2	7.45280E+4
7.69953E+1	7.66023E+1	8.89437E-6	4.99910E-1	5.11065E-1	5.37168E+1	3.77805E-2	7.45300E+4
7.70302E+1	7.66372E+1	8.88647E-6	4.99910E-1	5.11048E-1	5.36860E+1	3.77531E-2	7.45320E+4
7.71193E+1	7.67303E+1	8.88815E-6	4.99910E-1	5.11031E-1	5.37105E+1	3.76960E-2	7.45339E+4
7.72237E+1	7.68376E+1	8.89073E-6	4.99910E-1	5.11019E-1	5.37228E+1	3.77288E-2	7.45359E+4
7.72910E+1	7.69035E+1	8.88571E-6	4.99910E-1	5.10985E-1	5.37160E+1	3.77703E-2	7.45380E+4
7.73570E+1	7.69720E+1	8.87810E-6	4.99910E-1	5.10966E-1	5.37165E+1	3.77138E-2	7.45399E+4
7.74308E+1	7.70432E+1	8.87696E-6	4.99910E-1	5.10955E-1	5.36999E+1	3.77702E-2	7.45419E+4
7.74971E+1	7.71131E+1	8.87975E-6	4.99910E-1	5.10943E-1	5.36950E+1	3.76801E-2	7.45439E+4
7.75390E+1	7.71630E+1	8.87873E-6	4.99910E-1	5.10930E-1	5.37040E+1	3.77135E-2	7.45459E+4
7.76317E+1	7.72581E+1	8.87707E-6	4.99910E-1	5.10897E-1	5.37264E+1	3.77168E-2	7.45479E+4
7.76992E+1	7.73239E+1	8.87014E-6	4.99910E-1	5.10867E-1	5.37211E+1	3.77039E-2	7.45499E+4
7.77483E+1	7.73722E+1	8.85680E-6	4.99910E-1	5.10857E-1	5.37183E+1	3.76711E-2	7.45520E+4
7.77821E+1	7.74078E+1	8.84819E-6	4.99910E-1	5.10850E-1	5.37188E+1	3.77002E-2	7.45539E+4
7.78592E+1	7.74890E+1	8.84488E-6	4.99910E-1	5.10840E-1	5.37425E+1	3.77401E-2	7.45559E+4
7.79688E+1	7.75969E+1	8.84610E-6	4.99910E-1	5.10819E-1	5.37529E+1	3.77708E-2	7.45580E+4
7.80388E+1	7.76608E+1	8.84696E-6	4.99910E-1	5.10808E-1	5.37022E+1	3.77614E-2	7.45600E+4
7.81038E+1	7.77258E+1	8.84019E-6	4.99910E-1	5.10820E-1	5.36981E+1	3.76649E-2	7.45620E+4
7.81687E+1	7.77924E+1	8.83473E-6	4.99910E-1	5.10824E-1	5.37172E+1	3.76880E-2	7.45640E+4
7.82343E+1	7.78593E+1	8.83349E-6	4.99910E-1	5.10812E-1	5.37310E+1	3.76748E-2	7.45660E+4
7.82870E+1	7.79120E+1	8.83421E-6	4.99910E-1	5.10833E-1	5.37266E+1	3.77595E-2	7.45680E+4
7.83705E+1	7.80005E+1	8.83569E-6	4.99910E-1	5.10827E-1	5.37202E+1	3.77430E-2	7.45700E+4
7.84379E+1	7.80670E+1	8.83146E-6	4.99910E-1	5.10811E-1	5.37071E+1	3.77296E-2	7.45720E+4
7.84750E+1	7.81010E+1	8.82294E-6	4.99910E-1	5.10765E-1	5.36961E+1	3.77028E-2	7.45740E+4
7.85668E+1	7.81894E+1	8.81544E-6	4.99910E-1	5.10754E-1	5.36563E+1	3.77439E-2	7.45760E+4
7.86340E+1	7.82786E+1	8.81161E-6	4.99910E-1	5.10741E-1	5.36594E+1	3.77877E-2	7.45780E+4
7.87034E+1	7.83467E+1	8.80906E-6	4.99910E-1	5.10726E-1	5.36540E+1	3.77491E-2	7.45800E+4
7.87730E+1	7.84010E+1	8.80450E-6	4.99910E-1	5.10717E-1	5.36464E+1	3.77553E-2	7.45820E+4
7.88060E+1	7.84396E+1	8.80607E-6	4.99910E-1	5.10709E-1	5.36634E+1	3.77697E-2	7.45840E+4
7.89035E+1	7.85446E+1	8.80755E-6	4.99910E-1	5.10693E-1	5.36943E+1	3.77285E-2	7.45860E+4
7.89682E+1	7.86090E+1	8.80277E-6	4.99910E-1	5.10681E-1	5.37101E+1	3.77544E-2	7.45879E+4
7.90210E+1	7.86580E+1	8.79717E-6	4.99910E-1	5.10732E-1	5.36792E+1	3.77201E-2	7.45900E+4
7.91032E+1	7.87471E+1	8.79364E-6	4.99910E-1	5.10736E-1	5.36590E+1	3.77506E-2	7.45919E+4
7.91704E+1	7.88114E+1	8.78912E-6	4.99910E-1	5.10723E-1	5.36607E+1	3.77671E-2	7.45940E+4
7.92100E+1	7.88430E+1	8.78241E-6	4.99910E-1	5.10714E-1	5.36503E+1	3.77308E-2	7.45960E+4
7.93014E+1	7.89402E+1	8.78057E-6	4.99910E-1	5.10678E-1	5.36713E+1	3.77577E-2	7.45980E+4
7.93659E+1	7.89998E+1	8.78054E-6	4.99910E-1	5.10651E-1	5.36695E+1	3.77367E-2	7.46000E+4
7.94102E+1	7.90443E+1	8.77709E-6	4.99910E-1	5.10645E-1	5.36819E+1	3.77671E-2	7.46019E+4
7.94448E+1	7.90835E+1	8.77246E-6	4.99910E-1	5.10650E-1	5.36313E+1	3.77914E-2	7.46040E+4
7.95335E+1	7.91828E+1	8.76869E-6	4.99910E-1	5.10652E-1	5.36187E+1	3.77591E-2	7.46060E+4
7.96365E+1	7.92884E+1	8.76394E-6	4.99910E-1	5.10640E-1	5.36368E+1	3.77601E-2	7.46080E+4
7.97017E+1	7.93534E+1	8.75779E-6	4.99910E-1	5.10629E-1	5.36332E+1	3.77058E-2	7.46100E+4
7.97580E+1	7.94170E+1	8.75344E-6	4.99910E-1	5.10646E-1	5.36542E+1	3.77288E-2	7.46120E+4
7.98410E+1	7.94967E+1	8.74827E-6	4.99910E-1	5.10643E-1	5.36968E+1	3.77219E-2	7.46140E+4
7.99099E+1	7.95689E+1	8.74317E-6	4.99910E-1	5.10631E-1	5.36835E+1	3.77096E-2	7.46159E+4
7.99500E+1	7.96160E+1	8.74266E-6	4.99910E-1	5.10618E-1	5.37568E+1	3.77666E-2	7.46180E+4
8.00414E+1	7.96926E+1	8.74239E-6	4.99910E-1	5.10562E-1	5.36670E+1	3.78098E-2	7.46199E+4
8.01080E+1	7.97669E+1	8.73715E-6	4.99910E-1	5.10519E-1	5.36766E+1	3.77200E-2	7.46220E+4
8.01532E+1	7.98124E+1	8.73486E-6	4.99910E-1	5.10511E-1	5.37158E+1	3.77245E-2	7.46240E+4
8.01878E+1	7.98398E+1	8.73356E-6	4.99910E-1	5.10517E-1	5.37148E+1	3.77346E-2	7.46260E+4
8.02766E+1	7.99290E+1	8.72954E-6	4.99910E-1	5.10531E-1	5.37259E+1	3.77343E-2	7.46280E+4
8.03790E+1	8.00329E+1	8.72226E-6	4.99910E-1	5.10538E-1	5.36960E+1	3.76810E-2	7.46299E+4
8.04443E+1	8.00884E+1	8.71759E-6	4.99910E-1	5.10506E-1	5.37055E+1	3.77127E-2	7.46320E+4
8.05080E+1	8.01570E+1	8.71436E-6	4.99910E-1	5.10516E-1	5.37007E+1	3.77007E-2	7.46339E+4
8.05825E+1	8.02393E+1	8.70652E-6	4.99910E-1	5.10514E-1	5.36511E+1	3.77872E-2	7.46360E+4
8.06484E+1	8.03152E+1	8.70022E-6	4.99910E-1	5.10501E-1	5.36319E+1	3.77305E-2	7.46379E+4
8.06890E+1	8.03650E+1	8.69623E-6	4.99910E-1	5.10487E-1	5.36125E+1	3.76939E-2	7.46400E+4
8.07779E+1	8.04491E+1	8.69535E-6	4.99910E-1	5.10477E-1	5.36300E+1	3.76871E-2	7.46420E+4
8.08470E+1	8.05107E+1	8.69172E-6	4.99910E-1	5.10457E-1	5.36726E+1	3.76761E-2	7.46439E+4
8.08958E+1	8.05586E+1	8.68715E-6	4.99910E-1	5.10417E-1	5.36852E+1	3.76710E-2	7.46460E+4
8.09293E+1	8.05968E+1	8.68358E-6	4.99910E-1	5.10411E-1	5.37342E+1	3.76611E-2	7.46479E+4
8.10120E+1	8.06878E+1	8.67528E-6	4.99910E-1	5.10399E-1	5.36969E+1	3.76713E-2	7.46500E+4
8.11143E+1	8.07852E+1	8.66752E-6	4.99910E-1	5.10369E-1	5.37159E+1	3.76937E-2	7.46519E+4
8.11792E+1	8.08463E+1	8.66128E-6	4.99910E-1	5.10336E-1	5.37177E+1	3.77001E-2	7.46540E+4
8.12410E+1	8.09250E+1	8.65652E-6	4.99910E-1	5.10343E-1	5.37020E+1	3.76631E-2	7.46560E+4
8.13142E+1	8.09950E+1	8.65738E-6	4.99910E-1	5.10358E-1	5.36845E+1	3.76944E-2	7.46579E+4
8.13816E+1	8.10617E+1	8.66189E-6	4.99910E-1	5.10369E-1	5.37062E+1	3.77336E-2	7.46600E+4
8.14260E+1	8.11080E+1	8.66220E-6	4.99910E-1	5.10322E-1	5.36976E+1	3.77008E-2	7.46619E+4
8.15146E+1	8.11896E+1	8.65538E-6	4.99910E-1	5.10309E-1	5.36950E+1	3.77265E-2	7.46640E+4
8.15806E+1	8.12580E+1	8.64645E-6	4.99910E-1	5.10304E-1	5.37173E+1	3.76996E-2	7.46659E+4
8.16297E+1	8.13100E+1	8.64190E-6	4.99910E-1	5.10323E-1	5.37285E+1	3.77201E-2	7.46680E+4
8.16634E+1	8.13426E+1	8.64149E-6	4.99910E-1	5.10306E-1	5.37293E+1	3.77301E-2	7.46700E+4
8.17381E+1	8.14210E+1	8.64066E-6	4.99910E-1	5.10282E-1	5.37394E+1	3.77427E-2	7.46720E+4
8.18435E+1	8.15341E+1	8.63668E-6	4.99910E-1	5.10257E-1	5.37414E+1	3.77173E-2	7.46740E+4
8.19128E+1	8.16037E+1	8.62823E-6	4.99910E-1	5.10268E-1	5.37368E+1	3.77235E-2	7.46760E+4
8.19774E+1	8.16830E+1	8.62091E-6	4.99910E-1	5.10263E-1	5.37404E+1	3.76561E-2	7.46780E+4
8.20427E+1	8.17398E+1	8.62425E-6	4.99910E-1	5.10238E-1	5.37343E+1	3.76400E-2	7.46799E+4
8.21092E+1	8.18016E+1	8.62742E-6	4.99910E-1	5.10205E-1	5.37770E+1	3.76191E-2	7.46820E+4
8.21650E+1	8.18660E+1	8.62445E-6	4.99910E-1	5.10189E-1	5.37812E+1	3.76461E-2	7.46840E+4
8.22468E+1	8.19392E+1	8.61098E-6	4.99910E-1	5.10178E-1	5.37613E+1	3.76607E-2	7.46860E+4
8.23153E+1	8.19996E+1	8.59595E-6	4.99910E-1	5.10168E-1	5.37910E+1	3.77298E-2	7.46880E+4
8.23690E+1	8.20500E+1	8.59045E-6	4.99910E-1	5.10157E-1	5.37518E+1	3.76938E-2	7.46899E+4
8.24020E+1	8.20877E+1	8.58897E-6	4.99910E-1	5.10150E-1	5.37024E+1	3.76381E-2	7.46920E+4
8.25146E+1	8.22188E+1	8.58313E-6	4.99910E-1	5.10130E-1	5.37338E+1	3.76551E-2	7.46939E+4
8.25829E+1	8.22889E+1	8.57756E-6	4.99910E-1	5.10117E-1	5.37381E+1	3.76903E-2	7.46960E+4
8.26523E+1	8.23553E+1	8.57606E-6	4.99910E-1	5.10106E-1	5.36885E+1	3.76956E-2	7.46980E+4
8.26850E+1	8.23964E+1	8.57397E-6	4.99910E-1	5.10108E-1	5.37062E+1	3.76832E-2	7.47000E+4
8.27832E+1	8.24950E+1	8.57591E-6	4.99910E-1	5.10119E-1	5.37262E+1	3.76548E-2	7.47020E+4
8.28491E+1	8.25548E+1	8.57625E-6	4.99910E-1	5.10110E-1	5.37391E+1	3.76878E-2	7.47039E+4
8.29050E+1	8.26170E+1	8.57005E-6	4.99910E-1	5.10097E-1	5.37592E+1	3.76644E-2	7.47060E+4
8.29872E+1	8.26979E+1	8.56018E-6	4.99910E-1	5.10068E-1	5.37222E+1	3.76899E-2	7.47079E+4
8.30543E+1	8.27668E+1	8.55223E-6	4.99910E-1	5.10035E-1	5.37489E+1	3.76936E-2	7.47100E+4
8.30930E+1	8.28090E+1	8.54906E-6	4.99910E-1	5.10060E-1	5.37183E+1	3.76672E-2	7.47120E+4
8.31842E+1	8.28936E+1	8.54288E-6	4.99910E-1	5.10051E-1	5.37209E+1	3.76618E-2	7.47140E+4
8.32541E+1	8.29595E+1	8.53911E-6	4.99910E-1	5.10030E-1	5.36825E+1	3.76860E-2	7.47160E+4
8.33021E+1	8.30083E+1	8.53712E-6	4.99910E-1	5.09992E-1	5.37023E+1	3.76052E-2	7.47179E+4
8.33350E+1	8.30447E+1	8.53897E-6	4.99910E-1	5.09997E-1	5.37557E+1	3.76808E-2	7.47200E+4
8.34166E+1	8.31297E+1	8.54803E-6	4.99910E-1	5.10001E-1	5.37186E+1	3.77001E-2	7.47219E+4
8.35193E+1	8.32352E+1	8.54889E-6	4.99910E-1	5.10002E-1	5.36911E+1	3.77233E-2	7.47240E+4
8.35858E+1	8.33059E+1	8.54367E-6	4.99910E-1	5.10011E-1	5.36676E+1	3.76426E-2	7.47260E+4
8.36520E+1	8.33650E+1	8.53483E-6	4.99910E-1	5.10007E-1	5.36949E+1	3.76066E-2	7.47280E+4
8.37190E+1	8.34420E+1	8.52372E-6	4.99910E-1	5.09994E-1	5.37441E+1	3.77001E-2	7.47300E+4
8.37837E+1	8.35088E+1	8.51353E-6	4.99910E-1	5.09981E-1	5.36908E+1	3.76689E-2	7.47319E+4
8.38310E+1	8.35430E+1	8.51275E-6	4.99910E-1	5.09972E-1	5.36911E+1	3.76497E-2	7.47340E+4
8.39174E+1	8.36346E+1	8.51239E-6	4.99910E-1	5.09980E-1	5.36907E+1	3.76389E-2	7.47359E+4
8.39840E+1	8.37014E+1	8.50261E-6	4.99910E-1	5.09987E-1	5.36853E+1	3.76343E-2	7.47380E+4
8.40180E+1	8.37340E+1	8.49295E-6	4.99910E-1	5.09977E-1	5.36809E+1	3.76213E-2	7.47399E+4
8.41135E+1	8.38362E+1	8.48835E-6	4.99910E-1	5.09964E-1	5.37217E+1	3.76291E-2	7.47420E+4
8.41814E+1	8.38997E+1	8.48596E-6	4.99910E-1	5.09938E-1	5.37797E+1	3.76399E-2	7.47440E+4
8.42484E+1	8.39652E+1	8.49002E-6	4.99910E-1	5.09902E-1	5.37653E+1	3.76435E-2	7.47460E+4
8.43143E+1	8.40324E+1	8.49320E-6	4.99910E-1	5.09891E-1	5.37568E+1	3.76711E-2	7.47480E+4
8.43478E+1	8.40765E+1	8.48699E-6	4.99910E-1	5.09882E-1	5.37399E+1	3.76655E-2	7.47499E+4
8.44466E+1	8.41849E+1	8.47894E-6	4.99910E-1	5.09876E-1	5.37429E+1	3.75760E-2	7.47520E+4
8.45114E+1	8.42467E+1	8.47570E-6	4.99910E-1	5.09888E-1	5.37505E+1	3.76153E-2	7.47539E+4
8.45640E+1	8.42970E+1	8.46969E-6	4.99910E-1	5.09851E-1	5.37600E+1	3.76058E-2	7.47560E+4
8.46470E+1	8.43923E+1	8.46162E-6	4.99910E-1	5.09846E-1	5.37497E+1	3.76335E-2	7.47580E+4
8.47159E+1	8.44627E+1	8.45755E-6	4.99910E-1	5.09854E-1	5.37675E+1	3.76257E-2	7.47599E+4
8.47570E+1	8.44980E+1	8.45625E-6	4.99910E-1	5.09844E-1	5.37115E+1	3.76699E-2	7.47620E+4
8.48491E+1	8.45827E+1	8.45071E-6	4.99910E-1	5.09810E-1	5.36693E+1	3.76882E-2	7.47640E+4
8.49141E+1	8.46522E+1	8.44573E-6	4.99910E-1	5.09795E-1	5.36229E+1	3.76534E-2	7.47660E+4
8.49588E+1	8.47014E+1	8.44840E-6	4.99910E-1	5.09811E-1	5.37247E+1	3.76216E-2	7.47680E+4
8.49941E+1	8.47389E+1	8.45110E-6	4.99910E-1	5.09804E-1	5.37591E+1	3.76495E-2	7.47700E+4
8.50827E+1	8.48313E+1	8.44148E-6	4.99910E-1	5.09793E-1	5.37119E+1	3.76403E-2	7.47720E+4
8.51865E+1	8.49318E+1	8.43548E-6	4.99910E-1	5.09773E-1	5.37101E+1	3.76176E-2	7.47740E+4
8.52538E+1	8.49963E+1	8.43723E-6	4.99910E-1	5.09762E-1	5.37380E+1	3.76394E-2	7.47760E+4
8.53170E+1	8.50620E+1	8.43633E-6	4.99910E-1	5.09749E-1	5.37170E+1	3.76470E-2	7.47780E+4
8.53901E+1	8.51350E+1	8.43169E-6	4.99910E-1	5.09753E-1	5.37081E+1	3.76480E-2	7.47800E+4
8.54556E+1	8.52051E+1	8.42755E-6	4.99910E-1	5.09764E-1	5.37872E+1	3.76299E-2	7.47819E+4
8.54970E+1	8.52540E+1	8.43092E-6	4.99910E-1	5.09751E-1	5.37461E+1	3.77163E-2	7.47840E+4
8.55880E+1	8.53613E+1	8.43076E-6	4.99910E-1	5.09738E-1	5.36665E+1	3.76947E-2	7.47860E+4
8.56569E+1	8.54163E+1	8.42498E-6	4.99910E-1	5.09725E-1	5.36459E+1	3.76433E-2	7.47880E+4
8.57073E+1	8.54550E+1	8.42648E-6	4.99910E-1	5.09718E-1	5.37173E+1	3.75899E-2	7.47900E+4
8.57401E+1	8.54928E+1	8.43280E-6	4.99910E-1	5.09712E-1	5.37758E+1	3.76283E-2	7.47919E+4
8.58147E+1	8.55740E+1	8.42689E-6	4.99910E-1	5.09701E-1	5.38208E+1	3.76248E-2	7.47940E+4
8.59216E+1	8.56820E+1	8.40999E-6	4.99910E-1	5.09681E-1	5.37941E+1	3.76462E-2	7.47959E+4
8.59908E+1	8.57514E+1	8.39587E-6	4.99910E-1	5.09669E-1	5.37793E+1	3.76213E-2	7.47980E+4
8.60535E+1	8.58067E+1	8.38559E-6	4.99910E-1	5.09636E-1	5.37546E+1	3.76497E-2	7.48000E+4
8.61182E+1	8.58745E+1	8.37889E-6	4.99910E-1	5.09609E-1	5.37392E+1	3.76415E-2	7.48020E+4
8.61830E+1	8.59441E+1	8.37496E-6	4.99910E-1	5.09596E-1	5.36991E+1	3.76060E-2	7.48040E+4
8.62350E+1	8.60030E+1	8.37871E-6	4.99910E-1	5.09551E-1	5.37356E+1	3.76367E-2	7.48060E+4
8.63190E+1	8.60856E+1	8.38398E-6	4.99910E-1	5.09552E-1	5.37886E+1	3.76718E-2	7.48080E+4
8.63868E+1	8.61571E+1	8.37956E-6	4.99910E-1	5.09560E-1	5.37273E+1	3.76416E-2	7.48099E+4
8.64250E+1	8.62000E+1	8.37906E-6	4.99910E-1	5.09547E-1	5.37052E+1	3.76260E-2	7.48120E+4
8.65174E+1	8.62765E+1	8.37677E-6	4.99910E-1	5.09537E-1	5.36935E+1	3.76811E-2	7.48140E+4
8.65823E+1	8.63574E+1	8.36774E-6	4.99910E-1	5.09539E-1	5.36803E+1	3.76545E-2	7.48160E+4
8.66497E+1	8.64196E+1	8.36217E-6	4.99910E-1	5.09543E-1	5.36772E+1	3.76721E-2	7.48180E+4
8.67181E+1	8.64691E+1	8.36143E-6	4.99910E-1	5.09513E-1	5.36708E+1	3.76447E-2	7.48200E+4
8.67504E+1	8.65065E+1	8.36069E-6	4.99910E-1	5.09496E-1	5.37300E+1	3.76769E-2	7.48220E+4
8.68476E+1	8.66150E+1	8.35392E-6	4.99910E-1	5.09480E-1	5.37353E+1	3.76968E-2	7.48240E+4
8.69131E+1	8.66866E+1	8.34901E-6	4.99910E-1	5.09467E-1	5.38100E+1	3.76725E-2	7.48260E+4
8.69690E+1	8.67480E+1	8.35035E-6	4.99910E-1	5.09485E-1	5.37614E+1	3.76880E-2	7.48280E+4
8.70503E+1	8.68212E+1	8.35137E-6	4.99910E-1	5.09465E-1	5.37439E+1	3.76583E-2	7.48300E+4
8.71171E+1	8.68845E+1	8.34819E-6	4.99910E-1	5.09433E-1	5.37531E+1	3.77201E-2	7.48320E+4
8.71560E+1	8.69240E+1	8.34125E-6	4.99910E-1	5.09459E-1	5.37318E+1	3.77218E-2	7.48340E+4
8.72485E+1	8.70288E+1	8.33869E-6	4.99910E-1	5.09469E-1	5.36582E+1	3.77049E-2	7.48360E+4
8.73187E+1	8.70979E+1	8.34049E-6	4.99910E-1	5.09473E-1	5.36802E+1	3.77165E-2	7.48380E+4
8.73674E+1	8.71419E+1	8.34464E-6	4.99910E-1	5.09460E-1	5.37537E+1	3.77672E-2	7.48400E+4
8.74010E+1	8.71714E+1	8.34230E-6	4.99910E-1	5.09444E-1	5.36688E+1	3.77000E-2	7.48419E+4
8.74839E+1	8.72453E+1	8.34197E-6	4.99910E-1	5.09420E-1	5.36836E+1	3.77148E-2	7.48440E+4
8.75870E+1	8.73654E+1	8.33970E-6	4.99910E-1	5.09389E-1	5.36789E+1	3.76839E-2	7.48460E+4
8.76538E+1	8.74526E+1	8.32675E-6	4.99910E-1	5.09373E-1	5.36700E+1	3.76877E-2	7.48480E+4
8.77190E+1	8.75170E+1	8.31771E-6	4.99910E-1	5.09360E-1	5.37040E+1	3.77272E-2	7.48500E+4
8.77915E+1	8.75780E+1	8.31736E-6	4.99910E-1	5.09350E-1	5.37297E+1	3.77134E-2	7.48520E+4
8.78582E+1	8.76459E+1	8.31882E-6	4.99910E-1	5.09340E-1	5.36464E+1	3.77104E-2	7.48540E+4
8.79010E+1	8.77020E+1	8.31767E-6	4.99910E-1	5.09325E-1	5.36913E+1	3.76945E-2	7.48559E+4
8.79926E+1	8.77664E+1	8.31243E-6	4.99910E-1	5.09295E-1	5.36953E+1	3.77144E-2	7.48580E+4
8.80587E+1	8.78343E+1	8.30515E-6	4.99910E-1	5.09268E-1	5.36956E+1	3.76698E-2	7.48600E+4
8.81063E+1	8.78903E+1	8.30334E-6	4.99910E-1	5.09256E-1	5.37265E+1	3.76592E-2	7.48619E+4
8.81389E+1	8.79245E+1	8.30320E-6	4.99910E-1	5.09261E-1	5.37436E+1	3.76766E-2	7.48640E+4
8.82163E+1	8.80107E+1	8.29933E-6	4.99910E-1	5.09273E-1	5.37076E+1	3.76551E-2	7.48660E+4
8.83246E+1	8.81247E+1	8.29520E-6	4.99910E-1	5.09293E-1	5.36635E+1	3.76900E-2	7.48680E+4
8.83918E+1	8.81859E+1	8.29279E-6	4.99910E-1	5.09283E-1	5.36869E+1	3.76676E-2	7.48699E+4
8.84588E+1	8.82538E+1	8.28328E-6	4.99910E-1	5.09271E-1	5.36826E+1	3.76700E-2	7.48720E+4
8.85245E+1	8.83245E+1	8.27525E-6	4.99910E-1	5.09272E-1	5.36881E+1	3.76656E-2	7.48740E+4
8.85895E+1	8.83926E+1	8.27654E-6	4.99910E-1	5.09282E-1	5.37088E+1	3.77257E-2	7.48760E+4
8.86400E+1	8.84400E+1	8.27244E-6	4.99910E-1	5.09242E-1	5.36873E+1	3.76583E-2	7.48780E+4
8.87244E+1	8.85138E+1	8.26765E-6	4.99910E-1	5.09225E-1	5.37233E+1	3.76381E-2	7.48800E+4
8.87931E+1	8.85880E+1	8.26332E-6	4.99910E-1	5.09214E-1	5.37439E+1	3.76707E-2	7.48820E+4
8.88310E+1	8.86370E+1	8.25296E-6	4.99910E-1	5.09200E-1	5.37261E+1	3.76538E-2	7.48839E+4
8.89218E+1	8.87161E+1	8.25145E-6	4.99910E-1	5.09213E-1	5.37335E+1	3.77060E-2	7.48860E+4
8.89866E+1	8.87913E+1	8.25796E-6	4.99910E-1	5.09203E-1	5.37122E+1	3.76887E-2	7.48880E+4
8.90547E+1	8.88626E+1	8.26117E-6	4.99910E-1	5.09165E-1	5.37028E+1	3.76812E-2	7.48900E+4
8.91240E+1	8.89290E+1	8.25698E-6	4.99910E-1	5.09153E-1	5.36488E+1	3.76993E-2	7.48920E+4
8.91572E+1	8.89562E+1	8.25128E-6	4.99910E-1	5.09146E-1	5.37033E+1	3.77166E-2	7.48939E+4
8.92552E+1	8.90488E+1	8.24989E-6	4.99910E-1	5.09133E-1	5.37342E+1	3.76653E-2	7.48960E+4
8.93200E+1	8.91179E+1	8.24591E-6	4.99910E-1	5.09121E-1	5.37631E+1	3.77142E-2	7.48980E+4
8.93730E+1	8.91820E+1	8.24367E-6	4.99910E-1	5.09108E-1	5.37052E+1	3.77154E-2	7.49000E+4
8.94548E+1	8.92753E+1	8.24029E-6	4.99910E-1	5.09094E-1	5.36984E+1	3.76767E-2	7.49020E+4
8.95228E+1	8.93521E+1	8.23884E-6	4.99910E-1	5.09081E-1	5.36926E+1	3.76958E-2	7.49040E+4
8.95630E+1	8.93970E+1	8.23546E-6	4.99910E-1	5.09105E-1	5.37234E+1	3.77145E-2	7.49060E+4
8.96557E+1	8.94692E+1	8.22783E-6	4.99910E-1	5.09097E-1	5.37045E+1	3.77122E-2	7.49080E+4
8.97213E+1	8.95324E+1	8.22082E-6	4.99910E-1	5.09087E-1	5.36810E+1	3.77331E-2	7.49100E+4
8.97664E+1	8.95726E+1	8.21711E-6	4.99910E-1	5.09080E-1	5.36626E+1	3.77556E-2	7.49120E+4
8.98014E+1	8.95990E+1	8.21430E-6	4.99910E-1	5.09086E-1	5.36735E+1	3.76807E-2	7.49140E+4
8.98902E+1	8.96809E+1	8.21191E-6	4.99910E-1	5.09082E-1	5.36723E+1	3.77053E-2	7.49160E+4
8.99939E+1	8.98040E+1	8.21292E-6	4.99910E-1	5.09040E-1	5.36765E+1	3.77130E-2	7.49180E+4
9.00602E+1	8.98814E+1	8.21172E-6	4.99910E-1	5.09026E-1	5.36349E+1	3.76829E-2	7.49200E+4
9.01170E+1	8.99390E+1	8.21012E-6	4.99910E-1	5.08985E-1	5.36672E+1	3.76892E-2	7.49220E+4
9.01958E+1	9.00098E+1	8.20720E-6	4.99910E-1	5.08965E-1	5.37267E+1	3.76930E-2	7.49240E+4
9.02634E+1	9.00701E+1	8.19644E-6	4.99910E-1	5.08954E-1	5.36932E+1	3.77131E-2	7.49260E+4
9.03050E+1	9.01070E+1	8.18758E-6	4.99910E-1	5.08944E-1	5.36930E+1	3.77221E-2	7.49280E+4
9.03963E+1	9.02023E+1	8.18519E-6	4.99910E-1	5.08932E-1	5.37243E+1	3.77018E-2	7.49300E+4
9.04628E+1	9.02717E+1	8.18859E-6	4.99910E-1	5.08920E-1	5.37191E+1	3.77348E-2	7.49320E+4
9.05098E+1	9.03217E+1	8.18781E-6	4.99910E-1	5.08911E-1	5.36866E+1	3.77335E-2	7.49340E+4
9.05439E+1	9.03591E+1	8.18308E-6	4.99910E-1	5.08916E-1	5.36850E+1	3.77245E-2	7.49360E+4
9.06280E+1	9.04526E+1	8.18259E-6	4.99910E-1	5.08919E-1	5.36671E+1	3.77963E-2	7.49380E+4
9.07334E+1	9.05590E+1	8.18553E-6	4.99910E-1	5.08917E-1	5.36400E+1	3.77678E-2	7.49400E+4
9.08003E+1	9.06203E+1	8.18687E-6	4.99910E-1	5.08929E-1	5.36354E+1	3.78091E-2	7.49420E+4
9.08650E+1	9.06850E+1	8.18759E-6	4.99910E-1	5.08924E-1	5.36140E+1	3.78234E-2	7.49440E+4
9.09341E+1	9.07444E+1	8.18640E-6	4.99910E-1	5.08914E-1	5.36189E+1	3.78142E-2	7.49460E+4
9.09990E+1	9.08112E+1	8.18775E-6	4.99910E-1	5.08904E-1	5.36675E+1	3.78069E-2	7.49480E+4
9.10440E+1	9.08740E+1	8.19389E-6	4.99910E-1	5.08923E-1	5.36329E+1	3.77972E-2	7.49500E+4
9.11320E+1	9.09657E+1	8.19122E-6	4.99910E-1	5.08934E-1	5.36182E+1	3.77824E-2	7.49520E+4
9.12002E+1	9.10331E+1	8.17500E-6	4.99910E-1	5.08936E-1	5.35807E+1	3.77624E-2	7.49540E+4
9.12350E+1	9.10660E+1	8.16243E-6	4.99910E-1	5.08892E-1	5.36006E+1	3.77252E-2	7.49560E+4
9.13292E+1	9.11730E+1	8.16276E-6	4.99910E-1	5.08878E-1	5.36633E+1	3.77187E-2	7.49580E+4
9.13957E+1	9.12225E+1	8.16339E-6	4.99910E-1	5.08854E-1	5.36500E+1	3.77050E-2	7.49600E+4
9.14638E+1	9.12800E+1	8.16007E-6	4.99910E-1	5.08820E-1	5.36287E+1	3.77054E-2	7.49620E+4
9.15322E+1	9.13443E+1	8.15370E-6	4.99910E-1	5.08810E-1	5.36422E+1	3.77211E-2	7.49640E+4
9.15647E+1	9.13926E+1	8.14269E-6	4.99910E-1	5.08800E-1	5.36560E+1	3.76826E-2	7.49660E+4
9.16622E+1	9.14961E+1	8.13526E-6	4.99910E-1	5.08770E-1	5.36300E+1	3.77079E-2	7.49680E+4
9.17269E+1	9.15525E+1	8.13265E-6	4.99910E-1	5.08738E-1	5.36913E+1	3.76959E-2	7.49700E+4
9.17790E+1	9.16100E+1	8.13049E-6	4.99910E-1	5.08723E-1	5.37014E+1	3.77111E-2	7.49720E+4
9.18603E+1	9.16810E+1	8.12571E-6	4.99910E-1	5.08729E-1	5.36901E+1	3.76916E-2	7.49740E+4
9.19277E+1	9.17471E+1	8.12078E-6	4.99910E-1	5.08741E-1	5.37072E+1	3.76956E-2	7.49760E+4
9.19680E+1	9.17920E+1	8.11600E-6	4.99910E-1	5.08765E-1	5.36963E+1	3.77151E-2	7.49780E+4
9.20589E+1	9.18886E+1	8.11260E-6	4.99910E-1	5.08754E-1	5.36783E+1	3.76956E-2	7.49800E+4
9.21269E+1	9.19565E+1	8.10541E-6	4.99910E-1	5.08753E-1	5.36794E+1	3.76769E-2	7.49820E+4
9.21731E+1	9.19977E+1	8.09937E-6	4.99910E-1	5.08771E-1	5.36514E+1	3.77171E-2	7.49840E+4
9.22077E+1	9.20258E+1	8.09760E-6	4.99910E-1	5.08766E-1	5.36715E+1	3.77541E-2	7.49860E+4
9.22942E+1	9.21135E+1	8.09807E-6	4.99910E-1	5.08746E-1	5.36811E+1	3.77181E-2	7.49880E+4
9.23976E+1	9.22208E+1	8.09972E-6	4.99910E-1	5.08695E-1	5.37112E+1	3.77068E-2	7.49900E+4
9.24644E+1	9.22831E+1	8.09833E-6	4.99910E-1	5.08685E-1	5.36952E+1	3.77117E-2	7.49920E+4
9.25250E+1	9.23670E+1	8.09335E-6	4.99910E-1	5.08671E-1	5.36860E+1	3.77253E-2	7.49939E+4
9.26006E+1	9.24142E+1	8.08768E-6	4.99910E-1	5.08645E-1	5.37071E+1	3.77216E-2	7.49960E+4
9.26691E+1	9.24724E+1	8.08521E-6	4.99910E-1	5.08615E-1	5.36808E+1	3.77027E-2	7.49980E+4
9.27130E+1	9.25250E+1	8.08409E-6	4.99910E-1	5.08600E-1	5.37113E+1	3.76527E-2	7.50000E+4
9.28049E+1	9.26099E+1	8.08145E-6	4.99910E-1	5.08610E-1	5.36321E+1	3.77281E-2	7.50020E+4
9.28708E+1	9.26794E+1	8.08020E-6	4.99910E-1	5.08623E-1	5.36389E+1	3.77241E-2	7.50040E+4
9.29191E+1	9.27301E+1	8.08193E-6	4.99910E-1	5.08643E-1	5.36353E+1	3.76598E-2	7.50060E+4
9.29531E+1	9.27603E+1	8.07745E-6	4.99910E-1	5.08638E-1	5.36773E+1	3.76907E-2	7.50080E+4
9.30295E+1	9.28250E+1	8.06398E-6	4.99910E-1	5.08621E-1	5.36819E+1	3.76715E-2	7.50100E+4
9.31361E+1	9.29284E+1	8.05449E-6	4.99910E-1	5.08582E-1	5.36939E+1	3.76757E-2	7.50120E+4
9.32060E+1	9.30066E+1	8.05007E-6	4.99910E-1	5.08591E-1	5.37150E+1	3.76302E-2	7.50140E+4
9.32710E+1	9.30670E+1	8.04499E-6	4.99910E-1	5.08586E-1	5.37290E+1	3.76568E-2	7.50160E+4
9.33359E+1	9.31238E+1	8.04172E-6	4.99910E-1	5.08576E-1	5.37293E+1	3.77140E-2	7.50180E+4
9.34008E+1	9.31783E+1	8.04158E-6	4.99910E-1	5.08566E-1	5.37421E+1	3.76924E-2	7.50200E+4
9.34510E+1	9.32150E+1	8.04043E-6	4.99910E-1	5.08558E-1	5.37596E+1	3.76907E-2	7.50220E+4
9.35354E+1	9.33067E+1	8.03453E-6	4.99910E-1	5.08527E-1	5.37511E+1	3.77237E-2	7.50240E+4
9.36038E+1	9.33633E+1	8.02997E-6	4.99910E-1	5.08495E-1	5.37123E+1	3.77296E-2	7.50260E+4
9.36420E+1	9.33860E+1	8.02886E-6	4.99910E-1	5.08488E-1	5.37085E+1	3.76878E-2	7.50280E+4
9.37329E+1	9.34971E+1	8.02391E-6	4.99910E-1	5.08474E-1	5.37497E+1	3.76768E-2	7.50300E+4
9.37976E+1	9.35755E+1	8.01468E-6	4.99910E-1	5.08460E-1	5.37745E+1	3.76727E-2	7.50320E+4
9.38649E+1	9.36444E+1	8.00648E-6	4.99910E-1	5.08454E-1	5.37718E+1	3.77062E-2	7.50340E+4
9.39331E+1	9.37090E+1	8.00559E-6	4.99910E-1	5.08466E-1	5.37460E+1	3.76952E-2	7.50360E+4
9.39673E+1	9.37285E+1	8.01118E-6	4.99910E-1	5.08458E-1	5.37451E+1	3.77297E-2	7.50380E+4
9.40657E+1	9.38097E+1	8.01355E-6	4.99910E-1	5.08419E-1	5.37220E+1	3.76735E-2	7.50400E+4
9.41304E+1	9.38777E+1	8.01222E-6	4.99910E-1	5.08407E-1	5.37582E+1	3.76957E-2	7.50420E+4
9.41850E+1	9.39440E+1	8.00906E-6	4.99910E-1	5.08393E-1	5.37356E+1	3.76793E-2	7.50440E+4
9.42661E+1	9.40251E+1	8.00459E-6	4.99910E-1	5.08381E-1	5.37382E+1	3.76692E-2	7.50460E+4
9.43326E+1	9.40884E+1	8.00049E-6	4.99910E-1	5.08370E-1	5.37265E+1	3.77034E-2	7.50480E+4
9.43700E+1	9.41220E+1	7.99627E-6	4.99910E-1	5.08360E-1	5.37272E+1	3.76814E-2	7.50500E+4
9.44625E+1	9.42035E+1	7.99207E-6	4.99910E-1	5.08349E-1	5.37318E+1	3.76706E-2	7.50520E+4
9.45283E+1	9.42595E+1	7.99057E-6	4.99910E-1	5.08339E-1	5.37593E+1	3.76641E-2	7.50540E+4
9.45972E+1	9.43276E+1	7.98959E-6	4.99910E-1	5.08335E-1	5.37213E+1	3.77022E-2	7.50560E+4
9.46674E+1	9.44012E+1	7.98747E-6	4.99910E-1	5.08345E-1	5.37009E+1	3.76789E-2	7.50580E+4
9.47029E+1	9.44342E+1	7.98854E-6	4.99910E-1	5.08346E-1	5.37219E+1	3.76721E-2	7.50600E+4
9.48012E+1	9.45240E+1	7.98560E-6	4.99910E-1	5.08332E-1	5.37137E+1	3.76806E-2	7.50620E+4
9.48671E+1	9.45861E+1	7.97356E-6	4.99910E-1	5.08322E-1	5.37046E+1	3.76735E-2	7.50640E+4
9.49200E+1	9.46430E+1	7.96435E-6	4.99910E-1	5.08310E-1	5.37336E+1	3.77123E-2	7.50660E+4
9.50016E+1	9.47124E+1	7.96116E-6	4.99910E-1	5.08300E-1	5.37195E+1	3.77155E-2	7.50680E+4
9.50714E+1	9.47718E+1	7.96190E-6	4.99910E-1	5.08290E-1	5.36605E+1	3.76816E-2	7.50700E+4
9.51140E+1	9.48080E+1	7.96615E-6	4.99910E-1	5.08317E-1	5.37009E+1	3.76962E-2	7.50720E+4
9.52018E+1	9.49089E+1	7.96642E-6	4.99910E-1	5.08305E-1	5.36810E+1	3.76757E-2	7.50740E+4
9.52709E+1	9.49566E+1	7.96069E-6	4.99910E-1	5.08294E-1	5.36876E+1	3.76348E-2	7.50760E+4
9.53192E+1	9.49930E+1	7.95752E-6	4.99910E-1	5.08288E-1	5.37067E+1	3.76632E-2	7.50780E+4
9.53525E+1	9.50292E+1	7.94973E-6	4.99910E-1	5.08281E-1	5.37351E+1	3.76064E-2	7.50800E+4
9.54343E+1	9.51056E+1	7.93887E-6	4.99910E-1	5.08262E-1	5.37386E+1	3.76648E-2	7.50820E+4
9.55348E+1	9.52040E+1	7.93473E-6	4.99910E-1	5.08215E-1	5.37354E+1	3.76567E-2	7.50840E+4
9.56011E+1	9.52785E+1	7.93386E-6	4.99910E-1	5.08202E-1	5.37028E+1	3.76795E-2	7.50860E+4
9.56670E+1	9.53360E+1	7.92795E-6	4.99910E-1	5.08190E-1	5.37245E+1	3.76789E-2	7.50880E+4
9.57404E+1	9.53858E+1	7.91942E-6	4.99910E-1	5.08166E-1	5.37081E+1	3.76417E-2	7.50900E+4
9.58069E+1	9.54385E+1	7.91939E-6	4.99910E-1	5.08135E-1	5.37296E+1	3.76697E-2	7.50920E+4
9.58480E+1	9.54790E+1	7.92047E-6	4.99910E-1	5.08124E-1	5.37310E+1	3.76685E-2	7.50940E+4
9.59373E+1	9.55692E+1	7.91992E-6	4.99910E-1	5.08155E-1	5.36942E+1	3.76789E-2	7.50960E+4
9.60049E+1	9.56307E+1	7.92076E-6	4.99910E-1	5.08178E-1	5.36597E+1	3.76602E-2	7.50980E+4
9.60525E+1	9.56757E+1	7.91826E-6	4.99910E-1	5.08169E-1	5.36848E+1	3.76789E-2	7.51000E+4
9.60856E+1	9.57109E+1	7.91241E-6	4.99910E-1	5.08163E-1	5.36946E+1	3.76852E-2	7.51020E+4
9.61674E+1	9.57886E+1	7.90488E-6	4.99910E-1	5.08153E-1	5.37244E+1	3.76527E-2	7.51040E+4
9.62722E+1	9.58963E+1	7.90268E-6	4.99910E-1	5.08134E-1	5.37614E+1	3.76546E-2	7.51060E+4
9.63382E+1	9.59726E+1	7.89878E-6	4.99910E-1	5.08119E-1	5.37315E+1	3.76595E-2	7.51080E+4
9.63990E+1	9.60080E+1	7.89351E-6	4.99910E-1	5.08086E-1	5.37221E+1	3.76894E-2	7.51100E+4
9.64677E+1	9.60691E+1	7.89103E-6	4.99910E-1	5.08077E-1	5.37121E+1	3.77320E-2	7.51120E+4
9.65342E+1	9.61305E+1	7.89301E-6	4.99910E-1	5.08089E-1	5.37193E+1	3.77545E-2	7.51140E+4
9.65840E+1	9.61810E+1	7.89030E-6	4.99910E-1	5.08080E-1	5.37266E+1	3.77484E-2	7.51160E+4
9.66687E+1	9.62569E+1	7.88160E-6	4.99910E-1	5.08088E-1	5.36989E+1	3.77407E-2	7.51180E+4
9.67341E+1	9.63206E+1	7.87475E-6	4.99910E-1	5.08097E-1	5.36843E+1	3.77229E-2	7.51199E+4
9.67831E+1	9.63690E+1	7.87690E-6	4.99910E-1	5.08086E-1	5.37181E+1	3.76813E-2	7.51220E+4
9.68161E+1	9.63973E+1	7.87794E-6	4.99910E-1	5.08081E-1	5.36981E+1	3.77530E-2	7.51240E+4
9.69288E+1	9.64930E+1	7.87263E-6	4.99910E-1	5.08066E-1	5.36885E+1	3.77650E-2	7.51260E+4
9.69969E+1	9.65554E+1	7.86879E-6	4.99910E-1	5.08056E-1	5.36130E+1	3.76977E-2	7.51280E+4
9.70662E+1	9.66212E+1	7.86762E-6	4.99910E-1	5.08045E-1	5.36765E+1	3.76653E-2	7.51300E+4
9.70997E+1	9.66509E+1	7.86160E-6	4.99910E-1	5.08027E-1	5.36932E+1	3.76623E-2	7.51320E+4
9.71984E+1	9.67432E+1	7.85407E-6	4.99910E-1	5.07985E-1	5.36740E+1	3.76823E-2	7.51340E+4
9.72641E+1	9.68065E+1	7.85309E-6	4.99910E-1	5.07973E-1	5.37095E+1	3.76932E-2	7.51360E+4
9.73200E+1	9.68600E+1	7.85384E-6	4.99910E-1	5.07962E-1	5.37227E+1	3.76787E-2	7.51380E+4
9.74026E+1	9.69311E+1	7.85299E-6	4.99910E-1	5.07969E-1	5.37291E+1	3.76841E-2	7.51400E+4
9.74705E+1	9.69940E+1	7.84763E-6	4.99910E-1	5.07980E-1	5.37733E+1	3.77030E-2	7.51420E+4
9.75100E+1	9.70340E+1	7.84516E-6	4.99910E-1	5.07968E-1	5.37538E+1	3.77110E-2	7.51440E+4
9.75984E+1	9.71175E+1	7.84666E-6	4.99910E-1	5.07980E-1	5.37490E+1	3.76941E-2	7.51460E+4
9.76682E+1	9.71760E+1	7.84361E-6	4.99910E-1	5.07977E-1	5.37347E+1	3.76719E-2	7.51480E+4
9.77173E+1	9.72191E+1	7.83751E-6	4.99910E-1	5.07936E-1	5.37510E+1	3.77089E-2	7.51500E+4
9.77510E+1	9.72525E+1	7.83454E-6	4.99910E-1	5.07919E-1	5.37598E+1	3.77115E-2	7.51520E+4
9.78344E+1	9.73319E+1	7.83350E-6	4.99910E-1	5.07903E-1	5.37409E+1	3.77113E-2	7.51540E+4
9.79361E+1	9.74220E+1	7.83150E-6	4.99910E-1	5.07905E-1	5.37298E+1	3.76930E-2	7.51560E+4
9.80019E+1	9.74807E+1	7.82763E-6	4.99910E-1	5.07895E-1	5.37174E+1	3.76895E-2	7.51580E+4
9.80680E+1	9.75460E+1	7.82710E-6	4.99910E-1	5.07909E-1	5.37808E+1	3.77032E-2	7.51600E+4
9.81409E+1	9.76062E+1	7.82542E-6	4.99910E-1	5.07896E-1	5.37269E+1	3.77182E-2	7.51620E+4
9.82068E+1	9.76633E+1	7.82414E-6	4.99910E-1	5.07863E-1	5.37360E+1	3.77375E-2	7.51640E+4
9.82470E+1	9.77010E+1	7.82504E-6	4.99910E-1	5.07925E-1	5.37476E+1	3.77245E-2	7.51660E+4
9.83401E+1	9.77840E+1	7.82169E-6	4.99910E-1	5.07898E-1	5.37349E+1	3.77245E-2	7.51680E+4
9.84066E+1	9.78471E+1	7.81445E-6	4.99910E-1	5.07877E-1	5.37271E+1	3.77066E-2	7.51700E+4
9.84541E+1	9.78925E+1	7.80592E-6	4.99910E-1	5.07897E-1	5.37708E+1	3.77505E-2	7.51720E+4
9.84863E+1	9.79215E+1	7.79673E-6	4.99910E-1	5.07880E-1	5.37529E+1	3.77408E-2	7.51740E+4
9.86015E+1	9.80246E+1	7.79549E-6	4.99910E-1	5.07853E-1	5.37783E+1	3.77633E-2	7.51760E+4
9.86699E+1	9.80866E+1	7.80391E-6	4.99910E-1	5.07858E-1	5.37701E+1	3.77437E-2	7.51780E+4
9.87388E+1	9.81497E+1	7.80392E-6	4.99910E-1	5.07825E-1	5.37750E+1	3.77340E-2	7.51800E+4
9.88028E+1	9.82119E+1	7.79683E-6	4.99910E-1	5.07806E-1	5.37751E+1	3.77194E-2	7.51820E+4
9.88684E+1	9.82663E+1	7.78743E-6	4.99910E-1	5.07808E-1	5.37607E+1	3.77249E-2	7.51840E+4
9.89339E+1	9.83236E+1	7.78411E-6	4.99910E-1	5.07822E-1	5.37491E+1	3.77238E-2	7.51860E+4
9.89860E+1	9.83780E+1	7.78119E-6	4.99910E-1	5.07781E-1	5.37634E+1	3.77116E-2	7.51880E+4
9.90680E+1	9.84466E+1	7.77746E-6	4.99910E-1	5.07764E-1	5.37850E+1	3.77373E-2	7.51900E+4
9.91348E+1	9.85059E+1	7.77260E-6	4.99910E-1	5.07752E-1	5.37611E+1	3.77099E-2	7.51920E+4
9.91720E+1	9.85410E+1	7.76698E-6	4.99910E-1	5.07706E-1	5.37344E+1	3.76892E-2	7.51940E+4
9.92639E+1	9.86228E+1	7.76041E-6	4.99910E-1	5.07695E-1	5.37157E+1	3.76569E-2	7.51960E+4
9.93290E+1	9.86881E+1	7.75710E-6	4.99910E-1	5.07697E-1	5.37547E+1	3.76799E-2	7.51980E+4
9.93730E+1	9.87281E+1	7.75746E-6	4.99910E-1	5.07711E-1	5.37748E+1	3.76808E-2	7.52000E+4
9.94069E+1	9.87548E+1	7.75680E-6	4.99910E-1	5.07695E-1	5.37607E+1	3.77180E-2	7.52020E+4
9.94930E+1	9.88275E+1	7.75948E-6	4.99910E-1	5.07671E-1	5.37446E+1	3.77131E-2	7.52040E+4
9.95958E+1	9.89231E+1	7.75898E-6	4.99910E-1	5.07643E-1	5.37901E+1	3.77125E-2	7.52060E+4
9.96622E+1	9.89838E+1	7.74705E-6	4.99910E-1	5.07633E-1	5.37779E+1	3.76875E-2	7.52080E+4
9.97250E+1	9.90350E+1	7.73695E-6	4.99910E-1	5.07650E-1	5.37755E+1	3.77024E-2	7.52100E+4
9.98014E+1	9.91026E+1	7.72910E-6	4.99910E-1	5.07651E-1	5.37983E+1	3.76588E-2	7.52120E+4
9.98670E+1	9.91636E+1	7.72524E-6	4.99910E-1	5.07640E-1	5.37584E+1	3.77082E-2	7.52140E+4
9.98980E+1	9.92210E+1	7.72822E-6	4.99910E-1	5.07654E-1	5.38025E+1	3.77262E-2	7.52160E+4
9.98876E+1	9.92807E+1	7.73175E-6	4.99910E-1	5.07671E-1	5.37852E+1	3.77369E-2	7.52180E+4
9.98715E+1	9.93403E+1	7.73244E-6	4.99910E-1	5.07684E-1	5.37717E+1	3.77428E-2	7.52200E+4
9.98460E+1	9.93890E+1	7.73266E-6	4.99910E-1	5.07675E-1	5.37776E+1	3.77189E-2	7.52220E+4
9.97947E+1	9.94613E+1	7.73576E-6	4.99910E-1	5.07627E-1	5.37599E+1	3.77421E-2	7.52240E+4
9.97530E+1	9.95261E+1	7.73746E-6	4.99910E-1	5.07581E-1	5.37552E+1	3.77025E-2	7.52260E+4
9.97211E+1	9.95772E+1	7.73481E-6	4.99910E-1	5.07604E-1	5.37836E+1	3.77378E-2	7.52280E+4
9.97009E+1	9.96046E+1	7.73424E-6	4.99910E-1	5.07587E-1	5.38102E+1	3.77338E-2	7.52300E+4
9.96287E+1	9.97033E+1	7.72857E-6	4.99910E-1	5.07558E-1	5.37920E+1	3.77078E-2	7.52320E+4
9.96013E+1	9.97436E+1	7.71827E-6	4.99910E-1	5.07575E-1	5.37991E+1	3.77099E-2	7.52340E+4
9.95816E+1	9.97748E+1	7.71188E-6	4.99910E-1	5.07570E-1	5.37964E+1	3.77056E-2	7.52360E+4
9.95337E+1	9.98507E+1	7.70578E-6	4.99910E-1	5.07560E-1	5.38161E+1	3.77338E-2	7.52380E+4
9.94878E+1	9.99445E+1	7.70064E-6	4.99910E-1	5.07543E-1	5.38284E+1	3.77210E-2	7.52400E+4
9.94630E+1	1.00008E+2	7.69940E-6	4.99910E-1	5.07531E-1	5.38112E+1	3.77461E-2	7.52420E+4
9.94460E+1	1.00056E+2	7.69998E-6	4.99910E-1	5.07531E-1	5.37845E+1	3.77138E-2	7.52440E+4
9.94279E+1	1.00121E+2	7.69953E-6	4.99910E-1	5.07551E-1	5.38007E+1	3.77046E-2	7.52460E+4
9.94174E+1	1.00181E+2	7.69585E-6	4.99910E-1	5.07577E-1	5.38198E+1	3.76993E-2	7.52480E+4
9.94150E+1	1.00221E+2	7.68536E-6	4.99910E-1	5.07581E-1	5.38538E+1	3.77021E-2	7.52500E+4
9.94191E+1	1.00299E+2	7.67858E-6	4.99910E-1	5.07562E-1	5.38294E+1	3.77103E-2	7.52520E+4
9.94275E+1	1.00350E+2	7.68111E-6	4.99910E-1	5.07549E-1	5.38435E+1	3.77047E-2	7.52540E+4
9.94383E+1	1.00388E+2	7.67960E-6	4.99910E-1	5.07552E-1	5.38219E+1	3.77166E-2	7.52560E+4
9.94489E+1	1.00419E+2	7.67460E-6	4.99910E-1	5.07553E-1	5.37899E+1	3.77305E-2	7.52580E+4
9.94784E+1	1.00496E+2	7.67285E-6	4.99910E-1	5.07566E-1	5.37669E+1	3.77257E-2	7.52600E+4
9.95284E+1	1.00583E+2	7.66974E-6	4.99910E-1	5.07591E-1	5.37671E+1	3.77095E-2	7.52620E+4
9.95665E+1	1.00637E+2	7.66466E-6	4.99910E-1	5.07572E-1	5.37541E+1	3.77298E-2	7.52640E+4
9.96090E+1	1.00696E+2	7.66487E-6	4.99910E-1	5.07598E-1	5.37705E+1	3.77749E-2	7.52660E+4
9.96683E+1	1.00753E+2	7.66114E-6	4.99910E-1	5.07612E-1	5.37271E+1	3.77376E-2	7.52679E+4
9.97249E+1	1.00807E+2	7.65487E-6	4.99910E-1	5.07615E-1	5.37234E+1	3.77134E-2	7.52700E+4
9.97640E+1	1.00844E+2	7.65469E-6	4.99910E-1	5.07619E-1	5.37026E+1	3.77076E-2	7.52720E+4
9.98483E+1	1.00924E+2	7.65428E-6	4.99910E-1	5.07622E-1	5.37394E+1	3.77162E-2	7.52740E+4
9.99187E+1	1.00978E+2	7.65226E-6	4.99910E-1	5.07635E-1	5.37369E+1	3.77062E-2	7.52760E+4
9.99723E+1	1.01014E+2	7.65128E-6	4.99910E-1	5.07669E-1	5.37450E+1	3.77402E-2	7.52780E+4
1.00011E+2	1.01041E+2	7.64690E-6	4.99910E-1	5.07682E-1	5.37323E+1	3.77213E-2	7.52800E+4
1.00105E+2	1.01111E+2	7.63870E-6	4.99910E-1	5.07691E-1	5.37273E+1	3.77167E-2	7.52819E+4
1.00229E+2	1.01198E+2	7.63589E-6	4.99910E-1	5.07678E-1	5.37395E+1	3.76738E-2	7.52840E+4
1.00312E+2	1.01251E+2	7.63583E-6	4.99910E-1	5.07681E-1	5.37285E+1	3.77222E-2	7.52860E+4
1.00393E+2	1.01308E+2	7.63411E-6	4.99910E-1	5.07685E-1	5.36970E+1	3.77214E-2	7.52880E+4
1.00489E+2	1.01363E+2	7.63239E-6	4.99910E-1	5.07688E-1	5.36754E+1	3.77177E-2	7.52900E+4
1.00578E+2	1.01415E+2	7.63220E-6	4.99910E-1	5.07691E-1	5.37437E+1	3.77194E-2	7.52920E+4
1.00638E+2	1.01450E+2	7.62951E-6	4.99910E-1	5.07659E-1	5.37384E+1	3.76966E-2	7.52940E+4
1.00762E+2	1.01525E+2	7.62953E-6	4.99910E-1	5.07659E-1	5.37544E+1	3.76868E-2	7.52960E+4
1.00853E+2	1.01585E+2	7.62855E-6	4.99910E-1	5.07663E-1	5.37336E+1	3.76775E-2	7.52980E+4
1.00922E+2	1.01627E+2	7.61955E-6	4.99910E-1	5.07666E-1	5.37037E+1	3.76826E-2	7.53000E+4
1.00969E+2	1.01651E+2	7.61109E-6	4.99910E-1	5.07668E-1	5.37245E+1	3.76960E-2	7.53020E+4
1.01075E+2	1.01710E+2	7.60904E-6	4.99910E-1	5.07663E-1	5.37139E+1	3.76961E-2	7.53040E+4
1.01225E+2	1.01796E+2	7.60690E-6	4.99910E-1	5.07638E-1	5.37470E+1	3.76973E-2	7.53060E+4
1.01323E+2	1.01849E+2	7.60118E-6	4.99910E-1	5.07641E-1	5.37463E+1	3.77188E-2	7.53080E+4
1.01417E+2	1.01896E+2	7.59718E-6	4.99910E-1	5.07667E-1	5.37324E+1	3.76965E-2	7.53100E+4
1.01509E+2	1.01949E+2	7.59907E-6	4.99910E-1	5.07686E-1	5.37391E+1	3.77180E-2	7.53120E+4
1.01601E+2	1.02000E+2	7.59906E-6	4.99910E-1	5.07689E-1	5.37847E+1	3.76706E-2	7.53140E+4
1.01678E+2	1.02036E+2	7.59712E-6	4.99910E-1	5.07692E-1	5.37991E+1	3.76760E-2	7.53160E+4
1.01792E+2	1.02111E+2	7.59723E-6	4.99910E-1	5.07695E-1	5.37795E+1	3.76459E-2	7.53180E+4
1.01888E+2	1.02166E+2	7.60422E-6	4.99910E-1	5.07702E-1	5.37949E+1	3.76927E-2	7.53200E+4
1.01944E+2	1.02195E+2	7.60805E-6	4.99910E-1	5.07741E-1	5.37886E+1	3.77290E-2	7.53220E+4
1.02073E+2	1.02269E+2	7.60212E-6	4.99910E-1	5.07720E-1	5.37588E+1	3.77218E-2	7.53240E+4
1.02165E+2	1.02325E+2	7.59627E-6	4.99910E-1	5.07722E-1	5.37483E+1	3.76996E-2	7.53260E+4
1.02261E+2	1.02381E+2	7.59282E-6	4.99910E-1	5.07758E-1	5.37390E+1	3.77115E-2	7.53280E+4
1.02358E+2	1.02436E+2	7.59220E-6	4.99910E-1	5.07784E-1	5.37678E+1	3.77156E-2	7.53300E+4
1.02403E+2	1.02464E+2	7.59186E-6	4.99910E-1	5.07785E-1	5.37930E+1	3.77741E-2	7.53320E+4
1.02539E+2	1.02548E+2	7.58936E-6	4.99910E-1	5.07773E-1	5.37665E+1	3.77727E-2	7.53340E+4
1.02630E+2	1.02601E+2	7.58767E-6	4.99910E-1	5.07799E-1	5.37541E+1	3.77306E-2	7.53360E+4
1.02708E+2	1.02640E+2	7.58660E-6	4.99910E-1	5.07836E-1	5.37782E+1	3.77322E-2	7.53380E+4
1.02823E+2	1.02706E+2	7.58187E-6	4.99910E-1	5.07848E-1	5.37711E+1	3.77430E-2	7.53400E+4
1.02916E+2	1.02758E+2	7.57620E-6	4.99910E-1	5.07851E-1	5.37519E+1	3.77093E-2	7.53420E+4
1.02969E+2	1.02788E+2	7.58017E-6	4.99910E-1	5.07854E-1	5.37706E+1	3.77161E-2	7.53440E+4
1.03094E+2	1.02868E+2	7.58323E-6	4.99910E-1	5.07814E-1	5.37626E+1	3.76995E-2	7.53460E+4
1.03187E+2	1.02926E+2	7.57277E-6	4.99910E-1	5.07803E-1	5.37932E+1	3.77175E-2	7.53480E+4
1.03252E+2	1.02965E+2	7.56782E-6	4.99910E-1	5.07862E-1	5.37312E+1	3.76911E-2	7.53500E+4
1.03297E+2	1.02991E+2	7.56624E-6	4.99910E-1	5.07853E-1	5.37659E+1	3.76714E-2	7.53520E+4
1.03408E+2	1.03054E+2	7.56013E-6	4.99910E-1	5.07841E-1	5.37766E+1	3.77122E-2	7.53540E+4
1.03544E+2	1.03137E+2	7.55518E-6	4.99910E-1	5.07836E-1	5.37588E+1	3.76987E-2	7.53560E+4
1.03631E+2	1.03192E+2	7.55223E-6	4.99910E-1	5.07839E-1	5.37607E+1	3.76830E-2	7.53580E+4
1.03719E+2	1.03232E+2	7.55364E-6	4.99910E-1	5.07842E-1	5.37492E+1	3.77224E-2	7.53600E+4
1.03804E+2	1.03295E+2	7.55600E-6	4.99910E-1	5.07845E-1	5.37376E+1	3.77392E-2	7.53620E+4
1.03888E+2	1.03353E+2	7.55452E-6	4.99910E-1	5.07849E-1	5.37464E+1	3.77463E-2	7.53640E+4
1.03950E+2	1.03391E+2	7.55568E-6	4.99910E-1	5.07887E-1	5.37176E+1	3.77372E-2	7.53660E+4
1.04062E+2	1.03457E+2	7.55521E-6	4.99910E-1	5.07894E-1	5.37118E+1	3.77384E-2	7.53680E+4
1.04148E+2	1.03510E+2	7.55532E-6	4.99910E-1	5.07897E-1	5.36821E+1	3.77207E-2	7.53700E+4
1.04211E+2	1.03551E+2	7.55317E-6	4.99910E-1	5.07900E-1	5.37078E+1	3.77172E-2	7.53720E+4
1.04251E+2	1.03579E+2	7.54554E-6	4.99910E-1	5.07890E-1	5.36824E+1	3.77485E-2	7.53740E+4
1.04396E+2	1.03675E+2	7.54234E-6	4.99910E-1	5.07869E-1	5.37166E+1	3.77239E-2	7.53760E+4
1.04481E+2	1.03729E+2	7.54403E-6	4.99910E-1	5.07865E-1	5.36944E+1	3.76759E-2	7.53780E+4
1.04564E+2	1.03784E+2	7.53964E-6	4.99910E-1	5.07846E-1	5.37465E+1	3.77068E-2	7.53800E+4
1.04607E+2	1.03809E+2	7.53056E-6	4.99910E-1	5.07850E-1	5.37485E+1	3.76731E-2	7.53820E+4
1.04729E+2	1.03888E+2	7.52700E-6	4.99910E-1	5.07882E-1	5.37313E+1	3.76879E-2	7.53840E+4
1.04807E+2	1.03941E+2	7.52446E-6	4.99910E-1	5.07885E-1	5.37417E+1	3.76881E-2	7.53860E+4
1.04871E+2	1.03987E+2	7.52035E-6	4.99910E-1	5.07889E-1	5.37467E+1	3.76994E-2	7.53880E+4
1.04972E+2	1.04057E+2	7.52074E-6	4.99910E-1	5.07909E-1	5.38051E+1	3.77220E-2	7.53900E+4
1.05055E+2	1.04113E+2	7.51961E-6	4.99910E-1	5.07934E-1	5.37568E+1	3.77527E-2	7.53920E+4
1.05120E+2	1.04155E+2	7.51728E-6	4.99910E-1	5.07938E-1	5.37393E+1	3.77235E-2	7.53940E+4
1.05160E+2	1.04181E+2	7.51603E-6	4.99910E-1	5.07951E-1	5.37682E+1	3.78318E-2	7.53960E+4
1.05293E+2	1.04276E+2	7.51435E-6	4.99910E-1	5.07971E-1	5.37636E+1	3.77592E-2	7.53980E+4
1.05347E+2	1.04312E+2	7.51441E-6	4.99910E-1	5.07947E-1	5.37441E+1	3.78063E-2	7.54000E+4
1.05388E+2	1.04337E+2	7.51545E-6	4.99910E-1	5.07949E-1	5.37142E+1	3.77398E-2	7.54020E+4
1.05491E+2	1.04403E+2	7.51641E-6	4.99910E-1	5.07952E-1	5.37570E+1	3.77465E-2	7.54040E+4
1.05611E+2	1.04493E+2	7.52007E-6	4.99910E-1	5.07947E-1	5.37704E+1	3.77970E-2	7.54060E+4
1.05690E+2	1.04551E+2	7.51997E-6	4.99910E-1	5.07928E-1	5.37644E+1	3.78145E-2	7.54080E+4
1.05765E+2	1.04591E+2	7.51607E-6	4.99910E-1	5.07898E-1	5.37586E+1	3.77868E-2	7.54100E+4
1.05851E+2	1.04653E+2	7.51046E-6	4.99910E-1	5.07906E-1	5.37573E+1	3.77217E-2	7.54120E+4
1.05929E+2	1.04710E+2	7.50059E-6	4.99910E-1	5.07932E-1	5.37794E+1	3.77442E-2	7.54140E+4
1.05976E+2	1.04744E+2	7.49006E-6	4.99910E-1	5.07972E-1	5.37877E+1	3.77130E-2	7.54160E+4
1.06079E+2	1.04820E+2	7.48827E-6	4.99910E-1	5.07999E-1	5.37817E+1	3.76833E-2	7.54180E+4
1.06159E+2	1.04874E+2	7.48435E-6	4.99910E-1	5.08020E-1	5.37750E+1	3.76808E-2	7.54200E+4
1.06216E+2	1.04912E+2	7.47681E-6	4.99910E-1	5.08025E-1	5.37770E+1	3.76591E-2	7.54220E+4
1.06253E+2	1.04937E+2	7.47108E-6	4.99910E-1	5.08038E-1	5.37775E+1	3.76159E-2	7.54240E+4
1.06348E+2	1.05006E+2	7.46082E-6	4.99910E-1	5.08064E-1	5.37934E+1	3.76602E-2	7.54260E+4
1.06471E+2	1.05093E+2	7.45138E-6	4.99910E-1	5.08091E-1	5.38079E+1	3.77005E-2	7.54280E+4
1.06549E+2	1.05144E+2	7.45037E-6	4.99910E-1	5.08050E-1	5.38027E+1	3.76348E-2	7.54300E+4
1.06625E+2	1.05203E+2	7.44899E-6	4.99910E-1	5.08040E-1	5.38120E+1	3.76424E-2	7.54320E+4
1.06704E+2	1.05260E+2	7.44956E-6	4.99910E-1	5.08043E-1	5.38078E+1	3.76490E-2	7.54340E+4
1.06782E+2	1.05316E+2	7.44855E-6	4.99910E-1	5.08047E-1	5.38162E+1	3.76530E-2	7.54360E+4
1.06841E+2	1.05360E+2	7.44894E-6	4.99910E-1	5.08051E-1	5.37923E+1	3.76417E-2	7.54380E+4
1.06940E+2	1.05427E+2	7.45155E-6	4.99910E-1	5.08073E-1	5.37665E+1	3.76262E-2	7.54400E+4
1.07017E+2	1.05478E+2	7.44578E-6	4.99910E-1	5.08096E-1	5.37638E+1	3.75798E-2	7.54420E+4
1.07057E+2	1.05503E+2	7.43722E-6	4.99910E-1	5.08098E-1	5.38298E+1	3.75993E-2	7.54440E+4
1.07167E+2	1.05590E+2	7.43144E-6	4.99910E-1	5.08126E-1	5.38092E+1	3.76440E-2	7.54460E+4
1.07241E+2	1.05648E+2	7.42798E-6	4.99910E-1	5.08158E-1	5.38022E+1	3.76658E-2	7.54480E+4
1.07319E+2	1.05700E+2	7.42981E-6	4.99910E-1	5.08179E-1	5.38055E+1	3.77082E-2	7.54500E+4
1.07398E+2	1.05751E+2	7.43770E-6	4.99910E-1	5.08160E-1	5.37141E+1	3.77054E-2	7.54520E+4
1.07436E+2	1.05780E+2	7.44296E-6	4.99910E-1	5.08164E-1	5.37634E+1	3.76486E-2	7.54540E+4
1.07546E+2	1.05866E+2	7.44061E-6	4.99910E-1	5.08197E-1	5.37913E+1	3.77082E-2	7.54560E+4
1.07619E+2	1.05922E+2	7.43256E-6	4.99910E-1	5.08200E-1	5.37495E+1	3.77190E-2	7.54580E+4
1.07682E+2	1.05967E+2	7.42350E-6	4.99910E-1	5.08173E-1	5.37451E+1	3.77327E-2	7.54600E+4
1.07772E+2	1.06033E+2	7.41784E-6	4.99910E-1	5.08168E-1	5.37598E+1	3.77079E-2	7.54620E+4
1.07847E+2	1.06090E+2	7.41219E-6	4.99910E-1	5.08172E-1	5.37387E+1	3.76819E-2	7.54640E+4
1.07892E+2	1.06126E+2	7.41011E-6	4.99910E-1	5.08175E-1	5.37643E+1	3.76926E-2	7.54660E+4
1.07993E+2	1.06202E+2	7.41367E-6	4.99910E-1	5.08179E-1	5.37607E+1	3.77164E-2	7.54680E+4
1.08069E+2	1.06263E+2	7.41531E-6	4.99910E-1	5.08192E-1	5.37585E+1	3.77586E-2	7.54700E+4
1.08121E+2	1.06306E+2	7.41642E-6	4.99910E-1	5.08222E-1	5.37479E+1	3.77111E-2	7.54720E+4
1.08159E+2	1.06336E+2	7.42085E-6	4.99910E-1	5.08213E-1	5.37511E+1	3.77459E-2	7.54740E+4
1.08249E+2	1.06407E+2	7.42232E-6	4.99910E-1	5.08210E-1	5.37400E+1	3.77514E-2	7.54760E+4
1.08360E+2	1.06497E+2	7.41919E-6	4.99910E-1	5.08245E-1	5.36913E+1	3.77442E-2	7.54780E+4
1.08433E+2	1.06557E+2	7.41839E-6	4.99910E-1	5.08272E-1	5.37143E+1	3.77780E-2	7.54800E+4
1.08504E+2	1.06610E+2	7.41525E-6	4.99910E-1	5.08281E-1	5.37123E+1	3.77447E-2	7.54820E+4
1.08584E+2	1.06670E+2	7.41010E-6	4.99910E-1	5.08285E-1	5.36985E+1	3.77442E-2	7.54840E+4
1.08656E+2	1.06727E+2	7.40532E-6	4.99910E-1	5.08288E-1	5.36848E+1	3.78514E-2	7.54860E+4
1.08702E+2	1.06764E+2	7.39853E-6	4.99910E-1	5.08255E-1	5.36201E+1	3.77448E-2	7.54880E+4
1.08800E+2	1.06844E+2	7.39941E-6	4.99910E-1	5.08256E-1	5.36311E+1	3.76928E-2	7.54900E+4
1.08873E+2	1.06907E+2	7.40551E-6	4.99910E-1	5.08267E-1	5.36513E+1	3.77029E-2	7.54920E+4
1.08926E+2	1.06951E+2	7.40409E-6	4.99910E-1	5.08301E-1	5.36367E+1	3.76962E-2	7.54940E+4
1.08961E+2	1.06975E+2	7.39960E-6	4.99910E-1	5.08292E-1	5.36552E+1	3.76594E-2	7.54960E+4
1.09043E+2	1.07036E+2	7.39486E-6	4.99910E-1	5.08280E-1	5.37009E+1	3.76925E-2	7.54980E+4
1.09161E+2	1.07135E+2	7.39300E-6	4.99910E-1	5.08282E-1	5.37291E+1	3.76901E-2	7.55000E+4
1.09235E+2	1.07200E+2	7.39158E-6	4.99910E-1	5.08308E-1	5.37318E+1	3.76834E-2	7.55020E+4
1.09305E+2	1.07259E+2	7.38644E-6	4.99910E-1	5.08298E-1	5.37128E+1	3.76685E-2	7.55040E+4
1.09376E+2	1.07309E+2	7.37696E-6	4.99910E-1	5.08285E-1	5.37369E+1	3.77457E-2	7.55060E+4
1.09446E+2	1.07362E+2	7.37049E-6	4.99910E-1	5.08288E-1	5.37216E+1	3.77331E-2	7.55080E+4
1.09501E+2	1.07416E+2	7.36914E-6	4.99910E-1	5.08262E-1	5.37023E+1	3.76843E-2	7.55100E+4
1.09590E+2	1.07479E+2	7.37053E-6	4.99910E-1	5.08257E-1	5.37098E+1	3.76448E-2	7.55120E+4
1.09663E+2	1.07536E+2	7.37410E-6	4.99910E-1	5.08260E-1	5.37829E+1	3.76711E-2	7.55140E+4
1.09707E+2	1.07575E+2	7.37396E-6	4.99910E-1	5.08264E-1	5.37948E+1	3.77061E-2	7.55160E+4
1.09806E+2	1.07658E+2	7.37061E-6	4.99910E-1	5.08268E-1	5.37851E+1	3.77454E-2	7.55180E+4
1.09874E+2	1.07715E+2	7.36621E-6	4.99910E-1	5.08272E-1	5.37607E+1	3.78090E-2	7.55200E+4
1.09921E+2	1.07753E+2	7.35729E-6	4.99910E-1	5.08283E-1	5.37692E+1	3.77939E-2	7.55220E+4
1.09959E+2	1.07782E+2	7.35470E-6	4.99910E-1	5.08318E-1	5.37328E+1	3.78096E-2	7.55240E+4
1.10052E+2	1.07858E+2	7.35626E-6	4.99910E-1	5.08366E-1	5.37293E+1	3.78177E-2	7.55260E+4
1.10159E+2	1.07941E+2	7.36012E-6	4.99910E-1	5.08391E-1	5.37131E+1	3.78025E-2	7.55280E+4
1.10230E+2	1.07994E+2	7.36386E-6	4.99910E-1	5.08371E-1	5.37260E+1	3.77764E-2	7.55300E+4
1.10295E+2	1.08053E+2	7.36012E-6	4.99910E-1	5.08397E-1	5.37384E+1	3.76987E-2	7.55320E+4
1.10373E+2	1.08118E+2	7.35478E-6	4.99910E-1	5.08412E-1	5.37647E+1	3.77072E-2	7.55340E+4
1.10443E+2	1.08177E+2	7.35221E-6	4.99910E-1	5.08416E-1	5.37651E+1	3.77330E-2	7.55360E+4
1.10486E+2	1.08216E+2	7.34668E-6	4.99910E-1	5.08383E-1	5.37314E+1	3.77248E-2	7.55380E+4
1.10585E+2	1.08292E+2	7.33630E-6	4.99910E-1	5.08405E-1	5.37344E+1	3.77600E-2	7.55400E+4
1.10660E+2	1.08351E+2	7.32692E-6	4.99910E-1	5.08426E-1	5.37726E+1	3.77016E-2	7.55420E+4
1.10715E+2	1.08395E+2	7.32832E-6	4.99910E-1	5.08431E-1	5.37980E+1	3.77381E-2	7.55440E+4
1.10750E+2	1.08423E+2	7.33194E-6	4.99910E-1	5.08444E-1	5.37781E+1	3.76935E-2	7.55460E+4
1.10875E+2	1.08520E+2	7.33038E-6	4.99910E-1	5.08476E-1	5.37868E+1	3.77171E-2	7.55480E+4
1.10949E+2	1.08581E+2	7.33180E-6	4.99910E-1	5.08479E-1	5.37628E+1	3.77308E-2	7.55500E+4
1.11024E+2	1.08643E+2	7.32869E-6	4.99910E-1	5.08483E-1	5.37619E+1	3.77389E-2	7.55520E+4
1.11093E+2	1.08705E+2	7.32488E-6	4.99910E-1	5.08464E-1	5.37518E+1	3.77289E-2	7.55540E+4
1.11163E+2	1.08764E+2	7.32267E-6	4.99910E-1	5.08452E-1	5.37403E+1	3.77198E-2	7.55560E+4
1.11233E+2	1.08820E+2	7.31812E-6	4.99910E-1	5.08455E-1	5.37520E+1	3.77467E-2	7.55580E+4
1.11288E+2	1.08858E+2	7.31450E-6	4.99910E-1	5.08458E-1	5.37977E+1	3.77252E-2	7.55600E+4
1.11375E+2	1.08933E+2	7.30830E-6	4.99910E-1	5.08462E-1	5.37935E+1	3.77584E-2	7.55620E+4
1.11447E+2	1.08992E+2	7.30441E-6	4.99910E-1	5.08466E-1	5.37562E+1	3.77124E-2	7.55640E+4
1.11504E+2	1.09037E+2	7.30378E-6	4.99910E-1	5.08469E-1	5.37725E+1	3.77366E-2	7.55660E+4
1.11538E+2	1.09066E+2	7.30020E-6	4.99910E-1	5.08483E-1	5.37566E+1	3.77616E-2	7.55680E+4
1.11653E+2	1.09169E+2	7.29755E-6	4.99910E-1	5.08515E-1	5.37315E+1	3.77286E-2	7.55700E+4
1.11699E+2	1.09207E+2	7.29153E-6	4.99910E-1	5.08515E-1	5.37413E+1	3.77443E-2	7.55720E+4
1.11735E+2	1.09235E+2	7.28791E-6	4.99910E-1	5.08506E-1	5.37688E+1	3.77514E-2	7.55740E+4
1.11828E+2	1.09304E+2	7.29009E-6	4.99910E-1	5.08494E-1	5.37390E+1	3.77712E-2	7.55760E+4
1.11937E+2	1.09397E+2	7.29591E-6	4.99910E-1	5.08490E-1	5.37257E+1	3.77346E-2	7.55780E+4
1.12005E+2	1.09457E+2	7.30091E-6	4.99910E-1	5.08494E-1	5.37124E+1	3.77573E-2	7.55800E+4
1.12061E+2	1.09496E+2	7.29799E-6	4.99910E-1	5.08497E-1	5.37258E+1	3.76671E-2	7.55820E+4
1.12146E+2	1.09568E+2	7.29398E-6	4.99910E-1	5.08501E-1	5.37571E+1	3.76985E-2	7.55840E+4
1.12217E+2	1.09628E+2	7.29128E-6	4.99910E-1	5.08505E-1	5.37600E+1	3.77489E-2	7.55860E+4
1.12260E+2	1.09665E+2	7.28696E-6	4.99910E-1	5.08508E-1	5.37674E+1	3.77345E-2	7.55880E+4
1.12351E+2	1.09749E+2	7.28286E-6	4.99910E-1	5.08512E-1	5.37639E+1	3.77759E-2	7.55900E+4
1.12422E+2	1.09809E+2	7.27859E-6	4.99910E-1	5.08516E-1	5.37600E+1	3.77635E-2	7.55920E+4
1.12472E+2	1.09848E+2	7.27704E-6	4.99910E-1	5.08519E-1	5.38082E+1	3.77768E-2	7.55940E+4
1.12506E+2	1.09874E+2	7.27961E-6	4.99910E-1	5.08521E-1	5.38221E+1	3.78412E-2	7.55960E+4
1.12591E+2	1.09940E+2	7.27441E-6	4.99910E-1	5.08524E-1	5.37677E+1	3.78251E-2	7.55980E+4
1.12698E+2	1.10035E+2	7.26967E-6	4.99910E-1	5.08529E-1	5.37457E+1	3.78526E-2	7.56000E+4
1.12767E+2	1.10099E+2	7.26705E-6	4.99910E-1	5.08533E-1	5.37727E+1	3.78259E-2	7.56020E+4
1.12837E+2	1.10154E+2	7.26497E-6	4.99910E-1	5.08562E-1	5.37815E+1	3.77925E-2	7.56040E+4
1.12906E+2	1.10217E+2	7.26428E-6	4.99910E-1	5.08579E-1	5.37819E+1	3.78006E-2	7.56060E+4
1.12973E+2	1.10273E+2	7.26719E-6	4.99910E-1	5.08583E-1	5.37408E+1	3.78255E-2	7.56080E+4
1.13021E+2	1.10310E+2	7.26892E-6	4.99910E-1	5.08586E-1	5.37193E+1	3.77584E-2	7.56100E+4
1.13110E+2	1.10389E+2	7.26274E-6	4.99910E-1	5.08590E-1	5.37353E+1	3.77882E-2	7.56120E+4
1.13180E+2	1.10453E+2	7.25481E-6	4.99910E-1	5.08599E-1	5.37697E+1	3.77321E-2	7.56140E+4
1.13216E+2	1.10487E+2	7.25147E-6	4.99910E-1	5.08636E-1	5.37810E+1	3.77295E-2	7.56160E+4
1.13316E+2	1.10560E+2	7.25443E-6	4.99910E-1	5.08640E-1	5.37774E+1	3.77156E-2	7.56180E+4
1.13383E+2	1.10625E+2	7.25015E-6	4.99910E-1	5.08643E-1	5.37755E+1	3.77231E-2	7.56200E+4
1.13452E+2	1.10685E+2	7.23718E-6	4.99910E-1	5.08647E-1	5.37779E+1	3.77471E-2	7.56220E+4
1.13522E+2	1.10740E+2	7.22767E-6	4.99910E-1	5.08650E-1	5.37645E+1	3.77027E-2	7.56240E+4
1.13556E+2	1.10773E+2	7.22207E-6	4.99910E-1	5.08653E-1	5.37961E+1	3.76677E-2	7.56260E+4
1.13659E+2	1.10862E+2	7.22225E-6	4.99910E-1	5.08658E-1	5.38352E+1	3.76553E-2	7.56280E+4
1.13727E+2	1.10922E+2	7.21935E-6	4.99910E-1	5.08661E-1	5.38284E+1	3.76512E-2	7.56300E+4
1.13778E+2	1.10982E+2	7.20943E-6	4.99910E-1	5.08698E-1	5.38193E+1	3.76552E-2	7.56320E+4
1.13865E+2	1.11053E+2	7.20443E-6	4.99910E-1	5.08708E-1	5.38125E+1	3.76280E-2	7.56340E+4
1.13934E+2	1.11111E+2	7.20724E-6	4.99910E-1	5.08714E-1	5.38088E+1	3.76473E-2	7.56360E+4
1.13972E+2	1.11145E+2	7.20623E-6	4.99910E-1	5.08753E-1	5.38534E+1	3.76802E-2	7.56380E+4
1.14069E+2	1.11229E+2	7.19801E-6	4.99910E-1	5.08734E-1	5.37868E+1	3.76346E-2	7.56400E+4
1.14137E+2	1.11289E+2	7.19258E-6	4.99910E-1	5.08723E-1	5.37730E+1	3.76365E-2	7.56420E+4
1.14183E+2	1.11326E+2	7.19393E-6	4.99910E-1	5.08723E-1	5.38042E+1	3.76710E-2	7.56440E+4
1.14218E+2	1.11352E+2	7.19484E-6	4.99910E-1	5.08713E-1	5.38125E+1	3.76292E-2	7.56460E+4
1.14307E+2	1.11425E+2	7.19307E-6	4.99910E-1	5.08711E-1	5.37688E+1	3.76293E-2	7.56480E+4
1.14411E+2	1.11523E+2	7.19025E-6	4.99910E-1	5.08726E-1	5.37476E+1	3.76556E-2	7.56500E+4
1.14479E+2	1.11584E+2	7.18689E-6	4.99910E-1	5.08707E-1	5.37933E+1	3.76322E-2	7.56520E+4
1.14544E+2	1.11635E+2	7.18581E-6	4.99910E-1	5.08733E-1	5.37727E+1	3.76118E-2	7.56540E+4
1.14622E+2	1.11702E+2	7.18397E-6	4.99910E-1	5.08763E-1	5.38293E+1	3.76334E-2	7.56560E+4
1.14692E+2	1.11760E+2	7.17902E-6	4.99910E-1	5.08790E-1	5.37891E+1	3.76616E-2	7.56580E+4
1.14736E+2	1.11794E+2	7.17715E-6	4.99910E-1	5.08793E-1	5.37780E+1	3.76511E-2	7.56600E+4
1.14831E+2	1.11877E+2	7.17695E-6	4.99910E-1	5.08818E-1	5.37706E+1	3.76492E-2	7.56620E+4
1.14901E+2	1.11937E+2	7.16996E-6	4.99910E-1	5.08833E-1	5.37945E+1	3.76261E-2	7.56640E+4
1.14952E+2	1.11980E+2	7.16139E-6	4.99910E-1	5.08804E-1	5.38031E+1	3.76425E-2	7.56660E+4
1.14985E+2	1.12009E+2	7.15967E-6	4.99910E-1	5.08806E-1	5.37904E+1	3.76529E-2	7.56680E+4
1.15062E+2	1.12075E+2	7.15714E-6	4.99910E-1	5.08809E-1	5.37774E+1	3.76199E-2	7.56700E+4
1.15174E+2	1.12171E+2	7.15235E-6	4.99910E-1	5.08815E-1	5.37725E+1	3.75994E-2	7.56720E+4
1.15246E+2	1.12237E+2	7.14894E-6	4.99910E-1	5.08819E-1	5.37713E+1	3.75812E-2	7.56740E+4
1.15312E+2	1.12297E+2	7.14837E-6	4.99910E-1	5.08800E-1	5.37731E+1	3.76184E-2	7.56760E+4
1.15379E+2	1.12352E+2	7.14941E-6	4.99910E-1	5.08788E-1	5.37688E+1	3.76005E-2	7.56780E+4
1.15445E+2	1.12407E+2	7.14861E-6	4.99910E-1	5.08791E-1	5.37608E+1	3.76567E-2	7.56800E+4
1.15498E+2	1.12451E+2	7.14568E-6	4.99910E-1	5.08795E-1	5.37415E+1	3.76373E-2	7.56820E+4
1.15584E+2	1.12529E+2	7.14696E-6	4.99910E-1	5.08780E-1	5.37382E+1	3.76298E-2	7.56840E+4
1.15654E+2	1.12587E+2	7.14749E-6	4.99910E-1	5.08764E-1	5.37402E+1	3.76064E-2	7.56860E+4
1.15708E+2	1.12630E+2	7.13760E-6	4.99910E-1	5.08767E-1	5.37314E+1	3.76103E-2	7.56880E+4
1.15739E+2	1.12662E+2	7.13056E-6	4.99910E-1	5.08793E-1	5.37624E+1	3.76405E-2	7.56900E+4
1.15853E+2	1.12764E+2	7.12868E-6	4.99910E-1	5.08839E-1	5.37679E+1	3.76920E-2	7.56920E+4
1.15924E+2	1.12821E+2	7.13124E-6	4.99910E-1	5.08824E-1	5.37275E+1	3.76689E-2	7.56940E+4
1.15995E+2	1.12880E+2	7.13669E-6	4.99910E-1	5.08850E-1	5.37530E+1	3.76986E-2	7.56960E+4
1.16029E+2	1.12911E+2	7.13640E-6	4.99910E-1	5.08861E-1	5.37540E+1	3.77251E-2	7.56980E+4
1.16127E+2	1.13000E+2	7.13174E-6	4.99910E-1	5.08866E-1	5.36938E+1	3.76765E-2	7.57000E+4
1.16193E+2	1.13056E+2	7.13020E-6	4.99910E-1	5.08870E-1	5.37134E+1	3.76956E-2	7.57020E+4
1.16249E+2	1.13098E+2	7.12761E-6	4.99910E-1	5.08873E-1	5.37172E+1	3.76964E-2	7.57040E+4
1.16332E+2	1.13168E+2	7.11997E-6	4.99910E-1	5.08910E-1	5.37109E+1	3.76967E-2	7.57060E+4
1.16402E+2	1.13228E+2	7.11492E-6	4.99910E-1	5.08957E-1	5.36688E+1	3.76887E-2	7.57080E+4
1.16443E+2	1.13265E+2	7.11559E-6	4.99910E-1	5.08961E-1	5.36722E+1	3.76776E-2	7.57100E+4
1.16532E+2	1.13352E+2	7.11825E-6	4.99910E-1	5.08965E-1	5.36959E+1	3.76578E-2	7.57120E+4
1.16602E+2	1.13407E+2	7.11961E-6	4.99910E-1	5.08969E-1	5.36400E+1	3.76774E-2	7.57140E+4
1.16650E+2	1.13446E+2	7.11768E-6	4.99910E-1	5.08971E-1	5.36728E+1	3.76701E-2	7.57160E+4
1.16684E+2	1.13477E+2	7.11363E-6	4.99910E-1	5.08973E-1	5.36798E+1	3.76886E-2	7.57180E+4
1.16767E+2	1.13551E+2	7.10813E-6	4.99910E-1	5.08977E-1	5.36737E+1	3.76620E-2	7.57200E+4
1.16869E+2	1.13642E+2	7.10491E-6	4.99910E-1	5.08983E-1	5.36610E+1	3.76336E-2	7.57220E+4
1.16936E+2	1.13702E+2	7.10032E-6	4.99910E-1	5.08986E-1	5.36637E+1	3.76257E-2	7.57240E+4
1.17004E+2	1.13760E+2	7.09724E-6	4.99910E-1	5.08990E-1	5.37204E+1	3.76203E-2	7.57260E+4
1.17072E+2	1.13816E+2	7.09308E-6	4.99910E-1	5.08994E-1	5.37068E+1	3.76209E-2	7.57280E+4
1.17138E+2	1.13872E+2	7.08651E-6	4.99910E-1	5.08997E-1	5.36980E+1	3.76399E-2	7.57300E+4
1.17186E+2	1.13916E+2	7.08428E-6	4.99910E-1	5.09035E-1	5.36920E+1	3.76227E-2	7.57320E+4
1.17274E+2	1.13991E+2	7.08382E-6	4.99910E-1	5.09023E-1	5.36990E+1	3.76305E-2	7.57340E+4
1.17343E+2	1.14053E+2	7.08521E-6	4.99910E-1	5.09008E-1	5.37054E+1	3.76248E-2	7.57360E+4
1.17394E+2	1.14098E+2	7.08222E-6	4.99910E-1	5.09012E-1	5.37184E+1	3.76140E-2	7.57380E+4
1.17427E+2	1.14124E+2	7.07590E-6	4.99910E-1	5.09013E-1	5.36610E+1	3.76067E-2	7.57400E+4
1.17541E+2	1.14219E+2	7.07231E-6	4.99910E-1	5.09018E-1	5.36745E+1	3.76417E-2	7.57420E+4
1.17609E+2	1.14284E+2	7.06128E-6	4.99910E-1	5.09022E-1	5.36998E+1	3.76173E-2	7.57440E+4
1.17680E+2	1.14353E+2	7.04586E-6	4.99910E-1	5.09026E-1	5.37048E+1	3.76034E-2	7.57460E+4
1.17713E+2	1.14381E+2	7.03683E-6	4.99910E-1	5.09029E-1	5.36972E+1	3.75987E-2	7.57480E+4
1.17814E+2	1.14463E+2	7.03927E-6	4.99910E-1	5.09045E-1	5.36823E+1	3.76374E-2	7.57500E+4
1.17880E+2	1.14519E+2	7.04849E-6	4.99910E-1	5.09072E-1	5.37066E+1	3.76181E-2	7.57520E+4
1.17932E+2	1.14572E+2	7.05236E-6	4.99910E-1	5.09079E-1	5.37156E+1	3.76481E-2	7.57540E+4
1.18016E+2	1.14647E+2	7.04647E-6	4.99910E-1	5.09083E-1	5.36794E+1	3.76461E-2	7.57560E+4
1.18084E+2	1.14706E+2	7.04308E-6	4.99910E-1	5.09084E-1	5.36829E+1	3.76506E-2	7.57580E+4
1.18122E+2	1.14738E+2	7.04436E-6	4.99910E-1	5.09052E-1	5.36864E+1	3.76138E-2	7.57600E+4
1.18215E+2	1.14826E+2	7.04356E-6	4.99910E-1	5.09055E-1	5.36885E+1	3.76270E-2	7.57620E+4
1.18281E+2	1.14884E+2	7.04076E-6	4.99910E-1	5.09059E-1	5.37033E+1	3.76133E-2	7.57640E+4
1.18326E+2	1.14923E+2	7.04637E-6	4.99910E-1	5.09062E-1	5.37365E+1	3.76576E-2	7.57660E+4
1.18362E+2	1.14952E+2	7.05104E-6	4.99910E-1	5.09064E-1	5.37463E+1	3.76388E-2	7.57680E+4
1.18450E+2	1.15028E+2	7.04690E-6	4.99910E-1	5.09067E-1	5.37563E+1	3.76770E-2	7.57700E+4
1.18552E+2	1.15123E+2	7.04018E-6	4.99910E-1	5.09052E-1	5.37617E+1	3.76076E-2	7.57720E+4
1.18619E+2	1.15185E+2	7.03025E-6	4.99910E-1	5.09008E-1	5.37699E+1	3.76348E-2	7.57740E+4
1.18678E+2	1.15237E+2	7.02718E-6	4.99910E-1	5.09004E-1	5.37576E+1	3.76529E-2	7.57760E+4
1.18758E+2	1.15298E+2	7.02545E-6	4.99910E-1	5.09024E-1	5.37274E+1	3.78378E-2	7.57780E+4
1.18827E+2	1.15358E+2	7.02664E-6	4.99910E-1	5.09049E-1	5.36727E+1	3.77855E-2	7.57800E+4
1.18870E+2	1.15403E+2	7.03711E-6	4.99910E-1	5.09054E-1	5.36791E+1	3.77871E-2	7.57820E+4
1.18961E+2	1.15478E+2	7.04754E-6	4.99910E-1	5.09057E-1	5.36636E+1	3.77188E-2	7.57840E+4
1.19030E+2	1.15541E+2	7.05165E-6	4.99910E-1	5.09061E-1	5.36791E+1	3.77058E-2	7.57860E+4
1.19078E+2	1.15586E+2	7.05002E-6	4.99910E-1	5.09064E-1	5.36706E+1	3.76939E-2	7.57880E+4
1.19112E+2	1.15616E+2	7.03649E-6	4.99910E-1	5.09066E-1	5.36831E+1	3.76712E-2	7.57900E+4
1.19198E+2	1.15683E+2	7.01930E-6	4.99910E-1	5.09078E-1	5.37185E+1	3.76592E-2	7.57920E+4
1.19304E+2	1.15766E+2	7.01497E-6	4.99910E-1	5.09113E-1	5.36894E+1	3.76828E-2	7.57940E+4
1.19372E+2	1.15826E+2	7.01553E-6	4.99910E-1	5.09117E-1	5.36821E+1	3.76710E-2	7.57960E+4
1.19438E+2	1.15891E+2	7.01396E-6	4.99910E-1	5.09145E-1	5.36390E+1	3.76431E-2	7.57980E+4
1.19508E+2	1.15955E+2	7.01513E-6	4.99910E-1	5.09177E-1	5.36113E+1	3.76681E-2	7.58000E+4
1.19574E+2	1.16014E+2	7.01211E-6	4.99910E-1	5.09204E-1	5.36235E+1	3.76364E-2	7.58020E+4
1.19621E+2	1.16053E+2	7.00199E-6	4.99910E-1	5.09175E-1	5.36526E+1	3.76306E-2	7.58040E+4
1.19708E+2	1.16123E+2	6.99652E-6	4.99910E-1	5.09154E-1	5.36305E+1	3.76395E-2	7.58060E+4
1.19775E+2	1.16179E+2	6.99565E-6	4.99910E-1	5.09138E-1	5.36262E+1	3.76566E-2	7.58080E+4
1.19809E+2	1.16209E+2	6.99742E-6	4.99910E-1	5.09142E-1	5.36333E+1	3.76157E-2	7.58100E+4
1.19906E+2	1.16304E+2	6.99826E-6	4.99910E-1	5.09146E-1	5.36903E+1	3.76622E-2	7.58120E+4
1.19973E+2	1.16369E+2	6.99197E-6	4.99910E-1	5.09150E-1	5.36281E+1	3.76584E-2	7.58140E+4
1.20042E+2	1.16428E+2	6.99354E-6	4.99910E-1	5.09154E-1	5.36129E+1	3.76781E-2	7.58160E+4
1.20110E+2	1.16485E+2	6.99631E-6	4.99910E-1	5.09157E-1	5.36152E+1	3.76778E-2	7.58180E+4
1.20143E+2	1.16513E+2	6.99115E-6	4.99910E-1	5.09170E-1	5.36317E+1	3.76270E-2	7.58200E+4
1.20243E+2	1.16597E+2	6.98976E-6	4.99910E-1	5.09191E-1	5.36670E+1	3.76817E-2	7.58220E+4
1.20310E+2	1.16655E+2	6.99119E-6	4.99910E-1	5.09171E-1	5.36870E+1	3.76638E-2	7.58240E+4
1.20360E+2	1.16702E+2	6.98740E-6	4.99910E-1	5.09202E-1	5.36362E+1	3.76448E-2	7.58260E+4
1.20444E+2	1.16774E+2	6.98136E-6	4.99910E-1	5.09213E-1	5.36304E+1	3.76576E-2	7.58280E+4
1.20513E+2	1.16829E+2	6.97664E-6	4.99910E-1	5.09217E-1	5.36672E+1	3.76269E-2	7.58300E+4
1.20553E+2	1.16859E+2	6.97129E-6	4.99910E-1	5.09220E-1	5.36709E+1	3.76407E-2	7.58320E+4
1.20645E+2	1.16950E+2	6.96342E-6	4.99910E-1	5.09224E-1	5.36649E+1	3.76359E-2	7.58340E+4
1.20714E+2	1.17007E+2	6.96033E-6	4.99910E-1	5.09228E-1	5.36602E+1	3.76065E-2	7.58360E+4
1.20762E+2	1.17047E+2	6.96639E-6	4.99910E-1	5.09229E-1	5.36386E+1	3.76022E-2	7.58380E+4
1.20796E+2	1.17079E+2	6.96879E-6	4.99910E-1	5.09219E-1	5.36288E+1	3.75742E-2	7.58400E+4
1.20878E+2	1.17154E+2	6.96039E-6	4.99910E-1	5.09208E-1	5.36732E+1	3.76226E-2	7.58420E+4
1.20979E+2	1.17243E+2	6.95134E-6	4.99910E-1	5.09204E-1	5.36556E+1	3.76195E-2	7.58440E+4
1.21044E+2	1.17303E+2	6.95041E-6	4.99910E-1	5.09207E-1	5.36622E+1	3.76154E-2	7.58460E+4
1.21107E+2	1.17362E+2	6.94710E-6	4.99910E-1	5.09238E-1	5.36441E+1	3.76342E-2	7.58480E+4
1.21180E+2	1.17423E+2	6.94273E-6	4.99910E-1	5.09253E-1	5.36543E+1	3.76100E-2	7.58500E+4
1.21247E+2	1.17478E+2	6.94571E-6	4.99910E-1	5.09257E-1	5.36828E+1	3.76203E-2	7.58520E+4
1.21290E+2	1.17513E+2	6.94660E-6	4.99910E-1	5.09224E-1	5.36894E+1	3.76008E-2	7.58540E+4
1.21382E+2	1.17591E+2	6.94367E-6	4.99910E-1	5.09246E-1	5.37195E+1	3.76331E-2	7.58560E+4
1.21448E+2	1.17651E+2	6.94243E-6	4.99910E-1	5.09267E-1	5.37090E+1	3.76281E-2	7.58580E+4
1.21496E+2	1.17695E+2	6.94022E-6	4.99910E-1	5.09272E-1	5.36926E+1	3.76406E-2	7.58600E+4
1.21530E+2	1.17723E+2	6.93919E-6	4.99910E-1	5.09285E-1	5.36859E+1	3.76413E-2	7.58620E+4
1.21606E+2	1.17788E+2	6.93015E-6	4.99910E-1	5.09303E-1	5.36927E+1	3.76410E-2	7.58640E+4
1.21711E+2	1.17881E+2	6.92251E-6	4.99910E-1	5.09329E-1	5.37050E+1	3.76618E-2	7.58660E+4
1.21780E+2	1.17943E+2	6.92285E-6	4.99910E-1	5.09355E-1	5.36894E+1	3.76767E-2	7.58680E+4
1.21844E+2	1.17994E+2	6.92611E-6	4.99910E-1	5.09366E-1	5.36511E+1	3.76470E-2	7.58700E+4
1.21911E+2	1.18060E+2	6.92792E-6	4.99910E-1	5.09369E-1	5.36636E+1	3.76745E-2	7.58720E+4
1.21977E+2	1.18122E+2	6.92814E-6	4.99910E-1	5.09374E-1	5.37092E+1	3.76295E-2	7.58740E+4
1.22029E+2	1.18164E+2	6.92803E-6	4.99910E-1	5.09377E-1	5.37211E+1	3.76580E-2	7.58760E+4
1.22112E+2	1.18241E+2	6.92520E-6	4.99910E-1	5.09381E-1	5.37213E+1	3.76998E-2	7.58780E+4
1.22182E+2	1.18301E+2	6.91775E-6	4.99910E-1	5.09388E-1	5.36960E+1	3.76701E-2	7.58800E+4
1.22234E+2	1.18346E+2	6.91472E-6	4.99910E-1	5.09427E-1	5.37211E+1	3.76900E-2	7.58820E+4
1.22266E+2	1.18375E+2	6.91909E-6	4.99910E-1	5.09428E-1	5.37229E+1	3.76245E-2	7.58840E+4
1.22376E+2	1.18471E+2	6.91761E-6	4.99910E-1	5.09420E-1	5.37386E+1	3.76230E-2	7.58860E+4
1.22444E+2	1.18530E+2	6.90733E-6	4.99910E-1	5.09399E-1	5.36981E+1	3.76533E-2	7.58880E+4
1.22513E+2	1.18593E+2	6.89775E-6	4.99910E-1	5.09402E-1	5.37592E+1	3.76480E-2	7.58900E+4
1.22550E+2	1.18617E+2	6.89172E-6	4.99910E-1	5.09405E-1	5.37517E+1	3.76370E-2	7.58920E+4
1.22651E+2	1.18704E+2	6.88870E-6	4.99910E-1	5.09409E-1	5.37373E+1	3.76645E-2	7.58940E+4
1.22715E+2	1.18770E+2	6.89095E-6	4.99910E-1	5.09413E-1	5.37161E+1	3.76280E-2	7.58960E+4
1.22772E+2	1.18825E+2	6.89423E-6	4.99910E-1	5.09448E-1	5.37381E+1	3.76829E-2	7.58980E+4
1.22857E+2	1.18898E+2	6.89359E-6	4.99910E-1	5.09477E-1	5.37142E+1	3.76295E-2	7.59000E+4
1.22928E+2	1.18952E+2	6.89287E-6	4.99910E-1	5.09502E-1	5.37298E+1	3.76822E-2	7.59020E+4
1.22969E+2	1.18980E+2	6.88730E-6	4.99910E-1	5.09505E-1	5.37428E+1	3.76429E-2	7.59040E+4
1.23061E+2	1.19072E+2	6.88049E-6	4.99910E-1	5.09509E-1	5.37415E+1	3.76355E-2	7.59060E+4
1.23130E+2	1.19132E+2	6.87917E-6	4.99910E-1	5.09513E-1	5.37616E+1	3.76230E-2	7.59080E+4
1.23178E+2	1.19172E+2	6.87945E-6	4.99910E-1	5.09516E-1	5.37662E+1	3.76086E-2	7.59100E+4
1.23212E+2	1.19202E+2	6.87922E-6	4.99910E-1	5.09518E-1	5.37395E+1	3.76576E-2	7.59120E+4
1.23298E+2	1.19275E+2	6.87688E-6	4.99910E-1	5.09521E-1	5.37304E+1	3.76128E-2	7.59140E+4
1.23399E+2	1.19370E+2	6.87574E-6	4.99910E-1	5.09527E-1	5.37607E+1	3.76563E-2	7.59160E+4
1.23463E+2	1.19430E+2	6.87547E-6	4.99910E-1	5.09531E-1	5.37613E+1	3.76248E-2	7.59180E+4
1.23529E+2	1.19471E+2	6.87308E-6	4.99910E-1	5.09534E-1	5.37590E+1	3.75952E-2	7.59200E+4
1.23602E+2	1.19540E+2	6.87071E-6	4.99910E-1	5.09538E-1	5.37611E+1	3.76276E-2	7.59220E+4
1.23669E+2	1.19604E+2	6.86927E-6	4.99910E-1	5.09541E-1	5.37411E+1	3.76390E-2	7.59240E+4
1.23711E+2	1.19645E+2	6.86489E-6	4.99910E-1	5.09509E-1	5.37097E+1	3.75958E-2	7.59260E+4
1.23803E+2	1.19716E+2	6.85902E-6	4.99910E-1	5.09510E-1	5.37642E+1	3.76669E-2	7.59280E+4
1.23868E+2	1.19777E+2	6.85732E-6	4.99910E-1	5.09513E-1	5.37286E+1	3.76735E-2	7.59300E+4
1.23915E+2	1.19819E+2	6.85885E-6	4.99910E-1	5.09517E-1	5.37189E+1	3.77019E-2	7.59320E+4
1.23949E+2	1.19846E+2	6.85829E-6	4.99910E-1	5.09519E-1	5.36923E+1	3.76737E-2	7.59340E+4
1.24032E+2	1.19921E+2	6.85750E-6	4.99910E-1	5.09530E-1	5.37076E+1	3.76812E-2	7.59360E+4
1.24138E+2	1.20020E+2	6.86030E-6	4.99910E-1	5.09567E-1	5.36745E+1	3.77289E-2	7.59380E+4
1.24207E+2	1.20078E+2	6.85581E-6	4.99910E-1	5.09571E-1	5.36232E+1	3.76402E-2	7.59400E+4
1.24267E+2	1.20129E+2	6.84975E-6	4.99910E-1	5.09598E-1	5.36552E+1	3.76603E-2	7.59420E+4
1.24334E+2	1.20182E+2	6.84876E-6	4.99910E-1	5.09616E-1	5.36584E+1	3.76344E-2	7.59440E+4
1.24401E+2	1.20238E+2	6.85106E-6	4.99910E-1	5.09619E-1	5.37179E+1	3.76506E-2	7.59460E+4
1.24453E+2	1.20289E+2	6.85136E-6	4.99910E-1	5.09623E-1	5.37111E+1	3.76466E-2	7.59480E+4
1.24533E+2	1.20370E+2	6.84413E-6	4.99910E-1	5.09627E-1	5.37144E+1	3.76647E-2	7.59500E+4
1.24600E+2	1.20426E+2	6.84009E-6	4.99910E-1	5.09631E-1	5.37385E+1	3.76412E-2	7.59520E+4
1.24638E+2	1.20453E+2	6.84031E-6	4.99910E-1	5.09634E-1	5.37142E+1	3.77001E-2	7.59540E+4
1.24731E+2	1.20541E+2	6.84007E-6	4.99910E-1	5.09638E-1	5.36826E+1	3.77099E-2	7.59560E+4
1.24798E+2	1.20605E+2	6.83750E-6	4.99910E-1	5.09641E-1	5.36942E+1	3.76557E-2	7.59580E+4
1.24843E+2	1.20643E+2	6.83213E-6	4.99910E-1	5.09648E-1	5.37146E+1	3.76524E-2	7.59600E+4
1.24877E+2	1.20669E+2	6.82120E-6	4.99910E-1	5.09660E-1	5.37197E+1	3.76593E-2	7.59620E+4
1.24963E+2	1.20743E+2	6.81643E-6	4.99910E-1	5.09688E-1	5.37358E+1	3.76416E-2	7.59640E+4
1.25061E+2	1.20838E+2	6.82417E-6	4.99910E-1	5.09722E-1	5.37345E+1	3.76634E-2	7.59660E+4
1.25125E+2	1.20896E+2	6.83124E-6	4.99910E-1	5.09703E-1	5.37308E+1	3.76429E-2	7.59680E+4
1.25191E+2	1.20945E+2	6.83116E-6	4.99910E-1	5.09674E-1	5.37261E+1	3.76259E-2	7.59700E+4
1.25263E+2	1.21014E+2	6.82662E-6	4.99910E-1	5.09667E-1	5.37325E+1	3.76518E-2	7.59720E+4
1.25330E+2	1.21071E+2	6.81845E-6	4.99910E-1	5.09670E-1	5.37533E+1	3.76462E-2	7.59740E+4
1.25376E+2	1.21104E+2	6.80949E-6	4.99910E-1	5.09673E-1	5.36689E+1	3.76211E-2	7.59760E+4
1.25461E+2	1.21189E+2	6.80422E-6	4.99910E-1	5.09699E-1	5.37278E+1	3.76223E-2	7.59780E+4
1.25530E+2	1.21245E+2	6.79982E-6	4.99910E-1	5.09702E-1	5.37550E+1	3.76244E-2	7.59800E+4
1.25579E+2	1.21283E+2	6.79375E-6	4.99910E-1	5.09647E-1	5.37245E+1	3.76250E-2	7.59820E+4
1.25612E+2	1.21308E+2	6.79288E-6	4.99910E-1	5.09660E-1	5.37605E+1	3.76338E-2	7.59840E+4
1.25694E+2	1.21377E+2	6.79521E-6	4.99910E-1	5.09678E-1	5.38385E+1	3.76404E-2	7.59860E+4
1.25795E+2	1.21472E+2	6.79887E-6	4.99910E-1	5.09695E-1	5.37708E+1	3.76227E-2	7.59880E+4
1.25861E+2	1.21530E+2	6.80149E-6	4.99910E-1	5.09698E-1	5.37665E+1	3.76608E-2	7.59900E+4
1.25923E+2	1.21577E+2	6.79927E-6	4.99910E-1	5.09702E-1	5.37842E+1	3.76326E-2	7.59920E+4
1.25995E+2	1.21640E+2	6.80321E-6	4.99910E-1	5.09705E-1	5.38205E+1	3.76348E-2	7.59940E+4
1.26062E+2	1.21701E+2	6.80331E-6	4.99910E-1	5.09708E-1	5.38315E+1	3.76397E-2	7.59960E+4
1.26107E+2	1.21744E+2	6.79264E-6	4.99910E-1	5.09713E-1	5.38218E+1	3.76442E-2	7.59980E+4
1.26200E+2	1.21824E+2	6.79203E-6	4.99910E-1	5.09696E-1	5.38184E+1	3.76584E-2	7.60000E+4
1.26266E+2	1.21884E+2	6.79285E-6	4.99910E-1	5.09688E-1	5.37515E+1	3.76725E-2	7.60020E+4
1.26313E+2	1.21924E+2	6.78513E-6	4.99910E-1	5.09724E-1	5.38052E+1	3.76434E-2	7.60040E+4
1.26345E+2	1.21948E+2	6.77758E-6	4.99910E-1	5.09737E-1	5.38379E+1	3.76269E-2	7.60060E+4
1.26419E+2	1.22012E+2	6.77553E-6	4.99910E-1	5.09754E-1	5.38076E+1	3.76055E-2	7.60080E+4
1.26527E+2	1.22114E+2	6.77679E-6	4.99910E-1	5.09773E-1	5.38287E+1	3.76417E-2	7.60100E+4
1.26596E+2	1.22175E+2	6.77681E-6	4.99910E-1	5.09776E-1	5.38496E+1	3.76275E-2	7.60120E+4
1.26662E+2	1.22241E+2	6.76947E-6	4.99910E-1	5.09780E-1	5.38356E+1	3.76766E-2	7.60140E+4
1.26727E+2	1.22292E+2	6.76880E-6	4.99910E-1	5.09796E-1	5.38096E+1	3.76369E-2	7.60160E+4
1.26792E+2	1.22344E+2	6.77194E-6	4.99910E-1	5.09822E-1	5.38269E+1	3.76337E-2	7.60180E+4
1.26847E+2	1.22389E+2	6.76831E-6	4.99910E-1	5.09829E-1	5.37986E+1	3.76203E-2	7.60200E+4
1.26930E+2	1.22468E+2	6.76077E-6	4.99910E-1	5.09850E-1	5.38055E+1	3.76059E-2	7.60220E+4
1.26998E+2	1.22527E+2	6.75522E-6	4.99910E-1	5.09875E-1	5.38232E+1	3.76288E-2	7.60240E+4
1.27038E+2	1.22558E+2	6.74809E-6	4.99910E-1	5.09879E-1	5.37977E+1	3.76142E-2	7.60260E+4
1.27128E+2	1.22647E+2	6.74101E-6	4.99910E-1	5.09882E-1	5.38051E+1	3.76017E-2	7.60280E+4
1.27198E+2	1.22702E+2	6.74095E-6	4.99910E-1	5.09876E-1	5.37931E+1	3.76185E-2	7.60300E+4
1.27247E+2	1.22742E+2	6.74950E-6	4.99910E-1	5.09848E-1	5.38055E+1	3.75941E-2	7.60320E+4
1.27281E+2	1.22775E+2	6.75141E-6	4.99910E-1	5.09839E-1	5.37952E+1	3.76165E-2	7.60340E+4
1.27367E+2	1.22855E+2	6.74683E-6	4.99910E-1	5.09828E-1	5.37813E+1	3.76225E-2	7.60360E+4
1.27472E+2	1.22941E+2	6.74619E-6	4.99910E-1	5.09834E-1	5.38076E+1	3.75813E-2	7.60380E+4
1.27538E+2	1.22995E+2	6.74301E-6	4.99910E-1	5.09859E-1	5.38232E+1	3.76030E-2	7.60400E+4
1.27603E+2	1.23059E+2	6.73408E-6	4.99910E-1	5.09869E-1	5.38153E+1	3.76203E-2	7.60420E+4
1.27677E+2	1.23119E+2	6.72982E-6	4.99910E-1	5.09888E-1	5.37899E+1	3.76198E-2	7.60440E+4
1.27744E+2	1.23175E+2	6.72952E-6	4.99910E-1	5.09914E-1	5.37478E+1	3.76455E-2	7.60460E+4
1.27786E+2	1.23212E+2	6.72500E-6	4.99910E-1	5.09918E-1	5.37608E+1	3.76291E-2	7.60480E+4
1.27876E+2	1.23296E+2	6.71841E-6	4.99910E-1	5.09902E-1	5.37822E+1	3.76284E-2	7.60500E+4
1.27942E+2	1.23348E+2	6.71022E-6	4.99910E-1	5.09894E-1	5.38039E+1	3.76316E-2	7.60520E+4
1.27991E+2	1.23387E+2	6.70997E-6	4.99910E-1	5.09929E-1	5.38106E+1	3.76389E-2	7.60540E+4
1.28023E+2	1.23418E+2	6.71341E-6	4.99910E-1	5.09931E-1	5.38182E+1	3.76693E-2	7.60560E+4
1.28137E+2	1.23521E+2	6.71327E-6	4.99910E-1	5.09936E-1	5.37903E+1	3.76322E-2	7.60580E+4
1.28207E+2	1.23576E+2	6.71441E-6	4.99910E-1	5.09940E-1	5.37474E+1	3.76225E-2	7.60600E+4
1.28278E+2	1.23631E+2	6.71721E-6	4.99910E-1	5.09943E-1	5.37569E+1	3.76247E-2	7.60620E+4
1.28346E+2	1.23700E+2	6.72074E-6	4.99910E-1	5.09969E-1	5.37720E+1	3.76412E-2	7.60640E+4
1.28410E+2	1.23753E+2	6.72174E-6	4.99910E-1	5.09989E-1	5.37616E+1	3.76415E-2	7.60660E+4
1.28474E+2	1.23812E+2	6.71994E-6	4.99910E-1	5.09992E-1	5.37738E+1	3.76736E-2	7.60680E+4
1.28525E+2	1.23873E+2	6.71306E-6	4.99910E-1	5.09997E-1	5.37831E+1	3.76570E-2	7.60700E+4
1.28608E+2	1.23940E+2	6.70373E-6	4.99910E-1	5.10017E-1	5.38000E+1	3.76025E-2	7.60720E+4
1.28676E+2	1.23998E+2	6.70251E-6	4.99910E-1	5.10042E-1	5.38062E+1	3.76525E-2	7.60740E+4
1.28730E+2	1.24047E+2	6.70669E-6	4.99910E-1	5.10046E-1	5.38384E+1	3.76593E-2	7.60760E+4
1.28763E+2	1.24076E+2	6.70785E-6	4.99910E-1	5.10037E-1	5.38382E+1	3.76844E-2	7.60780E+4
1.28872E+2	1.24173E+2	6.70810E-6	4.99910E-1	5.10015E-1	5.38300E+1	3.76941E-2	7.60800E+4
1.28916E+2	1.24211E+2	6.69834E-6	4.99910E-1	5.10021E-1	5.38224E+1	3.76695E-2	7.60820E+4
1.28952E+2	1.24240E+2	6.68834E-6	4.99910E-1	5.10034E-1	5.37913E+1	3.76741E-2	7.60840E+4
1.29041E+2	1.24311E+2	6.68725E-6	4.99910E-1	5.10052E-1	5.37845E+1	3.76874E-2	7.60860E+4
1.29143E+2	1.24401E+2	6.68737E-6	4.99910E-1	5.10078E-1	5.37804E+1	3.76556E-2	7.60880E+4
1.29207E+2	1.24461E+2	6.69243E-6	4.99910E-1	5.10104E-1	5.38143E+1	3.76286E-2	7.60900E+4
1.29267E+2	1.24506E+2	6.69744E-6	4.99910E-1	5.10113E-1	5.38183E+1	3.76962E-2	7.60920E+4
1.29341E+2	1.24572E+2	6.69443E-6	4.99910E-1	5.10132E-1	5.38210E+1	3.76512E-2	7.60940E+4
1.29408E+2	1.24634E+2	6.68778E-6	4.99910E-1	5.10158E-1	5.38105E+1	3.76193E-2	7.60960E+4
1.29452E+2	1.24676E+2	6.68329E-6	4.99910E-1	5.10126E-1	5.38198E+1	3.76437E-2	7.60980E+4
1.29538E+2	1.24756E+2	6.67852E-6	4.99910E-1	5.10128E-1	5.38340E+1	3.76708E-2	7.61000E+4
1.29605E+2	1.24815E+2	6.67339E-6	4.99910E-1	5.10140E-1	5.38269E+1	3.76954E-2	7.61020E+4
1.29653E+2	1.24855E+2	6.67172E-6	4.99910E-1	5.10171E-1	5.38165E+1	3.76933E-2	7.61040E+4
1.29686E+2	1.24882E+2	6.67040E-6	4.99910E-1	5.10161E-1	5.38018E+1	3.76806E-2	7.61060E+4
1.29768E+2	1.24951E+2	6.66869E-6	4.99910E-1	5.10150E-1	5.37611E+1	3.76532E-2	7.61080E+4
1.29871E+2	1.25044E+2	6.66899E-6	4.99910E-1	5.10145E-1	5.37289E+1	3.76340E-2	7.61100E+4
1.29937E+2	1.25103E+2	6.67134E-6	4.99910E-1	5.10149E-1	5.37864E+1	3.76543E-2	7.61120E+4
1.29996E+2	1.25154E+2	6.66981E-6	4.99910E-1	5.10179E-1	5.38156E+1	3.76664E-2	7.61140E+4
1.30069E+2	1.25214E+2	6.66743E-6	4.99910E-1	5.10194E-1	5.37774E+1	3.76720E-2	7.61160E+4
1.30136E+2	1.25269E+2	6.66805E-6	4.99910E-1	5.10198E-1	5.37585E+1	3.77007E-2	7.61180E+4
1.30180E+2	1.25304E+2	6.66617E-6	4.99910E-1	5.10201E-1	5.37567E+1	3.76882E-2	7.61200E+4
1.30272E+2	1.25384E+2	6.66383E-6	4.99910E-1	5.10184E-1	5.37860E+1	3.76844E-2	7.61220E+4
1.30340E+2	1.25448E+2	6.66149E-6	4.99910E-1	5.10170E-1	5.37611E+1	3.76764E-2	7.61240E+4
1.30389E+2	1.25493E+2	6.66172E-6	4.99910E-1	5.10174E-1	5.37265E+1	3.76699E-2	7.61260E+4
1.30422E+2	1.25519E+2	6.66145E-6	4.99910E-1	5.10175E-1	5.36973E+1	3.76346E-2	7.61280E+4
1.30497E+2	1.25582E+2	6.65977E-6	4.99910E-1	5.10178E-1	5.37513E+1	3.76521E-2	7.61300E+4
1.30602E+2	1.25671E+2	6.65552E-6	4.99910E-1	5.10193E-1	5.37465E+1	3.76153E-2	7.61320E+4
1.30671E+2	1.25726E+2	6.64939E-6	4.99910E-1	5.10218E-1	5.37742E+1	3.76455E-2	7.61340E+4
1.30736E+2	1.25796E+2	6.64455E-6	4.99910E-1	5.10207E-1	5.37548E+1	3.76259E-2	7.61360E+4
1.30802E+2	1.25854E+2	6.64205E-6	4.99910E-1	5.10208E-1	5.37530E+1	3.76091E-2	7.61380E+4
1.30868E+2	1.25908E+2	6.63499E-6	4.99910E-1	5.10234E-1	5.37916E+1	3.76138E-2	7.61400E+4
1.30919E+2	1.25942E+2	6.62845E-6	4.99910E-1	5.10240E-1	5.37723E+1	3.76585E-2	7.61420E+4
1.31000E+2	1.26013E+2	6.62861E-6	4.99910E-1	5.10243E-1	5.37590E+1	3.76285E-2	7.61440E+4
1.31067E+2	1.26075E+2	6.62644E-6	4.99910E-1	5.10247E-1	5.37559E+1	3.76349E-2	7.61460E+4
1.31106E+2	1.26113E+2	6.62175E-6	4.99910E-1	5.10251E-1	5.36926E+1	3.76489E-2	7.61480E+4
1.31182E+2	1.26189E+2	6.62187E-6	4.99910E-1	5.10254E-1	5.37078E+1	3.76152E-2	7.61500E+4
1.31236E+2	1.26243E+2	6.62321E-6	4.99910E-1	5.10258E-1	5.37367E+1	3.76271E-2	7.61520E+4
1.31333E+2	1.26327E+2	6.62373E-6	4.99910E-1	5.10263E-1	5.37657E+1	3.76206E-2	7.61540E+4
1.31401E+2	1.26378E+2	6.62093E-6	4.99910E-1	5.10266E-1	5.37670E+1	3.76108E-2	7.61560E+4
1.31435E+2	1.26405E+2	6.61317E-6	4.99910E-1	5.10268E-1	5.37684E+1	3.76277E-2	7.61580E+4
1.31533E+2	1.26500E+2	6.60569E-6	4.99910E-1	5.10273E-1	5.37494E+1	3.76430E-2	7.61600E+4
1.31599E+2	1.26564E+2	6.60645E-6	4.99910E-1	5.10277E-1	5.37248E+1	3.76226E-2	7.61620E+4
1.31656E+2	1.26602E+2	6.61176E-6	4.99910E-1	5.10280E-1	5.37026E+1	3.76063E-2	7.61640E+4
1.31740E+2	1.26666E+2	6.61416E-6	4.99910E-1	5.10266E-1	5.36902E+1	3.76122E-2	7.61660E+4
1.31809E+2	1.26727E+2	6.61345E-6	4.99910E-1	5.10249E-1	5.36663E+1	3.75935E-2	7.61680E+4
1.31848E+2	1.26769E+2	6.61406E-6	4.99910E-1	5.10290E-1	5.36928E+1	3.76122E-2	7.61700E+4
1.31942E+2	1.26856E+2	6.60863E-6	4.99910E-1	5.10273E-1	5.37365E+1	3.76327E-2	7.61720E+4
1.32010E+2	1.26907E+2	6.59807E-6	4.99910E-1	5.10269E-1	5.37359E+1	3.76702E-2	7.61740E+4
1.32058E+2	1.26945E+2	6.59333E-6	4.99910E-1	5.10301E-1	5.37012E+1	3.76643E-2	7.61760E+4
1.32093E+2	1.26976E+2	6.59173E-6	4.99910E-1	5.10303E-1	5.36643E+1	3.76419E-2	7.61780E+4
1.32177E+2	1.27053E+2	6.59431E-6	4.99910E-1	5.10297E-1	5.36673E+1	3.76593E-2	7.61800E+4
1.32281E+2	1.27146E+2	6.59913E-6	4.99910E-1	5.10293E-1	5.36676E+1	3.76458E-2	7.61820E+4
1.32349E+2	1.27204E+2	6.60213E-6	4.99910E-1	5.10341E-1	5.36576E+1	3.76777E-2	7.61840E+4
1.32415E+2	1.27261E+2	6.60501E-6	4.99910E-1	5.10358E-1	5.36818E+1	3.76748E-2	7.61860E+4
1.32483E+2	1.27321E+2	6.60041E-6	4.99910E-1	5.10348E-1	5.36848E+1	3.76916E-2	7.61880E+4
1.32549E+2	1.27381E+2	6.59227E-6	4.99910E-1	5.10329E-1	5.37061E+1	3.76471E-2	7.61900E+4
1.32596E+2	1.27425E+2	6.58470E-6	4.99910E-1	5.10331E-1	5.36701E+1	3.76437E-2	7.61920E+4
1.32684E+2	1.27493E+2	6.57726E-6	4.99910E-1	5.10334E-1	5.37161E+1	3.76446E-2	7.61940E+4
1.32751E+2	1.27551E+2	6.57118E-6	4.99910E-1	5.10342E-1	5.37117E+1	3.76430E-2	7.61960E+4
1.32800E+2	1.27596E+2	6.56576E-6	4.99910E-1	5.10379E-1	5.36974E+1	3.76672E-2	7.61980E+4
1.32833E+2	1.27623E+2	6.56481E-6	4.99910E-1	5.10369E-1	5.37157E+1	3.76337E-2	7.62000E+4
1.32949E+2	1.27726E+2	6.56534E-6	4.99910E-1	5.10362E-1	5.37104E+1	3.76521E-2	7.62020E+4
1.33015E+2	1.27789E+2	6.57133E-6	4.99910E-1	5.10391E-1	5.37435E+1	3.76805E-2	7.62040E+4
1.33080E+2	1.27849E+2	6.58130E-6	4.99910E-1	5.10394E-1	5.37422E+1	3.76315E-2	7.62060E+4
1.33116E+2	1.27879E+2	6.58332E-6	4.99910E-1	5.10397E-1	5.37127E+1	3.76561E-2	7.62080E+4
1.33214E+2	1.27965E+2	6.57882E-6	4.99910E-1	5.10401E-1	5.37107E+1	3.76735E-2	7.62100E+4
1.33278E+2	1.28023E+2	6.57475E-6	4.99910E-1	5.10405E-1	5.37006E+1	3.76605E-2	7.62120E+4
1.33331E+2	1.28075E+2	6.57313E-6	4.99910E-1	5.10409E-1	5.37624E+1	3.76704E-2	7.62140E+4
1.33415E+2	1.28146E+2	6.56834E-6	4.99910E-1	5.10412E-1	5.37596E+1	3.76697E-2	7.62160E+4
1.33482E+2	1.28200E+2	6.56306E-6	4.99910E-1	5.10416E-1	5.37588E+1	3.76581E-2	7.62180E+4
1.33534E+2	1.28239E+2	6.56259E-6	4.99910E-1	5.10419E-1	5.37608E+1	3.76342E-2	7.62200E+4
1.33565E+2	1.28268E+2	6.56093E-6	4.99910E-1	5.10432E-1	5.37449E+1	3.76666E-2	7.62220E+4
1.33676E+2	1.28369E+2	6.55698E-6	4.99910E-1	5.10465E-1	5.37722E+1	3.76749E-2	7.62240E+4
1.33721E+2	1.28409E+2	6.55180E-6	4.99910E-1	5.10465E-1	5.37730E+1	3.76316E-2	7.62260E+4
1.33756E+2	1.28441E+2	6.55429E-6	4.99910E-1	5.10456E-1	5.37684E+1	3.76768E-2	7.62280E+4
1.33842E+2	1.28519E+2	6.55738E-6	4.99910E-1	5.10445E-1	5.37588E+1	3.76581E-2	7.62300E+4
1.33944E+2	1.28606E+2	6.55671E-6	4.99910E-1	5.10451E-1	5.37784E+1	3.76521E-2	7.62320E+4
1.34010E+2	1.28662E+2	6.55108E-6	4.99910E-1	5.10477E-1	5.37967E+1	3.76683E-2	7.62340E+4
1.34073E+2	1.28719E+2	6.54451E-6	4.99910E-1	5.10486E-1	5.38006E+1	3.76403E-2	7.62360E+4
1.34146E+2	1.28783E+2	6.53990E-6	4.99910E-1	5.10490E-1	5.37379E+1	3.76582E-2	7.62380E+4
1.34212E+2	1.28840E+2	6.53799E-6	4.99910E-1	5.10494E-1	5.37300E+1	3.76398E-2	7.62400E+4
1.34253E+2	1.28874E+2	6.53999E-6	4.99910E-1	5.10497E-1	5.37577E+1	3.76624E-2	7.62420E+4
1.34342E+2	1.28954E+2	6.54061E-6	4.99910E-1	5.10479E-1	5.37491E+1	3.76982E-2	7.62440E+4
1.34411E+2	1.29019E+2	6.53581E-6	4.99910E-1	5.10466E-1	5.37198E+1	3.77095E-2	7.62460E+4
1.34460E+2	1.29062E+2	6.52905E-6	4.99910E-1	5.10471E-1	5.37362E+1	3.77321E-2	7.62480E+4
1.34494E+2	1.29088E+2	6.52850E-6	4.99910E-1	5.10484E-1	5.37176E+1	3.77100E-2	7.62500E+4
1.34574E+2	1.29151E+2	6.53420E-6	4.99910E-1	5.10502E-1	5.36689E+1	3.77051E-2	7.62520E+4
1.34677E+2	1.29244E+2	6.53455E-6	4.99910E-1	5.10509E-1	5.36777E+1	3.77096E-2	7.62540E+4
1.34744E+2	1.29306E+2	6.53004E-6	4.99910E-1	5.10490E-1	5.36882E+1	3.77047E-2	7.62560E+4
1.34806E+2	1.29360E+2	6.53250E-6	4.99910E-1	5.10511E-1	5.36817E+1	3.76978E-2	7.62580E+4
1.34873E+2	1.29422E+2	6.53855E-6	4.99910E-1	5.10543E-1	5.37082E+1	3.76992E-2	7.62600E+4
1.34938E+2	1.29479E+2	6.53941E-6	4.99910E-1	5.10569E-1	5.36998E+1	3.76738E-2	7.62620E+4
1.34987E+2	1.29519E+2	6.53898E-6	4.99910E-1	5.10609E-1	5.37425E+1	3.77017E-2	7.62640E+4
1.35073E+2	1.29589E+2	6.53506E-6	4.99910E-1	5.10598E-1	5.37267E+1	3.76878E-2	7.62660E+4
1.35141E+2	1.29645E+2	6.52809E-6	4.99910E-1	5.10586E-1	5.37179E+1	3.77008E-2	7.62680E+4
1.35176E+2	1.29674E+2	6.52331E-6	4.99910E-1	5.10623E-1	5.37194E+1	3.77031E-2	7.62700E+4
1.35274E+2	1.29767E+2	6.51672E-6	4.99910E-1	5.10604E-1	5.36845E+1	3.76934E-2	7.62720E+4
1.35338E+2	1.29827E+2	6.51170E-6	4.99910E-1	5.10593E-1	5.37316E+1	3.77005E-2	7.62740E+4
1.35405E+2	1.29885E+2	6.50967E-6	4.99910E-1	5.10582E-1	5.37239E+1	3.77171E-2	7.62760E+4
1.35473E+2	1.29942E+2	6.50913E-6	4.99910E-1	5.10541E-1	5.37052E+1	3.76889E-2	7.62780E+4
1.35505E+2	1.29969E+2	6.50856E-6	4.99910E-1	5.10546E-1	5.36705E+1	3.77187E-2	7.62800E+4
1.35603E+2	1.30052E+2	6.50801E-6	4.99910E-1	5.10595E-1	5.36964E+1	3.77196E-2	7.62820E+4
1.35670E+2	1.30110E+2	6.50609E-6	4.99910E-1	5.10575E-1	5.36631E+1	3.77606E-2	7.62840E+4
1.35724E+2	1.30167E+2	6.50342E-6	4.99910E-1	5.10575E-1	5.36783E+1	3.77412E-2	7.62860E+4
1.35808E+2	1.30229E+2	6.50621E-6	4.99910E-1	5.10612E-1	5.36849E+1	3.77394E-2	7.62880E+4
1.35874E+2	1.30282E+2	6.50787E-6	4.99910E-1	5.10659E-1	5.36774E+1	3.77162E-2	7.62900E+4
1.35910E+2	1.30315E+2	6.50725E-6	4.99910E-1	5.10662E-1	5.36607E+1	3.77588E-2	7.62920E+4
1.36000E+2	1.30396E+2	6.50664E-6	4.99910E-1	5.10666E-1	5.36886E+1	3.77506E-2	7.62940E+4
1.36070E+2	1.30461E+2	6.50363E-6	4.99910E-1	5.10661E-1	5.36351E+1	3.77372E-2	7.62960E+4
1.36119E+2	1.30505E+2	6.49844E-6	4.99910E-1	5.10635E-1	5.36665E+1	3.77542E-2	7.62980E+4
1.36153E+2	1.30531E+2	6.49481E-6	4.99910E-1	5.10637E-1	5.36634E+1	3.77446E-2	7.63000E+4
1.36237E+2	1.30598E+2	6.49119E-6	4.99910E-1	5.10648E-1	5.36742E+1	3.77068E-2	7.63020E+4
1.36343E+2	1.30687E+2	6.48731E-6	4.99910E-1	5.10694E-1	5.36959E+1	3.76804E-2	7.63040E+4
1.36411E+2	1.30746E+2	6.48327E-6	4.99910E-1	5.10720E-1	5.37178E+1	3.77448E-2	7.63060E+4
1.36475E+2	1.30798E+2	6.47815E-6	4.99910E-1	5.10730E-1	5.37202E+1	3.77232E-2	7.63080E+4
1.36548E+2	1.30866E+2	6.47274E-6	4.99910E-1	5.10733E-1	5.37486E+1	3.77698E-2	7.63100E+4
1.36615E+2	1.30926E+2	6.47199E-6	4.99910E-1	5.10737E-1	5.37138E+1	3.77332E-2	7.63120E+4
1.36658E+2	1.30960E+2	6.47200E-6	4.99910E-1	5.10777E-1	5.37259E+1	3.77413E-2	7.63140E+4
1.36752E+2	1.31046E+2	6.47383E-6	4.99910E-1	5.10783E-1	5.37540E+1	3.77401E-2	7.63160E+4
1.36820E+2	1.31113E+2	6.47626E-6	4.99910E-1	5.10780E-1	5.37457E+1	3.77492E-2	7.63180E+4
1.36868E+2	1.31158E+2	6.47270E-6	4.99910E-1	5.10752E-1	5.37132E+1	3.77780E-2	7.63200E+4
1.36902E+2	1.31183E+2	6.46685E-6	4.99910E-1	5.10754E-1	5.37139E+1	3.77412E-2	7.63220E+4
1.36979E+2	1.31249E+2	6.46857E-6	4.99910E-1	5.10748E-1	5.37551E+1	3.77627E-2	7.63240E+4
1.37084E+2	1.31344E+2	6.47049E-6	4.99910E-1	5.10733E-1	5.37620E+1	3.78048E-2	7.63260E+4
1.37153E+2	1.31397E+2	6.46963E-6	4.99910E-1	5.10759E-1	5.37599E+1	3.77985E-2	7.63280E+4
1.37218E+2	1.31460E+2	6.47346E-6	4.99910E-1	5.10770E-1	5.37305E+1	3.78275E-2	7.63300E+4
1.37283E+2	1.31517E+2	6.47803E-6	4.99910E-1	5.10786E-1	5.37058E+1	3.78271E-2	7.63320E+4
1.37349E+2	1.31572E+2	6.47872E-6	4.99910E-1	5.10813E-1	5.36906E+1	3.77890E-2	7.63340E+4
1.37403E+2	1.31611E+2	6.47944E-6	4.99910E-1	5.10786E-1	5.36947E+1	3.77822E-2	7.63360E+4
1.37488E+2	1.31700E+2	6.48039E-6	4.99910E-1	5.10803E-1	5.37202E+1	3.77787E-2	7.63380E+4
[truncated: 7,605 more rows]
