# Supplementary material for: Tuning magnetoelectricity in a mixed-anisotropy antiferromagnet
Source: Nat Commun. 2023 Jun 9;14:3408. doi: 10.1038/s41467-023-39128-7 (PMC10256750; doi:10.1038/s41467-023-39128-7)
Supplement: Supplementary file 3 — Source Data [file 41467_2023_39128_MOESM3_ESM.zip › source_data/Fig1c_susceptibility_LiNi0.80Fe0.20PO4_Tscan_0.5T_b.dat]

T_VTI_(K)	T_sample_(K)	moment_(A_m^2)	B_digital_(T)	B_analog_(T)	sense_phase	sense_amplitude	Time
4.39790E+0	5.00570E+0	1.21535E-5	4.99910E-1	5.02330E-1	5.32866E+1	3.76188E-2	8.35405E+4
4.41115E+0	5.00617E+0	1.21530E-5	4.99910E-1	5.02402E-1	5.32866E+1	3.76383E-2	8.35391E+4
4.40075E+0	5.00707E+0	1.21621E-5	4.99910E-1	5.02646E-1	5.32443E+1	3.76518E-2	8.35411E+4
4.39970E+0	5.00710E+0	1.21771E-5	4.99910E-1	5.02842E-1	5.31780E+1	3.76376E-2	8.35431E+4
4.41493E+0	5.01363E+0	1.21857E-5	4.99910E-1	5.03045E-1	5.31795E+1	3.76090E-2	8.35451E+4
4.42908E+0	5.02599E+0	1.21945E-5	4.99910E-1	5.03147E-1	5.31126E+1	3.76197E-2	8.35471E+4
4.46578E+0	5.05978E+0	1.22029E-5	4.99910E-1	5.03316E-1	5.31495E+1	3.76834E-2	8.35491E+4
4.52021E+0	5.12000E+0	1.22077E-5	4.99910E-1	5.03651E-1	5.32082E+1	3.75937E-2	8.35511E+4
4.55429E+0	5.16213E+0	1.22099E-5	4.99910E-1	5.03845E-1	5.31479E+1	3.76278E-2	8.35531E+4
4.60810E+0	5.21150E+0	1.22121E-5	4.99910E-1	5.04015E-1	5.31334E+1	3.76161E-2	8.35551E+4
4.66105E+0	5.26463E+0	1.22192E-5	4.99910E-1	5.04163E-1	5.31088E+1	3.76267E-2	8.35571E+4
4.71487E+0	5.31711E+0	1.22255E-5	4.99910E-1	5.04304E-1	5.30651E+1	3.76948E-2	8.35591E+4
4.75910E+0	5.35800E+0	1.22304E-5	4.99910E-1	5.04424E-1	5.32360E+1	3.76478E-2	8.35611E+4
4.82123E+0	5.42255E+0	1.22374E-5	4.99910E-1	5.04569E-1	5.32340E+1	3.76342E-2	8.35631E+4
4.88123E+0	5.48353E+0	1.22437E-5	4.99910E-1	5.04716E-1	5.30835E+1	3.76729E-2	8.35651E+4
4.92673E+0	5.53079E+0	1.22451E-5	4.99910E-1	5.04828E-1	5.31341E+1	3.76236E-2	8.35672E+4
4.95130E+0	5.55855E+0	1.22466E-5	4.99910E-1	5.04866E-1	5.31405E+1	3.76583E-2	8.35692E+4
5.04925E+0	5.66106E+0	1.22536E-5	4.99910E-1	5.05035E-1	5.31422E+1	3.76183E-2	8.35711E+4
5.10016E+0	5.71748E+0	1.22566E-5	4.99910E-1	5.05180E-1	5.31503E+1	3.75800E-2	8.35731E+4
5.14777E+0	5.77283E+0	1.22590E-5	4.99910E-1	5.05237E-1	5.31046E+1	3.76891E-2	8.35751E+4
5.20380E+0	5.83510E+0	1.22662E-5	4.99910E-1	5.05336E-1	5.30635E+1	3.76597E-2	8.35771E+4
5.26036E+0	5.89382E+0	1.22766E-5	4.99910E-1	5.05443E-1	5.31932E+1	3.76558E-2	8.35791E+4
5.31585E+0	5.95236E+0	1.22818E-5	4.99910E-1	5.05542E-1	5.31913E+1	3.76232E-2	8.35811E+4
5.35950E+0	6.00030E+0	1.22824E-5	4.99910E-1	5.05660E-1	5.31712E+1	3.77017E-2	8.35831E+4
5.41578E+0	6.07122E+0	1.22833E-5	4.99910E-1	5.05750E-1	5.31753E+1	3.76978E-2	8.35851E+4
5.46211E+0	6.12808E+0	1.22833E-5	4.99910E-1	5.05820E-1	5.31494E+1	3.76538E-2	8.35871E+4
5.48570E+0	6.15630E+0	1.22865E-5	4.99910E-1	5.05829E-1	5.30974E+1	3.76552E-2	8.35891E+4
5.54999E+0	6.23644E+0	1.22961E-5	4.99910E-1	5.05912E-1	5.31179E+1	3.76734E-2	8.35911E+4
5.59325E+0	6.28876E+0	1.23040E-5	4.99910E-1	5.05978E-1	5.32277E+1	3.76688E-2	8.35931E+4
5.63062E+0	6.34049E+0	1.23114E-5	4.99910E-1	5.06028E-1	5.31802E+1	3.76536E-2	8.35952E+4
5.66586E+0	6.39228E+0	1.23163E-5	4.99910E-1	5.06085E-1	5.31446E+1	3.76656E-2	8.35972E+4
5.70797E+0	6.44839E+0	1.23209E-5	4.99910E-1	5.06134E-1	5.30959E+1	3.76627E-2	8.35992E+4
5.74563E+0	6.49753E+0	1.23334E-5	4.99910E-1	5.06184E-1	5.31208E+1	3.76759E-2	8.36012E+4
5.78238E+0	6.54799E+0	1.23396E-5	4.99910E-1	5.06238E-1	5.31493E+1	3.76757E-2	8.36031E+4
5.80890E+0	6.59050E+0	1.23440E-5	4.99910E-1	5.06255E-1	5.30894E+1	3.76792E-2	8.36051E+4
5.85165E+0	6.64863E+0	1.23538E-5	4.99910E-1	5.06302E-1	5.31281E+1	3.76729E-2	8.36071E+4
5.88947E+0	6.70109E+0	1.23578E-5	4.99910E-1	5.06356E-1	5.30539E+1	3.77010E-2	8.36091E+4
5.90980E+0	6.72970E+0	1.23544E-5	4.99910E-1	5.06398E-1	5.30946E+1	3.76580E-2	8.36111E+4
5.96983E+0	6.80529E+0	1.23518E-5	4.99910E-1	5.06456E-1	5.31729E+1	3.76999E-2	8.36131E+4
6.01528E+0	6.85830E+0	1.23580E-5	4.99910E-1	5.06508E-1	5.31110E+1	3.76936E-2	8.36151E+4
6.06521E+0	6.91146E+0	1.23651E-5	4.99910E-1	5.06557E-1	5.30246E+1	3.77188E-2	8.36171E+4
6.11728E+0	6.96472E+0	1.23692E-5	4.99910E-1	5.06613E-1	5.30689E+1	3.76265E-2	8.36191E+4
6.21079E+0	7.03215E+0	1.23738E-5	4.99910E-1	5.06664E-1	5.31117E+1	3.76159E-2	8.36211E+4
6.28875E+0	7.10040E+0	1.23775E-5	4.99910E-1	5.06681E-1	5.31455E+1	3.76568E-2	8.36231E+4
6.36500E+0	7.16945E+0	1.23813E-5	4.99910E-1	5.06671E-1	5.31708E+1	3.76189E-2	8.36251E+4
6.42420E+0	7.22700E+0	1.23851E-5	4.99910E-1	5.06710E-1	5.31458E+1	3.76622E-2	8.36271E+4
6.50251E+0	7.30743E+0	1.23914E-5	4.99910E-1	5.06749E-1	5.31199E+1	3.76891E-2	8.36291E+4
6.57489E+0	7.37707E+0	1.24015E-5	4.99910E-1	5.06785E-1	5.31379E+1	3.76969E-2	8.36311E+4
6.62100E+0	7.41900E+0	1.24112E-5	4.99910E-1	5.06834E-1	5.31608E+1	3.76867E-2	8.36331E+4
6.71837E+0	7.51721E+0	1.24178E-5	4.99910E-1	5.06846E-1	5.30868E+1	3.76692E-2	8.36351E+4
6.78937E+0	7.58900E+0	1.24230E-5	4.99910E-1	5.06871E-1	5.31498E+1	3.76610E-2	8.36371E+4
6.85968E+0	7.65758E+0	1.24307E-5	4.99910E-1	5.06923E-1	5.31332E+1	3.76323E-2	8.36391E+4
6.92926E+0	7.72427E+0	1.24391E-5	4.99910E-1	5.06981E-1	5.31326E+1	3.76359E-2	8.36411E+4
6.96736E+0	7.76177E+0	1.24471E-5	4.99910E-1	5.07010E-1	5.31530E+1	3.77152E-2	8.36431E+4
7.07607E+0	7.86826E+0	1.24520E-5	4.99910E-1	5.07038E-1	5.31450E+1	3.76663E-2	8.36451E+4
7.14766E+0	7.93752E+0	1.24547E-5	4.99910E-1	5.07073E-1	5.31713E+1	3.76058E-2	8.36471E+4
7.21040E+0	7.99620E+0	1.24547E-5	4.99910E-1	5.07091E-1	5.32168E+1	3.77241E-2	8.36491E+4
7.26986E+0	8.07449E+0	1.24608E-5	4.99910E-1	5.07118E-1	5.31711E+1	3.75742E-2	8.36511E+4
7.31968E+0	8.14050E+0	1.24724E-5	4.99910E-1	5.07150E-1	5.31409E+1	3.76542E-2	8.36531E+4
7.35760E+0	8.19190E+0	1.24860E-5	4.99910E-1	5.07166E-1	5.31417E+1	3.76383E-2	8.36551E+4
7.46725E+0	8.26341E+0	1.25038E-5	4.99910E-1	5.07194E-1	5.31285E+1	3.76215E-2	8.36571E+4
7.56762E+0	8.33594E+0	1.25164E-5	4.99910E-1	5.07227E-1	5.31687E+1	3.76540E-2	8.36591E+4
7.63190E+0	8.38630E+0	1.25199E-5	4.99910E-1	5.07242E-1	5.31926E+1	3.76340E-2	8.36611E+4
7.77573E+0	8.49513E+0	1.25210E-5	4.99910E-1	5.07279E-1	5.31790E+1	3.75967E-2	8.36631E+4
7.87106E+0	8.58064E+0	1.25260E-5	4.99910E-1	5.07310E-1	5.31425E+1	3.76367E-2	8.36651E+4
7.96811E+0	8.66329E+0	1.25403E-5	4.99910E-1	5.07326E-1	5.31716E+1	3.76540E-2	8.36671E+4
8.06725E+0	8.74298E+0	1.25525E-5	4.99910E-1	5.07340E-1	5.31231E+1	3.76783E-2	8.36691E+4
8.11408E+0	8.78941E+0	1.25588E-5	4.99910E-1	5.07351E-1	5.31448E+1	3.77048E-2	8.36711E+4
8.24079E+0	8.90717E+0	1.25624E-5	4.99910E-1	5.07380E-1	5.31096E+1	3.76769E-2	8.36731E+4
8.32823E+0	8.98300E+0	1.25698E-5	4.99910E-1	5.07417E-1	5.31108E+1	3.77288E-2	8.36752E+4
8.42070E+0	9.06550E+0	1.25835E-5	4.99910E-1	5.07466E-1	5.32059E+1	3.76856E-2	8.36772E+4
8.52374E+0	9.15316E+0	1.25976E-5	4.99910E-1	5.07477E-1	5.31621E+1	3.77548E-2	8.36791E+4
8.61489E+0	9.23612E+0	1.26098E-5	4.99910E-1	5.07469E-1	5.30889E+1	3.77302E-2	8.36811E+4
8.67310E+0	9.29590E+0	1.26250E-5	4.99910E-1	5.07484E-1	5.30708E+1	3.76496E-2	8.36831E+4
8.78119E+0	9.39014E+0	1.26416E-5	4.99910E-1	5.07538E-1	5.31054E+1	3.76243E-2	8.36851E+4
8.86929E+0	9.47267E+0	1.26524E-5	4.99910E-1	5.07582E-1	5.31429E+1	3.76063E-2	8.36871E+4
8.93673E+0	9.53493E+0	1.26614E-5	4.99910E-1	5.07565E-1	5.31783E+1	3.75473E-2	8.36892E+4
8.98269E+0	9.57238E+0	1.26749E-5	4.99910E-1	5.07572E-1	5.31810E+1	3.75994E-2	8.36912E+4
9.13559E+0	9.71034E+0	1.26836E-5	4.99910E-1	5.07594E-1	5.31406E+1	3.76149E-2	8.36931E+4
9.21726E+0	9.78131E+0	1.26861E-5	4.99910E-1	5.07608E-1	5.31151E+1	3.75974E-2	8.36951E+4
9.29987E+0	9.85009E+0	1.26959E-5	4.99910E-1	5.07620E-1	5.30793E+1	3.75567E-2	8.36971E+4
9.39110E+0	9.93840E+0	1.27089E-5	4.99910E-1	5.07636E-1	5.31314E+1	3.76467E-2	8.36991E+4
9.47620E+0	1.00161E+1	1.27151E-5	4.99910E-1	5.07650E-1	5.31549E+1	3.76525E-2	8.37011E+4
9.55950E+0	1.00933E+1	1.27149E-5	4.99910E-1	5.07664E-1	5.31331E+1	3.75809E-2	8.37031E+4
9.62240E+0	1.01530E+1	1.27240E-5	4.99910E-1	5.07711E-1	5.31950E+1	3.76087E-2	8.37051E+4
9.71850E+0	1.02373E+1	1.27442E-5	4.99910E-1	5.07730E-1	5.31768E+1	3.76652E-2	8.37071E+4
9.80131E+0	1.03124E+1	1.27649E-5	4.99910E-1	5.07743E-1	5.31596E+1	3.76306E-2	8.37091E+4
9.86429E+0	1.03700E+1	1.27791E-5	4.99910E-1	5.07755E-1	5.31747E+1	3.76379E-2	8.37111E+4
9.90486E+0	1.04060E+1	1.27955E-5	4.99910E-1	5.07750E-1	5.31896E+1	3.76764E-2	8.37131E+4
1.00439E+1	1.05361E+1	1.28073E-5	4.99910E-1	5.07744E-1	5.31857E+1	3.76647E-2	8.37151E+4
1.01165E+1	1.06041E+1	1.28178E-5	4.99910E-1	5.07758E-1	5.31780E+1	3.76121E-2	8.37171E+4
1.01887E+1	1.06703E+1	1.28291E-5	4.99910E-1	5.07770E-1	5.31854E+1	3.76247E-2	8.37191E+4
1.02740E+1	1.07490E+1	1.28383E-5	4.99910E-1	5.07784E-1	5.32474E+1	3.77004E-2	8.37211E+4
1.03474E+1	1.08206E+1	1.28524E-5	4.99910E-1	5.07827E-1	5.32147E+1	3.75885E-2	8.37231E+4
1.04214E+1	1.08919E+1	1.28648E-5	4.99910E-1	5.07883E-1	5.32104E+1	3.76223E-2	8.37251E+4
1.04800E+1	1.09470E+1	1.28700E-5	4.99910E-1	5.07900E-1	5.31854E+1	3.76554E-2	8.37271E+4
1.05562E+1	1.10269E+1	1.28782E-5	4.99910E-1	5.07932E-1	5.31331E+1	3.76630E-2	8.37291E+4
1.06318E+1	1.10983E+1	1.28922E-5	4.99910E-1	5.07971E-1	5.31609E+1	3.76522E-2	8.37311E+4
1.06917E+1	1.11518E+1	1.29149E-5	4.99910E-1	5.08015E-1	5.31811E+1	3.76676E-2	8.37331E+4
1.07271E+1	1.11837E+1	1.29273E-5	4.99910E-1	5.08021E-1	5.31877E+1	3.76827E-2	8.37351E+4
1.08525E+1	1.13009E+1	1.29318E-5	4.99910E-1	5.08024E-1	5.32411E+1	3.77013E-2	8.37371E+4
1.09158E+1	1.13647E+1	1.29416E-5	4.99910E-1	5.08013E-1	5.32268E+1	3.77383E-2	8.37391E+4
1.09777E+1	1.14274E+1	1.29528E-5	4.99910E-1	5.08024E-1	5.31870E+1	3.76792E-2	8.37411E+4
1.10570E+1	1.15020E+1	1.29693E-5	4.99910E-1	5.08012E-1	5.30555E+1	3.77082E-2	8.37431E+4
1.11228E+1	1.15666E+1	1.29823E-5	4.99910E-1	5.08026E-1	5.30857E+1	3.77627E-2	8.37451E+4
1.11910E+1	1.16333E+1	1.29898E-5	4.99910E-1	5.08059E-1	5.31713E+1	3.77162E-2	8.37471E+4
1.12480E+1	1.16890E+1	1.29997E-5	4.99910E-1	5.08074E-1	5.31528E+1	3.77125E-2	8.37491E+4
1.13207E+1	1.17625E+1	1.30127E-5	4.99910E-1	5.08105E-1	5.32437E+1	3.76350E-2	8.37511E+4
1.13909E+1	1.18291E+1	1.30244E-5	4.99910E-1	5.08129E-1	5.31235E+1	3.76906E-2	8.37531E+4
1.14290E+1	1.18640E+1	1.30255E-5	4.99910E-1	5.08108E-1	5.30801E+1	3.76221E-2	8.37551E+4
1.15230E+1	1.19911E+1	1.30241E-5	4.99910E-1	5.08125E-1	5.31037E+1	3.76763E-2	8.37571E+4
1.15966E+1	1.20402E+1	1.30334E-5	4.99910E-1	5.08112E-1	5.31841E+1	3.76779E-2	8.37591E+4
1.16602E+1	1.20954E+1	1.30452E-5	4.99910E-1	5.08076E-1	5.32670E+1	3.76649E-2	8.37611E+4
1.17192E+1	1.21570E+1	1.30552E-5	4.99910E-1	5.08111E-1	5.32286E+1	3.76432E-2	8.37631E+4
1.17967E+1	1.22277E+1	1.30724E-5	4.99910E-1	5.08131E-1	5.31987E+1	3.76866E-2	8.37651E+4
1.18587E+1	1.22885E+1	1.30838E-5	4.99910E-1	5.08142E-1	5.31500E+1	3.76805E-2	8.37671E+4
1.19243E+1	1.23519E+1	1.30849E-5	4.99910E-1	5.08153E-1	5.31330E+1	3.77547E-2	8.37691E+4
1.19840E+1	1.24070E+1	1.30869E-5	4.99910E-1	5.08166E-1	5.31982E+1	3.77479E-2	8.37711E+4
1.20498E+1	1.24793E+1	1.31013E-5	4.99910E-1	5.08177E-1	5.32131E+1	3.77038E-2	8.37731E+4
1.21191E+1	1.25465E+1	1.31141E-5	4.99910E-1	5.08189E-1	5.31486E+1	3.77163E-2	8.37751E+4
1.21610E+1	1.25840E+1	1.31249E-5	4.99910E-1	5.08201E-1	5.31443E+1	3.77384E-2	8.37771E+4
1.22578E+1	1.26748E+1	1.31330E-5	4.99910E-1	5.08213E-1	5.32955E+1	3.77494E-2	8.37791E+4
1.23287E+1	1.27404E+1	1.31346E-5	4.99910E-1	5.08224E-1	5.32875E+1	3.78212E-2	8.37811E+4
1.23900E+1	1.28039E+1	1.31401E-5	4.99910E-1	5.08236E-1	5.32148E+1	3.77112E-2	8.37831E+4
1.24474E+1	1.28662E+1	1.31521E-5	4.99910E-1	5.08248E-1	5.32003E+1	3.77484E-2	8.37851E+4
1.25249E+1	1.29369E+1	1.31588E-5	4.99910E-1	5.08260E-1	5.32146E+1	3.77715E-2	8.37871E+4
1.25861E+1	1.29998E+1	1.31696E-5	4.99910E-1	5.08284E-1	5.32150E+1	3.77745E-2	8.37891E+4
1.26518E+1	1.30644E+1	1.31902E-5	4.99910E-1	5.08318E-1	5.31734E+1	3.77353E-2	8.37911E+4
1.27140E+1	1.31190E+1	1.32102E-5	4.99910E-1	5.08334E-1	5.32053E+1	3.77766E-2	8.37931E+4
1.27789E+1	1.31925E+1	1.32182E-5	4.99910E-1	5.08327E-1	5.31664E+1	3.77575E-2	8.37951E+4
1.28482E+1	1.32574E+1	1.32178E-5	4.99910E-1	5.08318E-1	5.32195E+1	3.77611E-2	8.37971E+4
1.28950E+1	1.32960E+1	1.32195E-5	4.99910E-1	5.08330E-1	5.31780E+1	3.77304E-2	8.37991E+4
1.29800E+1	1.33860E+1	1.32219E-5	4.99910E-1	5.08342E-1	5.31683E+1	3.77508E-2	8.38011E+4
1.30411E+1	1.34503E+1	1.32206E-5	4.99910E-1	5.08354E-1	5.31723E+1	3.77647E-2	8.38031E+4
1.30830E+1	1.34940E+1	1.32214E-5	4.99910E-1	5.08366E-1	5.31792E+1	3.77071E-2	8.38051E+4
1.31555E+1	1.35704E+1	1.32240E-5	4.99910E-1	5.08397E-1	5.31710E+1	3.77190E-2	8.38071E+4
1.32250E+1	1.36335E+1	1.32287E-5	4.99910E-1	5.08426E-1	5.31741E+1	3.76820E-2	8.38091E+4
1.32784E+1	1.36814E+1	1.32403E-5	4.99910E-1	5.08437E-1	5.31412E+1	3.77072E-2	8.38111E+4
1.33111E+1	1.37141E+1	1.32429E-5	4.99910E-1	5.08443E-1	5.31333E+1	3.77475E-2	8.38131E+4
1.33910E+1	1.37908E+1	1.32468E-5	4.99910E-1	5.08453E-1	5.32502E+1	3.78010E-2	8.38151E+4
1.34931E+1	1.38917E+1	1.32570E-5	4.99910E-1	5.08465E-1	5.31936E+1	3.78356E-2	8.38171E+4
1.35513E+1	1.39539E+1	1.32632E-5	4.99910E-1	5.08453E-1	5.31938E+1	3.78383E-2	8.38191E+4
1.36240E+1	1.40210E+1	1.32656E-5	4.99910E-1	5.08458E-1	5.31857E+1	3.78139E-2	8.38211E+4
1.36922E+1	1.40873E+1	1.32651E-5	4.99910E-1	5.08485E-1	5.31584E+1	3.77990E-2	8.38231E+4
1.37600E+1	1.41528E+1	1.32640E-5	4.99910E-1	5.08518E-1	5.31533E+1	3.77930E-2	8.38251E+4
1.38130E+1	1.42030E+1	1.32708E-5	4.99910E-1	5.08532E-1	5.31897E+1	3.77986E-2	8.38271E+4
1.38862E+1	1.42785E+1	1.32790E-5	4.99910E-1	5.08524E-1	5.31037E+1	3.78187E-2	8.38291E+4
1.39547E+1	1.43456E+1	1.32827E-5	4.99910E-1	5.08517E-1	5.31655E+1	3.78056E-2	8.38311E+4
1.40072E+1	1.43967E+1	1.32905E-5	4.99910E-1	5.08529E-1	5.31426E+1	3.78380E-2	8.38331E+4
1.40379E+1	1.44283E+1	1.32973E-5	4.99910E-1	5.08534E-1	5.31322E+1	3.78805E-2	8.38351E+4
1.41578E+1	1.45451E+1	1.33005E-5	4.99910E-1	5.08568E-1	5.31084E+1	3.78162E-2	8.38371E+4
1.42188E+1	1.46084E+1	1.33026E-5	4.99910E-1	5.08604E-1	5.31224E+1	3.78544E-2	8.38391E+4
1.42765E+1	1.46701E+1	1.33072E-5	4.99910E-1	5.08615E-1	5.30962E+1	3.78298E-2	8.38411E+4
1.43530E+1	1.47390E+1	1.33089E-5	4.99910E-1	5.08628E-1	5.30747E+1	3.77112E-2	8.38431E+4
1.44198E+1	1.48046E+1	1.33026E-5	4.99910E-1	5.08640E-1	5.30868E+1	3.77855E-2	8.38451E+4
1.44870E+1	1.48682E+1	1.32999E-5	4.99910E-1	5.08651E-1	5.30937E+1	3.77437E-2	8.38471E+4
1.45400E+1	1.49150E+1	1.33040E-5	4.99910E-1	5.08662E-1	5.30755E+1	3.77365E-2	8.38491E+4
1.46125E+1	1.49934E+1	1.33141E-5	4.99910E-1	5.08674E-1	5.31681E+1	3.77458E-2	8.38511E+4
1.46790E+1	1.50620E+1	1.33173E-5	4.99910E-1	5.08679E-1	5.31590E+1	3.77892E-2	8.38531E+4
1.47308E+1	1.51135E+1	1.33081E-5	4.99910E-1	5.08661E-1	5.31497E+1	3.76937E-2	8.38551E+4
1.47630E+1	1.51451E+1	1.33054E-5	4.99910E-1	5.08678E-1	5.31214E+1	3.77424E-2	8.38571E+4
1.48859E+1	1.52608E+1	1.33104E-5	4.99910E-1	5.08707E-1	5.30447E+1	3.77860E-2	8.38591E+4
1.49481E+1	1.53242E+1	1.33156E-5	4.99910E-1	5.08703E-1	5.30470E+1	3.78423E-2	8.38611E+4
1.50066E+1	1.53863E+1	1.33183E-5	4.99910E-1	5.08738E-1	5.30784E+1	3.78008E-2	8.38631E+4
1.50800E+1	1.54530E+1	1.33214E-5	4.99910E-1	5.08757E-1	5.30685E+1	3.77601E-2	8.38651E+4
1.51459E+1	1.55184E+1	1.33232E-5	4.99910E-1	5.08769E-1	5.30384E+1	3.77031E-2	8.38671E+4
1.52130E+1	1.55837E+1	1.33180E-5	4.99910E-1	5.08781E-1	5.30814E+1	3.77411E-2	8.38691E+4
1.52700E+1	1.56370E+1	1.33126E-5	4.99910E-1	5.08793E-1	5.29906E+1	3.77887E-2	8.38711E+4
1.53386E+1	1.57135E+1	1.33106E-5	4.99910E-1	5.08805E-1	5.30114E+1	3.77130E-2	8.38731E+4
1.54069E+1	1.57808E+1	1.33166E-5	4.99910E-1	5.08817E-1	5.30406E+1	3.77396E-2	8.38751E+4
1.54470E+1	1.58170E+1	1.33214E-5	4.99910E-1	5.08828E-1	5.30349E+1	3.77220E-2	8.38771E+4
1.55439E+1	1.59121E+1	1.33256E-5	4.99910E-1	5.08841E-1	5.30552E+1	3.78140E-2	8.38791E+4
1.56147E+1	1.59783E+1	1.33277E-5	4.99910E-1	5.08865E-1	5.30618E+1	3.77684E-2	8.38811E+4
1.56776E+1	1.60430E+1	1.33269E-5	4.99910E-1	5.08904E-1	5.30504E+1	3.77473E-2	8.38831E+4
1.57372E+1	1.61070E+1	1.33278E-5	4.99910E-1	5.08915E-1	5.31072E+1	3.78271E-2	8.38851E+4
1.58095E+1	1.61736E+1	1.33271E-5	4.99910E-1	5.08904E-1	5.30107E+1	3.77890E-2	8.38871E+4
1.58725E+1	1.62376E+1	1.33200E-5	4.99910E-1	5.08900E-1	5.30625E+1	3.77880E-2	8.38891E+4
1.59385E+1	1.63031E+1	1.33166E-5	4.99910E-1	5.08912E-1	5.31138E+1	3.78098E-2	8.38911E+4
1.59980E+1	1.63580E+1	1.33179E-5	4.99910E-1	5.08955E-1	5.30447E+1	3.77883E-2	8.38931E+4
1.60708E+1	1.64358E+1	1.33179E-5	4.99910E-1	5.08975E-1	5.30613E+1	3.77670E-2	8.38951E+4
1.61397E+1	1.65005E+1	1.33154E-5	4.99910E-1	5.08987E-1	5.30557E+1	3.77827E-2	8.38971E+4
1.61830E+1	1.65370E+1	1.33144E-5	4.99910E-1	5.08998E-1	5.30239E+1	3.77554E-2	8.38991E+4
1.62710E+1	1.66292E+1	1.33112E-5	4.99910E-1	5.09010E-1	5.30397E+1	3.78205E-2	8.39011E+4
1.63428E+1	1.66962E+1	1.33024E-5	4.99910E-1	5.09022E-1	5.31254E+1	3.77694E-2	8.39031E+4
1.64054E+1	1.67613E+1	1.32972E-5	4.99910E-1	5.09034E-1	5.29958E+1	3.78108E-2	8.39051E+4
1.64620E+1	1.68250E+1	1.32976E-5	4.99910E-1	5.09046E-1	5.30258E+1	3.77090E-2	8.39071E+4
1.65017E+1	1.68610E+1	1.33001E-5	4.99910E-1	5.09044E-1	5.30550E+1	3.78521E-2	8.39091E+4
1.66052E+1	1.69602E+1	1.33008E-5	4.99910E-1	5.09021E-1	5.30851E+1	3.78952E-2	8.39111E+4
1.66698E+1	1.70242E+1	1.33005E-5	4.99910E-1	5.09009E-1	5.28732E+1	3.78113E-2	8.39131E+4
1.67300E+1	1.70820E+1	1.33016E-5	4.99910E-1	5.09046E-1	5.29933E+1	3.78659E-2	8.39151E+4
1.68035E+1	1.71555E+1	1.33056E-5	4.99910E-1	5.09067E-1	5.30489E+1	3.78558E-2	8.39171E+4
1.68709E+1	1.72218E+1	1.33096E-5	4.99910E-1	5.09079E-1	5.30483E+1	3.78202E-2	8.39191E+4
1.69190E+1	1.72680E+1	1.33095E-5	4.99910E-1	5.09092E-1	5.30737E+1	3.77781E-2	8.39211E+4
1.69999E+1	1.73505E+1	1.33012E-5	4.99910E-1	5.09082E-1	5.30513E+1	3.78362E-2	8.39231E+4
1.70669E+1	1.74155E+1	1.32858E-5	4.99910E-1	5.09067E-1	5.30465E+1	3.77728E-2	8.39251E+4
1.71158E+1	1.74633E+1	1.32737E-5	4.99910E-1	5.09048E-1	5.31506E+1	3.78721E-2	8.39271E+4
1.71484E+1	1.74968E+1	1.32658E-5	4.99910E-1	5.09054E-1	5.30822E+1	3.78141E-2	8.39291E+4
1.72289E+1	1.75769E+1	1.32657E-5	4.99910E-1	5.09073E-1	5.30334E+1	3.77582E-2	8.39311E+4
1.73335E+1	1.76809E+1	1.32672E-5	4.99910E-1	5.09133E-1	5.30774E+1	3.78922E-2	8.39331E+4
1.73942E+1	1.77432E+1	1.32592E-5	4.99910E-1	5.09167E-1	5.30820E+1	3.78462E-2	8.39351E+4
1.74660E+1	1.78140E+1	1.32513E-5	4.99910E-1	5.09187E-1	5.31346E+1	3.78034E-2	8.39371E+4
1.75314E+1	1.78776E+1	1.32459E-5	4.99910E-1	5.09199E-1	5.30214E+1	3.77716E-2	8.39391E+4
1.75982E+1	1.79411E+1	1.32353E-5	4.99910E-1	5.09210E-1	5.29330E+1	3.78600E-2	8.39411E+4
1.76560E+1	1.79930E+1	1.32230E-5	4.99910E-1	5.09254E-1	5.30632E+1	3.78040E-2	8.39431E+4
1.77291E+1	1.80712E+1	1.32111E-5	4.99910E-1	5.09273E-1	5.28691E+1	3.78219E-2	8.39451E+4
1.77966E+1	1.81385E+1	1.32015E-5	4.99910E-1	5.09285E-1	5.29937E+1	3.78353E-2	8.39471E+4
1.78330E+1	1.81730E+1	1.31997E-5	4.99910E-1	5.09296E-1	5.30619E+1	3.77429E-2	8.39491E+4
1.79334E+1	1.82734E+1	1.32002E-5	4.99910E-1	5.09334E-1	5.29512E+1	3.78088E-2	8.39511E+4
1.80070E+1	1.83404E+1	1.31943E-5	4.99910E-1	5.09360E-1	5.29115E+1	3.77947E-2	8.39531E+4
1.80698E+1	1.84051E+1	1.31827E-5	4.99910E-1	5.09372E-1	5.29605E+1	3.78890E-2	8.39551E+4
1.81283E+1	1.84691E+1	1.31679E-5	4.99910E-1	5.09384E-1	5.30291E+1	3.78141E-2	8.39571E+4
1.82045E+1	1.85405E+1	1.31567E-5	4.99910E-1	5.09373E-1	5.29910E+1	3.78303E-2	8.39591E+4
1.82693E+1	1.86042E+1	1.31515E-5	4.99910E-1	5.09370E-1	5.30247E+1	3.78210E-2	8.39611E+4
1.83359E+1	1.86687E+1	1.31400E-5	4.99910E-1	5.09381E-1	5.30263E+1	3.78560E-2	8.39631E+4
1.83920E+1	1.87210E+1	1.31278E-5	4.99910E-1	5.09394E-1	5.30279E+1	3.77970E-2	8.39651E+4
1.84642E+1	1.88011E+1	1.31201E-5	4.99910E-1	5.09406E-1	5.30294E+1	3.78236E-2	8.39671E+4
1.85308E+1	1.88671E+1	1.31121E-5	4.99910E-1	5.09424E-1	5.31099E+1	3.78814E-2	8.39691E+4
1.85670E+1	1.89000E+1	1.31015E-5	4.99910E-1	5.09467E-1	5.30747E+1	3.77817E-2	8.39711E+4
1.86673E+1	1.90011E+1	1.30890E-5	4.99910E-1	5.09505E-1	5.30977E+1	3.77894E-2	8.39731E+4
1.87373E+1	1.90698E+1	1.30798E-5	4.99910E-1	5.09531E-1	5.29967E+1	3.78872E-2	8.39751E+4
1.88004E+1	1.91341E+1	1.30638E-5	4.99910E-1	5.09551E-1	5.29855E+1	3.79169E-2	8.39771E+4
1.88608E+1	1.91966E+1	1.30558E-5	4.99910E-1	5.09585E-1	5.29825E+1	3.78370E-2	8.39791E+4
1.89373E+1	1.92620E+1	1.30491E-5	4.99910E-1	5.09584E-1	5.29714E+1	3.78962E-2	8.39811E+4
1.89994E+1	1.93300E+1	1.30318E-5	4.99910E-1	5.09567E-1	5.29499E+1	3.78889E-2	8.39831E+4
1.90630E+1	1.93969E+1	1.30103E-5	4.99910E-1	5.09557E-1	5.29853E+1	3.78800E-2	8.39851E+4
1.91210E+1	1.94470E+1	1.29889E-5	4.99910E-1	5.09564E-1	5.30551E+1	3.78331E-2	8.39871E+4
1.91934E+1	1.95271E+1	1.29677E-5	4.99910E-1	5.09576E-1	5.30297E+1	3.78791E-2	8.39891E+4
1.92627E+1	1.95951E+1	1.29439E-5	4.99910E-1	5.09588E-1	5.30367E+1	3.78749E-2	8.39911E+4
1.93090E+1	1.96360E+1	1.29288E-5	4.99910E-1	5.09601E-1	5.30776E+1	3.78581E-2	8.39931E+4
1.94035E+1	1.97181E+1	1.29198E-5	4.99910E-1	5.09589E-1	5.29948E+1	3.78105E-2	8.39951E+4
1.94888E+1	1.97773E+1	1.28991E-5	4.99910E-1	5.09562E-1	5.29826E+1	3.78572E-2	8.39971E+4
1.95706E+1	1.98341E+1	1.28700E-5	4.99910E-1	5.09517E-1	5.29871E+1	3.78774E-2	8.39991E+4
1.96474E+1	1.98896E+1	1.28482E-5	4.99910E-1	5.09527E-1	5.30984E+1	3.79007E-2	8.40011E+4
1.96904E+1	1.99249E+1	1.28294E-5	4.99910E-1	5.09535E-1	5.29380E+1	3.78414E-2	8.40031E+4
1.97979E+1	2.00193E+1	1.28093E-5	4.99910E-1	5.09570E-1	5.29482E+1	3.77755E-2	8.40051E+4
1.98663E+1	2.00809E+1	1.27883E-5	4.99910E-1	5.09627E-1	5.29880E+1	3.78185E-2	8.40071E+4
1.99350E+1	2.01360E+1	1.27614E-5	4.99910E-1	5.09650E-1	5.29445E+1	3.78716E-2	8.40091E+4
2.00127E+1	2.02105E+1	1.27365E-5	4.99910E-1	5.09662E-1	5.29267E+1	3.78072E-2	8.40111E+4
2.00865E+1	2.02779E+1	1.27155E-5	4.99910E-1	5.09674E-1	5.28907E+1	3.78484E-2	8.40131E+4
2.01410E+1	2.03240E+1	1.26930E-5	4.99910E-1	5.09721E-1	5.30051E+1	3.78013E-2	8.40151E+4
2.02210E+1	2.04070E+1	1.26741E-5	4.99910E-1	5.09717E-1	5.30333E+1	3.77810E-2	8.40171E+4
2.02888E+1	2.04736E+1	1.26537E-5	4.99910E-1	5.09703E-1	5.30047E+1	3.78258E-2	8.40191E+4
2.03410E+1	2.05231E+1	1.26284E-5	4.99910E-1	5.09685E-1	5.30595E+1	3.78482E-2	8.40211E+4
2.03750E+1	2.05553E+1	1.26049E-5	4.99910E-1	5.09702E-1	5.30910E+1	3.77918E-2	8.40231E+4
2.04983E+1	2.06706E+1	1.25764E-5	4.99910E-1	5.09761E-1	5.30792E+1	3.78233E-2	8.40251E+4
2.05613E+1	2.07345E+1	1.25489E-5	4.99910E-1	5.09796E-1	5.29982E+1	3.78260E-2	8.40271E+4
2.06222E+1	2.07976E+1	1.25272E-5	4.99910E-1	5.09808E-1	5.29416E+1	3.78349E-2	8.40291E+4
2.06970E+1	2.08610E+1	1.25078E-5	4.99910E-1	5.09820E-1	5.30417E+1	3.78492E-2	8.40311E+4
2.07629E+1	2.09269E+1	1.24881E-5	4.99910E-1	5.09832E-1	5.30780E+1	3.78374E-2	8.40331E+4
2.08304E+1	2.09935E+1	1.24742E-5	4.99910E-1	5.09843E-1	5.30652E+1	3.77859E-2	8.40351E+4
2.08860E+1	2.10470E+1	1.24619E-5	4.99910E-1	5.09856E-1	5.30363E+1	3.77889E-2	8.40371E+4
2.09650E+1	2.11253E+1	1.24526E-5	4.99910E-1	5.09868E-1	5.30338E+1	3.78571E-2	8.40391E+4
2.10340E+1	2.11924E+1	1.24436E-5	4.99910E-1	5.09873E-1	5.30245E+1	3.78207E-2	8.40411E+4
2.10867E+1	2.12427E+1	1.24304E-5	4.99910E-1	5.09853E-1	5.31153E+1	3.78993E-2	8.40431E+4
2.11203E+1	2.12746E+1	1.24236E-5	4.99910E-1	5.09858E-1	5.31088E+1	3.78329E-2	8.40451E+4
2.12422E+1	2.13932E+1	1.24311E-5	4.99910E-1	5.09877E-1	5.30675E+1	3.78490E-2	8.40471E+4
2.13051E+1	2.14561E+1	1.24455E-5	4.99910E-1	5.09889E-1	5.30062E+1	3.77578E-2	8.40491E+4
2.13659E+1	2.15166E+1	1.24723E-5	4.99910E-1	5.09901E-1	5.29986E+1	3.78248E-2	8.40511E+4
2.14390E+1	2.15840E+1	1.25071E-5	4.99910E-1	5.09913E-1	5.30827E+1	3.78309E-2	8.40531E+4
2.15042E+1	2.16498E+1	1.25279E-5	4.99910E-1	5.09939E-1	5.30748E+1	3.77942E-2	8.40551E+4
2.15709E+1	2.17142E+1	1.25559E-5	4.99910E-1	5.09972E-1	5.31360E+1	3.78103E-2	8.40571E+4
2.16260E+1	2.17630E+1	1.26007E-5	4.99910E-1	5.09986E-1	5.31582E+1	3.78926E-2	8.40591E+4
2.16992E+1	2.18391E+1	1.26535E-5	4.99910E-1	5.09998E-1	5.31119E+1	3.78024E-2	8.40611E+4
2.17640E+1	2.19060E+1	1.27060E-5	4.99910E-1	5.10010E-1	5.29982E+1	3.78247E-2	8.40631E+4
2.18144E+1	2.19571E+1	1.27587E-5	4.99910E-1	5.10021E-1	5.30133E+1	3.79404E-2	8.40651E+4
2.18464E+1	2.19886E+1	1.28131E-5	4.99910E-1	5.10027E-1	5.29871E+1	3.78588E-2	8.40671E+4
2.19650E+1	2.20950E+1	1.28687E-5	4.99910E-1	5.10045E-1	5.29485E+1	3.77327E-2	8.40691E+4
2.20301E+1	2.21578E+1	1.29269E-5	4.99910E-1	5.10063E-1	5.29409E+1	3.77933E-2	8.40711E+4
2.20928E+1	2.22226E+1	1.29864E-5	4.99910E-1	5.10098E-1	5.29276E+1	3.77637E-2	8.40731E+4
2.21659E+1	2.22909E+1	1.30479E-5	4.99910E-1	5.10118E-1	5.30210E+1	3.77902E-2	8.40751E+4
2.22325E+1	2.23546E+1	1.31097E-5	4.99910E-1	5.10117E-1	5.30392E+1	3.77333E-2	8.40771E+4
2.23001E+1	2.24198E+1	1.31650E-5	4.99910E-1	5.10107E-1	5.30718E+1	3.77421E-2	8.40791E+4
2.23550E+1	2.24740E+1	1.32166E-5	4.99910E-1	5.10084E-1	5.30740E+1	3.77484E-2	8.40811E+4
2.24282E+1	2.25522E+1	1.32721E-5	4.99910E-1	5.10125E-1	5.30253E+1	3.78099E-2	8.40831E+4
2.24970E+1	2.26167E+1	1.33340E-5	4.99910E-1	5.10178E-1	5.30814E+1	3.78451E-2	8.40851E+4
2.25400E+1	2.26530E+1	1.34008E-5	4.99910E-1	5.10189E-1	5.30536E+1	3.78590E-2	8.40871E+4
2.26306E+1	2.27452E+1	1.34653E-5	4.99910E-1	5.10201E-1	5.30727E+1	3.78127E-2	8.40891E+4
2.26990E+1	2.28084E+1	1.35305E-5	4.99910E-1	5.10201E-1	5.30314E+1	3.78726E-2	8.40911E+4
2.27643E+1	2.28729E+1	1.36019E-5	4.99910E-1	5.10185E-1	5.30627E+1	3.78282E-2	8.40931E+4
2.28271E+1	2.29380E+1	1.36646E-5	4.99910E-1	5.10197E-1	5.30546E+1	3.78152E-2	8.40951E+4
2.28654E+1	2.29717E+1	1.37182E-5	4.99910E-1	5.10206E-1	5.29942E+1	3.77904E-2	8.40971E+4
2.29614E+1	2.30619E+1	1.37748E-5	4.99910E-1	5.10230E-1	5.30299E+1	3.78112E-2	8.40991E+4
2.30221E+1	2.31225E+1	1.38375E-5	4.99910E-1	5.10264E-1	5.30509E+1	3.78236E-2	8.41011E+4
2.30890E+1	2.31830E+1	1.38978E-5	4.99910E-1	5.10309E-1	5.30050E+1	3.77773E-2	8.41031E+4
2.31594E+1	2.32534E+1	1.39475E-5	4.99910E-1	5.10317E-1	5.30868E+1	3.78673E-2	8.41051E+4
2.32277E+1	2.33173E+1	1.40024E-5	4.99910E-1	5.10306E-1	5.30690E+1	3.78401E-2	8.41071E+4
2.32790E+1	2.33600E+1	1.40597E-5	4.99910E-1	5.10316E-1	5.29452E+1	3.78418E-2	8.41091E+4
2.33617E+1	2.34435E+1	1.41171E-5	4.99910E-1	5.10308E-1	5.29890E+1	3.77840E-2	8.41111E+4
2.34313E+1	2.35090E+1	1.41715E-5	4.99910E-1	5.10302E-1	5.31034E+1	3.78449E-2	8.41131E+4
2.34841E+1	2.35580E+1	1.42246E-5	4.99910E-1	5.10313E-1	5.30446E+1	3.77716E-2	8.41151E+4
2.35182E+1	2.35918E+1	1.42775E-5	4.99910E-1	5.10319E-1	5.30028E+1	3.77945E-2	8.41171E+4
2.36430E+1	2.37106E+1	1.43278E-5	4.99910E-1	5.10338E-1	5.30544E+1	3.78856E-2	8.41191E+4
2.37071E+1	2.37731E+1	1.43791E-5	4.99910E-1	5.10350E-1	5.30602E+1	3.78317E-2	8.41211E+4
2.37684E+1	2.38344E+1	1.44266E-5	4.99910E-1	5.10361E-1	5.30063E+1	3.78766E-2	8.41231E+4
2.38370E+1	2.39050E+1	1.44714E-5	4.99910E-1	5.10349E-1	5.30011E+1	3.78418E-2	8.41251E+4
2.39076E+1	2.39686E+1	1.45138E-5	4.99910E-1	5.10360E-1	5.30338E+1	3.78707E-2	8.41271E+4
2.39781E+1	2.40315E+1	1.45537E-5	4.99910E-1	5.10393E-1	5.29836E+1	3.77541E-2	8.41291E+4
2.40350E+1	2.40810E+1	1.45972E-5	4.99910E-1	5.10408E-1	5.30996E+1	3.77852E-2	8.41311E+4
2.41079E+1	2.41604E+1	1.46424E-5	4.99910E-1	5.10420E-1	5.30576E+1	3.78159E-2	8.41331E+4
2.41734E+1	2.42274E+1	1.46871E-5	4.99910E-1	5.10427E-1	5.30827E+1	3.79136E-2	8.41351E+4
2.42090E+1	2.42620E+1	1.47233E-5	4.99910E-1	5.10405E-1	5.30674E+1	3.78656E-2	8.41371E+4
2.43052E+1	2.43513E+1	1.47586E-5	4.99910E-1	5.10440E-1	5.30142E+1	3.78017E-2	8.41391E+4
2.43714E+1	2.44164E+1	1.47888E-5	4.99910E-1	5.10466E-1	5.30500E+1	3.79225E-2	8.41411E+4
2.44334E+1	2.44801E+1	1.48162E-5	4.99910E-1	5.10478E-1	5.30451E+1	3.79190E-2	8.41431E+4
2.44937E+1	2.45426E+1	1.48452E-5	4.99910E-1	5.10490E-1	5.29191E+1	3.79027E-2	8.41451E+4
2.45638E+1	2.46098E+1	1.48788E-5	4.99910E-1	5.10502E-1	5.30026E+1	3.78313E-2	8.41471E+4
2.46289E+1	2.46715E+1	1.49058E-5	4.99910E-1	5.10513E-1	5.30214E+1	3.78929E-2	8.41491E+4
2.46962E+1	2.47350E+1	1.49237E-5	4.99910E-1	5.10524E-1	5.30171E+1	3.78417E-2	8.41511E+4
2.47550E+1	2.47900E+1	1.49383E-5	4.99910E-1	5.10506E-1	5.30062E+1	3.78940E-2	8.41531E+4
2.48336E+1	2.48665E+1	1.49493E-5	4.99910E-1	5.10528E-1	5.30393E+1	3.78983E-2	8.41551E+4
2.49072E+1	2.49320E+1	1.49672E-5	4.99910E-1	5.10560E-1	5.30368E+1	3.79000E-2	8.41571E+4
2.49530E+1	2.49700E+1	1.49818E-5	4.99910E-1	5.10572E-1	5.29111E+1	3.77731E-2	8.41591E+4
2.50469E+1	2.50622E+1	1.49879E-5	4.99910E-1	5.10538E-1	5.29187E+1	3.78265E-2	8.41611E+4
2.51201E+1	2.51288E+1	1.49954E-5	4.99910E-1	5.10530E-1	5.29842E+1	3.78892E-2	8.41631E+4
2.51874E+1	2.51950E+1	1.50030E-5	4.99910E-1	5.10569E-1	5.29946E+1	3.78294E-2	8.41651E+4
2.52506E+1	2.52606E+1	1.50083E-5	4.99910E-1	5.10581E-1	5.29908E+1	3.78753E-2	8.41671E+4
2.52881E+1	2.52921E+1	1.50096E-5	4.99910E-1	5.10590E-1	5.29554E+1	3.78178E-2	8.41691E+4
2.53909E+1	2.53874E+1	1.50067E-5	4.99910E-1	5.10605E-1	5.29703E+1	3.79344E-2	8.41711E+4
2.54564E+1	2.54514E+1	1.50161E-5	4.99910E-1	5.10616E-1	5.29302E+1	3.79891E-2	8.41731E+4
2.55120E+1	2.55030E+1	1.50480E-5	4.99910E-1	5.10598E-1	5.29951E+1	3.80276E-2	8.41751E+4
2.55856E+1	2.55800E+1	1.50810E-5	4.99910E-1	5.10601E-1	5.30124E+1	3.80586E-2	8.41771E+4
2.56508E+1	2.56444E+1	1.50907E-5	4.99910E-1	5.10613E-1	5.29592E+1	3.80927E-2	8.41791E+4
2.56960E+1	2.56860E+1	1.50885E-5	4.99910E-1	5.10624E-1	5.29044E+1	3.81326E-2	8.41811E+4
2.57754E+1	2.57670E+1	1.50938E-5	4.99910E-1	5.10636E-1	5.29191E+1	3.80977E-2	8.41831E+4
2.58404E+1	2.58312E+1	1.51045E-5	4.99910E-1	5.10647E-1	5.28909E+1	3.81345E-2	8.41851E+4
2.58892E+1	2.58785E+1	1.51118E-5	4.99910E-1	5.10658E-1	5.29559E+1	3.79961E-2	8.41871E+4
2.59228E+1	2.59110E+1	1.51056E-5	4.99910E-1	5.10664E-1	5.28282E+1	3.81094E-2	8.41891E+4
2.60039E+1	2.59883E+1	1.50912E-5	4.99910E-1	5.10666E-1	5.28607E+1	3.80863E-2	8.41911E+4
2.61089E+1	2.60908E+1	1.50938E-5	4.99910E-1	5.10655E-1	5.29014E+1	3.80844E-2	8.41931E+4
2.61710E+1	2.61538E+1	1.50870E-5	4.99910E-1	5.10667E-1	5.29296E+1	3.80968E-2	8.41951E+4
2.62380E+1	2.62170E+1	1.50814E-5	4.99910E-1	5.10705E-1	5.29555E+1	3.81031E-2	8.41971E+4
2.63054E+1	2.62838E+1	1.50774E-5	4.99910E-1	5.10700E-1	5.29050E+1	3.81272E-2	8.41991E+4
2.63730E+1	2.63488E+1	1.50719E-5	4.99910E-1	5.10667E-1	5.28723E+1	3.80989E-2	8.42011E+4
2.64270E+1	2.63980E+1	1.50680E-5	4.99910E-1	5.10708E-1	5.28921E+1	3.81021E-2	8.42031E+4
2.65001E+1	2.64741E+1	1.50627E-5	4.99910E-1	5.10745E-1	5.29693E+1	3.81150E-2	8.42051E+4
2.65652E+1	2.65418E+1	1.50439E-5	4.99910E-1	5.10776E-1	5.29571E+1	3.81124E-2	8.42071E+4
2.66166E+1	2.65931E+1	1.50296E-5	4.99910E-1	5.10788E-1	5.29568E+1	3.81374E-2	8.42091E+4
2.66504E+1	2.66240E+1	1.50287E-5	4.99910E-1	5.10794E-1	5.29707E+1	3.81197E-2	8.42111E+4
2.67715E+1	2.67358E+1	1.50319E-5	4.99910E-1	5.10824E-1	5.30002E+1	3.80708E-2	8.42131E+4
2.68332E+1	2.68001E+1	1.50359E-5	4.99910E-1	5.10862E-1	5.29765E+1	3.80196E-2	8.42151E+4
2.68922E+1	2.68638E+1	1.50295E-5	4.99910E-1	5.10874E-1	5.29779E+1	3.80461E-2	8.42171E+4
2.69656E+1	2.69246E+1	1.50085E-5	4.99910E-1	5.10885E-1	5.29461E+1	3.80474E-2	8.42191E+4
2.70310E+1	2.69883E+1	1.49835E-5	4.99910E-1	5.10896E-1	5.29187E+1	3.79822E-2	8.42211E+4
2.70973E+1	2.70518E+1	1.49656E-5	4.99910E-1	5.10908E-1	5.29825E+1	3.79213E-2	8.42231E+4
2.71510E+1	2.71010E+1	1.49535E-5	4.99910E-1	5.10919E-1	5.30043E+1	3.79778E-2	8.42251E+4
2.72262E+1	2.71740E+1	1.49358E-5	4.99910E-1	5.10930E-1	5.29833E+1	3.79184E-2	8.42271E+4
2.72943E+1	2.72382E+1	1.49197E-5	4.99910E-1	5.10942E-1	5.29545E+1	3.78993E-2	8.42291E+4
2.73310E+1	2.72720E+1	1.48977E-5	4.99910E-1	5.10952E-1	5.29241E+1	3.78726E-2	8.42311E+4
2.74332E+1	2.73742E+1	1.48754E-5	4.99910E-1	5.10966E-1	5.29731E+1	3.79095E-2	8.42331E+4
2.75048E+1	2.74370E+1	1.48682E-5	4.99910E-1	5.10978E-1	5.29724E+1	3.79368E-2	8.42351E+4
2.75676E+1	2.75004E+1	1.48646E-5	4.99910E-1	5.10989E-1	5.30191E+1	3.79397E-2	8.42371E+4
2.76268E+1	2.75646E+1	1.48589E-5	4.99910E-1	5.11001E-1	5.30226E+1	3.79636E-2	8.42391E+4
2.77016E+1	2.76330E+1	1.48516E-5	4.99910E-1	5.11035E-1	5.30109E+1	3.79417E-2	8.42411E+4
2.77662E+1	2.76967E+1	1.48463E-5	4.99910E-1	5.11064E-1	5.29849E+1	3.79018E-2	8.42431E+4
2.78320E+1	2.77603E+1	1.48336E-5	4.99910E-1	5.11075E-1	5.29705E+1	3.79515E-2	8.42451E+4
2.78900E+1	2.78120E+1	1.48190E-5	4.99910E-1	5.11057E-1	5.29404E+1	3.78812E-2	8.42471E+4
2.79613E+1	2.78889E+1	1.48052E-5	4.99910E-1	5.11060E-1	5.29230E+1	3.79025E-2	8.42491E+4
2.80273E+1	2.79536E+1	1.48010E-5	4.99910E-1	5.11071E-1	5.29163E+1	3.79229E-2	8.42511E+4
2.80700E+1	2.79920E+1	1.47944E-5	4.99910E-1	5.11083E-1	5.29320E+1	3.79686E-2	8.42531E+4
2.81609E+1	2.80854E+1	1.47826E-5	4.99910E-1	5.11095E-1	5.29846E+1	3.78819E-2	8.42551E+4
2.82272E+1	2.81466E+1	1.47740E-5	4.99910E-1	5.11118E-1	5.29474E+1	3.79045E-2	8.42571E+4
2.82915E+1	2.82085E+1	1.47672E-5	4.99910E-1	5.11157E-1	5.29538E+1	3.79427E-2	8.42591E+4
2.83547E+1	2.82717E+1	1.47609E-5	4.99910E-1	5.11168E-1	5.29393E+1	3.78895E-2	8.42611E+4
2.83919E+1	2.83066E+1	1.47553E-5	4.99910E-1	5.11177E-1	5.29141E+1	3.79413E-2	8.42631E+4
2.84931E+1	2.84045E+1	1.47433E-5	4.99910E-1	5.11203E-1	5.29480E+1	3.80016E-2	8.42651E+4
2.85581E+1	2.84665E+1	1.47391E-5	4.99910E-1	5.11238E-1	5.29212E+1	3.79158E-2	8.42671E+4
2.86170E+1	2.85150E+1	1.47285E-5	4.99910E-1	5.11253E-1	5.29077E+1	3.79431E-2	8.42691E+4
2.86938E+1	2.85891E+1	1.47147E-5	4.99910E-1	5.11265E-1	5.29877E+1	3.79489E-2	8.42711E+4
2.87610E+1	2.86542E+1	1.47066E-5	4.99910E-1	5.11276E-1	5.29756E+1	3.79687E-2	8.42731E+4
2.88060E+1	2.86980E+1	1.46998E-5	4.99910E-1	5.11289E-1	5.29195E+1	3.78625E-2	8.42751E+4
2.88939E+1	2.87835E+1	1.46945E-5	4.99910E-1	5.11279E-1	5.28640E+1	3.79264E-2	8.42771E+4
2.89597E+1	2.88462E+1	1.46840E-5	4.99910E-1	5.11273E-1	5.29492E+1	3.80734E-2	8.42791E+4
2.90070E+1	2.88911E+1	1.46767E-5	4.99910E-1	5.11286E-1	5.29484E+1	3.80443E-2	8.42811E+4
2.90409E+1	2.89236E+1	1.46912E-5	4.99910E-1	5.11303E-1	5.28721E+1	3.80927E-2	8.42831E+4
2.91631E+1	2.90423E+1	1.47044E-5	4.99910E-1	5.11347E-1	5.28487E+1	3.82091E-2	8.42851E+4
2.92260E+1	2.91091E+1	1.47014E-5	4.99910E-1	5.11350E-1	5.28442E+1	3.80892E-2	8.42871E+4
2.92880E+1	2.91758E+1	1.46938E-5	4.99910E-1	5.11340E-1	5.28478E+1	3.80429E-2	8.42891E+4
2.93560E+1	2.92410E+1	1.46969E-5	4.99910E-1	5.11345E-1	5.29153E+1	3.80191E-2	8.42911E+4
2.94254E+1	2.93022E+1	1.46999E-5	4.99910E-1	5.11369E-1	5.28853E+1	3.79667E-2	8.42931E+4
2.94937E+1	2.93645E+1	1.46851E-5	4.99910E-1	5.11402E-1	5.29439E+1	3.79909E-2	8.42951E+4
2.95470E+1	2.94170E+1	1.46551E-5	4.99910E-1	5.11386E-1	5.28881E+1	3.78889E-2	8.42971E+4
2.96198E+1	2.94949E+1	1.46198E-5	4.99910E-1	5.11391E-1	5.30520E+1	3.79535E-2	8.42991E+4
2.96862E+1	2.95598E+1	1.45942E-5	4.99910E-1	5.11406E-1	5.30637E+1	3.79099E-2	8.43011E+4
2.97270E+1	2.95970E+1	1.45767E-5	4.99910E-1	5.11453E-1	5.29203E+1	3.79603E-2	8.43031E+4
2.98200E+1	2.96892E+1	1.45652E-5	4.99910E-1	5.11465E-1	5.29732E+1	3.80142E-2	8.43051E+4
2.98867E+1	2.97508E+1	1.45700E-5	4.99910E-1	5.11476E-1	5.30187E+1	3.78982E-2	8.43071E+4
2.99514E+1	2.98134E+1	1.45605E-5	4.99910E-1	5.11481E-1	5.30145E+1	3.79564E-2	8.43091E+4
3.00149E+1	2.98769E+1	1.45318E-5	4.99910E-1	5.11470E-1	5.29683E+1	3.79857E-2	8.43111E+4
3.00535E+1	2.99095E+1	1.45363E-5	4.99910E-1	5.11469E-1	5.28893E+1	3.78709E-2	8.43131E+4
3.01596E+1	3.00027E+1	1.45353E-5	4.99910E-1	5.11495E-1	5.29190E+1	3.79038E-2	8.43151E+4
3.02273E+1	3.00665E+1	1.45239E-5	4.99910E-1	5.11528E-1	5.29532E+1	3.79452E-2	8.43171E+4
3.02850E+1	3.01290E+1	1.45140E-5	4.99910E-1	5.11517E-1	5.29142E+1	3.79794E-2	8.43191E+4
3.03614E+1	3.02019E+1	1.45046E-5	4.99910E-1	5.11520E-1	5.27860E+1	3.79574E-2	8.43211E+4
3.04307E+1	3.02660E+1	1.44911E-5	4.99910E-1	5.11531E-1	5.28667E+1	3.79752E-2	8.43231E+4
3.04740E+1	3.03050E+1	1.44800E-5	4.99910E-1	5.11543E-1	5.28857E+1	3.79215E-2	8.43251E+4
3.05628E+1	3.03971E+1	1.44716E-5	4.99910E-1	5.11555E-1	5.28877E+1	3.79437E-2	8.43271E+4
3.06309E+1	3.04625E+1	1.44686E-5	4.99910E-1	5.11567E-1	5.29207E+1	3.79707E-2	8.43291E+4
3.06976E+1	3.05268E+1	1.44673E-5	4.99910E-1	5.11579E-1	5.28496E+1	3.81240E-2	8.43311E+4
3.07624E+1	3.05905E+1	1.44685E-5	4.99910E-1	5.11590E-1	5.28605E+1	3.81527E-2	8.43331E+4
3.07983E+1	3.06250E+1	1.44656E-5	4.99910E-1	5.11599E-1	5.26571E+1	3.81298E-2	8.43351E+4
3.08924E+1	3.07169E+1	1.44683E-5	4.99910E-1	5.11613E-1	5.26732E+1	3.80778E-2	8.43371E+4
3.09549E+1	3.07791E+1	1.44924E-5	4.99910E-1	5.11625E-1	5.27359E+1	3.80209E-2	8.43391E+4
3.10170E+1	3.08430E+1	1.44983E-5	4.99910E-1	5.11637E-1	5.28691E+1	3.80719E-2	8.43411E+4
3.10878E+1	3.09163E+1	1.44832E-5	4.99910E-1	5.11649E-1	5.28898E+1	3.80482E-2	8.43431E+4
3.11552E+1	3.09821E+1	1.44590E-5	4.99910E-1	5.11661E-1	5.28808E+1	3.80107E-2	8.43451E+4
3.12050E+1	3.10260E+1	1.44440E-5	4.99910E-1	5.11707E-1	5.28797E+1	3.79477E-2	8.43471E+4
3.12832E+1	3.11049E+1	1.44412E-5	4.99910E-1	5.11723E-1	5.29478E+1	3.80803E-2	8.43491E+4
3.13493E+1	3.11675E+1	1.44356E-5	4.99910E-1	5.11734E-1	5.29188E+1	3.80453E-2	8.43511E+4
3.13998E+1	3.12150E+1	1.44210E-5	4.99910E-1	5.11745E-1	5.29366E+1	3.80073E-2	8.43531E+4
3.14320E+1	3.12474E+1	1.44035E-5	4.99910E-1	5.11751E-1	5.29871E+1	3.79669E-2	8.43551E+4
3.15509E+1	3.13616E+1	1.43785E-5	4.99910E-1	5.11784E-1	5.29531E+1	3.80261E-2	8.43571E+4
3.16166E+1	3.14225E+1	1.43592E-5	4.99910E-1	5.11812E-1	5.29630E+1	3.79668E-2	8.43591E+4
3.16808E+1	3.14826E+1	1.43499E-5	4.99910E-1	5.11799E-1	5.29463E+1	3.79721E-2	8.43611E+4
3.17480E+1	3.15470E+1	1.43346E-5	4.99910E-1	5.11778E-1	5.30073E+1	3.79468E-2	8.43631E+4
3.18199E+1	3.16152E+1	1.43232E-5	4.99910E-1	5.11777E-1	5.29733E+1	3.80029E-2	8.43651E+4
3.18891E+1	3.16818E+1	1.43136E-5	4.99910E-1	5.11788E-1	5.30543E+1	3.79708E-2	8.43671E+4
3.19400E+1	3.17320E+1	1.43017E-5	4.99910E-1	5.11768E-1	5.30098E+1	3.79276E-2	8.43691E+4
3.20173E+1	3.18108E+1	1.42943E-5	4.99910E-1	5.11774E-1	5.29769E+1	3.79609E-2	8.43711E+4
3.20844E+1	3.18779E+1	1.42873E-5	4.99910E-1	5.11786E-1	5.29435E+1	3.79858E-2	8.43731E+4
3.21352E+1	3.19283E+1	1.42786E-5	4.99910E-1	5.11797E-1	5.29566E+1	3.79321E-2	8.43751E+4
3.21664E+1	3.19599E+1	1.42676E-5	4.99910E-1	5.11803E-1	5.29181E+1	3.79098E-2	8.43771E+4
3.22729E+1	3.20750E+1	1.42559E-5	4.99910E-1	5.11821E-1	5.29233E+1	3.79765E-2	8.43791E+4
3.23264E+1	3.21386E+1	1.42430E-5	4.99910E-1	5.11833E-1	5.29599E+1	3.78791E-2	8.43811E+4
3.23779E+1	3.22004E+1	1.42313E-5	4.99910E-1	5.11844E-1	5.29635E+1	3.79357E-2	8.43831E+4
3.24184E+1	3.22612E+1	1.42189E-5	4.99910E-1	5.11856E-1	5.29492E+1	3.79753E-2	8.43851E+4
3.24532E+1	3.23240E+1	1.42102E-5	4.99910E-1	5.11867E-1	5.29709E+1	3.80400E-2	8.43871E+4
3.24891E+1	3.23881E+1	1.42042E-5	4.99910E-1	5.11878E-1	5.30340E+1	3.79050E-2	8.43891E+4
3.25220E+1	3.24430E+1	1.42000E-5	4.99910E-1	5.11890E-1	5.29822E+1	3.79350E-2	8.43911E+4
3.25772E+1	3.25138E+1	1.41932E-5	4.99910E-1	5.11902E-1	5.28993E+1	3.79267E-2	8.43931E+4
3.26297E+1	3.25733E+1	1.41756E-5	4.99910E-1	5.11912E-1	5.28837E+1	3.79790E-2	8.43951E+4
3.26690E+1	3.26120E+1	1.41649E-5	4.99910E-1	5.11923E-1	5.28748E+1	3.79889E-2	8.43971E+4
3.27553E+1	3.26935E+1	1.41670E-5	4.99910E-1	5.11934E-1	5.28683E+1	3.79898E-2	8.43991E+4
3.28230E+1	3.27520E+1	1.41657E-5	4.99910E-1	5.11945E-1	5.28901E+1	3.79881E-2	8.44011E+4
3.28736E+1	3.27933E+1	1.41606E-5	4.99910E-1	5.11955E-1	5.28982E+1	3.78936E-2	8.44031E+4
3.29106E+1	3.28229E+1	1.41520E-5	4.99910E-1	5.11960E-1	5.28532E+1	3.79625E-2	8.44051E+4
3.30000E+1	3.28964E+1	1.41431E-5	4.99910E-1	5.11970E-1	5.28476E+1	3.79989E-2	8.44071E+4
3.31169E+1	3.29946E+1	1.41355E-5	4.99910E-1	5.11999E-1	5.28349E+1	3.79281E-2	8.44091E+4
3.31896E+1	3.30551E+1	1.41201E-5	4.99910E-1	5.12033E-1	5.28277E+1	3.79089E-2	8.44111E+4
3.32550E+1	3.31140E+1	1.40941E-5	4.99910E-1	5.12024E-1	5.28654E+1	3.78481E-2	8.44131E+4
3.33318E+1	3.31796E+1	1.40776E-5	4.99910E-1	5.12038E-1	5.29668E+1	3.79104E-2	8.44151E+4
3.34073E+1	3.32426E+1	1.40716E-5	4.99910E-1	5.12071E-1	5.29032E+1	3.78479E-2	8.44171E+4
3.34650E+1	3.32890E+1	1.40638E-5	4.99910E-1	5.12084E-1	5.28865E+1	3.78538E-2	8.44191E+4
3.35602E+1	3.33693E+1	1.40597E-5	4.99910E-1	5.12096E-1	5.28597E+1	3.78669E-2	8.44211E+4
3.36390E+1	3.34381E+1	1.40552E-5	4.99910E-1	5.12101E-1	5.29160E+1	3.79481E-2	8.44231E+4
3.37009E+1	3.34897E+1	1.40463E-5	4.99910E-1	5.12082E-1	5.28462E+1	3.78189E-2	8.44251E+4
3.37443E+1	3.35213E+1	1.40380E-5	4.99910E-1	5.12087E-1	5.28515E+1	3.79292E-2	8.44271E+4
3.38968E+1	3.36387E+1	1.40311E-5	4.99910E-1	5.12120E-1	5.28491E+1	3.78715E-2	8.44291E+4
3.39813E+1	3.37069E+1	1.40194E-5	4.99910E-1	5.12149E-1	5.28761E+1	3.77987E-2	8.44311E+4
3.40658E+1	3.37743E+1	1.40098E-5	4.99910E-1	5.12139E-1	5.30365E+1	3.78590E-2	8.44331E+4
3.41550E+1	3.38360E+1	1.40045E-5	4.99910E-1	5.12169E-1	5.29842E+1	3.79769E-2	8.44351E+4
3.42426E+1	3.39042E+1	1.40060E-5	4.99910E-1	5.12193E-1	5.29520E+1	3.79292E-2	8.44371E+4
3.43286E+1	3.39739E+1	1.40050E-5	4.99910E-1	5.12205E-1	5.28927E+1	3.78971E-2	8.44391E+4
3.43940E+1	3.40310E+1	1.39923E-5	4.99910E-1	5.12186E-1	5.28469E+1	3.78967E-2	8.44411E+4
3.44913E+1	3.41092E+1	1.39781E-5	4.99910E-1	5.12212E-1	5.28487E+1	3.79595E-2	8.44431E+4
3.45707E+1	3.41763E+1	1.39648E-5	4.99910E-1	5.12243E-1	5.29052E+1	3.79230E-2	8.44451E+4
3.46292E+1	3.42271E+1	1.39590E-5	4.99910E-1	5.12253E-1	5.28575E+1	3.79293E-2	8.44471E+4
3.46679E+1	3.42599E+1	1.39609E-5	4.99910E-1	5.12248E-1	5.27921E+1	3.79912E-2	8.44491E+4
3.47990E+1	3.43815E+1	1.39648E-5	4.99910E-1	5.12241E-1	5.28599E+1	3.79502E-2	8.44511E+4
3.48685E+1	3.44519E+1	1.39618E-5	4.99910E-1	5.12254E-1	5.27906E+1	3.79508E-2	8.44531E+4
3.49377E+1	3.45214E+1	1.39504E-5	4.99910E-1	5.12267E-1	5.27698E+1	3.78576E-2	8.44551E+4
3.50130E+1	3.45890E+1	1.39372E-5	4.99910E-1	5.12279E-1	5.28543E+1	3.79754E-2	8.44571E+4
3.50859E+1	3.46589E+1	1.39226E-5	4.99910E-1	5.12292E-1	5.28875E+1	3.79560E-2	8.44591E+4
3.51575E+1	3.47280E+1	1.39119E-5	4.99910E-1	5.12304E-1	5.28986E+1	3.80470E-2	8.44611E+4
3.52130E+1	3.47820E+1	1.39103E-5	4.99910E-1	5.12285E-1	5.28823E+1	3.80414E-2	8.44631E+4
3.52921E+1	3.48690E+1	1.39092E-5	4.99910E-1	5.12310E-1	5.27927E+1	3.79863E-2	8.44651E+4
3.53600E+1	3.49360E+1	1.39080E-5	4.99910E-1	5.12338E-1	5.27801E+1	3.79535E-2	8.44671E+4
3.53960E+1	3.49680E+1	1.39013E-5	4.99910E-1	5.12314E-1	5.29613E+1	3.79563E-2	8.44691E+4
3.54911E+1	3.50743E+1	1.38894E-5	4.99910E-1	5.12352E-1	5.29089E+1	3.79731E-2	8.44711E+4
3.55569E+1	3.51426E+1	1.38726E-5	4.99910E-1	5.12368E-1	5.28345E+1	3.80193E-2	8.44731E+4
3.56193E+1	3.52111E+1	1.38591E-5	4.99910E-1	5.12360E-1	5.27137E+1	3.80147E-2	8.44751E+4
3.56800E+1	3.52801E+1	1.38512E-5	4.99910E-1	5.12396E-1	5.27341E+1	3.80743E-2	8.44771E+4
3.57469E+1	3.53507E+1	1.38485E-5	4.99910E-1	5.12439E-1	5.27886E+1	3.79384E-2	8.44791E+4
3.58074E+1	3.54179E+1	1.38431E-5	4.99910E-1	5.12469E-1	5.28913E+1	3.79751E-2	8.44811E+4
3.58686E+1	3.54846E+1	1.38375E-5	4.99910E-1	5.12481E-1	5.29350E+1	3.79910E-2	8.44831E+4
3.59220E+1	3.55380E+1	1.38276E-5	4.99910E-1	5.12493E-1	5.28120E+1	3.79560E-2	8.44851E+4
3.59928E+1	3.56137E+1	1.38156E-5	4.99910E-1	5.12505E-1	5.29393E+1	3.79815E-2	8.44871E+4
3.60546E+1	3.56822E+1	1.38097E-5	4.99910E-1	5.12514E-1	5.28272E+1	3.79698E-2	8.44891E+4
3.60920E+1	3.57250E+1	1.37968E-5	4.99910E-1	5.12491E-1	5.28366E+1	3.79812E-2	8.44911E+4
3.61806E+1	3.58103E+1	1.37812E-5	4.99910E-1	5.12502E-1	5.27999E+1	3.80447E-2	8.44931E+4
3.62444E+1	3.58713E+1	1.37700E-5	4.99910E-1	5.12513E-1	5.27992E+1	3.79064E-2	8.44951E+4
3.63061E+1	3.59366E+1	1.37609E-5	4.99910E-1	5.12531E-1	5.29142E+1	3.79034E-2	8.44971E+4
3.63666E+1	3.60036E+1	1.37579E-5	4.99910E-1	5.12566E-1	5.28329E+1	3.79963E-2	8.44991E+4
3.64003E+1	3.60349E+1	1.37582E-5	4.99910E-1	5.12574E-1	5.28366E+1	3.79536E-2	8.45011E+4
3.64952E+1	3.61272E+1	1.37602E-5	4.99910E-1	5.12571E-1	5.28847E+1	3.79644E-2	8.45031E+4
3.65576E+1	3.61903E+1	1.37515E-5	4.99910E-1	5.12605E-1	5.28819E+1	3.79035E-2	8.45051E+4
3.66120E+1	3.62470E+1	1.37373E-5	4.99910E-1	5.12622E-1	5.27840E+1	3.80157E-2	8.45071E+4
3.66844E+1	3.63228E+1	1.37283E-5	4.99910E-1	5.12634E-1	5.29133E+1	3.79623E-2	8.45091E+4
3.67474E+1	3.63878E+1	1.37246E-5	4.99910E-1	5.12645E-1	5.28915E+1	3.82258E-2	8.45111E+4
3.67890E+1	3.64300E+1	1.37196E-5	4.99910E-1	5.12621E-1	5.28841E+1	3.80991E-2	8.45131E+4
3.68718E+1	3.65160E+1	1.37125E-5	4.99910E-1	5.12652E-1	5.28448E+1	3.80461E-2	8.45151E+4
3.69321E+1	3.65814E+1	1.37066E-5	4.99910E-1	5.12672E-1	5.28885E+1	3.80194E-2	8.45171E+4
3.69757E+1	3.66277E+1	1.37030E-5	4.99910E-1	5.12653E-1	5.28640E+1	3.80353E-2	8.45191E+4
3.70077E+1	3.66597E+1	1.36937E-5	4.99910E-1	5.12659E-1	5.28325E+1	3.79659E-2	8.45211E+4
3.71244E+1	3.67732E+1	1.36771E-5	4.99910E-1	5.12677E-1	5.28844E+1	3.80060E-2	8.45231E+4
3.71842E+1	3.68336E+1	1.36620E-5	4.99910E-1	5.12697E-1	5.28826E+1	3.80266E-2	8.45251E+4
3.72427E+1	3.68941E+1	1.36542E-5	4.99910E-1	5.12731E-1	5.28063E+1	3.80912E-2	8.45271E+4
3.73060E+1	3.69640E+1	1.36496E-5	4.99910E-1	5.12751E-1	5.28056E+1	3.80408E-2	8.45291E+4
3.73737E+1	3.70263E+1	1.36461E-5	4.99910E-1	5.12763E-1	5.29020E+1	3.79807E-2	8.45311E+4
3.74398E+1	3.70901E+1	1.36446E-5	4.99910E-1	5.12773E-1	5.28680E+1	3.79838E-2	8.45331E+4
3.74890E+1	3.71420E+1	1.36368E-5	4.99910E-1	5.12786E-1	5.28414E+1	3.80456E-2	8.45351E+4
3.75659E+1	3.72152E+1	1.36210E-5	4.99910E-1	5.12817E-1	5.27814E+1	3.79120E-2	8.45371E+4
3.76287E+1	3.72772E+1	1.36059E-5	4.99910E-1	5.12847E-1	5.26850E+1	3.80085E-2	8.45391E+4
3.76590E+1	3.73080E+1	1.35929E-5	4.99910E-1	5.12857E-1	5.28316E+1	3.79302E-2	8.45411E+4
3.77626E+1	3.74038E+1	1.35852E-5	4.99910E-1	5.12845E-1	5.28457E+1	3.79624E-2	8.45431E+4
3.78317E+1	3.74636E+1	1.35751E-5	4.99910E-1	5.12868E-1	5.28215E+1	3.79305E-2	8.45451E+4
3.78962E+1	3.75244E+1	1.35636E-5	4.99910E-1	5.12923E-1	5.28743E+1	3.80191E-2	8.45471E+4
3.79590E+1	3.75860E+1	1.35589E-5	4.99910E-1	5.12911E-1	5.28861E+1	3.80357E-2	8.45491E+4
3.80260E+1	3.76520E+1	1.35569E-5	4.99910E-1	5.12891E-1	5.28498E+1	3.79712E-2	8.45511E+4
3.80935E+1	3.77160E+1	1.35503E-5	4.99910E-1	5.12900E-1	5.28613E+1	3.79826E-2	8.45531E+4
3.81615E+1	3.77779E+1	1.35455E-5	4.99910E-1	5.12934E-1	5.28730E+1	3.79620E-2	8.45551E+4
3.82160E+1	3.78210E+1	1.35367E-5	4.99910E-1	5.12948E-1	5.28490E+1	3.79460E-2	8.45571E+4
3.82918E+1	3.79040E+1	1.35262E-5	4.99910E-1	5.12942E-1	5.28096E+1	3.79105E-2	8.45591E+4
3.83590E+1	3.79710E+1	1.35177E-5	4.99910E-1	5.12934E-1	5.28031E+1	3.80282E-2	8.45611E+4
3.83990E+1	3.80080E+1	1.35122E-5	4.99910E-1	5.12946E-1	5.27888E+1	3.79941E-2	8.45631E+4
3.84904E+1	3.81044E+1	1.35097E-5	4.99910E-1	5.12981E-1	5.28035E+1	3.78859E-2	8.45651E+4
3.85581E+1	3.81606E+1	1.34988E-5	4.99910E-1	5.13008E-1	5.27650E+1	3.78513E-2	8.45671E+4
3.86236E+1	3.82214E+1	1.34816E-5	4.99910E-1	5.13024E-1	5.28013E+1	3.79955E-2	8.45691E+4
3.86872E+1	3.82862E+1	1.34731E-5	4.99910E-1	5.13058E-1	5.28515E+1	3.79984E-2	8.45711E+4
3.87215E+1	3.83239E+1	1.34683E-5	4.99910E-1	5.13068E-1	5.28142E+1	3.79625E-2	8.45731E+4
3.88149E+1	3.84209E+1	1.34613E-5	4.99910E-1	5.13055E-1	5.28717E+1	3.80094E-2	8.45751E+4
3.88776E+1	3.84823E+1	1.34522E-5	4.99910E-1	5.13066E-1	5.28479E+1	3.80940E-2	8.45771E+4
3.89340E+1	3.85370E+1	1.34500E-5	4.99910E-1	5.13078E-1	5.26812E+1	3.79890E-2	8.45791E+4
3.90059E+1	3.86070E+1	1.34544E-5	4.99910E-1	5.13089E-1	5.28831E+1	3.79251E-2	8.45811E+4
3.90717E+1	3.86713E+1	1.34457E-5	4.99910E-1	5.13100E-1	5.27688E+1	3.80315E-2	8.45831E+4
3.91160E+1	3.87150E+1	1.34200E-5	4.99910E-1	5.13112E-1	5.27014E+1	3.78815E-2	8.45851E+4
3.91996E+1	3.87994E+1	1.34054E-5	4.99910E-1	5.13124E-1	5.27890E+1	3.79566E-2	8.45871E+4
3.92648E+1	3.88581E+1	1.34003E-5	4.99910E-1	5.13128E-1	5.28202E+1	3.79563E-2	8.45891E+4
3.93139E+1	3.89021E+1	1.33885E-5	4.99910E-1	5.13104E-1	5.28435E+1	3.78834E-2	8.45911E+4
3.93484E+1	3.89368E+1	1.33803E-5	4.99910E-1	5.13099E-1	5.27911E+1	3.79572E-2	8.45931E+4
3.94730E+1	3.90511E+1	1.33689E-5	4.99910E-1	5.13092E-1	5.27529E+1	3.78563E-2	8.45951E+4
3.95397E+1	3.91142E+1	1.33596E-5	4.99910E-1	5.13112E-1	5.29217E+1	3.79497E-2	8.45971E+4
3.96049E+1	3.91788E+1	1.33508E-5	4.99910E-1	5.13147E-1	5.27412E+1	3.80830E-2	8.45991E+4
3.96710E+1	3.92430E+1	1.33452E-5	4.99910E-1	5.13166E-1	5.26836E+1	3.79525E-2	8.46011E+4
3.97423E+1	3.93071E+1	1.33372E-5	4.99910E-1	5.13192E-1	5.27785E+1	3.78495E-2	8.46031E+4
3.98123E+1	3.93693E+1	1.33281E-5	4.99910E-1	5.13225E-1	5.28658E+1	3.78994E-2	8.46051E+4
3.98660E+1	3.94160E+1	1.33154E-5	4.99910E-1	5.13239E-1	5.28998E+1	3.80255E-2	8.46071E+4
3.99449E+1	3.94956E+1	1.33086E-5	4.99910E-1	5.13270E-1	5.28697E+1	3.79474E-2	8.46091E+4
4.00127E+1	3.95627E+1	1.33076E-5	4.99910E-1	5.13295E-1	5.28448E+1	3.79007E-2	8.46111E+4
4.00649E+1	3.96124E+1	1.33019E-5	4.99910E-1	5.13274E-1	5.29071E+1	3.78763E-2	8.46131E+4
4.00992E+1	3.96438E+1	1.32968E-5	4.99910E-1	5.13280E-1	5.28313E+1	3.79073E-2	8.46151E+4
4.02214E+1	3.97531E+1	1.32864E-5	4.99910E-1	5.13284E-1	5.28027E+1	3.79456E-2	8.46171E+4
4.02857E+1	3.98199E+1	1.32739E-5	4.99910E-1	5.13277E-1	5.28200E+1	3.79362E-2	8.46191E+4
4.03480E+1	3.98888E+1	1.32692E-5	4.99910E-1	5.13312E-1	5.28167E+1	3.79446E-2	8.46211E+4
4.04216E+1	3.99551E+1	1.32657E-5	4.99910E-1	5.13355E-1	5.28251E+1	3.78865E-2	8.46231E+4
4.04895E+1	4.00214E+1	1.32568E-5	4.99910E-1	5.13396E-1	5.28625E+1	3.78374E-2	8.46251E+4
4.05586E+1	4.00865E+1	1.32407E-5	4.99910E-1	5.13431E-1	5.27667E+1	3.78616E-2	8.46271E+4
4.06190E+1	4.01360E+1	1.32260E-5	4.99910E-1	5.13447E-1	5.29046E+1	3.78603E-2	8.46291E+4
4.06977E+1	4.02154E+1	1.32143E-5	4.99910E-1	5.13441E-1	5.29191E+1	3.78385E-2	8.46311E+4
4.07691E+1	4.02797E+1	1.32017E-5	4.99910E-1	5.13432E-1	5.28669E+1	3.78675E-2	8.46331E+4
4.08140E+1	4.03160E+1	1.31947E-5	4.99910E-1	5.13443E-1	5.28688E+1	3.79240E-2	8.46351E+4
4.09125E+1	4.04054E+1	1.31938E-5	4.99910E-1	5.13455E-1	5.28321E+1	3.79529E-2	8.46371E+4
4.09818E+1	4.04756E+1	1.31883E-5	4.99910E-1	5.13467E-1	5.27905E+1	3.78163E-2	8.46391E+4
4.10505E+1	4.05414E+1	1.31860E-5	4.99910E-1	5.13480E-1	5.28218E+1	3.79300E-2	8.46411E+4
4.11191E+1	4.06041E+1	1.31842E-5	4.99910E-1	5.13491E-1	5.27447E+1	3.79405E-2	8.46431E+4
4.11566E+1	4.06337E+1	1.31722E-5	4.99910E-1	5.13499E-1	5.27808E+1	3.79442E-2	8.46451E+4
4.12632E+1	4.07307E+1	1.31669E-5	4.99910E-1	5.13502E-1	5.28331E+1	3.79934E-2	8.46471E+4
4.13324E+1	4.07977E+1	1.31662E-5	4.99910E-1	5.13492E-1	5.28172E+1	3.79305E-2	8.46491E+4
4.13910E+1	4.08500E+1	1.31626E-5	4.99910E-1	5.13499E-1	5.27541E+1	3.78844E-2	8.46511E+4
4.14707E+1	4.09230E+1	1.31640E-5	4.99910E-1	5.13527E-1	5.28028E+1	3.79427E-2	8.46531E+4
4.15383E+1	4.09885E+1	1.31635E-5	4.99910E-1	5.13560E-1	5.28408E+1	3.79023E-2	8.46551E+4
4.15820E+1	4.10340E+1	1.31616E-5	4.99910E-1	5.13573E-1	5.28376E+1	3.79799E-2	8.46571E+4
4.16723E+1	4.11179E+1	1.31531E-5	4.99910E-1	5.13585E-1	5.27668E+1	3.80011E-2	8.46591E+4
4.17360E+1	4.11807E+1	1.31346E-5	4.99910E-1	5.13596E-1	5.27108E+1	3.80129E-2	8.46611E+4
4.17815E+1	4.12267E+1	1.31237E-5	4.99910E-1	5.13605E-1	5.27477E+1	3.80143E-2	8.46631E+4
4.18150E+1	4.12604E+1	1.31216E-5	4.99910E-1	5.13599E-1	5.27475E+1	3.80194E-2	8.46651E+4
4.19351E+1	4.13794E+1	1.31159E-5	4.99910E-1	5.13593E-1	5.27137E+1	3.79521E-2	8.46671E+4
4.19982E+1	4.14399E+1	1.31078E-5	4.99910E-1	5.13605E-1	5.26711E+1	3.80220E-2	8.46691E+4
4.20608E+1	4.15002E+1	1.30979E-5	4.99910E-1	5.13616E-1	5.26599E+1	3.80109E-2	8.46711E+4
4.21260E+1	4.15730E+1	1.30813E-5	4.99910E-1	5.13628E-1	5.25702E+1	3.79515E-2	8.46731E+4
4.21944E+1	4.16420E+1	1.30756E-5	4.99910E-1	5.13641E-1	5.25214E+1	3.80460E-2	8.46751E+4
4.22610E+1	4.17098E+1	1.30686E-5	4.99910E-1	5.13653E-1	5.26201E+1	3.79758E-2	8.46771E+4
4.23120E+1	4.17630E+1	1.30582E-5	4.99910E-1	5.13666E-1	5.26237E+1	3.79158E-2	8.46791E+4
4.23865E+1	4.18331E+1	1.30496E-5	4.99910E-1	5.13696E-1	5.26266E+1	3.79232E-2	8.46811E+4
4.24510E+1	4.18990E+1	1.30346E-5	4.99910E-1	5.13721E-1	5.26974E+1	3.79708E-2	8.46831E+4
4.24850E+1	4.19360E+1	1.30189E-5	4.99910E-1	5.13700E-1	5.26907E+1	3.79447E-2	8.46851E+4
4.25837E+1	4.20313E+1	1.30114E-5	4.99910E-1	5.13736E-1	5.26146E+1	3.79126E-2	8.46871E+4
4.26490E+1	4.20996E+1	1.30067E-5	4.99910E-1	5.13763E-1	5.26836E+1	3.78266E-2	8.46891E+4
4.27119E+1	4.21639E+1	1.29966E-5	4.99910E-1	5.13768E-1	5.27012E+1	3.78869E-2	8.46911E+4
4.27741E+1	4.22262E+1	1.29905E-5	4.99910E-1	5.13756E-1	5.27067E+1	3.78202E-2	8.46931E+4
4.28410E+1	4.22940E+1	1.29865E-5	4.99910E-1	5.13808E-1	5.27249E+1	3.77548E-2	8.46951E+4
4.29103E+1	4.23540E+1	1.29780E-5	4.99910E-1	5.13849E-1	5.26546E+1	3.79543E-2	8.46971E+4
4.29785E+1	4.24165E+1	1.29661E-5	4.99910E-1	5.13860E-1	5.25711E+1	3.79462E-2	8.46991E+4
4.30300E+1	4.24710E+1	1.29573E-5	4.99910E-1	5.13872E-1	5.26885E+1	3.78324E-2	8.47011E+4
4.31085E+1	4.25545E+1	1.29470E-5	4.99910E-1	5.13884E-1	5.26717E+1	3.79208E-2	8.47031E+4
4.31771E+1	4.26188E+1	1.29344E-5	4.99910E-1	5.13897E-1	5.27135E+1	3.78340E-2	8.47051E+4
4.32180E+1	4.26530E+1	1.29259E-5	4.99910E-1	5.13908E-1	5.27535E+1	3.78647E-2	8.47070E+4
4.33119E+1	4.27494E+1	1.29142E-5	4.99910E-1	5.13920E-1	5.27795E+1	3.79661E-2	8.47091E+4
4.33772E+1	4.28124E+1	1.29066E-5	4.99910E-1	5.13920E-1	5.27531E+1	3.78673E-2	8.47111E+4
4.34417E+1	4.28748E+1	1.29081E-5	4.99910E-1	5.13904E-1	5.26570E+1	3.78893E-2	8.47131E+4
4.35058E+1	4.29378E+1	1.29080E-5	4.99910E-1	5.13916E-1	5.26883E+1	3.79565E-2	8.47151E+4
4.35413E+1	4.29678E+1	1.29042E-5	4.99910E-1	5.13924E-1	5.26770E+1	3.78731E-2	8.47171E+4
4.36426E+1	4.30621E+1	1.28986E-5	4.99910E-1	5.13938E-1	5.27029E+1	3.79601E-2	8.47191E+4
4.37083E+1	4.31268E+1	1.28928E-5	4.99910E-1	5.13950E-1	5.26970E+1	3.79239E-2	8.47211E+4
4.37620E+1	4.31790E+1	1.28817E-5	4.99910E-1	5.13992E-1	5.26203E+1	3.79209E-2	8.47231E+4
4.38386E+1	4.32591E+1	1.28716E-5	4.99910E-1	5.14013E-1	5.25997E+1	3.79260E-2	8.47251E+4
4.39057E+1	4.33281E+1	1.28631E-5	4.99910E-1	5.14022E-1	5.27475E+1	3.79033E-2	8.47271E+4
4.39460E+1	4.33690E+1	1.28522E-5	4.99910E-1	5.13999E-1	5.26950E+1	3.79646E-2	8.47291E+4
4.40380E+1	4.34610E+1	1.28460E-5	4.99910E-1	5.14011E-1	5.26984E+1	3.79122E-2	8.47311E+4
4.41044E+1	4.35267E+1	1.28469E-5	4.99910E-1	5.14023E-1	5.26529E+1	3.79257E-2	8.47331E+4
4.41705E+1	4.35881E+1	1.28435E-5	4.99910E-1	5.14040E-1	5.27145E+1	3.79351E-2	8.47351E+4
4.42362E+1	4.36475E+1	1.28374E-5	4.99910E-1	5.14073E-1	5.27497E+1	3.79838E-2	8.47371E+4
4.42715E+1	4.36842E+1	1.28306E-5	4.99910E-1	5.14093E-1	5.26388E+1	3.79732E-2	8.47391E+4
4.43677E+1	4.37803E+1	1.28228E-5	4.99910E-1	5.14108E-1	5.27272E+1	3.79540E-2	8.47411E+4
4.44322E+1	4.38419E+1	1.28184E-5	4.99910E-1	5.14120E-1	5.27379E+1	3.80234E-2	8.47431E+4
4.44930E+1	4.39000E+1	1.28136E-5	4.99910E-1	5.14103E-1	5.27354E+1	3.79988E-2	8.47451E+4
4.45656E+1	4.39733E+1	1.28104E-5	4.99910E-1	5.14120E-1	5.27234E+1	3.78893E-2	8.47471E+4
4.46330E+1	4.40403E+1	1.28013E-5	4.99910E-1	5.14154E-1	5.26790E+1	3.78739E-2	8.47491E+4
4.46800E+1	4.40860E+1	1.27936E-5	4.99910E-1	5.14167E-1	5.26466E+1	3.79418E-2	8.47511E+4
4.47651E+1	4.41607E+1	1.27898E-5	4.99910E-1	5.14198E-1	5.27049E+1	3.79947E-2	8.47530E+4
4.48335E+1	4.42277E+1	1.27833E-5	4.99910E-1	5.14228E-1	5.27251E+1	3.79095E-2	8.47550E+4
4.48846E+1	4.42812E+1	1.27766E-5	4.99910E-1	5.14242E-1	5.27632E+1	3.79571E-2	8.47571E+4
4.49180E+1	4.43158E+1	1.27648E-5	4.99910E-1	5.14259E-1	5.26337E+1	3.79851E-2	8.47590E+4
4.50381E+1	4.44320E+1	1.27532E-5	4.99910E-1	5.14319E-1	5.26209E+1	3.78372E-2	8.47610E+4
4.51039E+1	4.44924E+1	1.27452E-5	4.99910E-1	5.14339E-1	5.27147E+1	3.78580E-2	8.47630E+4
4.51685E+1	4.45526E+1	1.27327E-5	4.99910E-1	5.14303E-1	5.27340E+1	3.78816E-2	8.47650E+4
4.52340E+1	4.46190E+1	1.27182E-5	4.99910E-1	5.14326E-1	5.27443E+1	3.78790E-2	8.47671E+4
4.53051E+1	4.46846E+1	1.27082E-5	4.99910E-1	5.14336E-1	5.26838E+1	3.79271E-2	8.47690E+4
4.53730E+1	4.47490E+1	1.27019E-5	4.99910E-1	5.14325E-1	5.27235E+1	3.78694E-2	8.47711E+4
4.54220E+1	4.47980E+1	1.27008E-5	4.99910E-1	5.14335E-1	5.26013E+1	3.79320E-2	8.47731E+4
4.55030E+1	4.48790E+1	1.27040E-5	4.99910E-1	5.14327E-1	5.25293E+1	3.78942E-2	8.47751E+4
4.55701E+1	4.49445E+1	1.27015E-5	4.99910E-1	5.14327E-1	5.26520E+1	3.79077E-2	8.47771E+4
4.56203E+1	4.49924E+1	1.26983E-5	4.99910E-1	5.14370E-1	5.26821E+1	3.79152E-2	8.47791E+4
4.56534E+1	4.50237E+1	1.26928E-5	4.99910E-1	5.14376E-1	5.26391E+1	3.79303E-2	8.47811E+4
4.57721E+1	4.51368E+1	1.26782E-5	4.99910E-1	5.14408E-1	5.26300E+1	3.78937E-2	8.47831E+4
4.58377E+1	4.52021E+1	1.26672E-5	4.99910E-1	5.14429E-1	5.27296E+1	3.79290E-2	8.47850E+4
4.59022E+1	4.52675E+1	1.26650E-5	4.99910E-1	5.14394E-1	5.27784E+1	3.78400E-2	8.47870E+4
4.59670E+1	4.53380E+1	1.26605E-5	4.99910E-1	5.14392E-1	5.26922E+1	3.79577E-2	8.47891E+4
4.60365E+1	4.54051E+1	1.26517E-5	4.99910E-1	5.14404E-1	5.27606E+1	3.79743E-2	8.47910E+4
4.61040E+1	4.54732E+1	1.26427E-5	4.99910E-1	5.14416E-1	5.25428E+1	3.78859E-2	8.47930E+4
4.61540E+1	4.55280E+1	1.26339E-5	4.99910E-1	5.14429E-1	5.26276E+1	3.79261E-2	8.47951E+4
4.62334E+1	4.55956E+1	1.26254E-5	4.99910E-1	5.14459E-1	5.25914E+1	3.79148E-2	8.47970E+4
4.62985E+1	4.56581E+1	1.26196E-5	4.99910E-1	5.14482E-1	5.26313E+1	3.80316E-2	8.47991E+4
4.63480E+1	4.57095E+1	1.26178E-5	4.99910E-1	5.14461E-1	5.26351E+1	3.79410E-2	8.48010E+4
4.63823E+1	4.57446E+1	1.26120E-5	4.99910E-1	5.14468E-1	5.26814E+1	3.80570E-2	8.48030E+4
4.65037E+1	4.58596E+1	1.26002E-5	4.99910E-1	5.14487E-1	5.26715E+1	3.79611E-2	8.48051E+4
4.65705E+1	4.59239E+1	1.25924E-5	4.99910E-1	5.14491E-1	5.26217E+1	3.79837E-2	8.48071E+4
4.66357E+1	4.59896E+1	1.25876E-5	4.99910E-1	5.14480E-1	5.26154E+1	3.79424E-2	8.48091E+4
4.66727E+1	4.60219E+1	1.25849E-5	4.99910E-1	5.14490E-1	5.26777E+1	3.78705E-2	8.48111E+4
4.67773E+1	4.61191E+1	1.25826E-5	4.99910E-1	5.14534E-1	5.27306E+1	3.79465E-2	8.48130E+4
4.68439E+1	4.61845E+1	1.25702E-5	4.99910E-1	5.14545E-1	5.27035E+1	3.79822E-2	8.48150E+4
4.68980E+1	4.62410E+1	1.25613E-5	4.99910E-1	5.14528E-1	5.28236E+1	3.79023E-2	8.48171E+4
4.69759E+1	4.63189E+1	1.25576E-5	4.99910E-1	5.14549E-1	5.26724E+1	3.79647E-2	8.48190E+4
4.70451E+1	4.63804E+1	1.25511E-5	4.99910E-1	5.14585E-1	5.25788E+1	3.80550E-2	8.48211E+4
4.70880E+1	4.64140E+1	1.25463E-5	4.99910E-1	5.14631E-1	5.26652E+1	3.79931E-2	8.48230E+4
4.71790E+1	4.65034E+1	1.25418E-5	4.99910E-1	5.14642E-1	5.26725E+1	3.78222E-2	8.48251E+4
4.72470E+1	4.65662E+1	1.25382E-5	4.99910E-1	5.14654E-1	5.26168E+1	3.79460E-2	8.48271E+4
4.72917E+1	4.66092E+1	1.25293E-5	4.99910E-1	5.14661E-1	5.26561E+1	3.79475E-2	8.48290E+4
4.73248E+1	4.66433E+1	1.25135E-5	4.99910E-1	5.14656E-1	5.27693E+1	3.78761E-2	8.48311E+4
4.74083E+1	4.67259E+1	1.25026E-5	4.99910E-1	5.14662E-1	5.27482E+1	3.78951E-2	8.48331E+4
4.75116E+1	4.68266E+1	1.24987E-5	4.99910E-1	5.14701E-1	5.26804E+1	3.79388E-2	8.48351E+4
4.75759E+1	4.68921E+1	1.24965E-5	4.99910E-1	5.14713E-1	5.26714E+1	3.79180E-2	8.48371E+4
4.76390E+1	4.69660E+1	1.24884E-5	4.99910E-1	5.14700E-1	5.27012E+1	3.79524E-2	8.48391E+4
4.77107E+1	4.70294E+1	1.24795E-5	4.99910E-1	5.14700E-1	5.26892E+1	3.79965E-2	8.48410E+4
4.77782E+1	4.70929E+1	1.24736E-5	4.99910E-1	5.14710E-1	5.27022E+1	3.79814E-2	8.48430E+4
4.78270E+1	4.71430E+1	1.24714E-5	4.99910E-1	5.14723E-1	5.27170E+1	3.78941E-2	8.48451E+4
4.79075E+1	4.72257E+1	1.24651E-5	4.99910E-1	5.14715E-1	5.26596E+1	3.79791E-2	8.48470E+4
4.79728E+1	4.72955E+1	1.24576E-5	4.99910E-1	5.14709E-1	5.26088E+1	3.80123E-2	8.48490E+4
4.80230E+1	4.73452E+1	1.24530E-5	4.99910E-1	5.14723E-1	5.26161E+1	3.79268E-2	8.48510E+4
4.80573E+1	4.73725E+1	1.24506E-5	4.99910E-1	5.14739E-1	5.26629E+1	3.80582E-2	8.48530E+4
4.81750E+1	4.74847E+1	1.24420E-5	4.99910E-1	5.14796E-1	5.27134E+1	3.79550E-2	8.48551E+4
4.82412E+1	4.75492E+1	1.24280E-5	4.99910E-1	5.14833E-1	5.26433E+1	3.80124E-2	8.48570E+4
4.83079E+1	4.76116E+1	1.24221E-5	4.99910E-1	5.14845E-1	5.26371E+1	3.79595E-2	8.48590E+4
4.83730E+1	4.76900E+1	1.24239E-5	4.99910E-1	5.14858E-1	5.26294E+1	3.79538E-2	8.48610E+4
4.84438E+1	4.77548E+1	1.24168E-5	4.99910E-1	5.14856E-1	5.26188E+1	3.78989E-2	8.48631E+4
4.85129E+1	4.78175E+1	1.24079E-5	4.99910E-1	5.14845E-1	5.26832E+1	3.79999E-2	8.48650E+4
4.85660E+1	4.78650E+1	1.24065E-5	4.99910E-1	5.14854E-1	5.26694E+1	3.79570E-2	8.48671E+4
4.86462E+1	4.79394E+1	1.24096E-5	4.99910E-1	5.14885E-1	5.26209E+1	3.80090E-2	8.48690E+4
4.87124E+1	4.80050E+1	1.24082E-5	4.99910E-1	5.14922E-1	5.27122E+1	3.79795E-2	8.48711E+4
4.87450E+1	4.80390E+1	1.23993E-5	4.99910E-1	5.14965E-1	5.25911E+1	3.79430E-2	8.48731E+4
4.88496E+1	4.81401E+1	1.23857E-5	4.99910E-1	5.14954E-1	5.26054E+1	3.79098E-2	8.48750E+4
4.89173E+1	4.82014E+1	1.23743E-5	4.99910E-1	5.14952E-1	5.25989E+1	3.79917E-2	8.48771E+4
4.89817E+1	4.82684E+1	1.23677E-5	4.99910E-1	5.14956E-1	5.26655E+1	3.79931E-2	8.48790E+4
4.90450E+1	4.83379E+1	1.23642E-5	4.99910E-1	5.14946E-1	5.26516E+1	3.79819E-2	8.48810E+4
4.91126E+1	4.84036E+1	1.23590E-5	4.99910E-1	5.14973E-1	5.25991E+1	3.79957E-2	8.48830E+4
4.91814E+1	4.84656E+1	1.23509E-5	4.99910E-1	5.15000E-1	5.26558E+1	3.80404E-2	8.48851E+4
4.92493E+1	4.85300E+1	1.23409E-5	4.99910E-1	5.15011E-1	5.26685E+1	3.80631E-2	8.48871E+4
4.93000E+1	4.85860E+1	1.23336E-5	4.99910E-1	5.15055E-1	5.25541E+1	3.79940E-2	8.48890E+4
4.93787E+1	4.86640E+1	1.23293E-5	4.99910E-1	5.15056E-1	5.25293E+1	3.79189E-2	8.48911E+4
4.94473E+1	4.87284E+1	1.23209E-5	4.99910E-1	5.15047E-1	5.25874E+1	3.80574E-2	8.48930E+4
4.94880E+1	4.87650E+1	1.23156E-5	4.99910E-1	5.15059E-1	5.26772E+1	3.79419E-2	8.48951E+4
4.95810E+1	4.88538E+1	1.23117E-5	4.99910E-1	5.15070E-1	5.26704E+1	3.80162E-2	8.48971E+4
4.96467E+1	4.89299E+1	1.23044E-5	4.99910E-1	5.15083E-1	5.26725E+1	3.79894E-2	8.48991E+4
4.96895E+1	4.89771E+1	1.22968E-5	4.99910E-1	5.15095E-1	5.26803E+1	3.79771E-2	8.49011E+4
4.97221E+1	4.90091E+1	1.22891E-5	4.99910E-1	5.15101E-1	5.26493E+1	3.79989E-2	8.49030E+4
4.98056E+1	4.90917E+1	1.22849E-5	4.99910E-1	5.15112E-1	5.25586E+1	3.80505E-2	8.49051E+4
4.98810E+1	4.91664E+1	1.22728E-5	4.99910E-1	5.15130E-1	5.26092E+1	3.79964E-2	8.49070E+4
4.99133E+1	4.91979E+1	1.22608E-5	4.99910E-1	5.15135E-1	5.26500E+1	3.80172E-2	8.49091E+4
5.00401E+1	4.93175E+1	1.22533E-5	4.99910E-1	5.15171E-1	5.25982E+1	3.79311E-2	8.49110E+4
5.01024E+1	4.93825E+1	1.22460E-5	4.99910E-1	5.15196E-1	5.25838E+1	3.79354E-2	8.49131E+4
5.01637E+1	4.94488E+1	1.22371E-5	4.99910E-1	5.15186E-1	5.26764E+1	3.79162E-2	8.49150E+4
5.02270E+1	4.95150E+1	1.22239E-5	4.99910E-1	5.15191E-1	5.26455E+1	3.79596E-2	8.49170E+4
5.02932E+1	4.95806E+1	1.22124E-5	4.99910E-1	5.15203E-1	5.25863E+1	3.79522E-2	8.49190E+4
5.03581E+1	4.96445E+1	1.22095E-5	4.99910E-1	5.15214E-1	5.26726E+1	3.80015E-2	8.49210E+4
5.04080E+1	4.96930E+1	1.22088E-5	4.99910E-1	5.15258E-1	5.26845E+1	3.79814E-2	8.49230E+4
5.04861E+1	4.97725E+1	1.22106E-5	4.99910E-1	5.15296E-1	5.26334E+1	3.81470E-2	8.49250E+4
5.05485E+1	4.98409E+1	1.22014E-5	4.99910E-1	5.15320E-1	5.25417E+1	3.80585E-2	8.49270E+4
5.05955E+1	4.98923E+1	1.22024E-5	4.99910E-1	5.15299E-1	5.25668E+1	3.80494E-2	8.49290E+4
5.06286E+1	4.99252E+1	1.22189E-5	4.99910E-1	5.15293E-1	5.25916E+1	3.80670E-2	8.49310E+4
5.07038E+1	5.00026E+1	1.22118E-5	4.99910E-1	5.15285E-1	5.25237E+1	3.80333E-2	8.49330E+4
5.08040E+1	5.00980E+1	1.21982E-5	4.99910E-1	5.15278E-1	5.25941E+1	3.80199E-2	8.49350E+4
5.08656E+1	5.01496E+1	1.21936E-5	4.99910E-1	5.15293E-1	5.25894E+1	3.79178E-2	8.49370E+4
5.09270E+1	5.02270E+1	1.21842E-5	4.99910E-1	5.15313E-1	5.26596E+1	3.79741E-2	8.49390E+4
5.09937E+1	5.02968E+1	1.21717E-5	4.99910E-1	5.15314E-1	5.26768E+1	3.79073E-2	8.49410E+4
5.10586E+1	5.03639E+1	1.21639E-5	4.99910E-1	5.15302E-1	5.26669E+1	3.78975E-2	8.49430E+4
5.11080E+1	5.04140E+1	1.21488E-5	4.99910E-1	5.15291E-1	5.27783E+1	3.80073E-2	8.49450E+4
5.11843E+1	5.04962E+1	1.21336E-5	4.99910E-1	5.15279E-1	5.28115E+1	3.79395E-2	8.49470E+4
5.12462E+1	5.05592E+1	1.21279E-5	4.99910E-1	5.15267E-1	5.27132E+1	3.79833E-2	8.49490E+4
5.12928E+1	5.06053E+1	1.21208E-5	4.99910E-1	5.15259E-1	5.27288E+1	3.80357E-2	8.49510E+4
5.13251E+1	5.06385E+1	1.21153E-5	4.99910E-1	5.15265E-1	5.27968E+1	3.80069E-2	8.49530E+4
5.14369E+1	5.07488E+1	1.21129E-5	4.99910E-1	5.15273E-1	5.27856E+1	3.80342E-2	8.49550E+4
5.14979E+1	5.08178E+1	1.21125E-5	4.99910E-1	5.15262E-1	5.27999E+1	3.80584E-2	8.49570E+4
5.15584E+1	5.08896E+1	1.21117E-5	4.99910E-1	5.15249E-1	5.27970E+1	3.80131E-2	8.49590E+4
5.16180E+1	5.09520E+1	1.21093E-5	4.99910E-1	5.15237E-1	5.26866E+1	3.80738E-2	8.49610E+4
5.16833E+1	5.10203E+1	1.21042E-5	4.99910E-1	5.15212E-1	5.26807E+1	3.79879E-2	8.49630E+4
5.17467E+1	5.10863E+1	1.20902E-5	4.99910E-1	5.15178E-1	5.27372E+1	3.80555E-2	8.49650E+4
5.17950E+1	5.11360E+1	1.20806E-5	4.99910E-1	5.15165E-1	5.27104E+1	3.80199E-2	8.49670E+4
5.18726E+1	5.12128E+1	1.20789E-5	4.99910E-1	5.15134E-1	5.26950E+1	3.80151E-2	8.49690E+4
5.19356E+1	5.12798E+1	1.20809E-5	4.99910E-1	5.15110E-1	5.27700E+1	3.80040E-2	8.49710E+4
5.19833E+1	5.13298E+1	1.20725E-5	4.99910E-1	5.15132E-1	5.27760E+1	3.79195E-2	8.49730E+4
5.20167E+1	5.13602E+1	1.20538E-5	4.99910E-1	5.15138E-1	5.27850E+1	3.79858E-2	8.49750E+4
5.21313E+1	5.14778E+1	1.20390E-5	4.99910E-1	5.15147E-1	5.27527E+1	3.79435E-2	8.49770E+4
5.21935E+1	5.15372E+1	1.20278E-5	4.99910E-1	5.15127E-1	5.27297E+1	3.80764E-2	8.49790E+4
5.22555E+1	5.15927E+1	1.20222E-5	4.99910E-1	5.15094E-1	5.27618E+1	3.80335E-2	8.49810E+4
5.23180E+1	5.16590E+1	1.20202E-5	4.99910E-1	5.15076E-1	5.27329E+1	3.80169E-2	8.49830E+4
5.23853E+1	5.17304E+1	1.20163E-5	4.99910E-1	5.15051E-1	5.27733E+1	3.80004E-2	8.49851E+4
5.24512E+1	5.17961E+1	1.20159E-5	4.99910E-1	5.15016E-1	5.27245E+1	3.80114E-2	8.49871E+4
5.25030E+1	5.18390E+1	1.20116E-5	4.99910E-1	5.15003E-1	5.26698E+1	3.80110E-2	8.49890E+4
5.25776E+1	5.19222E+1	1.20010E-5	4.99910E-1	5.15010E-1	5.26975E+1	3.80301E-2	8.49910E+4
5.26394E+1	5.19854E+1	1.19861E-5	4.99910E-1	5.15013E-1	5.27537E+1	3.79924E-2	8.49930E+4
5.26710E+1	5.20150E+1	1.19782E-5	4.99910E-1	5.14970E-1	5.26931E+1	3.79796E-2	8.49950E+4
5.27691E+1	5.21174E+1	1.19771E-5	4.99910E-1	5.14934E-1	5.27346E+1	3.80161E-2	8.49970E+4
5.28354E+1	5.21808E+1	1.19749E-5	4.99910E-1	5.14919E-1	5.27150E+1	3.79920E-2	8.49990E+4
5.28988E+1	5.22478E+1	1.19686E-5	4.99910E-1	5.14941E-1	5.27023E+1	3.79952E-2	8.50010E+4
5.29604E+1	5.23164E+1	1.19553E-5	4.99910E-1	5.14952E-1	5.26826E+1	3.79040E-2	8.50030E+4
5.29929E+1	5.23485E+1	1.19452E-5	4.99910E-1	5.14953E-1	5.27469E+1	3.78951E-2	8.50050E+4
5.30896E+1	5.24451E+1	1.19397E-5	4.99910E-1	5.14962E-1	5.28421E+1	3.79574E-2	8.50070E+4
5.31533E+1	5.25093E+1	1.19261E-5	4.99910E-1	5.14996E-1	5.27931E+1	3.79768E-2	8.50090E+4
5.32060E+1	5.25620E+1	1.19129E-5	4.99910E-1	5.14964E-1	5.27610E+1	3.79884E-2	8.50110E+4
5.32802E+1	5.26383E+1	1.19057E-5	4.99910E-1	5.14926E-1	5.26938E+1	3.79652E-2	8.50130E+4
5.33442E+1	5.27019E+1	1.19035E-5	4.99910E-1	5.14894E-1	5.26758E+1	3.78849E-2	8.50150E+4
5.33830E+1	5.27390E+1	1.19012E-5	4.99910E-1	5.14883E-1	5.26723E+1	3.78968E-2	8.50170E+4
5.34729E+1	5.28322E+1	1.18917E-5	4.99910E-1	5.14894E-1	5.27047E+1	3.79086E-2	8.50190E+4
5.35362E+1	5.29004E+1	1.18792E-5	4.99910E-1	5.14887E-1	5.26808E+1	3.79482E-2	8.50210E+4
5.35778E+1	5.29449E+1	1.18684E-5	4.99910E-1	5.14846E-1	5.26632E+1	3.78650E-2	8.50230E+4
5.36095E+1	5.29784E+1	1.18640E-5	4.99910E-1	5.14829E-1	5.27284E+1	3.79294E-2	8.50250E+4
5.36906E+1	5.30618E+1	1.18631E-5	4.99910E-1	5.14813E-1	5.27648E+1	3.78967E-2	8.50270E+4
5.37917E+1	5.31612E+1	1.18547E-5	4.99910E-1	5.14823E-1	5.27510E+1	3.78847E-2	8.50290E+4
5.38544E+1	5.32218E+1	1.18397E-5	4.99910E-1	5.14835E-1	5.28120E+1	3.78619E-2	8.50310E+4
5.39140E+1	5.32780E+1	1.18310E-5	4.99910E-1	5.14830E-1	5.28672E+1	3.78790E-2	8.50330E+4
5.39876E+1	5.33529E+1	1.18287E-5	4.99910E-1	5.14819E-1	5.27037E+1	3.79984E-2	8.50350E+4
5.40547E+1	5.34154E+1	1.18287E-5	4.99910E-1	5.14807E-1	5.27362E+1	3.79811E-2	8.50370E+4
5.41000E+1	5.34510E+1	1.18305E-5	4.99910E-1	5.14798E-1	5.27566E+1	3.79339E-2	8.50390E+4
5.41832E+1	5.35410E+1	1.18310E-5	4.99910E-1	5.14766E-1	5.27216E+1	3.80801E-2	8.50410E+4
5.42467E+1	5.36100E+1	1.18271E-5	4.99910E-1	5.14727E-1	5.27128E+1	3.81132E-2	8.50430E+4
5.42944E+1	5.36586E+1	1.18225E-5	4.99910E-1	5.14685E-1	5.26243E+1	3.80250E-2	8.50450E+4
5.43286E+1	5.36896E+1	1.18209E-5	4.99910E-1	5.14680E-1	5.26261E+1	3.80321E-2	8.50470E+4
5.44466E+1	5.38016E+1	1.18187E-5	4.99910E-1	5.14663E-1	5.26059E+1	3.80322E-2	8.50490E+4
5.45094E+1	5.38671E+1	1.18202E-5	4.99910E-1	5.14652E-1	5.26395E+1	3.81205E-2	8.50510E+4
5.45718E+1	5.39332E+1	1.18203E-5	4.99910E-1	5.14640E-1	5.26378E+1	3.82297E-2	8.50530E+4
5.46370E+1	5.40040E+1	1.18177E-5	4.99910E-1	5.14627E-1	5.25647E+1	3.82610E-2	8.50550E+4
5.47058E+1	5.40668E+1	1.18207E-5	4.99910E-1	5.14602E-1	5.25035E+1	3.82290E-2	8.50570E+4
5.47723E+1	5.41317E+1	1.18334E-5	4.99910E-1	5.14569E-1	5.24503E+1	3.81577E-2	8.50590E+4
5.48210E+1	5.41860E+1	1.18441E-5	4.99910E-1	5.14522E-1	5.24175E+1	3.81237E-2	8.50610E+4
5.49009E+1	5.42637E+1	1.18424E-5	4.99910E-1	5.14543E-1	5.25817E+1	3.81005E-2	8.50630E+4
5.49639E+1	5.43291E+1	1.18311E-5	4.99910E-1	5.14571E-1	5.26713E+1	3.81554E-2	8.50650E+4
5.49940E+1	5.43620E+1	1.18141E-5	4.99910E-1	5.14560E-1	5.26375E+1	3.81042E-2	8.50670E+4
5.50952E+1	5.44641E+1	1.17996E-5	4.99910E-1	5.14548E-1	5.26515E+1	3.81022E-2	8.50690E+4
5.51631E+1	5.45350E+1	1.17858E-5	4.99910E-1	5.14548E-1	5.26721E+1	3.80580E-2	8.50711E+4
5.52269E+1	5.45922E+1	1.17764E-5	4.99910E-1	5.14570E-1	5.25728E+1	3.80407E-2	8.50731E+4
5.52892E+1	5.46450E+1	1.17720E-5	4.99910E-1	5.14584E-1	5.26525E+1	3.79594E-2	8.50750E+4
5.53530E+1	5.47300E+1	1.17665E-5	4.99910E-1	5.14603E-1	5.27150E+1	3.80455E-2	8.50770E+4
5.54207E+1	5.47850E+1	1.17575E-5	4.99910E-1	5.14594E-1	5.27545E+1	3.80377E-2	8.50790E+4
5.54876E+1	5.48444E+1	1.17470E-5	4.99910E-1	5.14562E-1	5.27625E+1	3.79737E-2	8.50810E+4
5.55390E+1	5.49010E+1	1.17397E-5	4.99910E-1	5.14577E-1	5.27389E+1	3.80576E-2	8.50830E+4
5.56138E+1	5.49865E+1	1.17271E-5	4.99910E-1	5.14573E-1	5.27151E+1	3.79952E-2	8.50851E+4
5.56791E+1	5.50561E+1	1.17081E-5	4.99910E-1	5.14560E-1	5.27802E+1	3.80320E-2	8.50871E+4
5.57180E+1	5.50950E+1	1.16968E-5	4.99910E-1	5.14548E-1	5.27478E+1	3.79891E-2	8.50891E+4
5.58110E+1	5.51822E+1	1.16921E-5	4.99910E-1	5.14561E-1	5.27458E+1	3.80596E-2	8.50910E+4
5.58769E+1	5.52483E+1	1.16883E-5	4.99910E-1	5.14554E-1	5.27675E+1	3.80684E-2	8.50930E+4
5.59421E+1	5.53125E+1	1.16879E-5	4.99910E-1	5.14509E-1	5.27226E+1	3.79584E-2	8.50950E+4
5.60069E+1	5.53749E+1	1.16865E-5	4.99910E-1	5.14475E-1	5.27856E+1	3.80562E-2	8.50970E+4
5.60417E+1	5.54070E+1	1.16826E-5	4.99910E-1	5.14468E-1	5.27995E+1	3.81543E-2	8.50991E+4
5.61441E+1	5.55018E+1	1.16835E-5	4.99910E-1	5.14471E-1	5.27635E+1	3.80607E-2	8.51011E+4
5.62112E+1	5.55673E+1	1.16715E-5	4.99910E-1	5.14437E-1	5.27331E+1	3.79701E-2	8.51031E+4
5.62650E+1	5.56290E+1	1.16545E-5	4.99910E-1	5.14420E-1	5.27502E+1	3.79356E-2	8.51050E+4
5.63432E+1	5.56922E+1	1.16459E-5	4.99910E-1	5.14409E-1	5.28011E+1	3.79743E-2	8.51070E+4
5.64090E+1	5.57522E+1	1.16402E-5	4.99910E-1	5.14399E-1	5.27853E+1	3.79946E-2	8.51090E+4
5.64510E+1	5.57960E+1	1.16301E-5	4.99910E-1	5.14352E-1	5.28691E+1	3.79774E-2	8.51110E+4
5.65415E+1	5.59018E+1	1.16189E-5	4.99910E-1	5.14357E-1	5.28374E+1	3.79999E-2	8.51130E+4
5.66069E+1	5.59691E+1	1.16119E-5	4.99910E-1	5.14362E-1	5.27713E+1	3.80317E-2	8.51150E+4
5.66534E+1	5.60154E+1	1.16090E-5	4.99910E-1	5.14351E-1	5.27565E+1	3.79755E-2	8.51171E+4
5.66867E+1	5.60505E+1	1.16099E-5	4.99910E-1	5.14345E-1	5.28157E+1	3.80268E-2	8.51190E+4
5.68058E+1	5.61548E+1	1.16086E-5	4.99910E-1	5.14328E-1	5.27867E+1	3.80052E-2	8.51210E+4
5.68705E+1	5.62187E+1	1.15998E-5	4.99910E-1	5.14318E-1	5.28470E+1	3.79801E-2	8.51230E+4
5.69348E+1	5.62873E+1	1.15869E-5	4.99910E-1	5.14306E-1	5.27920E+1	3.80140E-2	8.51250E+4
5.69980E+1	5.63590E+1	1.15802E-5	4.99910E-1	5.14293E-1	5.27817E+1	3.80841E-2	8.51270E+4
5.70688E+1	5.64231E+1	1.15799E-5	4.99910E-1	5.14297E-1	5.27973E+1	3.80292E-2	8.51290E+4
5.71358E+1	5.64851E+1	1.15781E-5	4.99910E-1	5.14308E-1	5.27803E+1	3.79906E-2	8.51311E+4
5.71830E+1	5.65310E+1	1.15713E-5	4.99910E-1	5.14300E-1	5.27843E+1	3.80390E-2	8.51330E+4
5.72628E+1	5.66241E+1	1.15624E-5	4.99910E-1	5.14267E-1	5.28153E+1	3.80509E-2	8.51350E+4
5.73290E+1	5.66875E+1	1.15527E-5	4.99910E-1	5.14235E-1	5.28013E+1	3.80303E-2	8.51370E+4
5.73795E+1	5.67331E+1	1.15453E-5	4.99910E-1	5.14226E-1	5.27441E+1	3.80726E-2	8.51390E+4
5.74133E+1	5.67701E+1	1.15449E-5	4.99910E-1	5.14220E-1	5.27776E+1	3.80711E-2	8.51410E+4
5.75293E+1	5.68974E+1	1.15469E-5	4.99910E-1	5.14200E-1	5.28073E+1	3.80306E-2	8.51430E+4
5.75925E+1	5.69608E+1	1.15418E-5	4.99910E-1	5.14195E-1	5.27860E+1	3.80625E-2	8.51450E+4
5.76549E+1	5.70209E+1	1.15353E-5	4.99910E-1	5.14207E-1	5.27715E+1	3.80250E-2	8.51470E+4
5.76902E+1	5.70562E+1	1.15280E-5	4.99910E-1	5.14198E-1	5.27573E+1	3.80754E-2	8.51490E+4
5.77916E+1	5.71625E+1	1.15205E-5	4.99910E-1	5.14165E-1	5.27589E+1	3.80425E-2	8.51510E+4
5.78570E+1	5.72300E+1	1.15128E-5	4.99910E-1	5.14176E-1	5.28012E+1	3.80855E-2	8.51530E+4
5.79110E+1	5.72770E+1	1.15048E-5	4.99910E-1	5.14170E-1	5.27579E+1	3.80357E-2	8.51550E+4
5.79891E+1	5.73474E+1	1.15014E-5	4.99910E-1	5.14159E-1	5.27168E+1	3.80796E-2	8.51570E+4
5.80581E+1	5.74131E+1	1.15071E-5	4.99910E-1	5.14146E-1	5.27036E+1	3.80968E-2	8.51591E+4
5.81010E+1	5.74560E+1	1.15092E-5	4.99910E-1	5.14098E-1	5.28134E+1	3.81122E-2	8.51610E+4
5.81960E+1	5.75460E+1	1.14974E-5	4.99910E-1	5.14086E-1	5.28223E+1	3.81574E-2	8.51630E+4
5.82618E+1	5.76212E+1	1.14837E-5	4.99910E-1	5.14074E-1	5.27749E+1	3.81173E-2	8.51650E+4
5.83268E+1	5.76880E+1	1.14838E-5	4.99910E-1	5.14068E-1	5.26576E+1	3.80680E-2	8.51670E+4
5.83918E+1	5.77488E+1	1.14867E-5	4.99910E-1	5.14080E-1	5.27050E+1	3.80373E-2	8.51690E+4
5.84267E+1	5.77851E+1	1.14811E-5	4.99910E-1	5.14081E-1	5.27720E+1	3.80403E-2	8.51710E+4
5.85284E+1	5.78846E+1	1.14690E-5	4.99910E-1	5.14066E-1	5.27394E+1	3.80333E-2	8.51730E+4
5.85952E+1	5.79478E+1	1.14647E-5	4.99910E-1	5.14055E-1	5.27552E+1	3.80771E-2	8.51751E+4
5.86500E+1	5.80010E+1	1.14620E-5	4.99910E-1	5.14074E-1	5.28123E+1	3.80880E-2	8.51771E+4
5.87274E+1	5.80805E+1	1.14518E-5	4.99910E-1	5.14054E-1	5.27215E+1	3.80423E-2	8.51790E+4
5.87935E+1	5.81540E+1	1.14428E-5	4.99910E-1	5.14020E-1	5.27382E+1	3.81053E-2	8.51810E+4
5.88370E+1	5.82070E+1	1.14422E-5	4.99910E-1	5.14006E-1	5.27632E+1	3.82679E-2	8.51830E+4
5.89254E+1	5.82931E+1	1.14401E-5	4.99910E-1	5.13994E-1	5.27539E+1	3.80735E-2	8.51850E+4
5.89901E+1	5.83576E+1	1.14349E-5	4.99910E-1	5.13983E-1	5.27566E+1	3.82013E-2	8.51871E+4
5.90370E+1	5.84030E+1	1.14288E-5	4.99910E-1	5.13975E-1	5.27407E+1	3.82094E-2	8.51891E+4
5.90716E+1	5.84340E+1	1.14265E-5	4.99910E-1	5.13981E-1	5.27046E+1	3.82509E-2	8.51911E+4
5.91520E+1	5.85136E+1	1.14327E-5	4.99910E-1	5.13985E-1	5.27472E+1	3.81803E-2	8.51930E+4
5.92560E+1	5.86281E+1	1.14394E-5	4.99910E-1	5.13975E-1	5.27143E+1	3.82570E-2	8.51950E+4
5.93209E+1	5.86988E+1	1.14320E-5	4.99910E-1	5.13962E-1	5.27177E+1	3.81101E-2	8.51970E+4
5.93870E+1	5.87640E+1	1.14288E-5	4.99910E-1	5.13950E-1	5.26526E+1	3.81372E-2	8.51990E+4
5.94549E+1	5.88277E+1	1.14294E-5	4.99910E-1	5.13939E-1	5.27377E+1	3.81276E-2	8.52011E+4
5.95217E+1	5.88932E+1	1.14123E-5	4.99910E-1	5.13929E-1	5.27983E+1	3.79819E-2	8.52030E+4
5.95730E+1	5.89480E+1	1.13886E-5	4.99910E-1	5.13916E-1	5.28196E+1	3.80888E-2	8.52050E+4
5.96525E+1	5.90150E+1	1.13698E-5	4.99910E-1	5.13906E-1	5.28325E+1	3.79867E-2	8.52070E+4
5.97171E+1	5.90783E+1	1.13625E-5	4.99910E-1	5.13896E-1	5.28780E+1	3.80027E-2	8.52090E+4
5.97664E+1	5.91294E+1	1.13546E-5	4.99910E-1	5.13885E-1	5.28984E+1	3.80705E-2	8.52110E+4
5.98012E+1	5.91625E+1	1.13392E-5	4.99910E-1	5.13879E-1	5.28920E+1	3.80192E-2	8.52130E+4
5.99223E+1	5.92811E+1	1.13284E-5	4.99910E-1	5.13861E-1	5.28196E+1	3.80322E-2	8.52150E+4
5.99886E+1	5.93453E+1	1.13243E-5	4.99910E-1	5.13842E-1	5.28113E+1	3.80455E-2	8.52170E+4
6.00544E+1	5.94088E+1	1.13198E-5	4.99910E-1	5.13807E-1	5.28717E+1	3.80001E-2	8.52190E+4
6.01220E+1	5.94830E+1	1.13126E-5	4.99910E-1	5.13811E-1	5.28624E+1	3.80545E-2	8.52210E+4
6.01934E+1	5.95573E+1	1.13049E-5	4.99910E-1	5.13800E-1	5.28758E+1	3.80662E-2	8.52230E+4
6.02625E+1	5.96259E+1	1.13020E-5	4.99910E-1	5.13765E-1	5.28220E+1	3.80207E-2	8.52250E+4
6.03130E+1	5.96690E+1	1.13051E-5	4.99910E-1	5.13783E-1	5.28908E+1	3.80934E-2	8.52270E+4
6.03933E+1	5.97478E+1	1.13000E-5	4.99910E-1	5.13761E-1	5.28930E+1	3.80813E-2	8.52290E+4
6.04614E+1	5.98164E+1	1.12915E-5	4.99910E-1	5.13729E-1	5.28424E+1	3.80406E-2	8.52310E+4
6.05020E+1	5.98580E+1	1.12901E-5	4.99910E-1	5.13717E-1	5.27741E+1	3.80713E-2	8.52330E+4
6.05990E+1	5.99559E+1	1.12874E-5	4.99910E-1	5.13705E-1	5.27434E+1	3.80731E-2	8.52350E+4
6.06651E+1	6.00263E+1	1.12817E-5	4.99910E-1	5.13692E-1	5.28361E+1	3.81056E-2	8.52370E+4
6.07308E+1	6.00983E+1	1.12814E-5	4.99910E-1	5.13680E-1	5.27939E+1	3.81278E-2	8.52390E+4
6.07968E+1	6.01707E+1	1.12786E-5	4.99910E-1	5.13667E-1	5.28186E+1	3.80831E-2	8.52410E+4
6.08321E+1	6.02020E+1	1.12719E-5	4.99910E-1	5.13659E-1	5.28383E+1	3.81306E-2	8.52430E+4
6.09336E+1	6.02927E+1	1.12615E-5	4.99910E-1	5.13645E-1	5.28253E+1	3.81184E-2	8.52450E+4
6.09999E+1	6.03561E+1	1.12483E-5	4.99910E-1	5.13635E-1	5.27933E+1	3.81102E-2	8.52470E+4
6.10550E+1	6.04190E+1	1.12462E-5	4.99910E-1	5.13622E-1	5.29024E+1	3.81117E-2	8.52490E+4
6.11344E+1	6.04978E+1	1.12459E-5	4.99910E-1	5.13593E-1	5.29033E+1	3.80911E-2	8.52510E+4
6.12006E+1	6.05591E+1	1.12426E-5	4.99910E-1	5.13560E-1	5.28948E+1	3.80291E-2	8.52530E+4
6.12420E+1	6.05940E+1	1.12364E-5	4.99910E-1	5.13587E-1	5.28932E+1	3.80822E-2	8.52550E+4
6.13340E+1	6.06925E+1	1.12295E-5	4.99910E-1	5.13576E-1	5.28825E+1	3.80422E-2	8.52570E+4
6.13984E+1	6.07541E+1	1.12211E-5	4.99910E-1	5.13564E-1	5.28637E+1	3.80958E-2	8.52590E+4
6.14444E+1	6.08013E+1	1.12157E-5	4.99910E-1	5.13555E-1	5.28485E+1	3.81075E-2	8.52610E+4
6.14788E+1	6.08421E+1	1.12112E-5	4.99910E-1	5.13548E-1	5.28742E+1	3.81041E-2	8.52630E+4
6.16020E+1	6.09737E+1	1.12029E-5	4.99910E-1	5.13510E-1	5.28869E+1	3.80470E-2	8.52650E+4
6.16657E+1	6.10372E+1	1.11925E-5	4.99910E-1	5.13485E-1	5.27634E+1	3.80923E-2	8.52671E+4
6.17288E+1	6.11006E+1	1.11805E-5	4.99910E-1	5.13497E-1	5.28439E+1	3.81083E-2	8.52690E+4
6.17950E+1	6.11640E+1	1.11728E-5	4.99910E-1	5.13492E-1	5.28539E+1	3.81502E-2	8.52710E+4
6.18650E+1	6.12359E+1	1.11684E-5	4.99910E-1	5.13495E-1	5.28101E+1	3.80406E-2	8.52730E+4
6.19327E+1	6.13041E+1	1.11621E-5	4.99910E-1	5.13506E-1	5.28245E+1	3.80613E-2	8.52750E+4
6.19820E+1	6.13520E+1	1.11510E-5	4.99910E-1	5.13496E-1	5.28351E+1	3.80506E-2	8.52770E+4
6.20635E+1	6.14342E+1	1.11456E-5	4.99910E-1	5.13465E-1	5.28263E+1	3.80809E-2	8.52790E+4
6.21295E+1	6.15016E+1	1.11461E-5	4.99910E-1	5.13434E-1	5.27259E+1	3.80938E-2	8.52810E+4
6.21798E+1	6.15529E+1	1.11436E-5	4.99910E-1	5.13425E-1	5.28081E+1	3.80526E-2	8.52830E+4
6.22151E+1	6.15885E+1	1.11363E-5	4.99910E-1	5.13430E-1	5.27257E+1	3.81153E-2	8.52850E+4
6.23391E+1	6.17100E+1	1.11294E-5	4.99910E-1	5.13422E-1	5.28612E+1	3.80516E-2	8.52870E+4
6.24053E+1	6.17709E+1	1.11243E-5	4.99910E-1	5.13394E-1	5.28359E+1	3.80300E-2	8.52890E+4
6.24704E+1	6.18311E+1	1.11224E-5	4.99910E-1	5.13407E-1	5.29048E+1	3.80598E-2	8.52910E+4
6.25380E+1	6.19110E+1	1.11185E-5	4.99910E-1	5.13402E-1	5.28751E+1	3.80122E-2	8.52930E+4
6.26086E+1	6.19810E+1	1.11139E-5	4.99910E-1	5.13418E-1	5.28228E+1	3.80882E-2	8.52950E+4
6.26767E+1	6.20475E+1	1.11113E-5	4.99910E-1	5.13451E-1	5.28328E+1	3.80263E-2	8.52970E+4
6.27260E+1	6.20940E+1	1.11066E-5	4.99910E-1	5.13412E-1	5.27260E+1	3.81056E-2	8.52990E+4
6.28075E+1	6.21821E+1	1.11022E-5	4.99910E-1	5.13412E-1	5.27869E+1	3.80894E-2	8.53010E+4
6.28741E+1	6.22537E+1	1.10936E-5	4.99910E-1	5.13413E-1	5.28102E+1	3.81496E-2	8.53030E+4
6.29070E+1	6.22890E+1	1.10818E-5	4.99910E-1	5.13370E-1	5.28320E+1	3.81026E-2	8.53050E+4
6.30103E+1	6.23793E+1	1.10787E-5	4.99910E-1	5.13358E-1	5.28103E+1	3.81986E-2	8.53070E+4
6.30789E+1	6.24511E+1	1.10794E-5	4.99910E-1	5.13347E-1	5.27989E+1	3.81356E-2	8.53090E+4
6.31450E+1	6.25262E+1	1.10742E-5	4.99910E-1	5.13334E-1	5.27563E+1	3.81422E-2	8.53110E+4
6.32096E+1	6.26006E+1	1.10624E-5	4.99910E-1	5.13321E-1	5.28410E+1	3.80957E-2	8.53130E+4
6.32444E+1	6.26359E+1	1.10563E-5	4.99910E-1	5.13312E-1	5.28113E+1	3.80588E-2	8.53150E+4
6.33470E+1	6.27292E+1	1.10519E-5	4.99910E-1	5.13285E-1	5.27974E+1	3.81288E-2	8.53170E+4
6.34137E+1	6.27883E+1	1.10458E-5	4.99910E-1	5.13253E-1	5.28119E+1	3.80562E-2	8.53190E+4
6.34670E+1	6.28440E+1	1.10407E-5	4.99910E-1	5.13237E-1	5.28376E+1	3.80975E-2	8.53210E+4
6.35464E+1	6.29309E+1	1.10331E-5	4.99910E-1	5.13224E-1	5.28221E+1	3.81273E-2	8.53230E+4
6.36136E+1	6.30012E+1	1.10315E-5	4.99910E-1	5.13212E-1	5.28195E+1	3.81135E-2	8.53250E+4
6.36580E+1	6.30450E+1	1.10274E-5	4.99910E-1	5.13236E-1	5.27606E+1	3.81168E-2	8.53270E+4
6.37449E+1	6.31289E+1	1.10152E-5	4.99910E-1	5.13227E-1	5.27796E+1	3.81218E-2	8.53290E+4
6.38099E+1	6.31929E+1	1.10058E-5	4.99910E-1	5.13224E-1	5.27866E+1	3.81255E-2	8.53310E+4
6.38574E+1	6.32411E+1	1.10020E-5	4.99910E-1	5.13244E-1	5.28300E+1	3.80915E-2	8.53330E+4
6.38915E+1	6.32763E+1	1.10020E-5	4.99910E-1	5.13238E-1	5.28407E+1	3.80678E-2	8.53350E+4
6.39715E+1	6.33605E+1	1.09995E-5	4.99910E-1	5.13220E-1	5.28128E+1	3.81387E-2	8.53370E+4
6.40780E+1	6.34687E+1	1.09954E-5	4.99910E-1	5.13177E-1	5.28254E+1	3.80465E-2	8.53390E+4
6.41448E+1	6.35326E+1	1.09900E-5	4.99910E-1	5.13188E-1	5.28365E+1	3.80863E-2	8.53410E+4
6.42100E+1	6.35950E+1	1.09805E-5	4.99910E-1	5.13158E-1	5.28767E+1	3.80938E-2	8.53430E+4
6.42814E+1	6.36694E+1	1.09690E-5	4.99910E-1	5.13133E-1	5.28891E+1	3.81446E-2	8.53450E+4
6.43512E+1	6.37397E+1	1.09647E-5	4.99910E-1	5.13121E-1	5.27734E+1	3.80528E-2	8.53470E+4
6.44050E+1	6.37900E+1	1.09647E-5	4.99910E-1	5.13110E-1	5.27469E+1	3.81245E-2	8.53490E+4
6.44868E+1	6.38579E+1	1.09651E-5	4.99910E-1	5.13099E-1	5.27639E+1	3.81299E-2	8.53510E+4
6.45524E+1	6.39284E+1	1.09621E-5	4.99910E-1	5.13089E-1	5.27877E+1	3.81740E-2	8.53530E+4
6.45840E+1	6.39690E+1	1.09519E-5	4.99910E-1	5.13076E-1	5.28201E+1	3.81048E-2	8.53550E+4
6.46896E+1	6.40728E+1	1.09433E-5	4.99910E-1	5.13039E-1	5.28118E+1	3.80744E-2	8.53570E+4
6.47580E+1	6.41447E+1	1.09375E-5	4.99910E-1	5.13012E-1	5.28332E+1	3.81884E-2	8.53590E+4
6.48247E+1	6.42102E+1	1.09314E-5	4.99910E-1	5.13000E-1	5.28657E+1	3.80996E-2	8.53610E+4
6.48908E+1	6.42734E+1	1.09275E-5	4.99910E-1	5.12989E-1	5.28765E+1	3.81168E-2	8.53630E+4
6.49566E+1	6.43635E+1	1.09254E-5	4.99910E-1	5.12998E-1	5.28713E+1	3.81778E-2	8.53650E+4
6.50260E+1	6.44250E+1	1.09204E-5	4.99910E-1	5.13001E-1	5.28893E+1	3.81239E-2	8.53670E+4
6.50946E+1	6.44883E+1	1.09136E-5	4.99910E-1	5.12990E-1	5.28784E+1	3.81279E-2	8.53690E+4
6.51460E+1	6.45420E+1	1.09079E-5	4.99910E-1	5.12979E-1	5.27321E+1	3.80904E-2	8.53710E+4
6.52254E+1	6.46264E+1	1.09051E-5	4.99910E-1	5.12967E-1	5.27515E+1	3.80725E-2	8.53730E+4
6.52935E+1	6.47008E+1	1.09009E-5	4.99910E-1	5.12954E-1	5.28818E+1	3.81781E-2	8.53750E+4
6.53340E+1	6.47460E+1	1.08960E-5	4.99910E-1	5.12941E-1	5.28638E+1	3.80802E-2	8.53770E+4
6.54303E+1	6.48356E+1	1.08911E-5	4.99910E-1	5.12952E-1	5.27420E+1	3.81879E-2	8.53790E+4
6.54959E+1	6.49119E+1	1.08858E-5	4.99910E-1	5.12956E-1	5.27295E+1	3.80414E-2	8.53810E+4
6.55391E+1	6.49540E+1	1.08804E-5	4.99910E-1	5.12939E-1	5.27620E+1	3.80307E-2	8.53830E+4
6.55725E+1	6.49786E+1	1.08749E-5	4.99910E-1	5.12912E-1	5.28576E+1	3.80933E-2	8.53850E+4
6.56561E+1	6.50602E+1	1.08714E-5	4.99910E-1	5.12873E-1	5.27597E+1	3.81106E-2	8.53870E+4
6.57607E+1	6.51705E+1	1.08692E-5	4.99910E-1	5.12832E-1	5.27976E+1	3.81179E-2	8.53890E+4
6.58279E+1	6.52316E+1	1.08616E-5	4.99910E-1	5.12822E-1	5.28165E+1	3.82019E-2	8.53910E+4
6.58880E+1	6.53010E+1	1.08561E-5	4.99910E-1	5.12837E-1	5.28425E+1	3.81477E-2	8.53930E+4
6.59613E+1	6.53794E+1	1.08542E-5	4.99910E-1	5.12851E-1	5.28456E+1	3.82046E-2	8.53950E+4
6.60289E+1	6.54470E+1	1.08537E-5	4.99910E-1	5.12861E-1	5.27865E+1	3.82125E-2	8.53970E+4
6.60750E+1	6.54880E+1	1.08465E-5	4.99910E-1	5.12851E-1	5.28545E+1	3.80926E-2	8.53990E+4
6.61625E+1	6.55672E+1	1.08312E-5	4.99910E-1	5.12840E-1	5.28579E+1	3.81323E-2	8.54010E+4
6.62288E+1	6.56347E+1	1.08224E-5	4.99910E-1	5.12829E-1	5.28706E+1	3.81259E-2	8.54030E+4
6.62780E+1	6.56875E+1	1.08169E-5	4.99910E-1	5.12819E-1	5.28456E+1	3.81730E-2	8.54050E+4
6.63132E+1	6.57235E+1	1.08088E-5	4.99910E-1	5.12824E-1	5.28360E+1	3.81469E-2	8.54070E+4
6.64337E+1	6.58426E+1	1.08051E-5	4.99910E-1	5.12831E-1	5.28242E+1	3.81472E-2	8.54090E+4
6.64988E+1	6.59059E+1	1.07992E-5	4.99910E-1	5.12820E-1	5.27544E+1	3.82396E-2	8.54110E+4
6.65640E+1	6.59702E+1	1.07923E-5	4.99910E-1	5.12809E-1	5.27621E+1	3.81274E-2	8.54130E+4
6.66320E+1	6.60430E+1	1.07856E-5	4.99910E-1	5.12821E-1	5.28491E+1	3.81602E-2	8.54150E+4
6.67028E+1	6.61155E+1	1.07733E-5	4.99910E-1	5.12809E-1	5.27240E+1	3.81353E-2	8.54170E+4
6.67716E+1	6.61898E+1	1.07639E-5	4.99910E-1	5.12775E-1	5.27303E+1	3.81797E-2	8.54190E+4
6.68240E+1	6.62540E+1	1.07597E-5	4.99910E-1	5.12757E-1	5.28103E+1	3.81263E-2	8.54210E+4
6.69028E+1	6.63256E+1	1.07566E-5	4.99910E-1	5.12746E-1	5.27810E+1	3.81225E-2	8.54230E+4
6.69690E+1	6.63978E+1	1.07543E-5	4.99910E-1	5.12729E-1	5.28163E+1	3.81467E-2	8.54250E+4
6.70030E+1	6.64400E+1	1.07501E-5	4.99910E-1	5.12683E-1	5.27703E+1	3.80355E-2	8.54270E+4
6.71070E+1	6.65277E+1	1.07426E-5	4.99910E-1	5.12672E-1	5.28313E+1	3.80615E-2	8.54290E+4
6.71730E+1	6.65947E+1	1.07262E-5	4.99910E-1	5.12662E-1	5.28374E+1	3.80808E-2	8.54310E+4
6.72372E+1	6.66674E+1	1.07119E-5	4.99910E-1	5.12649E-1	5.27949E+1	3.80551E-2	8.54330E+4
6.73006E+1	6.67405E+1	1.07091E-5	4.99910E-1	5.12636E-1	5.26727E+1	3.81005E-2	8.54350E+4
6.73368E+1	6.67716E+1	1.07058E-5	4.99910E-1	5.12628E-1	5.26638E+1	3.80433E-2	8.54370E+4
6.74398E+1	6.68650E+1	1.07011E-5	4.99910E-1	5.12614E-1	5.27298E+1	3.80838E-2	8.54390E+4
6.75055E+1	6.69278E+1	1.06948E-5	4.99910E-1	5.12603E-1	5.27253E+1	3.79925E-2	8.54410E+4
6.75580E+1	6.69810E+1	1.06922E-5	4.99910E-1	5.12622E-1	5.27599E+1	3.80934E-2	8.54430E+4
6.76350E+1	6.70785E+1	1.06895E-5	4.99910E-1	5.12617E-1	5.27266E+1	3.80576E-2	8.54450E+4
6.77016E+1	6.71536E+1	1.06792E-5	4.99910E-1	5.12606E-1	5.27267E+1	3.80757E-2	8.54470E+4
6.77410E+1	6.71930E+1	1.06623E-5	4.99910E-1	5.12629E-1	5.27769E+1	3.79862E-2	8.54490E+4
6.78363E+1	6.72883E+1	1.06499E-5	4.99910E-1	5.12618E-1	5.27865E+1	3.80585E-2	8.54510E+4
6.79029E+1	6.73500E+1	1.06440E-5	4.99910E-1	5.12606E-1	5.27325E+1	3.80480E-2	8.54530E+4
6.79471E+1	6.73919E+1	1.06416E-5	4.99910E-1	5.12594E-1	5.27718E+1	3.80818E-2	8.54550E+4
6.79809E+1	6.74255E+1	1.06426E-5	4.99910E-1	5.12577E-1	5.27095E+1	3.80309E-2	8.54570E+4
6.80649E+1	6.75090E+1	1.06451E-5	4.99910E-1	5.12552E-1	5.27939E+1	3.80303E-2	8.54590E+4
6.81698E+1	6.76182E+1	1.06369E-5	4.99910E-1	5.12512E-1	5.27885E+1	3.80092E-2	8.54610E+4
6.82360E+1	6.76871E+1	1.06222E-5	4.99910E-1	5.12476E-1	5.27735E+1	3.80351E-2	8.54630E+4
6.82960E+1	6.77310E+1	1.06140E-5	4.99910E-1	5.12488E-1	5.27613E+1	3.79574E-2	8.54650E+4
6.83714E+1	6.78134E+1	1.06103E-5	4.99910E-1	5.12488E-1	5.27690E+1	3.79995E-2	8.54670E+4
6.84402E+1	6.78876E+1	1.06015E-5	4.99910E-1	5.12475E-1	5.27458E+1	3.80266E-2	8.54690E+4
6.84880E+1	6.79380E+1	1.05897E-5	4.99910E-1	5.12462E-1	5.27144E+1	3.80525E-2	8.54710E+4
6.85713E+1	6.80206E+1	1.05815E-5	4.99910E-1	5.12451E-1	5.27373E+1	3.79496E-2	8.54730E+4
6.86383E+1	6.80922E+1	1.05754E-5	4.99910E-1	5.12432E-1	5.27512E+1	3.79444E-2	8.54750E+4
6.86891E+1	6.81443E+1	1.05675E-5	4.99910E-1	5.12388E-1	5.27704E+1	3.79257E-2	8.54770E+4
6.87237E+1	6.81736E+1	1.05603E-5	4.99910E-1	5.12383E-1	5.27687E+1	3.79658E-2	8.54790E+4
6.88435E+1	6.82943E+1	1.05571E-5	4.99910E-1	5.12366E-1	5.28268E+1	3.79873E-2	8.54810E+4
6.89088E+1	6.83664E+1	1.05538E-5	4.99910E-1	5.12352E-1	5.28545E+1	3.80609E-2	8.54830E+4
6.89738E+1	6.84362E+1	1.05494E-5	4.99910E-1	5.12340E-1	5.27846E+1	3.79876E-2	8.54850E+4
6.90370E+1	6.85070E+1	1.05503E-5	4.99910E-1	5.12352E-1	5.28343E+1	3.79656E-2	8.54870E+4
6.91073E+1	6.85650E+1	1.05478E-5	4.99910E-1	5.12355E-1	5.28011E+1	3.79819E-2	8.54890E+4
6.91755E+1	6.86295E+1	1.05386E-5	4.99910E-1	5.12345E-1	5.27400E+1	3.79843E-2	8.54910E+4
6.92280E+1	6.86960E+1	1.05300E-5	4.99910E-1	5.12331E-1	5.28167E+1	3.80530E-2	8.54930E+4
6.93060E+1	6.87754E+1	1.05303E-5	4.99910E-1	5.12319E-1	5.29268E+1	3.79897E-2	8.54950E+4
6.93710E+1	6.88415E+1	1.05356E-5	4.99910E-1	5.12302E-1	5.29237E+1	3.80392E-2	8.54970E+4
6.94040E+1	6.88750E+1	1.05315E-5	4.99910E-1	5.12258E-1	5.28220E+1	3.80257E-2	8.54990E+4
6.95066E+1	6.89836E+1	1.05166E-5	4.99910E-1	5.12245E-1	5.28096E+1	3.79136E-2	8.55010E+4
6.95743E+1	6.90509E+1	1.05086E-5	4.99910E-1	5.12232E-1	5.28636E+1	3.79185E-2	8.55030E+4
6.96395E+1	6.91180E+1	1.05022E-5	4.99910E-1	5.12221E-1	5.28860E+1	3.79477E-2	8.55050E+4
6.97037E+1	6.91857E+1	1.04908E-5	4.99910E-1	5.12209E-1	5.28052E+1	3.79690E-2	8.55070E+4
6.97714E+1	6.92600E+1	1.04813E-5	4.99910E-1	5.12175E-1	5.27740E+1	3.80157E-2	8.55091E+4
6.98376E+1	6.93201E+1	1.04752E-5	4.99910E-1	5.12158E-1	5.28095E+1	3.79970E-2	8.55111E+4
6.99042E+1	6.93799E+1	1.04802E-5	4.99910E-1	5.12170E-1	5.28607E+1	3.80571E-2	8.55130E+4
6.99590E+1	6.94300E+1	1.04869E-5	4.99910E-1	5.12194E-1	5.28744E+1	3.79300E-2	8.55150E+4
7.00338E+1	6.95217E+1	1.04844E-5	4.99910E-1	5.12190E-1	5.28488E+1	3.79554E-2	8.55170E+4
7.01013E+1	6.96004E+1	1.04803E-5	4.99910E-1	5.12176E-1	5.28754E+1	3.79779E-2	8.55190E+4
7.01440E+1	6.96480E+1	1.04766E-5	4.99910E-1	5.12162E-1	5.28878E+1	3.80191E-2	8.55210E+4
7.02408E+1	6.97281E+1	1.04703E-5	4.99910E-1	5.12152E-1	5.28751E+1	3.79967E-2	8.55230E+4
7.03077E+1	6.97988E+1	1.04625E-5	4.99910E-1	5.12153E-1	5.28775E+1	3.80060E-2	8.55251E+4
7.03736E+1	6.98627E+1	1.04562E-5	4.99910E-1	5.12161E-1	5.28108E+1	3.79666E-2	8.55270E+4
7.04391E+1	6.99211E+1	1.04560E-5	4.99910E-1	5.12128E-1	5.28178E+1	3.80104E-2	8.55290E+4
7.04740E+1	6.99481E+1	1.04502E-5	4.99910E-1	5.12112E-1	5.28927E+1	3.80102E-2	8.55310E+4
7.05766E+1	7.00557E+1	1.04376E-5	4.99910E-1	5.12097E-1	5.28401E+1	3.80055E-2	8.55330E+4
7.06435E+1	7.01363E+1	1.04293E-5	4.99910E-1	5.12082E-1	5.28630E+1	3.79871E-2	8.55350E+4
7.06960E+1	7.01950E+1	1.04295E-5	4.99910E-1	5.12100E-1	5.28850E+1	3.79427E-2	8.55370E+4
7.07742E+1	7.02661E+1	1.04228E-5	4.99910E-1	5.12097E-1	5.29072E+1	3.79378E-2	8.55390E+4
7.08425E+1	7.03406E+1	1.04133E-5	4.99910E-1	5.12084E-1	5.28481E+1	3.79630E-2	8.55410E+4
7.08850E+1	7.03940E+1	1.04048E-5	4.99910E-1	5.12032E-1	5.28354E+1	3.79917E-2	8.55430E+4
7.09798E+1	7.04780E+1	1.03962E-5	4.99910E-1	5.12044E-1	5.27666E+1	3.79732E-2	8.55450E+4
7.10463E+1	7.05618E+1	1.03893E-5	4.99910E-1	5.12037E-1	5.27902E+1	3.79969E-2	8.55470E+4
7.11118E+1	7.06285E+1	1.03841E-5	4.99910E-1	5.12001E-1	5.28612E+1	3.79881E-2	8.55490E+4
7.11769E+1	7.06829E+1	1.03839E-5	4.99910E-1	5.12015E-1	5.28795E+1	3.79765E-2	8.55510E+4
7.12448E+1	7.07620E+1	1.03796E-5	4.99910E-1	5.12012E-1	5.28711E+1	3.80147E-2	8.55531E+4
7.13124E+1	7.08304E+1	1.03709E-5	4.99910E-1	5.11999E-1	5.28977E+1	3.79977E-2	8.55550E+4
7.13795E+1	7.08934E+1	1.03649E-5	4.99910E-1	5.11988E-1	5.28111E+1	3.79687E-2	8.55570E+4
7.14320E+1	7.09310E+1	1.03610E-5	4.99910E-1	5.11979E-1	5.28350E+1	3.79476E-2	8.55590E+4
7.15079E+1	7.10160E+1	1.03566E-5	4.99910E-1	5.11985E-1	5.28848E+1	3.79346E-2	8.55610E+4
7.15760E+1	7.10911E+1	1.03563E-5	4.99910E-1	5.11993E-1	5.28471E+1	3.79429E-2	8.55630E+4
7.16190E+1	7.11380E+1	1.03544E-5	4.99910E-1	5.11980E-1	5.28276E+1	3.79515E-2	8.55650E+4
7.17130E+1	7.12162E+1	1.03500E-5	4.99910E-1	5.11970E-1	5.28702E+1	3.79296E-2	8.55670E+4
7.17785E+1	7.12805E+1	1.03476E-5	4.99910E-1	5.11960E-1	5.28590E+1	3.79652E-2	8.55690E+4
7.18431E+1	7.13473E+1	1.03439E-5	4.99910E-1	5.11948E-1	5.28156E+1	3.79852E-2	8.55710E+4
7.19076E+1	7.14136E+1	1.03400E-5	4.99910E-1	5.11936E-1	5.28127E+1	3.79411E-2	8.55730E+4
7.19426E+1	7.14564E+1	1.03377E-5	4.99910E-1	5.11927E-1	5.28574E+1	3.80036E-2	8.55750E+4
7.20453E+1	7.15635E+1	1.03355E-5	4.99910E-1	5.11910E-1	5.28615E+1	3.79967E-2	8.55770E+4
7.21138E+1	7.16280E+1	1.03315E-5	4.99910E-1	5.11899E-1	5.28717E+1	3.80167E-2	8.55790E+4
7.21710E+1	7.16860E+1	1.03228E-5	4.99910E-1	5.11887E-1	5.29371E+1	3.79823E-2	8.55810E+4
7.22491E+1	7.17580E+1	1.03099E-5	4.99910E-1	5.11876E-1	5.28866E+1	3.79844E-2	8.55830E+4
7.23166E+1	7.18266E+1	1.03005E-5	4.99910E-1	5.11865E-1	5.27984E+1	3.80238E-2	8.55850E+4
7.23620E+1	7.18780E+1	1.02954E-5	4.99910E-1	5.11815E-1	5.28221E+1	3.79293E-2	8.55870E+4
7.24519E+1	7.19563E+1	1.02866E-5	4.99910E-1	5.11802E-1	5.29396E+1	3.79706E-2	8.55890E+4
7.25176E+1	7.20233E+1	1.02774E-5	4.99910E-1	5.11800E-1	5.28022E+1	3.79663E-2	8.55910E+4
7.25653E+1	7.20751E+1	1.02752E-5	4.99910E-1	5.11821E-1	5.28496E+1	3.79826E-2	8.55930E+4
7.26004E+1	7.21117E+1	1.02716E-5	4.99910E-1	5.11826E-1	5.28613E+1	3.79941E-2	8.55950E+4
7.27220E+1	7.22483E+1	1.02689E-5	4.99910E-1	5.11814E-1	5.28617E+1	3.79500E-2	8.55970E+4
7.27874E+1	7.23109E+1	1.02620E-5	4.99910E-1	5.11770E-1	5.28720E+1	3.79442E-2	8.55990E+4
7.28529E+1	7.23707E+1	1.02527E-5	4.99910E-1	5.11737E-1	5.28713E+1	3.79639E-2	8.56010E+4
7.29180E+1	7.24490E+1	1.02473E-5	4.99910E-1	5.11743E-1	5.27948E+1	3.79658E-2	8.56030E+4
7.29890E+1	7.25176E+1	1.02457E-5	4.99910E-1	5.11743E-1	5.28297E+1	3.79212E-2	8.56050E+4
7.30575E+1	7.25854E+1	1.02415E-5	4.99910E-1	5.11732E-1	5.28413E+1	3.79625E-2	8.56070E+4
7.31090E+1	7.26390E+1	1.02308E-5	4.99910E-1	5.11785E-1	5.28221E+1	3.78939E-2	8.56090E+4
7.31912E+1	7.27396E+1	1.02202E-5	4.99910E-1	5.11783E-1	5.28358E+1	3.79121E-2	8.56110E+4
7.32569E+1	7.28001E+1	1.02152E-5	4.99910E-1	5.11770E-1	5.28694E+1	3.79830E-2	8.56130E+4
7.33061E+1	7.28406E+1	1.02172E-5	4.99910E-1	5.11759E-1	5.28680E+1	3.80173E-2	8.56150E+4
7.33406E+1	7.28781E+1	1.02184E-5	4.99910E-1	5.11730E-1	5.28383E+1	3.79614E-2	8.56170E+4
7.34595E+1	7.29987E+1	1.02143E-5	4.99910E-1	5.11660E-1	5.28630E+1	3.79697E-2	8.56190E+4
7.35247E+1	7.30583E+1	1.02072E-5	4.99910E-1	5.11664E-1	5.28566E+1	3.79957E-2	8.56210E+4
7.35899E+1	7.31189E+1	1.01961E-5	4.99910E-1	5.11700E-1	5.28819E+1	3.80489E-2	8.56230E+4
7.36580E+1	7.32090E+1	1.01848E-5	4.99910E-1	5.11678E-1	5.28792E+1	3.80359E-2	8.56250E+4
7.37264E+1	7.32688E+1	1.01896E-5	4.99910E-1	5.11651E-1	5.28437E+1	3.79889E-2	8.56270E+4
7.37938E+1	7.33320E+1	1.01983E-5	4.99910E-1	5.11641E-1	5.28337E+1	3.81047E-2	8.56290E+4
7.38440E+1	7.33890E+1	1.02006E-5	4.99910E-1	5.11628E-1	5.28176E+1	3.79810E-2	8.56310E+4
7.39234E+1	7.34735E+1	1.01929E-5	4.99910E-1	5.11616E-1	5.28160E+1	3.80075E-2	8.56330E+4
7.39909E+1	7.35452E+1	1.01815E-5	4.99910E-1	5.11604E-1	5.27531E+1	3.80379E-2	8.56350E+4
7.40310E+1	7.35880E+1	1.01682E-5	4.99910E-1	5.11591E-1	5.27938E+1	3.80366E-2	8.56370E+4
7.41255E+1	7.36825E+1	1.01596E-5	4.99910E-1	5.11556E-1	5.28026E+1	3.80103E-2	8.56390E+4
7.41904E+1	7.37404E+1	1.01588E-5	4.99910E-1	5.11530E-1	5.28132E+1	3.80097E-2	8.56410E+4
7.42553E+1	7.38023E+1	1.01592E-5	4.99910E-1	5.11520E-1	5.28500E+1	3.79901E-2	8.56430E+4
7.43206E+1	7.38676E+1	1.01588E-5	4.99910E-1	5.11508E-1	5.28593E+1	3.79634E-2	8.56450E+4
7.43565E+1	7.39007E+1	1.01558E-5	4.99910E-1	5.11510E-1	5.28087E+1	3.80218E-2	8.56470E+4
7.44569E+1	7.40070E+1	1.01494E-5	4.99910E-1	5.11523E-1	5.28113E+1	3.79896E-2	8.56490E+4
7.45227E+1	7.40794E+1	1.01374E-5	4.99910E-1	5.11510E-1	5.28260E+1	3.79564E-2	8.56510E+4
7.45810E+1	7.41330E+1	1.01305E-5	4.99910E-1	5.11499E-1	5.27935E+1	3.79954E-2	8.56530E+4
7.46616E+1	7.42224E+1	1.01292E-5	4.99910E-1	5.11486E-1	5.27860E+1	3.80419E-2	8.56550E+4
7.47287E+1	7.42941E+1	1.01294E-5	4.99910E-1	5.11473E-1	5.28015E+1	3.80022E-2	8.56570E+4
7.47710E+1	7.43370E+1	1.01253E-5	4.99910E-1	5.11497E-1	5.28653E+1	3.79831E-2	8.56590E+4
7.48601E+1	7.44238E+1	1.01240E-5	4.99910E-1	5.11467E-1	5.29088E+1	3.80261E-2	8.56610E+4
7.49279E+1	7.44862E+1	1.01246E-5	4.99910E-1	5.11438E-1	5.28879E+1	3.80118E-2	8.56630E+4
7.49770E+1	7.45345E+1	1.01175E-5	4.99910E-1	5.11426E-1	5.28699E+1	3.80328E-2	8.56650E+4
7.50115E+1	7.45734E+1	1.01077E-5	4.99910E-1	5.11409E-1	5.28246E+1	3.79938E-2	8.56670E+4
7.51331E+1	7.47015E+1	1.01044E-5	4.99910E-1	5.11363E-1	5.28652E+1	3.79938E-2	8.56690E+4
7.52000E+1	7.47744E+1	1.01009E-5	4.99910E-1	5.11359E-1	5.28833E+1	3.79797E-2	8.56710E+4
7.52667E+1	7.48483E+1	1.00886E-5	4.99910E-1	5.11369E-1	5.28743E+1	3.80192E-2	8.56730E+4
7.53300E+1	7.49050E+1	1.00756E-5	4.99910E-1	5.11339E-1	5.28627E+1	3.79815E-2	8.56750E+4
7.54012E+1	7.49696E+1	1.00718E-5	4.99910E-1	5.11330E-1	5.28705E+1	3.79787E-2	8.56770E+4
7.54696E+1	7.50396E+1	1.00682E-5	4.99910E-1	5.11342E-1	5.28732E+1	3.79817E-2	8.56790E+4
7.55190E+1	7.51030E+1	1.00630E-5	4.99910E-1	5.11329E-1	5.28714E+1	3.80025E-2	8.56810E+4
7.55995E+1	7.51754E+1	1.00582E-5	4.99910E-1	5.11337E-1	5.28565E+1	3.79676E-2	8.56830E+4
7.56662E+1	7.52287E+1	1.00499E-5	4.99910E-1	5.11347E-1	5.28476E+1	3.79366E-2	8.56850E+4
7.57000E+1	7.52530E+1	1.00389E-5	4.99910E-1	5.11339E-1	5.29039E+1	3.79536E-2	8.56870E+4
7.58046E+1	7.53793E+1	1.00374E-5	4.99910E-1	5.11299E-1	5.28771E+1	3.79379E-2	8.56890E+4
7.58709E+1	7.54503E+1	1.00432E-5	4.99910E-1	5.11271E-1	5.28391E+1	3.79525E-2	8.56910E+4
7.59356E+1	7.55106E+1	1.00423E-5	4.99910E-1	5.11267E-1	5.28604E+1	3.79693E-2	8.56930E+4
7.60003E+1	7.55686E+1	1.00315E-5	4.99910E-1	5.11280E-1	5.29032E+1	3.79821E-2	8.56950E+4
7.60686E+1	7.56525E+1	1.00172E-5	4.99910E-1	5.11299E-1	5.28966E+1	3.80171E-2	8.56970E+4
7.61363E+1	7.57174E+1	1.00043E-5	4.99910E-1	5.11289E-1	5.28747E+1	3.80293E-2	8.56990E+4
7.62042E+1	7.57853E+1	9.99769E-6	4.99910E-1	5.11256E-1	5.28966E+1	3.80529E-2	8.57010E+4
7.62580E+1	7.58460E+1	9.99931E-6	4.99910E-1	5.11239E-1	5.28888E+1	3.80893E-2	8.57030E+4
7.63369E+1	7.59285E+1	1.00002E-5	4.99910E-1	5.11227E-1	5.28834E+1	3.79937E-2	8.57050E+4
7.64032E+1	7.60000E+1	1.00006E-5	4.99910E-1	5.11215E-1	5.29110E+1	3.80058E-2	8.57070E+4
7.64410E+1	7.60420E+1	9.99729E-6	4.99910E-1	5.11202E-1	5.29022E+1	3.79708E-2	8.57090E+4
7.65366E+1	7.61200E+1	9.99093E-6	4.99910E-1	5.11169E-1	5.29271E+1	3.80597E-2	8.57110E+4
7.66030E+1	7.61900E+1	9.99054E-6	4.99910E-1	5.11143E-1	5.28733E+1	3.81096E-2	8.57130E+4
7.66472E+1	7.62380E+1	9.98882E-6	4.99910E-1	5.11132E-1	5.28262E+1	3.79933E-2	8.57150E+4
7.66810E+1	7.62729E+1	9.98604E-6	4.99910E-1	5.11125E-1	5.28427E+1	3.80735E-2	8.57170E+4
7.67649E+1	7.63604E+1	9.98837E-6	4.99910E-1	5.11114E-1	5.28632E+1	3.80035E-2	8.57190E+4
7.68689E+1	7.64740E+1	9.98656E-6	4.99910E-1	5.11093E-1	5.28380E+1	3.80223E-2	8.57210E+4
7.69344E+1	7.65450E+1	9.97696E-6	4.99910E-1	5.11080E-1	5.28212E+1	3.80462E-2	8.57230E+4
7.69910E+1	7.65940E+1	9.96791E-6	4.99910E-1	5.11042E-1	5.28279E+1	3.80635E-2	8.57250E+4
7.70671E+1	7.66643E+1	9.96531E-6	4.99910E-1	5.11036E-1	5.28097E+1	3.80562E-2	8.57270E+4
7.71366E+1	7.67359E+1	9.96253E-6	4.99910E-1	5.11047E-1	5.27897E+1	3.80557E-2	8.57290E+4
7.71850E+1	7.67940E+1	9.95679E-6	4.99910E-1	5.11068E-1	5.28127E+1	3.81005E-2	8.57310E+4
7.72677E+1	7.68775E+1	9.94893E-6	4.99910E-1	5.11061E-1	5.28317E+1	3.80205E-2	8.57330E+4
7.73354E+1	7.69599E+1	9.94011E-6	4.99910E-1	5.11041E-1	5.28320E+1	3.80168E-2	8.57350E+4
7.73876E+1	7.70207E+1	9.93032E-6	4.99910E-1	5.10996E-1	5.28685E+1	3.79974E-2	8.57370E+4
7.74231E+1	7.70488E+1	9.92741E-6	4.99910E-1	5.11002E-1	5.28662E+1	3.80557E-2	8.57390E+4
7.75442E+1	7.71523E+1	9.92963E-6	4.99910E-1	5.10998E-1	5.28636E+1	3.80472E-2	8.57410E+4
7.76095E+1	7.72147E+1	9.92928E-6	4.99910E-1	5.10963E-1	5.28581E+1	3.80097E-2	8.57430E+4
7.76747E+1	7.72790E+1	9.92783E-6	4.99910E-1	5.10952E-1	5.28982E+1	3.79453E-2	8.57450E+4
7.77390E+1	7.73660E+1	9.92130E-6	4.99910E-1	5.10963E-1	5.28616E+1	3.80581E-2	8.57470E+4
7.78104E+1	7.74392E+1	9.91428E-6	4.99910E-1	5.10963E-1	5.28952E+1	3.80117E-2	8.57490E+4
7.78796E+1	7.75041E+1	9.91349E-6	4.99910E-1	5.10951E-1	5.28498E+1	3.80533E-2	8.57510E+4
7.79320E+1	7.75440E+1	9.91146E-6	4.99910E-1	5.10942E-1	5.28494E+1	3.79780E-2	8.57530E+4
7.80118E+1	7.76231E+1	9.90279E-6	4.99910E-1	5.10931E-1	5.28250E+1	3.80275E-2	8.57550E+4
7.80770E+1	7.76949E+1	9.89283E-6	4.99910E-1	5.10925E-1	5.28261E+1	3.79958E-2	8.57570E+4
7.81090E+1	7.77330E+1	9.89024E-6	4.99910E-1	5.10946E-1	5.28238E+1	3.80357E-2	8.57590E+4
7.82149E+1	7.78433E+1	9.88691E-6	4.99910E-1	5.10907E-1	5.28173E+1	3.80371E-2	8.57610E+4
7.82839E+1	7.79181E+1	9.87832E-6	4.99910E-1	5.10880E-1	5.28835E+1	3.80998E-2	8.57630E+4
7.83488E+1	7.79818E+1	9.86874E-6	4.99910E-1	5.10868E-1	5.28879E+1	3.81049E-2	8.57650E+4
7.84123E+1	7.80413E+1	9.86155E-6	4.99910E-1	5.10857E-1	5.28489E+1	3.81454E-2	8.57670E+4
7.84788E+1	7.81088E+1	9.86093E-6	4.99910E-1	5.10846E-1	5.27828E+1	3.80471E-2	8.57690E+4
7.85474E+1	7.81671E+1	9.86079E-6	4.99910E-1	5.10848E-1	5.28106E+1	3.80777E-2	8.57710E+4
7.86152E+1	7.82320E+1	9.85380E-6	4.99910E-1	5.10860E-1	5.28124E+1	3.80147E-2	8.57730E+4
7.86660E+1	7.82980E+1	9.84819E-6	4.99910E-1	5.10819E-1	5.28033E+1	3.79499E-2	8.57750E+4
7.87456E+1	7.83676E+1	9.84277E-6	4.99910E-1	5.10819E-1	5.29335E+1	3.80007E-2	8.57770E+4
7.88109E+1	7.84355E+1	9.83433E-6	4.99910E-1	5.10834E-1	5.29580E+1	3.80112E-2	8.57790E+4
7.88440E+1	7.84750E+1	9.83022E-6	4.99910E-1	5.10855E-1	5.29109E+1	3.79674E-2	8.57810E+4
7.89464E+1	7.85749E+1	9.82745E-6	4.99910E-1	5.10843E-1	5.28674E+1	3.79765E-2	8.57830E+4
7.90141E+1	7.86421E+1	9.82589E-6	4.99910E-1	5.10819E-1	5.28552E+1	3.80116E-2	8.57850E+4
7.90794E+1	7.87149E+1	9.82362E-6	4.99910E-1	5.10780E-1	5.29116E+1	3.79985E-2	8.57870E+4
7.91434E+1	7.87894E+1	9.81120E-6	4.99910E-1	5.10767E-1	5.29818E+1	3.79708E-2	8.57890E+4
7.91778E+1	7.88201E+1	9.79175E-6	4.99910E-1	5.10769E-1	5.28754E+1	3.79901E-2	8.57910E+4
7.92788E+1	7.89146E+1	9.78643E-6	4.99910E-1	5.10783E-1	5.28740E+1	3.79646E-2	8.57930E+4
7.93453E+1	7.89791E+1	9.79035E-6	4.99910E-1	5.10772E-1	5.28385E+1	3.79573E-2	8.57950E+4
7.94010E+1	7.90340E+1	9.78552E-6	4.99910E-1	5.10760E-1	5.28427E+1	3.79431E-2	8.57970E+4
7.94743E+1	7.91193E+1	9.77605E-6	4.99910E-1	5.10730E-1	5.29023E+1	3.78726E-2	8.57990E+4
7.95419E+1	7.91956E+1	9.76265E-6	4.99910E-1	5.10697E-1	5.29065E+1	3.79427E-2	8.58010E+4
7.95850E+1	7.92430E+1	9.75310E-6	4.99910E-1	5.10682E-1	5.29090E+1	3.80138E-2	8.58030E+4
7.96812E+1	7.93316E+1	9.75151E-6	4.99910E-1	5.10671E-1	5.28633E+1	3.79916E-2	8.58050E+4
7.97471E+1	7.94024E+1	9.75170E-6	4.99910E-1	5.10660E-1	5.29249E+1	3.79719E-2	8.58070E+4
7.98142E+1	7.94697E+1	9.75423E-6	4.99910E-1	5.10654E-1	5.29389E+1	3.79568E-2	8.58090E+4
7.98820E+1	7.95340E+1	9.75604E-6	4.99910E-1	5.10665E-1	5.28820E+1	3.80058E-2	8.58110E+4
7.99158E+1	7.95687E+1	9.75232E-6	4.99910E-1	5.10667E-1	5.28686E+1	3.80031E-2	8.58130E+4
8.00177E+1	7.96744E+1	9.74728E-6	4.99910E-1	5.10651E-1	5.29016E+1	3.80007E-2	8.58150E+4
8.00856E+1	7.97401E+1	9.73958E-6	4.99910E-1	5.10639E-1	5.28713E+1	3.79151E-2	8.58170E+4
8.01400E+1	7.97780E+1	9.72908E-6	4.99910E-1	5.10600E-1	5.29233E+1	3.79513E-2	8.58190E+4
8.02166E+1	7.98637E+1	9.72181E-6	4.99910E-1	5.10597E-1	5.28078E+1	3.80301E-2	8.58210E+4
8.02846E+1	7.99361E+1	9.71633E-6	4.99910E-1	5.10606E-1	5.28139E+1	3.79673E-2	8.58230E+4
8.03270E+1	7.99790E+1	9.71979E-6	4.99910E-1	5.10593E-1	5.28466E+1	3.80058E-2	8.58250E+4
8.04218E+1	8.00722E+1	9.72328E-6	4.99910E-1	5.10581E-1	5.28301E+1	3.79732E-2	8.58270E+4
8.04877E+1	8.01551E+1	9.71904E-6	4.99910E-1	5.10580E-1	5.28335E+1	3.79518E-2	8.58290E+4
8.05532E+1	8.02217E+1	9.71249E-6	4.99910E-1	5.10593E-1	5.28564E+1	3.79762E-2	8.58310E+4
8.06187E+1	8.02778E+1	9.70190E-6	4.99910E-1	5.10583E-1	5.27907E+1	3.79304E-2	8.58330E+4
8.06536E+1	8.03144E+1	9.69354E-6	4.99910E-1	5.10586E-1	5.28464E+1	3.79775E-2	8.58350E+4
8.07548E+1	8.04221E+1	9.68784E-6	4.99910E-1	5.10587E-1	5.28875E+1	3.79796E-2	8.58370E+4
8.08215E+1	8.04912E+1	9.68037E-6	4.99910E-1	5.10552E-1	5.28461E+1	3.79680E-2	8.58390E+4
8.08770E+1	8.05420E+1	9.67827E-6	4.99910E-1	5.10536E-1	5.28250E+1	3.79751E-2	8.58410E+4
8.09550E+1	8.06078E+1	9.67819E-6	4.99910E-1	5.10543E-1	5.28326E+1	3.79709E-2	8.58430E+4
8.10211E+1	8.06818E+1	9.67826E-6	4.99910E-1	5.10555E-1	5.28466E+1	3.79738E-2	8.58450E+4
8.10640E+1	8.07450E+1	9.68156E-6	4.99910E-1	5.10538E-1	5.28432E+1	3.80402E-2	8.58470E+4
8.11524E+1	8.08458E+1	9.67898E-6	4.99910E-1	5.10503E-1	5.28442E+1	3.79938E-2	8.58490E+4
8.12182E+1	8.09069E+1	9.67523E-6	4.99910E-1	5.10473E-1	5.28384E+1	3.80093E-2	8.58510E+4
8.12660E+1	8.09477E+1	9.66939E-6	4.99910E-1	5.10465E-1	5.28280E+1	3.79849E-2	8.58530E+4
8.13006E+1	8.09799E+1	9.65828E-6	4.99910E-1	5.10459E-1	5.27910E+1	3.79284E-2	8.58550E+4
8.14203E+1	8.10912E+1	9.64865E-6	4.99910E-1	5.10442E-1	5.28073E+1	3.80130E-2	8.58570E+4
8.14845E+1	8.11568E+1	9.64501E-6	4.99910E-1	5.10440E-1	5.28031E+1	3.80212E-2	8.58590E+4
8.15490E+1	8.12240E+1	9.64257E-6	4.99910E-1	5.10450E-1	5.27691E+1	3.79918E-2	8.58610E+4
8.16160E+1	8.12910E+1	9.63989E-6	4.99910E-1	5.10420E-1	5.27698E+1	3.79484E-2	8.58630E+4
8.16843E+1	8.13581E+1	9.63744E-6	4.99910E-1	5.10395E-1	5.28013E+1	3.79396E-2	8.58650E+4
8.17511E+1	8.14228E+1	9.63499E-6	4.99910E-1	5.10384E-1	5.27893E+1	3.79970E-2	8.58670E+4
8.18010E+1	8.14700E+1	9.63270E-6	4.99910E-1	5.10373E-1	5.27862E+1	3.79843E-2	8.58690E+4
8.18830E+1	8.15719E+1	9.63200E-6	4.99910E-1	5.10359E-1	5.27934E+1	3.80060E-2	8.58710E+4
8.19477E+1	8.16459E+1	9.62848E-6	4.99910E-1	5.10352E-1	5.28206E+1	3.80348E-2	8.58730E+4
8.19964E+1	8.16964E+1	9.62310E-6	4.99910E-1	5.10373E-1	5.28904E+1	3.79791E-2	8.58750E+4
8.20312E+1	8.17312E+1	9.61717E-6	4.99910E-1	5.10367E-1	5.28967E+1	3.80088E-2	8.58770E+4
8.21522E+1	8.18553E+1	9.61029E-6	4.99910E-1	5.10334E-1	5.28705E+1	3.81059E-2	8.58790E+4
8.22181E+1	8.19265E+1	9.60645E-6	4.99910E-1	5.10297E-1	5.28103E+1	3.80947E-2	8.58810E+4
8.22835E+1	8.19970E+1	9.60396E-6	4.99910E-1	5.10284E-1	5.27865E+1	3.81468E-2	8.58830E+4
8.23500E+1	8.20550E+1	9.60977E-6	4.99910E-1	5.10274E-1	5.28106E+1	3.80580E-2	8.58850E+4
8.24208E+1	8.21281E+1	9.61057E-6	4.99910E-1	5.10262E-1	5.28069E+1	3.80926E-2	8.58870E+4
8.24895E+1	8.21918E+1	9.60099E-6	4.99910E-1	5.10249E-1	5.28166E+1	3.80539E-2	8.58890E+4
8.25400E+1	8.22230E+1	9.59135E-6	4.99910E-1	5.10242E-1	5.28490E+1	3.80820E-2	8.58910E+4
8.26199E+1	8.23094E+1	9.58055E-6	4.99910E-1	5.10230E-1	5.28606E+1	3.80033E-2	8.58930E+4
8.26892E+1	8.23860E+1	9.56848E-6	4.99910E-1	5.10218E-1	5.28522E+1	3.80293E-2	8.58950E+4
8.27300E+1	8.24320E+1	9.56307E-6	4.99910E-1	5.10204E-1	5.28610E+1	3.79231E-2	8.58970E+4
8.28256E+1	8.25401E+1	9.56049E-6	4.99910E-1	5.10213E-1	5.28496E+1	3.79787E-2	8.58990E+4
8.28925E+1	8.26017E+1	9.55918E-6	4.99910E-1	5.10217E-1	5.28224E+1	3.80078E-2	8.59010E+4
8.29575E+1	8.26655E+1	9.55767E-6	4.99910E-1	5.10213E-1	5.28505E+1	3.79680E-2	8.59030E+4
8.30216E+1	8.27326E+1	9.54493E-6	4.99910E-1	5.10224E-1	5.28047E+1	3.79415E-2	8.59050E+4
8.30570E+1	8.27685E+1	9.52983E-6	4.99910E-1	5.10225E-1	5.27762E+1	3.79641E-2	8.59070E+4
8.31590E+1	8.28545E+1	9.52674E-6	4.99910E-1	5.10200E-1	5.27563E+1	3.79483E-2	8.59090E+4
8.32254E+1	8.29125E+1	9.52663E-6	4.99910E-1	5.10169E-1	5.28241E+1	3.79761E-2	8.59110E+4
8.32800E+1	8.29920E+1	9.52621E-6	4.99910E-1	5.10120E-1	5.28251E+1	3.79434E-2	8.59130E+4
8.33596E+1	8.30649E+1	9.52276E-6	4.99910E-1	5.10115E-1	5.29074E+1	3.79259E-2	8.59150E+4
8.34268E+1	8.31307E+1	9.51378E-6	4.99910E-1	5.10126E-1	5.28574E+1	3.80115E-2	8.59170E+4
8.34710E+1	8.31780E+1	9.50683E-6	4.99910E-1	5.10114E-1	5.28797E+1	3.79687E-2	8.59190E+4
8.35588E+1	8.32620E+1	9.50709E-6	4.99910E-1	5.10102E-1	5.28910E+1	3.80004E-2	8.59210E+4
8.36235E+1	8.33329E+1	9.50870E-6	4.99910E-1	5.10098E-1	5.28062E+1	3.79672E-2	8.59230E+4
8.36710E+1	8.33877E+1	9.50843E-6	4.99910E-1	5.10115E-1	5.27928E+1	3.80209E-2	8.59250E+4
8.37053E+1	8.34249E+1	9.50275E-6	4.99910E-1	5.10097E-1	5.27907E+1	3.79908E-2	8.59270E+4
8.37845E+1	8.35013E+1	9.49515E-6	4.99910E-1	5.10081E-1	5.28137E+1	3.79800E-2	8.59290E+4
8.38898E+1	8.35955E+1	9.48975E-6	4.99910E-1	5.10083E-1	5.28392E+1	3.79984E-2	8.59310E+4
8.39558E+1	8.36602E+1	9.48216E-6	4.99910E-1	5.10071E-1	5.28642E+1	3.79178E-2	8.59330E+4
8.40190E+1	8.37310E+1	9.47508E-6	4.99910E-1	5.10059E-1	5.28328E+1	3.80117E-2	8.59350E+4
8.40891E+1	8.38029E+1	9.47002E-6	4.99910E-1	5.10032E-1	5.28756E+1	3.79960E-2	8.59370E+4
8.41564E+1	8.38726E+1	9.46701E-6	4.99910E-1	5.09998E-1	5.28837E+1	3.79081E-2	8.59390E+4
8.42050E+1	8.39240E+1	9.46899E-6	4.99910E-1	5.10017E-1	5.28689E+1	3.79779E-2	8.59410E+4
8.42857E+1	8.39966E+1	9.47320E-6	4.99910E-1	5.10012E-1	5.28178E+1	3.79758E-2	8.59430E+4
8.43488E+1	8.40709E+1	9.46894E-6	4.99910E-1	5.10001E-1	5.28233E+1	3.79890E-2	8.59450E+4
8.43965E+1	8.41305E+1	9.46277E-6	4.99910E-1	5.09987E-1	5.28169E+1	3.79867E-2	8.59470E+4
8.44312E+1	8.41652E+1	9.45441E-6	4.99910E-1	5.09982E-1	5.28092E+1	3.79173E-2	8.59490E+4
8.45539E+1	8.42879E+1	9.44679E-6	4.99910E-1	5.09963E-1	5.28672E+1	3.80080E-2	8.59510E+4
8.46209E+1	8.43540E+1	9.44150E-6	4.99910E-1	5.09943E-1	5.28104E+1	3.80705E-2	8.59530E+4
8.46869E+1	8.44194E+1	9.43092E-6	4.99910E-1	5.09908E-1	5.28215E+1	3.79741E-2	8.59550E+4
8.47500E+1	8.44940E+1	9.42349E-6	4.99910E-1	5.09888E-1	5.28208E+1	3.79891E-2	8.59570E+4
8.48211E+1	8.45610E+1	9.42171E-6	4.99910E-1	5.09863E-1	5.28118E+1	3.79727E-2	8.59590E+4
8.48907E+1	8.46267E+1	9.42008E-6	4.99910E-1	5.09830E-1	5.28244E+1	3.80050E-2	8.59610E+4
8.49440E+1	8.46770E+1	9.41351E-6	4.99910E-1	5.09846E-1	5.28284E+1	3.79675E-2	8.59630E+4
8.50261E+1	8.47692E+1	9.40464E-6	4.99910E-1	5.09840E-1	5.28347E+1	3.79782E-2	8.59650E+4
8.50917E+1	8.48413E+1	9.40505E-6	4.99910E-1	5.09827E-1	5.27616E+1	3.79994E-2	8.59670E+4
8.51240E+1	8.48760E+1	9.40816E-6	4.99910E-1	5.09816E-1	5.27664E+1	3.80220E-2	8.59690E+4
8.52271E+1	8.49713E+1	9.40364E-6	4.99910E-1	5.09804E-1	5.27873E+1	3.79913E-2	8.59710E+4
8.52930E+1	8.50345E+1	9.40186E-6	4.99910E-1	5.09806E-1	5.27839E+1	3.80176E-2	8.59730E+4
8.53589E+1	8.51049E+1	9.39940E-6	4.99910E-1	5.09814E-1	5.27825E+1	3.80463E-2	8.59750E+4
8.54246E+1	8.51775E+1	9.39301E-6	4.99910E-1	5.09778E-1	5.28501E+1	3.80481E-2	8.59770E+4
8.54601E+1	8.52060E+1	9.38892E-6	4.99910E-1	5.09772E-1	5.28091E+1	3.80386E-2	8.59790E+4
8.55626E+1	8.52962E+1	9.38786E-6	4.99910E-1	5.09809E-1	5.28181E+1	3.80103E-2	8.59810E+4
8.56285E+1	8.53643E+1	9.38533E-6	4.99910E-1	5.09844E-1	5.28429E+1	3.79969E-2	8.59830E+4
8.56810E+1	8.54380E+1	9.38435E-6	4.99910E-1	5.09808E-1	5.28335E+1	3.80122E-2	8.59850E+4
8.57603E+1	8.55005E+1	9.38536E-6	4.99910E-1	5.09789E-1	5.28113E+1	3.80356E-2	8.59870E+4
8.58292E+1	8.55581E+1	9.38407E-6	4.99910E-1	5.09777E-1	5.28361E+1	3.79946E-2	8.59890E+4
8.58710E+1	8.55950E+1	9.37899E-6	4.99910E-1	5.09730E-1	5.28674E+1	3.79615E-2	8.59910E+4
8.59628E+1	8.57094E+1	9.37513E-6	4.99910E-1	5.09716E-1	5.29050E+1	3.80207E-2	8.59930E+4
8.60296E+1	8.57896E+1	9.37206E-6	4.99910E-1	5.09691E-1	5.28597E+1	3.80351E-2	8.59950E+4
8.60964E+1	8.58702E+1	9.36468E-6	4.99910E-1	5.09655E-1	5.28741E+1	3.79997E-2	8.59970E+4
8.61629E+1	8.59511E+1	9.35959E-6	4.99910E-1	5.09663E-1	5.29218E+1	3.80150E-2	8.59990E+4
8.61984E+1	8.59761E+1	9.35292E-6	4.99910E-1	5.09665E-1	5.28673E+1	3.79967E-2	8.60010E+4
8.62967E+1	8.60546E+1	9.34571E-6	4.99910E-1	5.09654E-1	5.28747E+1	3.80345E-2	8.60030E+4
8.63622E+1	8.61149E+1	9.34220E-6	4.99910E-1	5.09643E-1	5.29219E+1	3.80130E-2	8.60050E+4
8.64160E+1	8.61670E+1	9.33663E-6	4.99910E-1	5.09633E-1	5.28593E+1	3.79957E-2	8.60070E+4
8.64925E+1	8.62467E+1	9.32969E-6	4.99910E-1	5.09621E-1	5.28290E+1	3.80576E-2	8.60090E+4
8.65609E+1	8.63195E+1	9.32525E-6	4.99910E-1	5.09609E-1	5.28628E+1	3.80275E-2	8.60110E+4
8.66060E+1	8.63690E+1	9.32058E-6	4.99910E-1	5.09561E-1	5.28332E+1	3.80406E-2	8.60130E+4
8.66896E+1	8.64511E+1	9.31583E-6	4.99910E-1	5.09567E-1	5.28726E+1	3.80470E-2	8.60150E+4
8.67559E+1	8.65141E+1	9.31703E-6	4.99910E-1	5.09588E-1	5.28434E+1	3.80864E-2	8.60170E+4
8.68060E+1	8.65647E+1	9.31742E-6	4.99910E-1	5.09641E-1	5.28385E+1	3.79883E-2	8.60190E+4
8.68400E+1	8.66036E+1	9.31574E-6	4.99910E-1	5.09634E-1	5.28406E+1	3.80544E-2	8.60210E+4
8.69564E+1	8.67240E+1	9.31296E-6	4.99910E-1	5.09629E-1	5.28163E+1	3.80815E-2	8.60230E+4
8.70222E+1	8.67905E+1	9.30690E-6	4.99910E-1	5.09642E-1	5.28445E+1	3.81301E-2	8.60250E+4
8.70888E+1	8.68597E+1	9.29645E-6	4.99910E-1	5.09630E-1	5.27742E+1	3.81045E-2	8.60270E+4
8.71540E+1	8.69250E+1	9.29080E-6	4.99910E-1	5.09618E-1	5.28604E+1	3.81724E-2	8.60290E+4
8.72255E+1	8.69818E+1	9.29332E-6	4.99910E-1	5.09582E-1	5.29231E+1	3.80317E-2	8.60310E+4
8.72943E+1	8.70442E+1	9.29493E-6	4.99910E-1	5.09528E-1	5.28656E+1	3.81269E-2	8.60330E+4
8.73460E+1	8.71070E+1	9.29637E-6	4.99910E-1	5.09508E-1	5.28666E+1	3.81243E-2	8.60350E+4
8.74264E+1	8.72147E+1	9.29688E-6	4.99910E-1	5.09475E-1	5.28233E+1	3.81607E-2	8.60370E+4
8.74954E+1	8.72800E+1	9.29075E-6	4.99910E-1	5.09443E-1	5.28474E+1	3.81504E-2	8.60390E+4
8.75360E+1	8.73050E+1	9.28606E-6	4.99910E-1	5.09470E-1	5.28928E+1	3.81491E-2	8.60410E+4
8.76332E+1	8.73997E+1	9.28458E-6	4.99910E-1	5.09413E-1	5.27973E+1	3.81558E-2	8.60430E+4
8.76983E+1	8.74755E+1	9.28261E-6	4.99910E-1	5.09392E-1	5.27994E+1	3.80739E-2	8.60450E+4
8.77650E+1	8.75514E+1	9.27857E-6	4.99910E-1	5.09427E-1	5.28748E+1	3.81056E-2	8.60470E+4
8.78331E+1	8.76257E+1	9.27753E-6	4.99910E-1	5.09392E-1	5.28587E+1	3.81526E-2	8.60491E+4
8.78692E+1	8.76639E+1	9.27444E-6	4.99910E-1	5.09362E-1	5.27721E+1	3.81439E-2	8.60510E+4
8.79674E+1	8.77572E+1	9.27488E-6	4.99910E-1	5.09339E-1	5.27932E+1	3.81652E-2	8.60530E+4
8.80329E+1	8.78186E+1	9.27258E-6	4.99910E-1	5.09374E-1	5.28353E+1	3.82344E-2	8.60550E+4
8.80930E+1	8.78930E+1	9.26330E-6	4.99910E-1	5.09372E-1	5.28597E+1	3.82029E-2	8.60570E+4
8.81688E+1	8.79491E+1	9.26370E-6	4.99910E-1	5.09362E-1	5.28366E+1	3.81377E-2	8.60590E+4
8.82367E+1	8.80104E+1	9.26596E-6	4.99910E-1	5.09353E-1	5.28204E+1	3.81544E-2	8.60610E+4
8.82810E+1	8.80630E+1	9.26124E-6	4.99910E-1	5.09340E-1	5.27983E+1	3.81413E-2	8.60630E+4
8.83684E+1	8.81549E+1	9.25828E-6	4.99910E-1	5.09327E-1	5.28063E+1	3.81325E-2	8.60650E+4
8.84336E+1	8.82249E+1	9.25149E-6	4.99910E-1	5.09315E-1	5.28446E+1	3.81621E-2	8.60670E+4
8.84815E+1	8.82719E+1	9.23867E-6	4.99910E-1	5.09304E-1	5.27764E+1	3.81436E-2	8.60690E+4
8.85158E+1	8.82994E+1	9.22449E-6	4.99910E-1	5.09299E-1	5.28058E+1	3.80616E-2	8.60710E+4
8.86350E+1	8.84243E+1	9.21232E-6	4.99910E-1	5.09268E-1	5.29513E+1	3.81690E-2	8.60730E+4
8.86996E+1	8.84955E+1	9.20996E-6	4.99910E-1	5.09229E-1	5.28547E+1	3.81414E-2	8.60750E+4
8.87639E+1	8.85614E+1	9.21329E-6	4.99910E-1	5.09217E-1	5.28215E+1	3.81172E-2	8.60770E+4
8.88300E+1	8.86380E+1	9.21071E-6	4.99910E-1	5.09230E-1	5.28524E+1	3.81531E-2	8.60790E+4
8.89018E+1	8.86941E+1	9.20673E-6	4.99910E-1	5.09218E-1	5.28482E+1	3.81561E-2	8.60810E+4
8.89699E+1	8.87546E+1	9.19767E-6	4.99910E-1	5.09186E-1	5.28428E+1	3.80882E-2	8.60830E+4
8.90180E+1	8.88090E+1	9.18726E-6	4.99910E-1	5.09172E-1	5.28678E+1	3.81277E-2	8.60850E+4
8.90993E+1	8.88903E+1	9.18148E-6	4.99910E-1	5.09198E-1	5.28799E+1	3.81537E-2	8.60870E+4
8.91649E+1	8.89596E+1	9.18424E-6	4.99910E-1	5.09225E-1	5.29085E+1	3.80779E-2	8.60890E+4
8.91970E+1	8.89950E+1	9.19107E-6	4.99910E-1	5.09214E-1	5.29037E+1	3.81881E-2	8.60910E+4
8.92986E+1	8.91009E+1	9.18140E-6	4.99910E-1	5.09201E-1	5.28811E+1	3.81290E-2	8.60930E+4
8.93662E+1	8.91574E+1	9.17120E-6	4.99910E-1	5.09203E-1	5.28394E+1	3.81414E-2	8.60950E+4
8.94312E+1	8.92309E+1	9.17294E-6	4.99910E-1	5.09218E-1	5.29516E+1	3.81654E-2	8.60970E+4
8.94946E+1	8.93115E+1	9.17326E-6	4.99910E-1	5.09204E-1	5.29047E+1	3.81058E-2	8.60990E+4
8.95308E+1	8.93417E+1	9.17062E-6	4.99910E-1	5.09195E-1	5.28094E+1	3.81029E-2	8.61010E+4
8.96355E+1	8.94488E+1	9.16580E-6	4.99910E-1	5.09191E-1	5.28144E+1	3.81550E-2	8.61030E+4
8.97029E+1	8.95213E+1	9.16200E-6	4.99910E-1	5.09200E-1	5.28199E+1	3.80685E-2	8.61050E+4
8.97570E+1	8.95660E+1	9.15706E-6	4.99910E-1	5.09195E-1	5.28398E+1	3.80809E-2	8.61070E+4
8.98372E+1	8.96448E+1	9.14938E-6	4.99910E-1	5.09166E-1	5.28732E+1	3.80894E-2	8.61090E+4
8.99050E+1	8.97055E+1	9.14072E-6	4.99910E-1	5.09133E-1	5.28845E+1	3.80483E-2	8.61110E+4
8.99490E+1	8.97400E+1	9.12917E-6	4.99910E-1	5.09124E-1	5.28429E+1	3.80778E-2	8.61130E+4
9.00404E+1	8.98354E+1	9.11475E-6	4.99910E-1	5.09112E-1	5.28310E+1	3.81352E-2	8.61150E+4
9.01058E+1	8.98950E+1	9.10622E-6	4.99910E-1	5.09100E-1	5.28315E+1	3.80992E-2	8.61170E+4
9.01527E+1	8.99425E+1	9.10785E-6	4.99910E-1	5.09088E-1	5.28329E+1	3.81380E-2	8.61190E+4
9.01870E+1	8.99850E+1	9.10928E-6	4.99910E-1	5.09070E-1	5.28269E+1	3.80573E-2	8.61210E+4
9.03075E+1	9.01263E+1	9.10712E-6	4.99910E-1	5.09040E-1	5.28330E+1	3.80892E-2	8.61230E+4
9.03731E+1	9.01931E+1	9.10362E-6	4.99910E-1	5.09040E-1	5.28403E+1	3.80689E-2	8.61250E+4
9.04386E+1	9.02576E+1	9.09662E-6	4.99910E-1	5.09005E-1	5.28389E+1	3.81276E-2	8.61270E+4
9.05010E+1	9.03070E+1	9.09348E-6	4.99910E-1	5.08989E-1	5.28269E+1	3.81951E-2	8.61290E+4
9.05746E+1	9.03861E+1	9.09567E-6	4.99910E-1	5.08992E-1	5.28519E+1	3.80933E-2	8.61310E+4
9.06429E+1	9.04585E+1	9.09636E-6	4.99910E-1	5.09001E-1	5.28452E+1	3.81062E-2	8.61330E+4
9.06900E+1	9.05070E+1	9.09006E-6	4.99910E-1	5.08991E-1	5.28163E+1	3.80445E-2	8.61350E+4
9.07723E+1	9.05879E+1	9.07841E-6	4.99910E-1	5.08960E-1	5.28318E+1	3.81960E-2	8.61370E+4
9.08393E+1	9.06500E+1	9.07342E-6	4.99910E-1	5.08930E-1	5.28841E+1	3.80700E-2	8.61390E+4
9.08901E+1	9.06991E+1	9.07668E-6	4.99910E-1	5.08920E-1	5.28379E+1	3.81015E-2	8.61410E+4
9.09247E+1	9.07375E+1	9.07899E-6	4.99910E-1	5.08913E-1	5.29478E+1	3.81290E-2	8.61430E+4
9.10439E+1	9.08507E+1	9.08249E-6	4.99910E-1	5.08910E-1	5.28077E+1	3.80995E-2	8.61450E+4
9.11090E+1	9.09182E+1	9.07684E-6	4.99910E-1	5.08923E-1	5.28439E+1	3.80699E-2	8.61470E+4
9.11738E+1	9.09914E+1	9.06682E-6	4.99910E-1	5.08910E-1	5.28486E+1	3.80747E-2	8.61490E+4
9.12380E+1	9.10660E+1	9.06097E-6	4.99910E-1	5.08897E-1	5.28262E+1	3.81507E-2	8.61510E+4
9.13084E+1	9.11177E+1	9.05576E-6	4.99910E-1	5.08887E-1	5.29210E+1	3.81328E-2	8.61530E+4
9.13764E+1	9.11789E+1	9.04564E-6	4.99910E-1	5.08878E-1	5.28922E+1	3.81085E-2	8.61550E+4
9.14280E+1	9.12490E+1	9.04063E-6	4.99910E-1	5.08864E-1	5.28594E+1	3.80888E-2	8.61570E+4
9.15062E+1	9.12978E+1	9.04433E-6	4.99910E-1	5.08873E-1	5.28637E+1	3.81249E-2	8.61590E+4
9.15705E+1	9.13744E+1	9.04504E-6	4.99910E-1	5.08879E-1	5.28684E+1	3.81260E-2	8.61610E+4
9.16030E+1	9.14300E+1	9.04327E-6	4.99910E-1	5.08829E-1	5.28582E+1	3.81005E-2	8.61630E+4
9.17064E+1	9.15189E+1	9.03953E-6	4.99910E-1	5.08818E-1	5.28219E+1	3.80886E-2	8.61650E+4
9.17743E+1	9.15907E+1	9.02713E-6	4.99910E-1	5.08806E-1	5.28006E+1	3.81144E-2	8.61670E+4
9.18396E+1	9.16619E+1	9.01582E-6	4.99910E-1	5.08800E-1	5.28413E+1	3.81151E-2	8.61690E+4
9.19040E+1	9.17309E+1	9.01686E-6	4.99910E-1	5.08811E-1	5.28194E+1	3.81219E-2	8.61710E+4
9.19717E+1	9.17893E+1	9.01731E-6	4.99910E-1	5.08809E-1	5.28306E+1	3.81295E-2	8.61730E+4
9.20388E+1	9.18449E+1	9.01236E-6	4.99910E-1	5.08799E-1	5.28317E+1	3.81123E-2	8.61750E+4
9.21069E+1	9.19018E+1	9.00917E-6	4.99910E-1	5.08790E-1	5.28372E+1	3.81168E-2	8.61770E+4
9.21650E+1	9.19520E+1	9.00483E-6	4.99910E-1	5.08779E-1	5.28103E+1	3.80893E-2	8.61790E+4
9.22428E+1	9.20361E+1	9.00259E-6	4.99910E-1	5.08749E-1	5.28198E+1	3.80975E-2	8.61810E+4
9.23097E+1	9.21139E+1	8.99746E-6	4.99910E-1	5.08718E-1	5.28470E+1	3.81139E-2	8.61830E+4
9.23500E+1	9.21640E+1	8.99321E-6	4.99910E-1	5.08739E-1	5.28984E+1	3.81277E-2	8.61850E+4
9.24467E+1	9.22465E+1	8.99124E-6	4.99910E-1	5.08707E-1	5.28629E+1	3.81444E-2	8.61870E+4
9.25142E+1	9.23182E+1	8.98978E-6	4.99910E-1	5.08691E-1	5.28405E+1	3.81843E-2	8.61890E+4
9.25580E+1	9.23601E+1	8.98806E-6	4.99910E-1	5.08704E-1	5.28286E+1	3.81715E-2	8.61910E+4
9.25914E+1	9.23863E+1	8.98757E-6	4.99910E-1	5.08689E-1	5.28439E+1	3.80738E-2	8.61930E+4
9.26756E+1	9.24640E+1	8.98341E-6	4.99910E-1	5.08664E-1	5.28772E+1	3.81339E-2	8.61950E+4
9.27810E+1	9.25709E+1	8.97428E-6	4.99910E-1	5.08645E-1	5.28468E+1	3.80633E-2	8.61970E+4
9.28476E+1	9.26311E+1	8.97015E-6	4.99910E-1	5.08656E-1	5.28366E+1	3.81001E-2	8.61990E+4
9.29070E+1	9.26710E+1	8.96820E-6	4.99910E-1	5.08626E-1	5.28710E+1	3.80975E-2	8.62010E+4
9.29821E+1	9.27480E+1	8.96425E-6	4.99910E-1	5.08604E-1	5.28438E+1	3.80873E-2	8.62030E+4
9.30498E+1	9.28179E+1	8.96026E-6	4.99910E-1	5.08592E-1	5.28386E+1	3.81193E-2	8.62050E+4
9.30950E+1	9.28650E+1	8.95802E-6	4.99910E-1	5.08546E-1	5.28553E+1	3.82115E-2	8.62070E+4
9.31808E+1	9.29441E+1	8.96122E-6	4.99910E-1	5.08550E-1	5.28914E+1	3.80782E-2	8.62090E+4
9.32458E+1	9.30090E+1	8.96011E-6	4.99910E-1	5.08565E-1	5.28679E+1	3.81319E-2	8.62110E+4
9.32760E+1	9.30410E+1	8.95206E-6	4.99910E-1	5.08587E-1	5.28809E+1	3.81072E-2	8.62130E+4
9.33807E+1	9.31422E+1	8.94614E-6	4.99910E-1	5.08574E-1	5.28612E+1	3.83182E-2	8.62150E+4
9.34490E+1	9.31945E+1	8.94075E-6	4.99910E-1	5.08563E-1	5.27775E+1	3.83340E-2	8.62170E+4
9.35136E+1	9.32693E+1	8.93783E-6	4.99910E-1	5.08553E-1	5.26146E+1	3.84199E-2	8.62190E+4
9.35768E+1	9.33535E+1	8.95238E-6	4.99910E-1	5.08538E-1	5.25620E+1	3.83203E-2	8.62210E+4
9.36430E+1	9.34100E+1	8.97206E-6	4.99910E-1	5.08526E-1	5.26195E+1	3.83418E-2	8.62230E+4
9.37116E+1	9.34603E+1	8.97876E-6	4.99910E-1	5.08517E-1	5.26157E+1	3.82889E-2	8.62250E+4
9.37798E+1	9.35117E+1	8.97707E-6	4.99910E-1	5.08509E-1	5.26794E+1	3.82959E-2	8.62270E+4
9.38330E+1	9.35550E+1	8.97494E-6	4.99910E-1	5.08499E-1	5.27688E+1	3.83418E-2	8.62290E+4
9.39130E+1	9.36400E+1	8.96577E-6	4.99910E-1	5.08487E-1	5.27318E+1	3.82894E-2	8.62310E+4
9.39789E+1	9.37007E+1	8.95804E-6	4.99910E-1	5.08479E-1	5.27260E+1	3.82993E-2	8.62330E+4
9.40160E+1	9.37300E+1	8.95546E-6	4.99910E-1	5.08505E-1	5.26912E+1	3.83617E-2	8.62350E+4
9.41141E+1	9.38465E+1	8.94688E-6	4.99910E-1	5.08514E-1	5.27014E+1	3.83047E-2	8.62370E+4
9.41800E+1	9.39160E+1	8.93747E-6	4.99910E-1	5.08528E-1	5.27410E+1	3.83208E-2	8.62389E+4
9.42429E+1	9.39736E+1	8.93262E-6	4.99910E-1	5.08538E-1	5.28246E+1	3.82512E-2	8.62409E+4
9.43049E+1	9.40279E+1	8.92789E-6	4.99910E-1	5.08506E-1	5.28368E+1	3.81762E-2	8.62430E+4
9.43409E+1	9.40547E+1	8.92014E-6	4.99910E-1	5.08489E-1	5.27727E+1	3.81691E-2	8.62450E+4
9.44445E+1	9.41610E+1	8.90685E-6	4.99910E-1	5.08475E-1	5.28065E+1	3.81134E-2	8.62470E+4
9.45112E+1	9.42362E+1	8.89076E-6	4.99910E-1	5.08460E-1	5.28355E+1	3.80586E-2	8.62490E+4
9.45630E+1	9.42770E+1	8.87258E-6	4.99910E-1	5.08451E-1	5.28824E+1	3.80471E-2	8.62509E+4
9.46427E+1	9.43461E+1	8.86085E-6	4.99910E-1	5.08458E-1	5.28771E+1	3.80291E-2	8.62530E+4
9.47104E+1	9.44075E+1	8.85473E-6	4.99910E-1	5.08469E-1	5.28712E+1	3.80735E-2	8.62550E+4
9.47500E+1	9.44450E+1	8.84925E-6	4.99910E-1	5.08458E-1	5.28755E+1	3.80313E-2	8.62570E+4
9.48475E+1	9.44942E+1	8.84382E-6	4.99910E-1	5.08452E-1	5.28295E+1	3.80080E-2	8.62590E+4
9.49153E+1	9.45812E+1	8.83780E-6	4.99910E-1	5.08431E-1	5.28790E+1	3.79915E-2	8.62610E+4
9.49595E+1	9.46315E+1	8.82667E-6	4.99910E-1	5.08388E-1	5.28897E+1	3.79857E-2	8.62630E+4
9.49927E+1	9.46544E+1	8.82395E-6	4.99910E-1	5.08384E-1	5.29221E+1	3.79875E-2	8.62650E+4
9.50767E+1	9.47265E+1	8.82637E-6	4.99910E-1	5.08376E-1	5.29209E+1	3.79592E-2	8.62670E+4
9.51835E+1	9.48487E+1	8.82357E-6	4.99910E-1	5.08355E-1	5.28923E+1	3.80143E-2	8.62690E+4
9.52504E+1	9.49217E+1	8.81622E-6	4.99910E-1	5.08341E-1	5.29171E+1	3.80004E-2	8.62710E+4
9.53090E+1	9.49480E+1	8.80805E-6	4.99910E-1	5.08361E-1	5.28765E+1	3.80511E-2	8.62730E+4
9.53838E+1	9.50426E+1	8.79905E-6	4.99910E-1	5.08360E-1	5.29015E+1	3.80344E-2	8.62750E+4
9.54507E+1	9.51139E+1	8.79186E-6	4.99910E-1	5.08345E-1	5.29157E+1	3.80063E-2	8.62770E+4
9.54950E+1	9.51460E+1	8.78877E-6	4.99910E-1	5.08337E-1	5.29337E+1	3.80418E-2	8.62790E+4
9.55802E+1	9.51998E+1	8.79283E-6	4.99910E-1	5.08349E-1	5.28943E+1	3.80379E-2	8.62810E+4
9.56466E+1	9.52551E+1	8.79272E-6	4.99910E-1	5.08353E-1	5.28651E+1	3.80567E-2	8.62830E+4
9.56970E+1	9.53056E+1	8.78779E-6	4.99910E-1	5.08310E-1	5.28718E+1	3.80614E-2	8.62850E+4
9.57318E+1	9.53415E+1	8.79047E-6	4.99910E-1	5.08304E-1	5.28251E+1	3.80934E-2	8.62870E+4
9.58516E+1	9.54687E+1	8.79626E-6	4.99910E-1	5.08285E-1	5.29074E+1	3.80439E-2	8.62890E+4
9.59151E+1	9.55226E+1	8.79571E-6	4.99910E-1	5.08274E-1	5.29135E+1	3.80671E-2	8.62910E+4
9.59777E+1	9.55698E+1	8.78927E-6	4.99910E-1	5.08265E-1	5.29351E+1	3.80443E-2	8.62930E+4
9.60478E+1	9.56454E+1	8.78149E-6	4.99910E-1	5.08254E-1	5.29626E+1	3.80988E-2	8.62950E+4
9.61149E+1	9.56899E+1	8.77610E-6	4.99910E-1	5.08232E-1	5.29660E+1	3.81439E-2	8.62970E+4
9.61824E+1	9.57449E+1	8.77917E-6	4.99910E-1	5.08202E-1	5.29562E+1	3.82019E-2	8.62990E+4
9.62380E+1	9.58240E+1	8.78218E-6	4.99910E-1	5.08213E-1	5.29374E+1	3.81245E-2	8.63010E+4
9.63141E+1	9.59023E+1	8.78016E-6	4.99910E-1	5.08191E-1	5.29564E+1	3.81260E-2	8.63030E+4
9.63802E+1	9.59623E+1	8.77930E-6	4.99910E-1	5.08159E-1	5.29468E+1	3.81669E-2	8.63050E+4
9.64200E+1	9.59940E+1	8.78500E-6	4.99910E-1	5.08149E-1	5.29141E+1	3.82016E-2	8.63070E+4
9.65126E+1	9.60732E+1	8.78792E-6	4.99910E-1	5.08140E-1	5.29099E+1	3.82092E-2	8.63090E+4
9.65809E+1	9.61382E+1	8.78387E-6	4.99910E-1	5.08140E-1	5.28983E+1	3.81648E-2	8.63110E+4
9.66247E+1	9.61819E+1	8.77636E-6	4.99910E-1	5.08160E-1	5.28655E+1	3.81863E-2	8.63130E+4
9.66566E+1	9.62140E+1	8.76559E-6	4.99910E-1	5.08166E-1	5.28440E+1	3.81801E-2	8.63150E+4
9.67387E+1	9.62884E+1	8.76320E-6	4.99910E-1	5.08162E-1	5.29150E+1	3.82120E-2	8.63170E+4
9.68437E+1	9.63827E+1	8.76384E-6	4.99910E-1	5.08125E-1	5.28761E+1	3.81754E-2	8.63190E+4
9.69087E+1	9.64459E+1	8.75856E-6	4.99910E-1	5.08114E-1	5.27736E+1	3.81201E-2	8.63210E+4
9.69680E+1	9.64950E+1	8.75233E-6	4.99910E-1	5.08103E-1	5.28111E+1	3.80752E-2	8.63230E+4
9.70424E+1	9.65649E+1	8.74114E-6	4.99910E-1	5.08093E-1	5.28318E+1	3.80545E-2	8.63250E+4
9.71097E+1	9.66250E+1	8.72984E-6	4.99910E-1	5.08082E-1	5.28606E+1	3.80349E-2	8.63270E+4
9.71550E+1	9.66620E+1	8.72332E-6	4.99910E-1	5.08073E-1	5.28803E+1	3.80268E-2	8.63290E+4
9.72410E+1	9.67450E+1	8.71649E-6	4.99910E-1	5.08041E-1	5.29166E+1	3.79859E-2	8.63310E+4
9.73073E+1	9.68070E+1	8.71038E-6	4.99910E-1	5.08018E-1	5.29305E+1	3.80094E-2	8.63330E+4
9.73572E+1	9.68522E+1	8.70915E-6	4.99910E-1	5.08042E-1	5.29342E+1	3.80980E-2	8.63350E+4
9.73921E+1	9.68832E+1	8.70731E-6	4.99910E-1	5.08048E-1	5.29637E+1	3.81040E-2	8.63370E+4
9.75129E+1	9.69923E+1	8.70515E-6	4.99910E-1	5.08043E-1	5.29505E+1	3.81630E-2	8.63390E+4
9.75786E+1	9.70540E+1	8.70326E-6	4.99910E-1	5.08008E-1	5.29372E+1	3.81147E-2	8.63410E+4
9.76438E+1	9.71158E+1	8.70086E-6	4.99910E-1	5.07997E-1	5.29272E+1	3.81848E-2	8.63430E+4
9.77080E+1	9.71800E+1	8.70669E-6	4.99910E-1	5.07986E-1	5.29015E+1	3.81581E-2	8.63450E+4
9.77780E+1	9.72389E+1	8.70773E-6	4.99910E-1	5.07988E-1	5.28937E+1	3.81834E-2	8.63470E+4
9.78462E+1	9.72979E+1	8.70247E-6	4.99910E-1	5.08000E-1	5.28899E+1	3.81771E-2	8.63490E+4
9.78990E+1	9.73470E+1	8.69942E-6	4.99910E-1	5.08024E-1	5.29128E+1	3.81252E-2	8.63510E+4
9.79791E+1	9.74170E+1	8.69629E-6	4.99910E-1	5.08002E-1	5.29181E+1	3.81505E-2	8.63530E+4
9.80444E+1	9.74789E+1	8.69329E-6	4.99910E-1	5.07972E-1	5.28987E+1	3.82009E-2	8.63550E+4
9.80770E+1	9.75120E+1	8.69373E-6	4.99910E-1	5.07962E-1	5.28669E+1	3.81759E-2	8.63569E+4
9.81803E+1	9.76033E+1	8.68785E-6	4.99910E-1	5.07974E-1	5.28553E+1	3.82013E-2	8.63590E+4
9.82474E+1	9.76605E+1	8.67509E-6	4.99910E-1	5.07979E-1	5.28390E+1	3.81500E-2	8.63610E+4
9.83135E+1	9.77210E+1	8.66673E-6	4.99910E-1	5.07969E-1	5.27883E+1	3.80967E-2	8.63630E+4
9.83793E+1	9.77833E+1	8.65902E-6	4.99910E-1	5.07958E-1	5.28103E+1	3.80211E-2	8.63650E+4
9.84127E+1	9.78144E+1	8.65340E-6	4.99910E-1	5.07950E-1	5.27781E+1	3.80259E-2	8.63670E+4
9.85120E+1	9.79083E+1	8.64880E-6	4.99910E-1	5.07936E-1	5.28085E+1	3.80476E-2	8.63690E+4
9.85778E+1	9.79696E+1	8.64015E-6	4.99910E-1	5.07925E-1	5.28961E+1	3.80615E-2	8.63710E+4
9.86310E+1	9.80150E+1	8.62884E-6	4.99910E-1	5.07915E-1	5.29009E+1	3.80184E-2	8.63730E+4
9.87093E+1	9.80883E+1	8.62455E-6	4.99910E-1	5.07887E-1	5.29036E+1	3.80337E-2	8.63750E+4
9.87763E+1	9.81455E+1	8.63039E-6	4.99910E-1	5.07856E-1	5.29172E+1	3.80788E-2	8.63770E+4
9.88170E+1	9.81770E+1	8.63111E-6	4.99910E-1	5.07846E-1	5.28983E+1	3.80573E-2	8.63790E+4
9.89119E+1	9.82603E+1	8.62376E-6	4.99910E-1	5.07859E-1	5.28850E+1	3.80225E-2	8.63810E+4
9.89784E+1	9.83265E+1	8.61610E-6	4.99910E-1	5.07875E-1	5.29021E+1	3.80730E-2	8.63830E+4
9.90433E+1	9.83853E+1	8.61178E-6	4.99910E-1	5.07891E-1	5.28250E+1	3.80894E-2	8.63850E+4
9.91076E+1	9.84397E+1	8.61518E-6	4.99910E-1	5.07882E-1	5.28615E+1	3.80538E-2	8.63870E+4
9.91415E+1	9.84703E+1	8.61958E-6	4.99910E-1	5.07864E-1	5.27882E+1	3.80650E-2	8.63890E+4
9.92410E+1	9.85623E+1	8.61812E-6	4.99910E-1	5.07833E-1	5.28322E+1	3.81272E-2	8.63910E+4
9.93074E+1	9.86237E+1	8.61857E-6	4.99910E-1	5.07845E-1	5.28458E+1	3.80649E-2	8.63930E+4
9.93640E+1	9.86740E+1	8.61570E-6	4.99910E-1	5.07840E-1	5.28532E+1	3.81475E-2	8.63950E+4
9.94407E+1	9.87406E+1	8.61310E-6	4.99910E-1	5.07846E-1	5.28862E+1	3.80581E-2	8.63970E+4
9.95066E+1	9.87996E+1	8.60823E-6	4.99910E-1	5.07858E-1	5.28748E+1	3.81279E-2	5.24438E+4
9.95500E+1	9.88400E+1	8.60093E-6	4.99910E-1	5.07847E-1	5.28698E+1	3.81592E-2	9.85173E-1
9.96383E+1	9.89121E+1	8.60066E-6	4.99910E-1	5.07816E-1	5.28622E+1	3.81476E-2	2.96646E+0
9.97043E+1	9.89745E+1	8.60837E-6	4.99910E-1	5.07789E-1	5.28468E+1	3.81757E-2	4.97233E+0
9.97320E+1	9.90030E+1	8.61070E-6	4.99910E-1	5.07780E-1	5.28543E+1	3.81739E-2	7.01548E+0
9.98414E+1	9.90998E+1	8.61093E-6	4.99910E-1	5.07767E-1	5.28846E+1	3.81857E-2	9.00323E+0
9.98865E+1	9.91596E+1	8.60515E-6	4.99910E-1	5.07756E-1	5.28921E+1	3.82392E-2	1.10342E+1
9.98982E+1	9.92012E+1	8.59437E-6	4.99910E-1	5.07750E-1	5.28562E+1	3.81574E-2	1.30164E+1
9.98953E+1	9.92313E+1	8.58695E-6	4.99910E-1	5.07756E-1	5.28415E+1	3.81335E-2	1.50022E+1
9.98786E+1	9.93039E+1	8.58313E-6	4.99910E-1	5.07761E-1	5.28641E+1	3.82121E-2	1.70155E+1
9.98326E+1	9.93969E+1	8.58462E-6	4.99910E-1	5.07754E-1	5.28145E+1	3.81731E-2	1.90022E+1
9.97979E+1	9.94549E+1	8.58556E-6	4.99910E-1	5.07743E-1	5.28658E+1	3.81431E-2	2.10155E+1
9.97610E+1	9.95130E+1	8.58240E-6	4.99910E-1	5.07733E-1	5.28775E+1	3.81717E-2	2.30022E+1
9.97181E+1	9.95782E+1	8.57288E-6	4.99910E-1	5.07722E-1	5.28855E+1	3.81483E-2	2.50155E+1
9.96788E+1	9.96395E+1	8.56667E-6	4.99910E-1	5.07712E-1	5.28403E+1	3.81323E-2	2.70012E+1
9.96520E+1	9.96830E+1	8.56538E-6	4.99910E-1	5.07668E-1	5.28224E+1	3.81385E-2	2.90332E+1
9.96090E+1	9.97587E+1	8.56303E-6	4.99910E-1	5.07652E-1	5.28888E+1	3.80759E-2	3.09957E+1
9.95772E+1	9.98207E+1	8.56052E-6	4.99910E-1	5.07641E-1	5.28407E+1	3.81472E-2	3.29512E+1
9.95565E+1	9.98653E+1	8.55581E-6	4.99910E-1	5.07631E-1	5.28364E+1	3.81696E-2	3.49645E+1
9.95441E+1	9.98925E+1	8.55026E-6	4.99910E-1	5.07626E-1	5.27964E+1	3.81930E-2	3.69523E+1
9.95049E+1	9.99990E+1	8.55334E-6	4.99910E-1	5.07612E-1	5.28063E+1	3.81095E-2	3.89832E+1
9.94916E+1	1.00056E+2	8.55441E-6	4.99910E-1	5.07608E-1	5.27992E+1	3.81514E-2	4.09832E+1
9.94809E+1	1.00111E+2	8.55129E-6	4.99910E-1	5.07611E-1	5.28334E+1	3.81514E-2	4.29832E+1
9.94780E+1	1.00168E+2	8.55133E-6	4.99910E-1	5.07615E-1	5.28362E+1	3.82114E-2	4.49635E+1
9.94816E+1	1.00226E+2	8.54808E-6	4.99910E-1	5.07633E-1	5.28352E+1	3.81709E-2	4.69502E+1
9.94883E+1	1.00285E+2	8.54343E-6	4.99910E-1	5.07658E-1	5.28152E+1	3.81922E-2	4.89635E+1
9.94980E+1	1.00333E+2	8.53770E-6	4.99910E-1	5.07632E-1	5.28080E+1	3.81832E-2	5.09332E+1
9.95229E+1	1.00404E+2	8.53429E-6	4.99910E-1	5.07649E-1	5.28525E+1	3.82135E-2	5.29502E+1
9.95469E+1	1.00458E+2	8.53569E-6	4.99910E-1	5.07665E-1	5.28540E+1	3.81646E-2	5.49822E+1
9.95696E+1	1.00497E+2	8.53348E-6	4.99910E-1	5.07636E-1	5.28274E+1	3.82309E-2	5.69822E+1
9.95882E+1	1.00525E+2	8.52914E-6	4.99910E-1	5.07637E-1	5.28367E+1	3.82463E-2	5.89625E+1
9.96603E+1	1.00633E+2	8.52822E-6	4.99910E-1	5.07643E-1	5.28564E+1	3.82775E-2	6.09492E+1
9.97084E+1	1.00690E+2	8.52961E-6	4.99910E-1	5.07654E-1	5.28592E+1	3.82658E-2	6.29625E+1
9.97575E+1	1.00743E+2	8.52769E-6	4.99910E-1	5.07681E-1	5.27990E+1	3.81769E-2	6.49492E+1
9.98117E+1	1.00798E+2	8.52285E-6	4.99910E-1	5.07692E-1	5.28096E+1	3.82199E-2	6.69812E+1
9.98787E+1	1.00853E+2	8.51220E-6	4.99910E-1	5.07708E-1	5.27913E+1	3.81488E-2	6.89812E+1
9.99456E+1	1.00908E+2	8.50675E-6	4.99910E-1	5.07734E-1	5.28036E+1	3.81338E-2	7.09812E+1
9.99970E+1	1.00951E+2	8.50327E-6	4.99910E-1	5.07741E-1	5.28075E+1	3.81526E-2	7.29635E+1
1.00086E+2	1.01026E+2	8.49541E-6	4.99910E-1	5.07726E-1	5.28456E+1	3.81843E-2	7.49502E+1
1.00163E+2	1.01082E+2	8.48831E-6	4.99910E-1	5.07710E-1	5.28788E+1	3.81109E-2	7.69615E+1
1.00204E+2	1.01108E+2	8.48056E-6	4.99910E-1	5.07713E-1	5.27667E+1	3.80482E-2	7.89484E+1
1.00325E+2	1.01185E+2	8.47574E-6	4.99910E-1	5.07716E-1	5.28573E+1	3.81715E-2	8.09628E+1
1.00409E+2	1.01240E+2	8.47198E-6	4.99910E-1	5.07719E-1	5.27681E+1	3.81346E-2	8.29482E+1
1.00493E+2	1.01294E+2	8.46870E-6	4.99910E-1	5.07723E-1	5.27829E+1	3.81100E-2	8.49802E+1
1.00577E+2	1.01345E+2	8.46543E-6	4.99910E-1	5.07726E-1	5.27907E+1	3.80717E-2	8.69625E+1
1.00621E+2	1.01374E+2	8.46470E-6	4.99910E-1	5.07717E-1	5.28073E+1	3.80922E-2	8.89482E+1
1.00758E+2	1.01458E+2	8.46452E-6	4.99910E-1	5.07706E-1	5.28893E+1	3.81900E-2	9.09615E+1
1.00850E+2	1.01513E+2	8.46165E-6	4.99910E-1	5.07732E-1	5.27719E+1	3.80900E-2	9.29482E+1
1.00924E+2	1.01558E+2	8.45749E-6	4.99910E-1	5.07770E-1	5.29066E+1	3.81092E-2	9.49605E+1
1.01029E+2	1.01611E+2	8.45290E-6	4.99910E-1	5.07781E-1	5.28185E+1	3.81027E-2	9.69482E+1
1.01122E+2	1.01664E+2	8.45181E-6	4.99910E-1	5.07784E-1	5.27786E+1	3.80775E-2	9.89792E+1
1.01180E+2	1.01700E+2	8.44711E-6	4.99910E-1	5.07788E-1	5.27327E+1	3.80365E-2	1.00961E+2
1.01310E+2	1.01781E+2	8.43551E-6	4.99910E-1	5.07814E-1	5.28066E+1	3.81115E-2	1.02947E+2
1.01404E+2	1.01835E+2	8.43216E-6	4.99910E-1	5.07833E-1	5.28113E+1	3.80353E-2	1.04960E+2
1.01465E+2	1.01870E+2	8.43269E-6	4.99910E-1	5.07833E-1	5.28563E+1	3.80967E-2	1.06947E+2
1.01512E+2	1.01896E+2	8.42849E-6	4.99910E-1	5.07824E-1	5.28326E+1	3.81030E-2	1.08960E+2
1.01631E+2	1.01962E+2	8.42689E-6	4.99910E-1	5.07812E-1	5.28116E+1	3.80711E-2	1.10948E+2
1.01778E+2	1.02043E+2	8.42573E-6	4.99910E-1	5.07817E-1	5.28197E+1	3.80828E-2	1.12978E+2
1.01871E+2	1.02095E+2	8.42374E-6	4.99910E-1	5.07843E-1	5.28367E+1	3.81317E-2	1.14978E+2
1.01954E+2	1.02144E+2	8.42412E-6	4.99910E-1	5.07825E-1	5.28175E+1	3.80741E-2	1.16978E+2
1.02058E+2	1.02204E+2	8.42398E-6	4.99910E-1	5.07817E-1	5.27747E+1	3.80756E-2	1.18959E+2
1.02154E+2	1.02262E+2	8.42038E-6	4.99910E-1	5.07821E-1	5.27921E+1	3.81105E-2	1.20947E+2
1.02218E+2	1.02304E+2	8.41460E-6	4.99910E-1	5.07859E-1	5.28648E+1	3.81169E-2	1.22959E+2
1.02333E+2	1.02366E+2	8.40624E-6	4.99910E-1	5.07886E-1	5.27829E+1	3.80807E-2	1.24965E+2
1.02423E+2	1.02420E+2	8.40008E-6	4.99910E-1	5.07901E-1	5.28181E+1	3.80672E-2	1.27009E+2
1.02491E+2	1.02463E+2	8.40013E-6	4.99910E-1	5.07871E-1	5.29167E+1	3.80531E-2	1.28998E+2
1.02539E+2	1.02490E+2	8.39628E-6	4.99910E-1	5.07861E-1	5.29366E+1	3.80680E-2	1.31028E+2
1.02709E+2	1.02582E+2	8.38719E-6	4.99910E-1	5.07855E-1	5.28798E+1	3.80600E-2	1.33009E+2
1.02797E+2	1.02637E+2	8.37980E-6	4.99910E-1	5.07882E-1	5.28335E+1	3.81218E-2	1.34995E+2
1.02884E+2	1.02694E+2	8.37719E-6	4.99910E-1	5.07886E-1	5.28715E+1	3.80249E-2	1.37009E+2
1.02977E+2	1.02747E+2	8.37624E-6	4.99910E-1	5.07889E-1	5.28666E+1	3.81007E-2	1.38995E+2
1.03075E+2	1.02802E+2	8.37075E-6	4.99910E-1	5.07907E-1	5.28984E+1	3.80544E-2	1.41027E+2
1.03168E+2	1.02858E+2	8.36272E-6	4.99910E-1	5.07932E-1	5.28805E+1	3.79948E-2	1.43027E+2
1.03235E+2	1.02903E+2	8.36156E-6	4.99910E-1	5.07938E-1	5.28897E+1	3.80638E-2	1.45008E+2
1.03343E+2	1.02964E+2	8.36676E-6	4.99910E-1	5.07922E-1	5.28353E+1	3.81015E-2	1.46976E+2
1.03429E+2	1.03017E+2	8.37182E-6	4.99910E-1	5.07912E-1	5.28068E+1	3.80780E-2	1.48995E+2
1.03470E+2	1.03044E+2	8.37383E-6	4.99910E-1	5.07947E-1	5.28038E+1	3.80151E-2	1.50989E+2
1.03609E+2	1.03123E+2	8.37526E-6	4.99910E-1	5.07951E-1	5.28101E+1	3.80072E-2	1.52944E+2
1.03699E+2	1.03181E+2	8.37072E-6	4.99910E-1	5.07954E-1	5.27946E+1	3.80951E-2	1.54976E+2
1.03785E+2	1.03234E+2	8.36325E-6	4.99910E-1	5.07958E-1	5.28553E+1	3.81092E-2	1.56977E+2
1.03868E+2	1.03284E+2	8.35469E-6	4.99910E-1	5.07961E-1	5.28933E+1	3.80603E-2	1.58976E+2
1.03949E+2	1.03326E+2	8.34546E-6	4.99910E-1	5.07964E-1	5.29060E+1	3.80416E-2	1.60958E+2
1.04038E+2	1.03387E+2	8.34194E-6	4.99910E-1	5.07967E-1	5.28657E+1	3.80883E-2	1.62944E+2
1.04128E+2	1.03446E+2	8.33934E-6	4.99910E-1	5.07971E-1	5.28194E+1	3.80675E-2	1.64958E+2
1.04197E+2	1.03489E+2	8.34105E-6	4.99910E-1	5.08005E-1	5.28594E+1	3.81208E-2	1.66944E+2
1.04293E+2	1.03551E+2	8.34439E-6	4.99910E-1	5.08034E-1	5.27669E+1	3.80464E-2	1.68975E+2
1.04375E+2	1.03603E+2	8.34414E-6	4.99910E-1	5.08058E-1	5.27601E+1	3.80892E-2	1.70976E+2
1.04424E+2	1.03632E+2	8.34365E-6	4.99910E-1	5.08061E-1	5.28276E+1	3.80873E-2	1.72976E+2
1.04545E+2	1.03714E+2	8.34228E-6	4.99910E-1	5.08041E-1	5.29069E+1	3.81191E-2	1.74957E+2
1.04630E+2	1.03769E+2	8.33783E-6	4.99910E-1	5.08029E-1	5.28922E+1	3.80307E-2	1.76943E+2
1.04709E+2	1.03821E+2	8.33040E-6	4.99910E-1	5.08026E-1	5.29030E+1	3.80848E-2	1.78957E+2
1.04785E+2	1.03872E+2	8.32428E-6	4.99910E-1	5.08007E-1	5.29695E+1	3.81438E-2	1.80943E+2
1.04828E+2	1.03902E+2	8.32003E-6	4.99910E-1	5.07999E-1	5.29268E+1	3.81428E-2	1.82975E+2
1.04953E+2	1.03984E+2	8.31513E-6	4.99910E-1	5.08004E-1	5.28470E+1	3.80768E-2	1.84974E+2
1.05034E+2	1.04036E+2	8.31252E-6	4.99910E-1	5.08007E-1	5.28491E+1	3.81002E-2	1.86975E+2
1.05100E+2	1.04083E+2	8.31599E-6	4.99910E-1	5.08010E-1	5.28765E+1	3.81569E-2	1.88956E+2
1.05194E+2	1.04146E+2	8.32240E-6	4.99910E-1	5.08031E-1	5.28962E+1	3.80963E-2	1.90943E+2
1.05274E+2	1.04200E+2	8.32195E-6	4.99910E-1	5.08058E-1	5.29461E+1	3.81260E-2	1.92956E+2
1.05322E+2	1.04233E+2	8.31795E-6	4.99910E-1	5.08097E-1	5.29382E+1	3.81061E-2	1.94942E+2
1.05435E+2	1.04314E+2	8.30621E-6	4.99910E-1	5.08101E-1	5.29533E+1	3.81639E-2	1.96956E+2
1.05514E+2	1.04374E+2	8.29251E-6	4.99910E-1	5.08105E-1	5.29138E+1	3.82331E-2	1.98941E+2
1.05568E+2	1.04410E+2	8.29638E-6	4.99910E-1	5.08108E-1	5.28819E+1	3.82255E-2	2.00973E+2
1.05609E+2	1.04435E+2	8.30633E-6	4.99910E-1	5.08109E-1	5.28589E+1	3.81038E-2	2.02955E+2
1.05707E+2	1.04499E+2	8.31306E-6	4.99910E-1	5.08103E-1	5.29060E+1	3.80614E-2	2.04941E+2
1.05827E+2	1.04585E+2	8.30670E-6	4.99910E-1	5.08089E-1	5.28879E+1	3.80199E-2	2.06955E+2
1.05903E+2	1.04638E+2	8.28838E-6	4.99910E-1	5.08115E-1	5.29380E+1	3.80882E-2	2.08941E+2
1.05975E+2	1.04685E+2	8.27521E-6	4.99910E-1	5.08125E-1	5.29809E+1	3.81117E-2	2.10955E+2
1.06061E+2	1.04742E+2	8.27477E-6	4.99910E-1	5.08128E-1	5.28918E+1	3.81168E-2	2.12942E+2
1.06140E+2	1.04797E+2	8.27689E-6	4.99910E-1	5.08131E-1	5.28581E+1	3.80791E-2	2.14973E+2
1.06193E+2	1.04837E+2	8.28102E-6	4.99910E-1	5.08134E-1	5.28740E+1	3.81252E-2	2.16954E+2
1.06293E+2	1.04909E+2	8.28169E-6	4.99910E-1	5.08138E-1	5.29028E+1	3.80202E-2	2.18940E+2
1.06370E+2	1.04964E+2	8.27923E-6	4.99910E-1	5.08141E-1	5.29113E+1	3.80889E-2	2.20955E+2
1.06427E+2	1.05003E+2	8.27582E-6	4.99910E-1	5.08146E-1	5.29066E+1	3.80595E-2	2.22940E+2
1.06466E+2	1.05029E+2	8.26982E-6	4.99910E-1	5.08159E-1	5.28430E+1	3.81048E-2	2.24954E+2
1.06605E+2	1.05127E+2	8.26385E-6	4.99910E-1	5.08175E-1	5.28783E+1	3.81138E-2	2.26940E+2
1.06682E+2	1.05187E+2	8.26123E-6	4.99910E-1	5.08155E-1	5.28930E+1	3.81789E-2	2.28972E+2
1.06759E+2	1.05247E+2	8.26017E-6	4.99910E-1	5.08159E-1	5.29544E+1	3.81023E-2	2.30954E+2
1.06833E+2	1.05297E+2	8.26053E-6	4.99910E-1	5.08162E-1	5.29063E+1	3.80862E-2	2.32940E+2
1.06914E+2	1.05356E+2	8.25891E-6	4.99910E-1	5.08151E-1	5.28109E+1	3.80902E-2	2.34954E+2
1.06993E+2	1.05410E+2	8.25561E-6	4.99910E-1	5.08132E-1	5.28280E+1	3.81205E-2	2.36939E+2
1.07050E+2	1.05445E+2	8.25078E-6	4.99910E-1	5.08133E-1	5.28480E+1	3.81427E-2	2.38952E+2
1.07143E+2	1.05513E+2	8.24638E-6	4.99910E-1	5.08136E-1	5.28321E+1	3.81025E-2	2.40940E+2
1.07219E+2	1.05569E+2	8.24409E-6	4.99910E-1	5.08146E-1	5.28340E+1	3.81053E-2	2.42972E+2
1.07257E+2	1.05598E+2	8.24269E-6	4.99910E-1	5.08182E-1	5.28861E+1	3.80999E-2	2.44971E+2
1.07377E+2	1.05688E+2	8.24210E-6	4.99910E-1	5.08161E-1	5.28753E+1	3.80880E-2	2.46971E+2
1.07451E+2	1.05740E+2	8.24228E-6	4.99910E-1	5.08163E-1	5.28884E+1	3.81394E-2	2.48972E+2
1.07525E+2	1.05795E+2	8.24165E-6	4.99910E-1	5.08199E-1	5.28877E+1	3.80023E-2	2.50971E+2
1.07598E+2	1.05851E+2	8.23557E-6	4.99910E-1	5.08225E-1	5.28054E+1	3.80876E-2	2.52971E+2
1.07638E+2	1.05879E+2	8.22348E-6	4.99910E-1	5.08247E-1	5.28099E+1	3.81428E-2	2.54971E+2
1.07752E+2	1.05961E+2	8.21529E-6	4.99910E-1	5.08268E-1	5.29155E+1	3.80971E-2	2.56970E+2
1.07825E+2	1.06016E+2	8.21345E-6	4.99910E-1	5.08249E-1	5.28147E+1	3.82354E-2	2.58990E+2
1.07883E+2	1.06068E+2	8.21393E-6	4.99910E-1	5.08218E-1	5.28002E+1	3.83392E-2	2.61020E+2
1.07971E+2	1.06133E+2	8.21957E-6	4.99910E-1	5.08230E-1	5.28136E+1	3.82259E-2	2.62983E+2
1.08046E+2	1.06189E+2	8.22805E-6	4.99910E-1	5.08255E-1	5.28150E+1	3.81870E-2	2.64920E+2
1.08092E+2	1.06223E+2	8.23080E-6	4.99910E-1	5.08258E-1	5.28481E+1	3.81760E-2	2.66920E+2
1.08197E+2	1.06301E+2	8.22401E-6	4.99910E-1	5.08284E-1	5.28795E+1	3.81704E-2	2.68937E+2
1.08269E+2	1.06358E+2	8.21628E-6	4.99910E-1	5.08304E-1	5.28869E+1	3.81270E-2	2.70951E+2
1.08317E+2	1.06398E+2	8.21145E-6	4.99910E-1	5.08310E-1	5.28635E+1	3.81650E-2	2.72937E+2
1.08354E+2	1.06429E+2	8.21302E-6	4.99910E-1	5.08323E-1	5.28699E+1	3.81570E-2	2.74969E+2
1.08446E+2	1.06503E+2	8.21420E-6	4.99910E-1	5.08341E-1	5.28914E+1	3.81590E-2	2.76951E+2
1.08559E+2	1.06588E+2	8.20755E-6	4.99910E-1	5.08357E-1	5.28862E+1	3.81493E-2	2.78938E+2
1.08630E+2	1.06641E+2	8.19991E-6	4.99910E-1	5.08360E-1	5.28897E+1	3.81976E-2	2.80952E+2
1.08697E+2	1.06703E+2	8.19478E-6	4.99910E-1	5.08336E-1	5.28559E+1	3.81892E-2	2.82937E+2
1.08777E+2	1.06767E+2	8.18895E-6	4.99910E-1	5.08329E-1	5.28485E+1	3.81866E-2	2.84951E+2
1.08852E+2	1.06826E+2	8.18788E-6	4.99910E-1	5.08333E-1	5.28413E+1	3.81953E-2	2.86937E+2
1.08905E+2	1.06868E+2	8.18686E-6	4.99910E-1	5.08336E-1	5.28605E+1	3.81911E-2	2.88969E+2
1.08995E+2	1.06936E+2	8.17946E-6	4.99910E-1	5.08340E-1	5.28787E+1	3.82375E-2	2.90950E+2
1.09065E+2	1.06996E+2	8.17496E-6	4.99910E-1	5.08343E-1	5.29164E+1	3.82456E-2	2.92936E+2
1.09118E+2	1.07042E+2	8.17810E-6	4.99910E-1	5.08347E-1	5.27974E+1	3.82255E-2	2.94950E+2
1.09156E+2	1.07069E+2	8.18143E-6	4.99910E-1	5.08348E-1	5.28852E+1	3.81884E-2	2.96936E+2
1.09285E+2	1.07165E+2	8.18279E-6	4.99910E-1	5.08368E-1	5.29502E+1	3.82691E-2	2.98950E+2
1.09354E+2	1.07219E+2	8.18230E-6	4.99910E-1	5.08388E-1	5.29485E+1	3.83047E-2	3.00918E+2
1.09423E+2	1.07274E+2	8.18062E-6	4.99910E-1	5.08368E-1	5.29076E+1	3.82659E-2	3.02936E+2
1.09490E+2	1.07334E+2	8.18185E-6	4.99910E-1	5.08390E-1	5.29050E+1	3.83438E-2	3.04949E+2
1.09566E+2	1.07395E+2	8.18659E-6	4.99910E-1	5.08392E-1	5.28953E+1	3.83603E-2	3.06936E+2
1.09640E+2	1.07455E+2	8.18692E-6	4.99910E-1	5.08373E-1	5.28961E+1	3.83001E-2	3.08967E+2
1.09695E+2	1.07500E+2	8.17977E-6	4.99910E-1	5.08375E-1	5.28504E+1	3.82845E-2	3.10985E+2
1.09783E+2	1.07569E+2	8.17270E-6	4.99910E-1	5.08379E-1	5.28210E+1	3.83004E-2	3.12981E+2
1.09852E+2	1.07629E+2	8.17236E-6	4.99910E-1	5.08382E-1	5.28091E+1	3.83319E-2	3.14936E+2
1.09904E+2	1.07676E+2	8.17076E-6	4.99910E-1	5.08386E-1	5.28034E+1	3.83298E-2	3.16967E+2
1.09941E+2	1.07705E+2	8.16733E-6	4.99910E-1	5.08387E-1	5.28139E+1	3.83324E-2	3.18967E+2
1.10068E+2	1.07807E+2	8.16811E-6	4.99910E-1	5.08407E-1	5.28566E+1	3.83089E-2	3.20967E+2
1.10138E+2	1.07861E+2	8.17040E-6	4.99910E-1	5.08435E-1	5.28150E+1	3.83537E-2	3.22949E+2
1.10208E+2	1.07915E+2	8.16912E-6	4.99910E-1	5.08438E-1	5.28170E+1	3.83019E-2	3.24934E+2
1.10277E+2	1.07976E+2	8.16297E-6	4.99910E-1	5.08442E-1	5.27463E+1	3.82750E-2	3.26948E+2
1.10351E+2	1.08037E+2	8.16163E-6	4.99910E-1	5.08446E-1	5.27074E+1	3.83132E-2	3.28935E+2
1.10423E+2	1.08096E+2	8.15663E-6	4.99910E-1	5.08449E-1	5.28082E+1	3.83142E-2	3.30967E+2
1.10476E+2	1.08138E+2	8.15154E-6	4.99910E-1	5.08421E-1	5.28347E+1	3.83403E-2	3.32966E+2
1.10562E+2	1.08206E+2	8.14435E-6	4.99910E-1	5.08418E-1	5.27880E+1	3.83119E-2	3.34967E+2
1.10632E+2	1.08265E+2	8.13985E-6	4.99910E-1	5.08427E-1	5.27980E+1	3.82815E-2	3.36949E+2
1.10667E+2	1.08296E+2	8.14565E-6	4.99910E-1	5.08463E-1	5.28152E+1	3.82641E-2	3.38933E+2
1.10782E+2	1.08382E+2	8.14723E-6	4.99910E-1	5.08490E-1	5.27454E+1	3.83360E-2	3.40948E+2
1.10857E+2	1.08438E+2	8.14352E-6	4.99910E-1	5.08509E-1	5.28465E+1	3.83246E-2	3.42933E+2
1.10927E+2	1.08496E+2	8.13565E-6	4.99910E-1	5.08512E-1	5.28543E+1	3.83769E-2	3.44948E+2
1.10997E+2	1.08553E+2	8.12753E-6	4.99910E-1	5.08516E-1	5.27911E+1	3.83348E-2	3.46933E+2
1.11033E+2	1.08584E+2	8.12649E-6	4.99910E-1	5.08508E-1	5.28014E+1	3.83360E-2	3.48966E+2
1.11141E+2	1.08674E+2	8.12743E-6	4.99910E-1	5.08485E-1	5.28782E+1	3.82657E-2	3.50948E+2
1.11212E+2	1.08733E+2	8.12334E-6	4.99910E-1	5.08488E-1	5.28546E+1	3.82568E-2	3.52933E+2
1.11270E+2	1.08782E+2	8.11739E-6	4.99910E-1	5.08462E-1	5.28658E+1	3.83327E-2	3.54948E+2
1.11352E+2	1.08851E+2	8.11629E-6	4.99910E-1	5.08475E-1	5.27833E+1	3.83139E-2	3.56932E+2
1.11424E+2	1.08905E+2	8.10999E-6	4.99910E-1	5.08499E-1	5.27880E+1	3.82962E-2	3.58947E+2
1.11468E+2	1.08935E+2	8.10495E-6	4.99910E-1	5.08502E-1	5.28051E+1	3.82675E-2	3.60932E+2
1.11567E+2	1.09020E+2	8.10177E-6	4.99910E-1	5.08506E-1	5.28215E+1	3.83200E-2	3.62965E+2
1.11636E+2	1.09078E+2	8.09767E-6	4.99910E-1	5.08510E-1	5.28147E+1	3.82736E-2	3.64947E+2
1.11681E+2	1.09115E+2	8.09635E-6	4.99910E-1	5.08513E-1	5.27994E+1	3.82483E-2	3.66933E+2
1.11716E+2	1.09143E+2	8.09435E-6	4.99910E-1	5.08514E-1	5.28249E+1	3.83226E-2	3.68946E+2
1.11804E+2	1.09216E+2	8.09094E-6	4.99910E-1	5.08527E-1	5.28643E+1	3.82318E-2	3.70933E+2
1.11915E+2	1.09309E+2	8.08289E-6	4.99910E-1	5.08572E-1	5.28500E+1	3.82604E-2	3.72946E+2
1.11984E+2	1.09367E+2	8.07393E-6	4.99910E-1	5.08599E-1	5.27836E+1	3.82543E-2	3.74932E+2
1.12044E+2	1.09416E+2	8.06784E-6	4.99910E-1	5.08580E-1	5.28134E+1	3.82290E-2	3.76964E+2
1.12122E+2	1.09481E+2	8.06437E-6	4.99910E-1	5.08573E-1	5.28035E+1	3.82161E-2	3.78945E+2
1.12194E+2	1.09541E+2	8.06069E-6	4.99910E-1	5.08577E-1	5.27419E+1	3.82367E-2	3.80931E+2
1.12242E+2	1.09582E+2	8.06201E-6	4.99910E-1	5.08580E-1	5.28271E+1	3.82372E-2	3.82946E+2
1.12331E+2	1.09649E+2	8.06205E-6	4.99910E-1	5.08584E-1	5.28710E+1	3.82041E-2	3.84932E+2
1.12398E+2	1.09708E+2	8.05567E-6	4.99910E-1	5.08587E-1	5.28323E+1	3.82654E-2	3.86945E+2
1.12448E+2	1.09754E+2	8.05350E-6	4.99910E-1	5.08592E-1	5.28612E+1	3.82742E-2	3.88931E+2
1.12484E+2	1.09785E+2	8.05874E-6	4.99910E-1	5.08605E-1	5.28835E+1	3.82288E-2	3.90945E+2
1.12609E+2	1.09888E+2	8.06037E-6	4.99910E-1	5.08637E-1	5.28465E+1	3.82640E-2	3.92913E+2
1.12675E+2	1.09942E+2	8.05611E-6	4.99910E-1	5.08648E-1	5.27939E+1	3.82951E-2	3.94931E+2
1.12741E+2	1.09996E+2	8.04687E-6	4.99910E-1	5.08675E-1	5.28194E+1	3.82507E-2	3.96945E+2
1.12808E+2	1.10061E+2	8.03354E-6	4.99910E-1	5.08686E-1	5.28297E+1	3.82563E-2	3.98930E+2
1.12881E+2	1.10117E+2	8.02639E-6	4.99910E-1	5.08689E-1	5.28059E+1	3.82196E-2	4.00944E+2
1.12952E+2	1.10174E+2	8.02393E-6	4.99910E-1	5.08693E-1	5.27849E+1	3.82225E-2	4.02931E+2
1.13003E+2	1.10222E+2	8.02189E-6	4.99910E-1	5.08697E-1	5.27773E+1	3.81673E-2	4.04962E+2
1.13089E+2	1.10294E+2	8.01617E-6	4.99910E-1	5.08681E-1	5.27821E+1	3.81251E-2	4.06945E+2
1.13156E+2	1.10356E+2	8.00599E-6	4.99910E-1	5.08672E-1	5.27790E+1	3.81413E-2	4.08930E+2
1.13188E+2	1.10388E+2	7.99879E-6	4.99910E-1	5.08707E-1	5.27902E+1	3.81478E-2	4.10944E+2
1.13294E+2	1.10477E+2	7.98891E-6	4.99910E-1	5.08687E-1	5.28551E+1	3.81153E-2	4.12929E+2
1.13365E+2	1.10538E+2	7.98025E-6	4.99910E-1	5.08689E-1	5.28717E+1	3.81937E-2	4.14944E+2
1.13432E+2	1.10593E+2	7.97879E-6	4.99910E-1	5.08712E-1	5.28496E+1	3.81818E-2	4.16930E+2
1.13499E+2	1.10645E+2	7.97984E-6	4.99910E-1	5.08691E-1	5.28124E+1	3.81375E-2	4.18962E+2
1.13565E+2	1.10721E+2	7.98296E-6	4.99910E-1	5.08687E-1	5.28842E+1	3.81294E-2	4.20961E+2
1.13635E+2	1.10775E+2	7.98145E-6	4.99910E-1	5.08704E-1	5.28619E+1	3.81539E-2	4.22962E+2
1.13705E+2	1.10832E+2	7.97369E-6	4.99910E-1	5.08729E-1	5.28724E+1	3.81381E-2	4.24943E+2
1.13761E+2	1.10881E+2	7.96861E-6	4.99910E-1	5.08737E-1	5.28324E+1	3.81592E-2	4.26928E+2
1.13842E+2	1.10953E+2	7.96635E-6	4.99910E-1	5.08759E-1	5.28422E+1	3.82023E-2	4.28943E+2
1.13910E+2	1.11014E+2	7.96676E-6	4.99910E-1	5.08783E-1	5.28739E+1	3.81674E-2	4.30929E+2
1.13949E+2	1.11048E+2	7.97114E-6	4.99910E-1	5.08786E-1	5.28890E+1	3.81784E-2	4.32960E+2
1.14048E+2	1.11133E+2	7.97215E-6	4.99910E-1	5.08767E-1	5.28652E+1	3.82001E-2	4.34961E+2
1.14119E+2	1.11187E+2	7.96790E-6	4.99910E-1	5.08767E-1	5.28644E+1	3.81835E-2	4.36961E+2
1.14185E+2	1.11245E+2	7.96604E-6	4.99910E-1	5.08803E-1	5.27802E+1	3.81540E-2	4.38942E+2
1.14248E+2	1.11306E+2	7.96459E-6	4.99910E-1	5.08830E-1	5.28255E+1	3.81421E-2	4.40911E+2
1.14284E+2	1.11337E+2	7.96205E-6	4.99910E-1	5.08842E-1	5.28199E+1	3.81891E-2	4.42911E+2
1.14390E+2	1.11422E+2	7.96131E-6	4.99910E-1	5.08858E-1	5.28304E+1	3.81998E-2	4.44927E+2
1.14459E+2	1.11480E+2	7.95599E-6	4.99910E-1	5.08884E-1	5.28441E+1	3.82228E-2	4.46960E+2
1.14514E+2	1.11539E+2	7.94600E-6	4.99910E-1	5.08893E-1	5.28815E+1	3.81403E-2	4.48960E+2
1.14596E+2	1.11608E+2	7.93742E-6	4.99910E-1	5.08879E-1	5.28825E+1	3.80875E-2	4.50960E+2
1.14666E+2	1.11667E+2	7.93053E-6	4.99910E-1	5.08865E-1	5.28922E+1	3.80955E-2	4.52942E+2
1.14707E+2	1.11701E+2	7.92288E-6	4.99910E-1	5.08903E-1	5.28229E+1	3.81884E-2	4.54927E+2
1.14807E+2	1.11783E+2	7.92362E-6	4.99910E-1	5.08907E-1	5.27847E+1	3.84248E-2	4.56942E+2
1.14877E+2	1.11839E+2	7.92648E-6	4.99910E-1	5.08911E-1	5.27697E+1	3.83523E-2	4.58927E+2
1.14923E+2	1.11875E+2	7.93522E-6	4.99910E-1	5.08911E-1	5.27011E+1	3.82818E-2	4.60958E+2
1.14958E+2	1.11902E+2	7.94627E-6	4.99910E-1	5.08902E-1	5.27147E+1	3.82674E-2	4.62959E+2
1.15045E+2	1.11976E+2	7.94969E-6	4.99910E-1	5.08890E-1	5.27670E+1	3.81906E-2	4.64959E+2
1.15152E+2	1.12069E+2	7.95236E-6	4.99910E-1	5.08896E-1	5.28150E+1	3.81675E-2	4.66941E+2
1.15218E+2	1.12123E+2	7.95007E-6	4.99910E-1	5.08922E-1	5.27819E+1	3.82406E-2	4.68927E+2
1.15278E+2	1.12185E+2	7.94120E-6	4.99910E-1	5.08932E-1	5.28097E+1	3.82731E-2	4.70940E+2
1.15354E+2	1.12249E+2	7.93288E-6	4.99910E-1	5.08921E-1	5.27904E+1	3.82213E-2	4.72926E+2
1.15424E+2	1.12308E+2	7.92628E-6	4.99910E-1	5.08902E-1	5.27795E+1	3.82215E-2	4.74941E+2
1.15473E+2	1.12350E+2	7.92364E-6	4.99910E-1	5.08905E-1	5.27817E+1	3.81993E-2	4.76926E+2
1.15559E+2	1.12427E+2	7.92263E-6	4.99910E-1	5.08908E-1	5.28265E+1	3.81482E-2	4.78958E+2
1.15627E+2	1.12485E+2	7.91828E-6	4.99910E-1	5.08912E-1	5.29298E+1	3.81474E-2	4.80940E+2
1.15678E+2	1.12529E+2	7.91173E-6	4.99910E-1	5.08916E-1	5.29478E+1	3.81351E-2	4.82926E+2
1.15714E+2	1.12559E+2	7.90707E-6	4.99910E-1	5.08929E-1	5.29436E+1	3.80616E-2	4.84940E+2
1.15836E+2	1.12661E+2	7.89840E-6	4.99910E-1	5.08961E-1	5.29472E+1	3.80887E-2	4.86926E+2
1.15900E+2	1.12717E+2	7.88360E-6	4.99910E-1	5.08972E-1	5.29047E+1	3.81018E-2	4.88940E+2
1.15962E+2	1.12774E+2	7.87331E-6	4.99910E-1	5.08998E-1	5.29261E+1	3.81144E-2	4.90926E+2
1.15999E+2	1.12807E+2	7.87316E-6	4.99910E-1	5.09009E-1	5.29369E+1	3.81437E-2	4.92958E+2
1.16106E+2	1.12898E+2	7.87696E-6	4.99910E-1	5.09014E-1	5.29563E+1	3.81497E-2	4.94939E+2
1.16174E+2	1.12954E+2	7.88076E-6	4.99910E-1	5.09018E-1	5.29754E+1	3.81066E-2	4.96925E+2
1.16228E+2	1.12998E+2	7.88234E-6	4.99910E-1	5.09021E-1	5.29955E+1	3.81505E-2	4.98939E+2
1.16305E+2	1.13071E+2	7.87698E-6	4.99910E-1	5.09043E-1	5.29561E+1	3.81333E-2	5.00925E+2
1.16373E+2	1.13127E+2	7.86827E-6	4.99910E-1	5.09067E-1	5.29754E+1	3.80689E-2	5.02939E+2
1.16416E+2	1.13158E+2	7.86216E-6	4.99910E-1	5.09070E-1	5.29780E+1	3.80827E-2	5.04925E+2
1.16512E+2	1.13242E+2	7.85991E-6	4.99910E-1	5.09074E-1	5.29858E+1	3.80846E-2	5.06957E+2
1.16578E+2	1.13304E+2	7.86180E-6	4.99910E-1	5.09067E-1	5.29932E+1	3.80702E-2	5.08938E+2
1.16645E+2	1.13364E+2	7.85738E-6	4.99910E-1	5.09043E-1	5.30000E+1	3.80876E-2	5.10925E+2
1.16712E+2	1.13423E+2	7.85007E-6	4.99910E-1	5.09047E-1	5.29587E+1	3.80718E-2	5.12939E+2
1.16746E+2	1.13450E+2	7.84563E-6	4.99910E-1	5.09049E-1	5.29421E+1	3.81375E-2	5.14924E+2
1.16848E+2	1.13538E+2	7.84045E-6	4.99910E-1	5.09054E-1	5.29656E+1	3.80970E-2	5.16938E+2
1.16915E+2	1.13600E+2	7.83400E-6	4.99910E-1	5.09057E-1	5.29536E+1	3.80587E-2	5.18924E+2
1.16971E+2	1.13650E+2	7.82876E-6	4.99910E-1	5.09061E-1	5.29766E+1	3.80730E-2	5.20955E+2
1.17050E+2	1.13712E+2	7.82769E-6	4.99910E-1	5.09064E-1	5.29867E+1	3.80839E-2	5.22956E+2
1.17117E+2	1.13769E+2	7.82739E-6	4.99910E-1	5.09068E-1	5.29867E+1	3.80824E-2	5.24955E+2
1.17161E+2	1.13809E+2	7.82793E-6	4.99910E-1	5.09071E-1	5.30312E+1	3.81457E-2	5.26938E+2
1.17250E+2	1.13882E+2	7.82595E-6	4.99910E-1	5.09054E-1	5.29816E+1	3.80675E-2	5.28924E+2
1.17317E+2	1.13941E+2	7.81694E-6	4.99910E-1	5.09040E-1	5.30263E+1	3.80752E-2	5.30937E+2
1.17366E+2	1.13986E+2	7.81212E-6	4.99910E-1	5.09043E-1	5.29999E+1	3.80908E-2	5.32923E+2
1.17400E+2	1.14015E+2	7.81280E-6	4.99910E-1	5.09045E-1	5.29857E+1	3.80774E-2	5.34955E+2
1.17521E+2	1.14123E+2	7.80751E-6	4.99910E-1	5.09067E-1	5.29863E+1	3.81061E-2	5.36955E+2
1.17586E+2	1.14184E+2	7.80095E-6	4.99910E-1	5.09102E-1	5.30010E+1	3.81113E-2	5.38955E+2
1.17650E+2	1.14243E+2	7.80136E-6	4.99910E-1	5.09128E-1	5.30467E+1	3.80918E-2	5.40937E+2
1.17716E+2	1.14303E+2	7.80150E-6	4.99910E-1	5.09139E-1	5.29916E+1	3.81565E-2	5.42923E+2
1.17786E+2	1.14364E+2	7.79482E-6	4.99910E-1	5.09130E-1	5.29683E+1	3.81055E-2	5.44937E+2
1.17855E+2	1.14423E+2	7.79275E-6	4.99910E-1	5.09111E-1	5.29731E+1	3.81674E-2	5.46922E+2
1.17908E+2	1.14469E+2	7.79377E-6	4.99910E-1	5.09112E-1	5.29506E+1	3.82068E-2	5.48953E+2
1.17987E+2	1.14536E+2	7.79360E-6	4.99910E-1	5.09115E-1	5.28501E+1	3.81935E-2	5.50954E+2
1.18055E+2	1.14591E+2	7.79819E-6	4.99910E-1	5.09122E-1	5.28687E+1	3.81949E-2	5.52954E+2
1.18096E+2	1.14623E+2	7.80494E-6	4.99910E-1	5.09160E-1	5.29213E+1	3.81771E-2	5.54936E+2
1.18192E+2	1.14714E+2	7.80886E-6	4.99910E-1	5.09187E-1	5.29397E+1	3.81501E-2	5.56922E+2
1.18260E+2	1.14771E+2	7.80816E-6	4.99910E-1	5.09195E-1	5.29191E+1	3.81557E-2	5.58936E+2
1.18325E+2	1.14828E+2	7.80319E-6	4.99910E-1	5.09178E-1	5.28760E+1	3.81586E-2	5.60922E+2
1.18388E+2	1.14886E+2	7.80477E-6	4.99910E-1	5.09204E-1	5.29382E+1	3.81656E-2	5.62954E+2
1.18423E+2	1.14918E+2	7.80643E-6	4.99910E-1	5.09216E-1	5.29650E+1	3.81264E-2	5.64954E+2
1.18529E+2	1.15011E+2	7.80083E-6	4.99910E-1	5.09233E-1	5.29342E+1	3.81382E-2	5.66953E+2
1.18599E+2	1.15070E+2	7.78954E-6	4.99910E-1	5.09259E-1	5.29206E+1	3.81543E-2	5.68935E+2
1.18653E+2	1.15116E+2	7.78314E-6	4.99910E-1	5.09237E-1	5.29340E+1	3.81683E-2	5.70921E+2
1.18732E+2	1.15187E+2	7.78420E-6	4.99910E-1	5.09232E-1	5.29285E+1	3.81256E-2	5.72935E+2
1.18800E+2	1.15251E+2	7.78384E-6	4.99910E-1	5.09233E-1	5.29044E+1	3.80933E-2	5.74921E+2
1.18840E+2	1.15290E+2	7.77900E-6	4.99910E-1	5.09201E-1	5.28949E+1	3.81251E-2	5.76953E+2
1.18939E+2	1.15366E+2	7.77197E-6	4.99910E-1	5.09205E-1	5.28817E+1	3.81255E-2	5.78953E+2
1.19007E+2	1.15426E+2	7.76585E-6	4.99910E-1	5.09208E-1	5.29113E+1	3.80977E-2	5.80953E+2
1.19073E+2	1.15484E+2	7.76116E-6	4.99910E-1	5.09218E-1	5.29621E+1	3.81190E-2	5.82935E+2
1.19139E+2	1.15541E+2	7.76075E-6	4.99910E-1	5.09244E-1	5.29586E+1	3.80899E-2	5.84920E+2
1.19174E+2	1.15572E+2	7.76204E-6	4.99910E-1	5.09256E-1	5.29722E+1	3.81081E-2	5.86934E+2
1.19278E+2	1.15658E+2	7.76022E-6	4.99910E-1	5.09272E-1	5.29956E+1	3.81427E-2	5.88919E+2
1.19346E+2	1.15714E+2	7.75629E-6	4.99910E-1	5.09298E-1	5.30070E+1	3.81244E-2	5.90951E+2
1.19401E+2	1.15766E+2	7.75590E-6	4.99910E-1	5.09307E-1	5.29535E+1	3.81342E-2	5.92952E+2
1.19480E+2	1.15839E+2	7.75422E-6	4.99910E-1	5.09311E-1	5.29513E+1	3.81494E-2	5.94952E+2
1.19547E+2	1.15898E+2	7.75092E-6	4.99910E-1	5.09314E-1	5.29529E+1	3.81249E-2	5.96934E+2
1.19586E+2	1.15931E+2	7.74518E-6	4.99910E-1	5.09318E-1	5.29544E+1	3.81226E-2	5.98920E+2
1.19686E+2	1.16018E+2	7.74115E-6	4.99910E-1	5.09322E-1	5.29349E+1	3.81494E-2	6.00933E+2
1.19755E+2	1.16073E+2	7.73865E-6	4.99910E-1	5.09336E-1	5.29332E+1	3.81479E-2	6.02919E+2
1.19799E+2	1.16111E+2	7.73699E-6	4.99910E-1	5.09364E-1	5.29664E+1	3.81092E-2	6.04932E+2
1.19831E+2	1.16142E+2	7.73953E-6	4.99910E-1	5.09355E-1	5.29056E+1	3.81261E-2	6.06919E+2
1.19913E+2	1.16213E+2	7.73933E-6	4.99910E-1	5.09343E-1	5.29156E+1	3.81434E-2	6.08951E+2
1.20019E+2	1.16303E+2	7.73543E-6	4.99910E-1	5.09339E-1	5.29180E+1	3.81227E-2	6.10933E+2
1.20085E+2	1.16362E+2	7.73163E-6	4.99910E-1	5.09343E-1	5.29014E+1	3.81169E-2	6.12919E+2
1.20144E+2	1.16415E+2	7.72836E-6	4.99910E-1	5.09346E-1	5.29391E+1	3.80929E-2	6.14933E+2
1.20219E+2	1.16486E+2	7.72640E-6	4.99910E-1	5.09350E-1	5.29341E+1	3.81394E-2	6.16919E+2
1.20288E+2	1.16548E+2	7.72690E-6	4.99910E-1	5.09354E-1	5.29205E+1	3.81711E-2	6.18932E+2
1.20334E+2	1.16588E+2	7.72484E-6	4.99910E-1	5.09324E-1	5.29145E+1	3.81538E-2	6.20918E+2
1.20417E+2	1.16657E+2	7.71944E-6	4.99910E-1	5.09322E-1	5.29370E+1	3.81314E-2	6.22951E+2
1.20483E+2	1.16713E+2	7.71628E-6	4.99910E-1	5.09326E-1	5.29235E+1	3.81443E-2	6.24932E+2
1.20533E+2	1.16756E+2	7.71556E-6	4.99910E-1	5.09330E-1	5.29346E+1	3.81098E-2	6.26918E+2
1.20568E+2	1.16786E+2	7.71601E-6	4.99910E-1	5.09343E-1	5.29885E+1	3.81561E-2	6.28932E+2
1.20684E+2	1.16893E+2	7.71294E-6	4.99910E-1	5.09375E-1	5.29549E+1	3.81490E-2	6.30918E+2
1.20748E+2	1.16949E+2	7.70323E-6	4.99910E-1	5.09386E-1	5.28918E+1	3.81628E-2	6.32932E+2
1.20813E+2	1.17003E+2	7.69280E-6	4.99910E-1	5.09412E-1	5.29194E+1	3.80989E-2	6.34918E+2
1.20848E+2	1.17036E+2	7.69318E-6	4.99910E-1	5.09423E-1	5.29249E+1	3.81210E-2	6.36949E+2
1.20953E+2	1.17129E+2	7.69279E-6	4.99910E-1	5.09417E-1	5.29328E+1	3.81351E-2	6.38949E+2
1.21020E+2	1.17187E+2	7.68151E-6	4.99910E-1	5.09398E-1	5.29324E+1	3.81128E-2	6.40948E+2
1.21072E+2	1.17230E+2	7.67452E-6	4.99910E-1	5.09397E-1	5.29405E+1	3.81046E-2	6.42931E+2
1.21149E+2	1.17305E+2	7.67629E-6	4.99910E-1	5.09400E-1	5.29379E+1	3.81132E-2	6.44917E+2
1.21217E+2	1.17365E+2	7.68164E-6	4.99910E-1	5.09404E-1	5.29489E+1	3.80910E-2	6.46931E+2
1.21259E+2	1.17398E+2	7.67961E-6	4.99910E-1	5.09408E-1	5.29764E+1	3.80595E-2	6.48916E+2
1.21354E+2	1.17473E+2	7.66990E-6	4.99910E-1	5.09411E-1	5.29115E+1	3.80950E-2	6.50949E+2
1.21420E+2	1.17530E+2	7.66182E-6	4.99910E-1	5.09414E-1	5.28878E+1	3.81149E-2	6.52949E+2
1.21464E+2	1.17567E+2	7.65405E-6	4.99910E-1	5.09417E-1	5.29054E+1	3.80923E-2	6.54948E+2
1.21498E+2	1.17595E+2	7.64709E-6	4.99910E-1	5.09419E-1	5.29680E+1	3.80589E-2	6.56930E+2
1.21582E+2	1.17669E+2	7.64727E-6	4.99910E-1	5.09432E-1	5.29558E+1	3.80615E-2	6.58916E+2
1.21684E+2	1.17764E+2	7.64771E-6	4.99910E-1	5.09467E-1	5.29327E+1	3.80973E-2	6.60930E+2
1.21749E+2	1.17821E+2	7.64998E-6	4.99910E-1	5.09471E-1	5.29333E+1	3.81063E-2	6.62916E+2
1.21814E+2	1.17868E+2	7.65511E-6	4.99910E-1	5.09502E-1	5.29376E+1	3.82230E-2	6.64947E+2
1.21887E+2	1.17934E+2	7.65703E-6	4.99910E-1	5.09501E-1	5.28295E+1	3.82169E-2	6.66948E+2
1.21954E+2	1.17994E+2	7.65862E-6	4.99910E-1	5.09483E-1	5.27871E+1	3.82207E-2	6.68948E+2
1.22001E+2	1.18033E+2	7.66006E-6	4.99910E-1	5.09485E-1	5.28442E+1	3.82252E-2	6.70929E+2
1.22084E+2	1.18119E+2	7.65783E-6	4.99910E-1	5.09469E-1	5.28221E+1	3.82262E-2	6.72915E+2
1.22150E+2	1.18178E+2	7.65599E-6	4.99910E-1	5.09468E-1	5.28074E+1	3.82890E-2	6.74929E+2
1.22199E+2	1.18218E+2	7.65805E-6	4.99910E-1	5.09533E-1	5.28056E+1	3.82400E-2	6.76915E+2
1.22234E+2	1.18244E+2	7.66047E-6	4.99910E-1	5.09523E-1	5.28073E+1	3.82563E-2	6.78947E+2
1.22353E+2	1.18352E+2	7.65869E-6	4.99910E-1	5.09518E-1	5.27984E+1	3.82419E-2	6.80947E+2
1.22418E+2	1.18414E+2	7.65199E-6	4.99910E-1	5.09553E-1	5.28023E+1	3.82505E-2	6.82947E+2
1.22484E+2	1.18474E+2	7.64455E-6	4.99910E-1	5.09581E-1	5.27855E+1	3.81807E-2	6.84929E+2
1.22553E+2	1.18531E+2	7.63738E-6	4.99910E-1	5.09568E-1	5.27672E+1	3.82117E-2	6.86915E+2
1.22626E+2	1.18587E+2	7.63027E-6	4.99910E-1	5.09556E-1	5.28286E+1	3.81745E-2	6.88928E+2
1.22696E+2	1.18643E+2	7.62128E-6	4.99910E-1	5.09560E-1	5.28347E+1	3.81577E-2	6.90913E+2
1.22748E+2	1.18689E+2	7.61743E-6	4.99910E-1	5.09532E-1	5.28797E+1	3.81454E-2	6.92946E+2
1.22828E+2	1.18760E+2	7.62302E-6	4.99910E-1	5.09547E-1	5.28579E+1	3.81725E-2	6.94946E+2
1.22898E+2	1.18818E+2	7.62718E-6	4.99910E-1	5.09571E-1	5.28570E+1	3.82182E-2	6.96946E+2
1.22939E+2	1.18852E+2	7.62351E-6	4.99910E-1	5.09574E-1	5.28243E+1	3.81931E-2	6.98928E+2
1.23035E+2	1.18941E+2	7.61923E-6	4.99910E-1	5.09578E-1	5.28342E+1	3.82421E-2	7.00913E+2
1.23101E+2	1.19006E+2	7.62057E-6	4.99910E-1	5.09593E-1	5.28349E+1	3.82903E-2	7.02928E+2
1.23166E+2	1.19066E+2	7.61852E-6	4.99910E-1	5.09618E-1	5.28076E+1	3.82969E-2	7.04914E+2
1.23232E+2	1.19125E+2	7.61588E-6	4.99910E-1	5.09599E-1	5.27510E+1	3.82939E-2	7.06927E+2
1.23269E+2	1.19155E+2	7.61264E-6	4.99910E-1	5.09602E-1	5.28184E+1	3.83189E-2	7.08913E+2
1.23374E+2	1.19241E+2	7.61337E-6	4.99910E-1	5.09635E-1	5.28172E+1	3.83235E-2	7.10945E+2
1.23440E+2	1.19297E+2	7.61992E-6	4.99910E-1	5.09639E-1	5.27979E+1	3.82995E-2	7.12927E+2
1.23492E+2	1.19344E+2	7.62729E-6	4.99910E-1	5.09613E-1	5.28088E+1	3.82770E-2	7.14912E+2
1.23573E+2	1.19414E+2	7.62697E-6	4.99910E-1	5.09591E-1	5.28428E+1	3.83390E-2	7.16927E+2
1.23642E+2	1.19475E+2	7.61904E-6	4.99910E-1	5.09572E-1	5.28090E+1	3.83136E-2	7.18913E+2
1.23687E+2	1.19515E+2	7.60670E-6	4.99910E-1	5.09576E-1	5.27543E+1	3.83014E-2	7.20927E+2
1.23773E+2	1.19591E+2	7.60107E-6	4.99910E-1	5.09600E-1	5.27892E+1	3.83263E-2	7.22913E+2
1.23838E+2	1.19651E+2	7.60205E-6	4.99910E-1	5.09622E-1	5.27951E+1	3.82974E-2	7.24944E+2
1.23886E+2	1.19692E+2	7.60534E-6	4.99910E-1	5.09627E-1	5.28108E+1	3.82751E-2	7.26926E+2
1.23923E+2	1.19718E+2	7.60753E-6	4.99910E-1	5.09640E-1	5.28172E+1	3.82570E-2	7.28912E+2
1.24004E+2	1.19790E+2	7.60448E-6	4.99910E-1	5.09657E-1	5.27905E+1	3.82412E-2	7.30926E+2
1.24107E+2	1.19889E+2	7.59984E-6	4.99910E-1	5.09684E-1	5.27664E+1	3.82739E-2	7.32912E+2
1.24173E+2	1.19942E+2	7.59250E-6	4.99910E-1	5.09710E-1	5.27630E+1	3.82108E-2	7.34926E+2
1.24234E+2	1.20002E+2	7.58241E-6	4.99910E-1	5.09721E-1	5.27618E+1	3.81967E-2	7.36912E+2
1.24308E+2	1.20057E+2	7.57633E-6	4.99910E-1	5.09709E-1	5.27735E+1	3.81971E-2	7.38944E+2
1.24377E+2	1.20114E+2	7.57280E-6	4.99910E-1	5.09690E-1	5.27560E+1	3.82165E-2	7.40943E+2
1.24424E+2	1.20161E+2	7.56978E-6	4.99910E-1	5.09692E-1	5.27634E+1	3.81975E-2	7.42943E+2
1.24507E+2	1.20240E+2	7.56736E-6	4.99910E-1	5.09696E-1	5.28142E+1	3.81977E-2	7.44925E+2
1.24572E+2	1.20295E+2	7.56533E-6	4.99910E-1	5.09693E-1	5.27907E+1	3.82309E-2	7.46911E+2
1.24620E+2	1.20333E+2	7.55940E-6	4.99910E-1	5.09666E-1	5.28199E+1	3.82091E-2	7.48925E+2
1.24653E+2	1.20362E+2	7.55273E-6	4.99910E-1	5.09679E-1	5.28037E+1	3.81759E-2	7.50911E+2
1.24772E+2	1.20467E+2	7.55032E-6	4.99910E-1	5.09725E-1	5.28243E+1	3.82254E-2	7.52943E+2
1.24839E+2	1.20522E+2	7.54882E-6	4.99910E-1	5.09745E-1	5.27555E+1	3.81887E-2	7.54943E+2
1.24904E+2	1.20575E+2	7.54467E-6	4.99910E-1	5.09725E-1	5.27230E+1	3.81726E-2	7.56943E+2
1.24968E+2	1.20652E+2	7.54425E-6	4.99910E-1	5.09722E-1	5.27218E+1	3.82075E-2	7.58924E+2
1.25038E+2	1.20707E+2	7.54494E-6	4.99910E-1	5.09725E-1	5.28151E+1	3.82503E-2	7.60909E+2
1.25106E+2	1.20761E+2	7.54160E-6	4.99910E-1	5.09728E-1	5.27227E+1	3.82538E-2	7.62924E+2
1.25154E+2	1.20803E+2	7.54735E-6	4.99910E-1	5.09765E-1	5.27367E+1	3.82412E-2	7.64910E+2
1.25238E+2	1.20873E+2	7.55646E-6	4.99910E-1	5.09774E-1	5.27320E+1	3.81504E-2	7.66942E+2
1.25303E+2	1.20929E+2	7.55326E-6	4.99910E-1	5.09784E-1	5.27692E+1	3.81969E-2	7.68942E+2
1.25351E+2	1.20971E+2	7.54568E-6	4.99910E-1	5.09819E-1	5.27772E+1	3.82103E-2	7.70942E+2
1.25386E+2	1.21000E+2	7.53772E-6	4.99910E-1	5.09821E-1	5.27736E+1	3.81543E-2	7.72924E+2
1.25505E+2	1.21113E+2	7.53638E-6	4.99910E-1	5.09827E-1	5.27916E+1	3.81608E-2	7.74910E+2
1.25570E+2	1.21170E+2	7.53362E-6	4.99910E-1	5.09831E-1	5.27375E+1	3.81581E-2	7.76923E+2
1.25636E+2	1.21222E+2	7.52913E-6	4.99910E-1	5.09834E-1	5.28055E+1	3.81390E-2	7.78909E+2
1.25670E+2	1.21252E+2	7.52650E-6	4.99910E-1	5.09847E-1	5.28432E+1	3.81391E-2	7.80941E+2
1.25772E+2	1.21342E+2	7.52039E-6	4.99910E-1	5.09880E-1	5.28193E+1	3.81437E-2	7.82941E+2
1.25839E+2	1.21403E+2	7.51370E-6	4.99910E-1	5.09883E-1	5.28149E+1	3.81345E-2	7.84941E+2
1.25892E+2	1.21453E+2	7.51053E-6	4.99910E-1	5.09857E-1	5.28248E+1	3.81440E-2	7.86923E+2
1.25972E+2	1.21518E+2	7.51107E-6	4.99910E-1	5.09886E-1	5.27765E+1	3.81126E-2	7.88909E+2
1.26038E+2	1.21575E+2	7.51015E-6	4.99910E-1	5.09932E-1	5.28379E+1	3.82223E-2	7.90923E+2
1.26081E+2	1.21614E+2	7.50446E-6	4.99910E-1	5.09900E-1	5.27828E+1	3.81664E-2	7.92909E+2
1.26166E+2	1.21684E+2	7.49423E-6	4.99910E-1	5.09901E-1	5.27548E+1	3.81868E-2	7.94922E+2
1.26231E+2	1.21745E+2	7.48568E-6	4.99910E-1	5.09904E-1	5.27570E+1	3.81491E-2	7.96908E+2
1.26279E+2	1.21790E+2	7.48001E-6	4.99910E-1	5.09906E-1	5.27728E+1	3.81435E-2	7.98940E+2
1.26313E+2	1.21817E+2	7.48069E-6	4.99910E-1	5.09896E-1	5.27807E+1	3.81423E-2	8.00922E+2
1.26432E+2	1.21917E+2	7.48611E-6	4.99910E-1	5.09893E-1	5.27624E+1	3.81435E-2	8.02908E+2
1.26498E+2	1.21978E+2	7.48763E-6	4.99910E-1	5.09910E-1	5.27640E+1	3.81717E-2	8.04922E+2
1.26565E+2	1.22040E+2	7.47888E-6	4.99910E-1	5.09891E-1	5.27834E+1	3.81355E-2	8.06908E+2
1.26630E+2	1.22094E+2	7.46905E-6	4.99910E-1	5.09888E-1	5.28018E+1	3.81627E-2	8.08922E+2
1.26698E+2	1.22157E+2	7.46396E-6	4.99910E-1	5.09906E-1	5.28234E+1	3.81831E-2	8.10907E+2
1.26766E+2	1.22219E+2	7.46627E-6	4.99910E-1	5.09931E-1	5.28243E+1	3.82234E-2	8.12939E+2
1.26818E+2	1.22267E+2	7.47336E-6	4.99910E-1	5.09937E-1	5.28016E+1	3.82084E-2	8.14921E+2
1.26899E+2	1.22329E+2	7.47653E-6	4.99910E-1	5.09921E-1	5.27992E+1	3.82336E-2	8.16907E+2
1.26962E+2	1.22386E+2	7.47505E-6	4.99910E-1	5.09905E-1	5.27586E+1	3.81852E-2	8.18921E+2
1.27011E+2	1.22431E+2	7.47272E-6	4.99910E-1	5.09912E-1	5.27724E+1	3.81644E-2	8.20907E+2
1.27048E+2	1.22461E+2	7.47043E-6	4.99910E-1	5.09936E-1	5.27906E+1	3.81974E-2	8.22921E+2
1.27171E+2	1.22565E+2	7.46331E-6	4.99910E-1	5.09993E-1	5.27598E+1	3.81954E-2	8.24907E+2
1.27240E+2	1.22630E+2	7.45887E-6	4.99910E-1	5.09997E-1	5.27910E+1	3.82008E-2	8.26939E+2
1.27309E+2	1.22696E+2	7.45561E-6	4.99910E-1	5.10001E-1	5.28153E+1	3.81792E-2	8.28920E+2
1.27373E+2	1.22741E+2	7.44943E-6	4.99910E-1	5.10005E-1	5.27978E+1	3.81581E-2	8.30906E+2
1.27444E+2	1.22802E+2	7.45012E-6	4.99910E-1	5.09995E-1	5.27818E+1	3.81673E-2	8.32920E+2
1.27513E+2	1.22863E+2	7.45087E-6	4.99910E-1	5.09976E-1	5.27394E+1	3.82122E-2	8.34906E+2
1.27568E+2	1.22915E+2	7.45042E-6	4.99910E-1	5.09977E-1	5.27349E+1	3.81170E-2	8.36920E+2
1.27646E+2	1.22972E+2	7.45140E-6	4.99910E-1	5.09980E-1	5.28028E+1	3.81777E-2	8.38906E+2
1.27715E+2	1.23030E+2	7.44652E-6	4.99910E-1	5.09983E-1	5.28078E+1	3.81975E-2	8.40920E+2
1.27757E+2	1.23067E+2	7.43750E-6	4.99910E-1	5.09987E-1	5.28191E+1	3.81725E-2	8.42888E+2
1.27852E+2	1.23156E+2	7.43182E-6	4.99910E-1	5.10014E-1	5.27845E+1	3.81653E-2	8.44906E+2
1.27916E+2	1.23214E+2	7.42768E-6	4.99910E-1	5.10033E-1	5.27823E+1	3.81976E-2	8.46919E+2
1.27959E+2	1.23250E+2	7.42633E-6	4.99910E-1	5.10036E-1	5.27775E+1	3.81249E-2	8.48905E+2
1.27992E+2	1.23278E+2	7.42540E-6	4.99910E-1	5.10038E-1	5.27405E+1	3.81496E-2	8.50919E+2
1.28076E+2	1.23348E+2	7.42614E-6	4.99910E-1	5.10041E-1	5.28029E+1	3.81402E-2	8.52905E+2
1.28181E+2	1.23437E+2	7.42492E-6	4.99910E-1	5.10057E-1	5.27792E+1	3.81692E-2	8.54919E+2
1.28246E+2	1.23495E+2	7.42118E-6	4.99910E-1	5.10083E-1	5.27564E+1	3.81130E-2	8.56905E+2
1.28308E+2	1.23552E+2	7.42226E-6	4.99910E-1	5.10066E-1	5.27799E+1	3.81261E-2	8.58937E+2
1.28383E+2	1.23612E+2	7.41664E-6	4.99910E-1	5.10073E-1	5.27901E+1	3.81827E-2	8.60919E+2
1.28452E+2	1.23667E+2	7.41259E-6	4.99910E-1	5.10098E-1	5.27909E+1	3.81380E-2	8.62904E+2
1.28500E+2	1.23707E+2	7.41650E-6	4.99910E-1	5.10137E-1	5.28431E+1	3.81519E-2	8.64918E+2
1.28580E+2	1.23787E+2	7.41548E-6	4.99910E-1	5.10125E-1	5.28156E+1	3.81826E-2	8.66904E+2
1.28646E+2	1.23848E+2	7.41550E-6	4.99910E-1	5.10111E-1	5.28364E+1	3.82077E-2	8.68918E+2
1.28695E+2	1.23892E+2	7.41286E-6	4.99910E-1	5.10114E-1	5.28553E+1	3.81553E-2	8.70904E+2
1.28729E+2	1.23922E+2	7.40795E-6	4.99910E-1	5.10116E-1	5.28403E+1	3.81791E-2	8.72936E+2
1.28850E+2	1.24029E+2	7.40528E-6	4.99910E-1	5.10122E-1	5.28372E+1	3.81830E-2	8.74918E+2
1.28917E+2	1.24087E+2	7.40273E-6	4.99910E-1	5.10125E-1	5.28286E+1	3.82215E-2	8.76904E+2
1.28982E+2	1.24145E+2	7.39665E-6	4.99910E-1	5.10129E-1	5.28223E+1	3.81950E-2	8.78918E+2
1.29044E+2	1.24206E+2	7.39284E-6	4.99910E-1	5.10108E-1	5.28214E+1	3.82068E-2	8.80903E+2
1.29116E+2	1.24269E+2	7.39232E-6	4.99910E-1	5.10098E-1	5.28210E+1	3.81949E-2	8.82917E+2
1.29185E+2	1.24327E+2	7.39225E-6	4.99910E-1	5.10101E-1	5.28267E+1	3.82192E-2	8.84903E+2
1.29236E+2	1.24361E+2	7.39238E-6	4.99910E-1	5.10104E-1	5.27932E+1	3.82183E-2	8.86935E+2
1.29315E+2	1.24435E+2	7.39157E-6	4.99910E-1	5.10126E-1	5.28075E+1	3.81972E-2	8.88917E+2
1.29381E+2	1.24494E+2	7.39089E-6	4.99910E-1	5.10150E-1	5.28053E+1	3.81974E-2	8.90903E+2
1.29418E+2	1.24528E+2	7.38620E-6	4.99910E-1	5.10154E-1	5.28642E+1	3.81466E-2	8.92917E+2
1.29513E+2	1.24608E+2	7.37917E-6	4.99910E-1	5.10157E-1	5.28597E+1	3.81471E-2	8.94902E+2
1.29580E+2	1.24665E+2	7.37580E-6	4.99910E-1	5.10161E-1	5.28273E+1	3.81817E-2	8.96917E+2
1.29647E+2	1.24718E+2	7.37312E-6	4.99910E-1	5.10164E-1	5.28419E+1	3.81399E-2	8.98902E+2
1.29713E+2	1.24769E+2	7.36936E-6	4.99910E-1	5.10167E-1	5.28475E+1	3.81598E-2	9.00934E+2
1.29747E+2	1.24803E+2	7.36392E-6	4.99910E-1	5.10170E-1	5.28819E+1	3.81428E-2	9.02916E+2
1.29848E+2	1.24895E+2	7.36001E-6	4.99910E-1	5.10175E-1	5.28683E+1	3.81764E-2	9.04902E+2
1.29914E+2	1.24953E+2	7.35282E-6	4.99910E-1	5.10178E-1	5.28785E+1	3.81646E-2	9.06916E+2
1.29967E+2	1.25002E+2	7.35064E-6	4.99910E-1	5.10182E-1	5.28832E+1	3.80984E-2	9.08902E+2
1.30046E+2	1.25068E+2	7.35212E-6	4.99910E-1	5.10169E-1	5.27943E+1	3.81483E-2	9.10916E+2
1.30113E+2	1.25124E+2	7.35439E-6	4.99910E-1	5.10150E-1	5.28287E+1	3.81322E-2	9.12902E+2
1.30157E+2	1.25160E+2	7.35228E-6	4.99910E-1	5.10190E-1	5.28591E+1	3.81516E-2	9.14934E+2
1.30247E+2	1.25241E+2	7.34991E-6	4.99910E-1	5.10217E-1	5.28859E+1	3.81252E-2	9.16915E+2
1.30312E+2	1.25296E+2	7.34506E-6	4.99910E-1	5.10238E-1	5.28909E+1	3.80870E-2	9.18901E+2
1.30359E+2	1.25336E+2	7.33420E-6	4.99910E-1	5.10239E-1	5.28345E+1	3.81050E-2	9.20915E+2
1.30393E+2	1.25366E+2	7.33137E-6	4.99910E-1	5.10230E-1	5.28517E+1	3.81308E-2	9.22901E+2
1.30474E+2	1.25437E+2	7.33269E-6	4.99910E-1	5.10227E-1	5.28804E+1	3.81103E-2	9.24915E+2
1.30577E+2	1.25527E+2	7.32776E-6	4.99910E-1	5.10261E-1	5.28599E+1	3.81243E-2	9.26901E+2
1.30641E+2	1.25583E+2	7.32391E-6	4.99910E-1	5.10288E-1	5.28319E+1	3.81093E-2	9.28933E+2
1.30702E+2	1.25641E+2	7.32451E-6	4.99910E-1	5.10325E-1	5.28706E+1	3.81528E-2	9.30915E+2
1.30776E+2	1.25706E+2	7.32055E-6	4.99910E-1	5.10340E-1	5.28759E+1	3.81678E-2	9.32900E+2
1.30844E+2	1.25768E+2	7.31690E-6	4.99910E-1	5.10344E-1	5.28754E+1	3.81277E-2	9.34914E+2
1.30891E+2	1.25814E+2	7.31779E-6	4.99910E-1	5.10348E-1	5.28492E+1	3.81301E-2	9.36900E+2
1.30973E+2	1.25872E+2	7.32044E-6	4.99910E-1	5.10351E-1	5.28922E+1	3.81520E-2	9.38914E+2
1.31039E+2	1.25932E+2	7.32105E-6	4.99910E-1	5.10354E-1	5.28535E+1	3.81512E-2	9.40900E+2
1.31089E+2	1.25982E+2	7.31532E-6	4.99910E-1	5.10358E-1	5.28395E+1	3.81587E-2	9.42914E+2
1.31123E+2	1.26011E+2	7.30806E-6	4.99910E-1	5.10360E-1	5.28803E+1	3.81420E-2	9.44882E+2
1.31242E+2	1.26103E+2	7.30788E-6	4.99910E-1	5.10365E-1	5.28813E+1	3.81487E-2	9.46900E+2
1.31308E+2	1.26159E+2	7.31038E-6	4.99910E-1	5.10376E-1	5.28417E+1	3.81869E-2	9.48914E+2
1.31372E+2	1.26218E+2	7.30456E-6	4.99910E-1	5.10403E-1	5.28106E+1	3.81751E-2	9.50899E+2
1.31435E+2	1.26276E+2	7.30392E-6	4.99910E-1	5.10438E-1	5.28702E+1	3.81543E-2	9.52913E+2
1.31505E+2	1.26340E+2	7.30337E-6	4.99910E-1	5.10456E-1	5.28394E+1	3.81621E-2	9.54899E+2
1.31574E+2	1.26402E+2	7.29823E-6	4.99910E-1	5.10460E-1	5.28231E+1	3.81508E-2	9.56913E+2
1.31632E+2	1.26450E+2	7.29500E-6	4.99910E-1	5.10464E-1	5.28419E+1	3.81697E-2	9.58881E+2
1.31710E+2	1.26521E+2	7.29626E-6	4.99910E-1	5.10449E-1	5.28342E+1	3.81515E-2	9.60899E+2
1.31780E+2	1.26579E+2	7.29675E-6	4.99910E-1	5.10432E-1	5.28213E+1	3.81914E-2	9.62913E+2
1.31824E+2	1.26612E+2	7.29103E-6	4.99910E-1	5.10436E-1	5.27878E+1	3.81745E-2	9.64899E+2
1.31920E+2	1.26704E+2	7.28700E-6	4.99910E-1	5.10463E-1	5.27992E+1	3.81770E-2	9.66913E+2
1.31987E+2	1.26766E+2	7.28698E-6	4.99910E-1	5.10482E-1	5.28828E+1	3.81561E-2	9.68898E+2
1.32053E+2	1.26821E+2	7.28432E-6	4.99910E-1	5.10480E-1	5.28550E+1	3.81533E-2	9.70912E+2
1.32119E+2	1.26874E+2	7.28142E-6	4.99910E-1	5.10460E-1	5.28100E+1	3.81586E-2	9.72880E+2
1.32154E+2	1.26901E+2	7.28024E-6	4.99910E-1	5.10453E-1	5.28388E+1	3.81468E-2	9.74897E+2
1.32255E+2	1.26990E+2	7.27678E-6	4.99910E-1	5.10457E-1	5.28123E+1	3.81913E-2	9.76912E+2
1.32321E+2	1.27052E+2	7.27280E-6	4.99910E-1	5.10461E-1	5.28007E+1	3.81580E-2	9.78898E+2
1.32378E+2	1.27099E+2	7.27094E-6	4.99910E-1	5.10465E-1	5.28775E+1	3.81628E-2	9.80912E+2
1.32459E+2	1.27161E+2	7.26908E-6	4.99910E-1	5.10468E-1	5.28042E+1	3.81049E-2	9.82898E+2
1.32527E+2	1.27217E+2	7.26229E-6	4.99910E-1	5.10471E-1	5.28131E+1	3.81293E-2	9.84912E+2
1.32569E+2	1.27256E+2	7.25799E-6	4.99910E-1	5.10475E-1	5.28364E+1	3.82037E-2	9.86897E+2
1.32658E+2	1.27336E+2	7.25871E-6	4.99910E-1	5.10457E-1	5.28253E+1	3.81042E-2	9.88929E+2
1.32721E+2	1.27394E+2	7.25586E-6	4.99910E-1	5.10444E-1	5.28173E+1	3.81655E-2	9.90911E+2
1.32766E+2	1.27435E+2	7.25227E-6	4.99910E-1	5.10449E-1	5.27786E+1	3.80837E-2	9.92897E+2
1.32801E+2	1.27465E+2	7.25558E-6	4.99910E-1	5.10462E-1	5.27770E+1	3.81821E-2	9.94911E+2
1.32925E+2	1.27575E+2	7.25410E-6	4.99910E-1	5.10493E-1	5.27679E+1	3.81161E-2	9.96897E+2
1.32989E+2	1.27633E+2	7.24898E-6	4.99910E-1	5.10497E-1	5.27726E+1	3.80736E-2	9.98911E+2
1.33052E+2	1.27690E+2	7.24442E-6	4.99910E-1	5.10500E-1	5.28121E+1	3.80969E-2	1.00090E+3
1.33117E+2	1.27750E+2	7.23767E-6	4.99910E-1	5.10504E-1	5.28277E+1	3.81208E-2	1.00293E+3
1.33188E+2	1.27807E+2	7.23070E-6	4.99910E-1	5.10522E-1	5.27435E+1	3.80927E-2	1.00491E+3
1.33256E+2	1.27864E+2	7.22541E-6	4.99910E-1	5.10548E-1	5.27680E+1	3.80740E-2	1.00690E+3
1.33307E+2	1.27910E+2	7.22610E-6	4.99910E-1	5.10553E-1	5.28182E+1	3.80466E-2	1.00891E+3
1.33385E+2	1.27988E+2	7.22813E-6	4.99910E-1	5.10557E-1	5.27838E+1	3.80774E-2	1.01090E+3
1.33451E+2	1.28043E+2	7.22417E-6	4.99910E-1	5.10561E-1	5.27652E+1	3.80737E-2	1.01291E+3
1.33501E+2	1.28082E+2	7.21862E-6	4.99910E-1	5.10562E-1	5.27703E+1	3.80656E-2	1.01490E+3
1.33536E+2	1.28109E+2	7.21452E-6	4.99910E-1	5.10553E-1	5.27702E+1	3.80586E-2	1.01693E+3
1.33657E+2	1.28215E+2	7.20866E-6	4.99910E-1	5.10547E-1	5.27382E+1	3.80658E-2	1.01891E+3
1.33721E+2	1.28275E+2	7.20374E-6	4.99910E-1	5.10575E-1	5.27324E+1	3.80682E-2	1.02089E+3
1.33783E+2	1.28333E+2	7.20179E-6	4.99910E-1	5.10578E-1	5.27946E+1	3.80675E-2	1.02291E+3
1.33848E+2	1.28393E+2	7.20096E-6	4.99910E-1	5.10582E-1	5.27492E+1	3.80569E-2	1.02490E+3
1.33919E+2	1.28453E+2	7.19979E-6	4.99910E-1	5.10572E-1	5.27861E+1	3.80495E-2	1.02691E+3
1.33988E+2	1.28514E+2	7.20057E-6	4.99910E-1	5.10554E-1	5.27435E+1	3.80465E-2	1.02890E+3
1.34040E+2	1.28567E+2	7.19697E-6	4.99910E-1	5.10523E-1	5.27712E+1	3.80568E-2	1.03093E+3
1.34116E+2	1.28630E+2	7.19290E-6	4.99910E-1	5.10538E-1	5.28084E+1	3.80604E-2	1.03291E+3
1.34183E+2	1.28689E+2	7.19302E-6	4.99910E-1	5.10565E-1	5.28049E+1	3.80569E-2	1.03490E+3
1.34223E+2	1.28725E+2	7.19551E-6	4.99910E-1	5.10604E-1	5.27629E+1	3.80671E-2	1.03691E+3
1.34319E+2	1.28802E+2	7.18988E-6	4.99910E-1	5.10584E-1	5.27277E+1	3.80522E-2	1.03889E+3
1.34386E+2	1.28855E+2	7.18323E-6	4.99910E-1	5.10583E-1	5.27068E+1	3.80852E-2	1.04091E+3
1.34430E+2	1.28891E+2	7.18657E-6	4.99910E-1	5.10613E-1	5.27450E+1	3.80971E-2	1.04289E+3
1.34463E+2	1.28921E+2	7.18831E-6	4.99910E-1	5.10615E-1	5.27700E+1	3.80850E-2	1.04493E+3
1.34546E+2	1.28997E+2	7.18833E-6	4.99910E-1	5.10618E-1	5.27716E+1	3.81004E-2	1.04691E+3
1.34651E+2	1.29085E+2	7.18858E-6	4.99910E-1	5.10635E-1	5.27348E+1	3.81215E-2	1.04889E+3
1.34717E+2	1.29138E+2	7.18085E-6	4.99910E-1	5.10661E-1	5.27577E+1	3.81223E-2	1.05091E+3
1.34774E+2	1.29197E+2	7.16967E-6	4.99910E-1	5.10670E-1	5.27627E+1	3.80900E-2	1.05289E+3
1.34849E+2	1.29259E+2	7.16454E-6	4.99910E-1	5.10674E-1	5.27412E+1	3.80963E-2	1.05491E+3
1.34917E+2	1.29318E+2	7.16459E-6	4.99910E-1	5.10677E-1	5.27671E+1	3.80618E-2	1.05689E+3
1.34962E+2	1.29361E+2	7.16427E-6	4.99910E-1	5.10647E-1	5.27537E+1	3.80765E-2	1.05891E+3
1.35046E+2	1.29430E+2	7.15432E-6	4.99910E-1	5.10646E-1	5.27393E+1	3.80858E-2	1.06088E+3
1.35109E+2	1.29488E+2	7.14410E-6	4.99910E-1	5.10649E-1	5.27284E+1	3.80626E-2	1.06289E+3
1.35140E+2	1.29517E+2	7.15018E-6	4.99910E-1	5.10652E-1	5.27434E+1	3.80708E-2	1.06491E+3
1.35245E+2	1.29607E+2	7.15687E-6	4.99910E-1	5.10681E-1	5.27245E+1	3.80335E-2	1.06689E+3
1.35313E+2	1.29658E+2	7.15743E-6	4.99910E-1	5.10698E-1	5.26835E+1	3.80685E-2	1.06891E+3
1.35376E+2	1.29718E+2	7.14774E-6	4.99910E-1	5.10702E-1	5.27462E+1	3.80590E-2	1.07089E+3
1.35438E+2	1.29782E+2	7.13685E-6	4.99910E-1	5.10706E-1	5.27618E+1	3.80649E-2	1.07291E+3
1.35507E+2	1.29836E+2	7.13233E-6	4.99910E-1	5.10709E-1	5.27715E+1	3.80761E-2	1.07487E+3
1.35576E+2	1.29895E+2	7.13512E-6	4.99910E-1	5.10725E-1	5.27785E+1	3.80234E-2	1.07689E+3
1.35644E+2	1.29953E+2	7.13611E-6	4.99910E-1	5.10751E-1	5.27689E+1	3.81125E-2	1.07891E+3
1.35693E+2	1.29991E+2	7.13539E-6	4.99910E-1	5.10758E-1	5.27678E+1	3.80798E-2	1.08089E+3
1.35777E+2	1.30054E+2	7.13712E-6	4.99910E-1	5.10761E-1	5.27854E+1	3.80964E-2	1.08291E+3
1.35840E+2	1.30117E+2	7.13651E-6	4.99910E-1	5.10765E-1	5.27537E+1	3.80765E-2	1.08489E+3
1.35869E+2	1.30154E+2	7.13486E-6	4.99910E-1	5.10769E-1	5.27589E+1	3.80917E-2	1.08691E+3
1.35973E+2	1.30243E+2	7.13150E-6	4.99910E-1	5.10796E-1	5.27528E+1	3.81147E-2	1.08889E+3
1.36044E+2	1.30300E+2	7.12881E-6	4.99910E-1	5.10803E-1	5.27516E+1	3.81478E-2	1.09092E+3
1.36113E+2	1.30351E+2	7.12971E-6	4.99910E-1	5.10779E-1	5.27573E+1	3.81378E-2	1.09290E+3
1.36182E+2	1.30400E+2	7.13218E-6	4.99910E-1	5.10782E-1	5.27927E+1	3.80875E-2	1.09489E+3
1.36213E+2	1.30429E+2	7.13203E-6	4.99910E-1	5.10795E-1	5.27957E+1	3.81036E-2	1.09690E+3
1.36316E+2	1.30530E+2	7.12936E-6	4.99910E-1	5.10828E-1	5.28091E+1	3.81020E-2	1.09889E+3
1.36386E+2	1.30596E+2	7.12623E-6	4.99910E-1	5.10833E-1	5.28009E+1	3.81165E-2	1.10090E+3
1.36439E+2	1.30638E+2	7.12747E-6	4.99910E-1	5.10866E-1	5.28015E+1	3.81207E-2	1.10289E+3
1.36522E+2	1.30698E+2	7.12327E-6	4.99910E-1	5.10878E-1	5.27963E+1	3.80932E-2	1.10492E+3
1.36590E+2	1.30756E+2	7.10960E-6	4.99910E-1	5.10881E-1	5.28142E+1	3.81093E-2	1.10690E+3
1.36631E+2	1.30798E+2	7.09904E-6	4.99910E-1	5.10885E-1	5.27867E+1	3.80786E-2	1.10889E+3
1.36722E+2	1.30877E+2	7.09730E-6	4.99910E-1	5.10889E-1	5.27163E+1	3.80942E-2	1.11090E+3
1.36789E+2	1.30944E+2	7.09582E-6	4.99910E-1	5.10901E-1	5.27575E+1	3.81495E-2	1.11289E+3
1.36837E+2	1.30989E+2	7.09441E-6	4.99910E-1	5.10937E-1	5.27813E+1	3.81079E-2	1.11490E+3
1.36870E+2	1.31012E+2	7.09798E-6	4.99910E-1	5.10949E-1	5.27607E+1	3.81056E-2	1.11689E+3
1.36993E+2	1.31114E+2	7.09856E-6	4.99910E-1	5.10948E-1	5.27664E+1	3.80957E-2	1.11892E+3
1.37058E+2	1.31170E+2	7.09454E-6	4.99910E-1	5.10907E-1	5.27719E+1	3.81297E-2	1.12090E+3
1.37123E+2	1.31225E+2	7.09460E-6	4.99910E-1	5.10910E-1	5.27778E+1	3.80748E-2	1.12289E+3
1.37189E+2	1.31293E+2	7.09831E-6	4.99910E-1	5.10888E-1	5.28241E+1	3.80824E-2	1.12490E+3
1.37257E+2	1.31348E+2	7.09843E-6	4.99910E-1	5.10879E-1	5.27947E+1	3.81212E-2	1.12689E+3
1.37324E+2	1.31403E+2	7.09330E-6	4.99910E-1	5.10882E-1	5.27713E+1	3.80764E-2	1.12890E+3
1.37374E+2	1.31446E+2	7.08700E-6	4.99910E-1	5.10918E-1	5.27990E+1	3.80909E-2	1.13089E+3
1.37457E+2	1.31519E+2	7.08401E-6	4.99910E-1	5.10908E-1	5.27729E+1	3.80979E-2	1.13292E+3
[truncated: 7,973 more rows]
