# Supplementary material for: Tuning magnetoelectricity in a mixed-anisotropy antiferromagnet
Source: Nat Commun. 2023 Jun 9;14:3408. doi: 10.1038/s41467-023-39128-7 (PMC10256750; doi:10.1038/s41467-023-39128-7)
Supplement: Supplementary file 3 — Source Data [file 41467_2023_39128_MOESM3_ESM.zip › source_data/Fig1c_susceptibility_LiNi0.80Fe0.20PO4_Tscan_0.5T_c.dat]

[Header]
; VSM Data File (default extension .dat)
; Copyright (c) 2003-2013, Quantum Design, Inc. All rights reserved.
TITLE,
FILEOPENTIME,3736799196.42023,05/29/2018,11:46 pm
BYAPP,VSM,1.0,1.0
INFO,DYNACOOL VSM Option Release 1.4.10 Build 1,APPNAME
INFO,Quantum Design Linear Motor Servo Controller,MOTOR_MODULE_NAME
INFO,3101-100 N0,MOTOR_HW_VERSION
INFO,MMC974,MOTOR_SERIAL_NUMBER
INFO,SRV No X-over 01.03.11,MOTOR_SOFTWARE_VERSION
INFO,Quantum Design VSM Detection Module,VSM_MODULE_NAME
INFO,3101-150 F0,VSM_HW_VERSION
INFO,VSM698,VSM_SERIAL_NUMBER
INFO,VSM No X-over 01.02.05 May 20 2008 13:51:47,VSM_SOFTWARE_VERSION
INFO,697,PREAMP_SERIAL_NUMBER
INFO,783,COIL_SERIAL_NUMBER
INFO,0,MOMENT_UNITS
INFO,LiNiFePO4,SAMPLE_MATERIAL
INFO,single crystal,SAMPLE_COMMENT
INFO,20.4,SAMPLE_MASS
INFO,,SAMPLE_VOLUME
INFO,,SAMPLE_MOLECULAR_WEIGHT
INFO,,SAMPLE_SIZE
INFO,,SAMPLE_SHAPE
DATATYPE,COMMENT,1
DATATYPE,TIME,2
STARTUPAXIS,X,2
STARTUPAXIS,Y1,5
[Data]
Comment,Time Stamp (sec),Temperature (K),Magnetic Field (Oe),Moment (emu),M. Std. Err. (emu),Transport Action,Averaging Time (sec),Frequency (Hz),Peak Amplitude (mm),Center Position (mm),Coil Signal' (mV),Coil Signal" (mV),Range (mV),M. Quad. Signal (emu),M. Raw' (emu),M. Raw" (emu),Min. Temperature (K),Max. Temperature (K),Min. Field (Oe),Max. Field (Oe),Mass (grams),Motor Lag (deg),Pressure (Torr),VSM Status (code),Motor Status (code),Measure Status (code),Measure Count,System Temp. (K),Temp. Status (code),Field Status (code),Chamber Status (code),Motor Current (amps),Motor Heatsink Temp. (C),Map 01,Map 02,Map 03,Map 04,Map 05,Map 06,Map 07,Map 08,Map 09,Map 10,Map 11,Map 12,Map 13,Map 14,Map 15,Map 16
,3736799617.275,300.360105935489,4999.88916015625,,,2,,,,16.8259999845028,,,,,,,300.360105935489,300.360105935489,4999.88916015625,4999.88916015625,,,2.82634353637695,,,,,300.940582275391,0,0,0,0.03662109375,34.2131004333496,,,,,,,,,,,,,,,,
sample offset = 33.16 mm touchdown = 9.10999998450279 mm,3736799635.7365,300.393676757812,4999.91259765625,0.00309602666873415,2.53191173726268E-7,1,4.99626677034896,40.0298881530762,1.98187652503301,16.8099999427795,0.0347551520257671,0.00591242720664289,2.5,-2.41935655971083E-6,0.00309591594968025,-3.67880815891642E-7,300.393676757812,300.393676757812,4999.91259765625,4999.91259765625,49.4020489294668,19.7134216031993,2.82591032981873,0,0,0,200,300.863006591797,1,4,3,2.14370727539062,40.5669593811035,,,,,,,,,,,,,,,,
,3736799699.516,299.951156616211,4999.80615234375,0.00309272008506315,1.70929323689752E-7,1,4.99626677034896,40.0298881530762,1.9816269017876,16.8099999427795,0.0347214004712589,0.0059254387429467,0.25,-7.97084246192297E-7,0.00309263072781553,1.25573307384525E-6,299.994812011719,299.994812011719,4999.6875,4999.9248046875,49.6169967722553,19.7193854450016,2.82215547561646,0,0,0,200,298.612182617188,6,4,3,2.12509155273438,40.0782012939453,,,,,,,,,,,,,,,,
,3736799729.4895,299.486602783203,4999.93627929687,0.00309535648508518,1.88338082414152E-7,1,4.99626677034896,40.0298881530762,1.98189755799286,16.8099999427795,0.0347550768978071,0.00593542818573003,0.25,-4.34410479273505E-7,0.00309529026193758,1.62393620516914E-6,299.522155761719,299.522155761719,4999.91259765625,4999.9599609375,50.0093742889091,19.7180196342994,2.81796169281006,0,0,0,200,298.019409179687,6,4,3,2.12844848632813,41.055721282959,,,,,,,,,,,,,,,,
,3736799764.456,298.949020385742,4999.9599609375,0.0030989257912232,1.97165602050552E-7,1,4.99626677034896,40.0298881530762,1.98168332404069,16.8099999427795,0.0347921635838464,0.00594003891914181,0.25,-5.88415100035202E-7,0.00309888676826803,1.47671582958421E-6,298.9892578125,298.9892578125,4999.9599609375,4999.9599609375,49.5896397740822,19.7219037619383,2.81188297271729,0,0,0,200,297.085113525391,6,4,3,2.1282958984375,41.055721282959,,,,,,,,,,,,,,,,
,3736799789.4455,298.490463256836,4999.853515625,0.00310178157549707,1.81453066427631E-7,1,4.99626677034896,40.0298881530762,1.98177547396613,16.8099999427795,0.0348258732298654,0.00594672842438048,0.25,-5.11869357794315E-7,0.00310176567028339,1.55894252963995E-6,298.543884277344,298.543884277344,4999.7470703125,4999.9599609375,49.7287696505053,19.7202457449706,2.80661964416504,0,0,0,200,296.351959228516,6,4,3,2.13211059570313,41.5444793701172,,,,,,,,,,,,,,,,
,3736799819.4175,297.938064575195,4999.80615234375,0.00310556565895818,1.97575231110889E-7,1,4.99626677034896,40.0298881530762,1.9818407098421,16.8099999427795,0.0348700893757195,0.00595233743863688,0.25,-6.85041335043017E-7,0.00310557784248052,1.39287259304331E-6,297.9814453125,297.9814453125,4999.67578125,4999.9365234375,49.3301391056975,19.7231374826048,2.80027985572815,0,0,0,200,295.869262695313,6,4,3,2.12936401367187,41.5444793701172,,,,,,,,,,,,,,,,
,3736799849.3985,297.452926635742,4999.96630859375,0.00310930814505498,1.73385171463676E-7,1,4.99626677034896,40.0298881530762,1.98173239652413,16.8099999427795,0.0349100766022278,0.00596213805658653,0.25,-4.3244795223354E-7,0.00310934479154915,1.65201245361324E-6,297.490539550781,297.490539550781,4999.94873046875,4999.98388671875,49.9538786640438,19.7227974494745,2.79318118095398,0,0,0,200,295.515869140625,6,4,3,2.12509155273438,41.5444793701172,,,,,,,,,,,,,,,,
,3736799884.3665,296.94091796875,4999.94873046875,0.00311382624006382,2.06120254266131E-7,1,4.99626677034896,40.0298881530762,1.98180506301081,16.8099999427795,0.0349622240925454,0.00597160227818328,0.25,-3.89047120979768E-7,0.00311388893328682,1.70273182173072E-6,296.977874755859,296.977874755859,4999.94873046875,4999.94873046875,49.6638944834091,19.7217129540429,2.78532147407532,0,0,0,200,295.024200439453,6,4,3,2.1307373046875,42.0332374572754,,,,,,,,,,,,,,,,
,3736799914.3495,296.495025634766,4999.9306640625,0.00311747475371334,1.8516110954021E-7,1,4.99626677034896,40.0298881530762,1.98169225097282,16.8099999427795,0.0350018018605016,0.0059768303485306,0.25,-5.25816077371256E-7,0.00311756030443651,1.57216418466502E-6,296.533752441406,296.533752441406,4999.91259765625,4999.94873046875,49.7537817631206,19.724533522916,2.7782142162323,0,0,0,200,294.508209228516,6,4,3,2.1295166015625,43.0107536315918,,,,,,,,,,,,,,,,
,3736799949.3265,295.955230712891,4999.841796875,0.00312148332601406,2.22218085524867E-7,1,4.99626677034896,40.0298881530762,1.98182573832369,16.8099999427795,0.0350486587827244,0.00598908533115318,0.25,-1.62937246795953E-7,0.00312159625197203,1.94232120652309E-6,295.996551513672,295.996551513672,4999.7470703125,4999.9365234375,49.6810903108322,19.7227471392163,2.77014541625977,0,0,0,200,293.886474609375,6,4,3,2.12615966796875,42.5219955444336,,,,,,,,,,,,,,,,
,3736799979.308,295.471221923828,4999.9482421875,0.00312541679866635,1.92311950243614E-7,1,4.99626677034896,40.0298881530762,1.98167993045732,16.8099999427795,0.0350911043456019,0.0059935645239076,0.25,-4.07297925100135E-7,0.00312555473312627,1.70472288901082E-6,295.513916015625,295.513916015625,4999.91259765625,4999.98388671875,50.0250068592938,19.7257560335277,2.76299691200256,0,0,0,200,293.324798583984,6,4,3,2.13043212890625,43.49951171875,,,,,,,,,,,,,,,,
,3736800009.274,294.974029541016,4999.96606445313,0.00312924107360312,1.94025880431588E-7,1,4.99626677034896,40.0298881530762,1.98166757910638,16.8099999427795,0.0351332742154545,0.00600585222414807,0.25,2.80333007943429E-8,0.00312940429019535,2.14691347847592E-6,295.013366699219,295.013366699219,4999.9599609375,4999.97216796875,49.7287696505053,19.726986211545,2.75569796562195,0,0,0,200,292.8017578125,6,4,3,2.14431762695313,43.0107536315918,,,,,,,,,,,,,,,,
,3736800039.2525,294.479034423828,4999.71728515625,0.00313268376571546,1.8539956673457E-7,1,4.99626677034896,40.0298881530762,1.98169569727284,16.8099999427795,0.0351728746224733,0.00601148771385777,0.25,-7.43095246603554E-8,0.00313287255764103,2.05115429617117E-6,294.525390625,294.525390625,4999.6875,4999.7470703125,49.8561750991399,19.7268027104914,2.74826955795288,0,0,0,200,292.268218994141,6,4,3,2.12860107421875,43.0107536315918,,,,,,,,,,,,,,,,
,3736800069.2345,293.985626220703,4999.9482421875,0.00313706726776148,2.08968674617491E-7,1,4.99626677034896,40.0298881530762,1.98150158180388,16.8099999427795,0.0352191654627901,0.00601894559564854,0.25,-1.179380637663E-7,0.00313728163674929,2.01476369866448E-6,294.026245117188,294.026245117188,4999.9365234375,4999.9599609375,49.4864648095437,19.7310015861543,2.74123358726501,0,0,0,200,291.775207519531,6,4,3,2.12631225585938,43.0107536315918,,,,,,,,,,,,,,,,
,3736800099.19,293.491577148438,4999.97802734375,0.00314101454291131,1.8058802724494E-7,1,4.99626677034896,40.0298881530762,1.98133224594854,16.8099999427795,0.0352608940668359,0.00602608760875276,0.25,-1.2144617347181E-7,0.00314125453449981,2.01823315259902E-6,293.533020019531,293.533020019531,4999.9365234375,5000.01953125,49.6021458303899,19.7320931896668,2.73372769355774,0,0,0,200,291.265686035156,6,4,3,2.12875366210938,43.0107536315918,,,,,,,,,,,,,,,,
,3736800134.1725,292.920852661133,4999.88330078125,0.0031455019427657,1.88804153939147E-7,1,4.99626677034896,40.0298881530762,1.98124632927732,16.8099999427795,0.0353104774114327,0.00603253410699587,0.25,-3.02060304902883E-7,0.0031457717301189,1.84564939390177E-6,292.963653564453,292.963653564453,4999.7587890625,5000.0078125,49.7545633916399,19.7335594015447,2.72525477409363,0,0,0,200,290.663116455078,6,4,3,2.12966918945313,43.49951171875,,,,,,,,,,,,,,,,
,3736800164.1465,292.429534912109,5000.04321289063,0.00314986708683627,2.10115660602465E-7,1,4.99626677034896,40.0298881530762,1.98124057291339,16.8099999427795,0.0353591290244628,0.00604407452311249,0.25,-2.7327726891749E-8,0.00315016234690087,2.12770572589901E-6,292.469635009766,292.469635009766,5000.03125,5000.05517578125,49.778793875736,19.7331667954681,2.7181453704834,0,0,0,200,290.157073974609,6,4,3,2.12936401367187,43.49951171875,,,,,,,,,,,,,,,,
,3736800194.123,291.933517456055,4999.98388671875,0.00315376428393218,1.41255664584022E-7,1,4.99626677034896,40.0298881530762,1.98154720265803,16.8099999427795,0.0354084193801065,0.00605227161387238,0.25,-5.14847674168847E-8,0.00315408548746844,2.11059622318551E-6,291.974151611328,291.974151611328,4999.98388671875,4999.98388671875,49.9742010055438,19.7288495063716,2.71104311943054,0,0,0,200,289.634857177734,6,4,3,2.12753295898438,42.5219955444336,,,,,,,,,,,,,,,,
,3736800224.1075,291.440826416016,4999.91259765625,0.00315800058599812,1.78922985175428E-7,1,4.99626677034896,40.0298881530762,1.98144123144134,16.8099999427795,0.0354548362836729,0.00605795111347688,0.25,-2.51019385529861E-7,0.00315834778414072,1.91832097914594E-6,291.483673095703,291.483673095703,4999.7822265625,5000.04296875,50.035949658563,19.7291684064651,2.70385003089905,0,0,0,200,289.13330078125,6,4,3,2.12509155273438,43.0107536315918,,,,,,,,,,,,,,,,
,3736800254.081,290.945648193359,5000.025390625,0.00316222278296895,1.68235661279782E-7,1,4.99626677034896,40.0298881530762,1.9813630970745,16.8099999427795,0.0355010324759829,0.00606681163487161,0.25,-1.72046094750075E-7,0.00316259598127001,2.00462466625809E-6,290.99169921875,290.99169921875,5000.0078125,5000.04296875,49.8131855305822,19.7303430932259,2.69669413566589,0,0,0,200,288.636596679687,6,4,3,2.13088989257813,42.5219955444336,,,,,,,,,,,,,,,,
,3736800284.0575,290.45393371582,5000.013671875,0.00316617043794825,2.12058242732846E-7,1,4.99626677034896,40.0298881530762,1.98140803765584,16.8099999427795,0.0355461536279982,0.00607603329221747,0.25,-4.59020151810553E-8,0.00316656945957128,2.13791511602655E-6,290.495452880859,290.495452880859,5000.0078125,5000.01953125,49.545086948486,19.7291775525971,2.68932104110718,0,0,0,200,288.104766845703,6,4,3,2.130126953125,42.5219955444336,,,,,,,,,,,,,,,,
,3736800307.569,290.082248401321,5000.04296875,,,2,,,,16.8660002890825,,,,,,,290.082248401321,290.082248401321,5000.04296875,5000.04296875,,,2.68330073356628,,,,,287.739532470703,0,0,0,0.045623779296875,39.5894432067871,,,,,,,,,,,,,,,,
touchdown = 9.15000028908253 mm,3736800326.0585,289.756530761719,5000.03125,0.00317163474628819,1.75207544933541E-7,1,4.99626677034896,40.0298881530762,1.9818880348667,16.8500002473593,0.0356169698922722,0.00608302014024168,0.25,-4.95082042951305E-7,0.00317207091961011,1.69874332178609E-6,289.756530761719,289.756530761719,5000.03125,5000.03125,49.9437174932937,19.7208366002732,2.67832016944885,0,0,0,200,287.454925537109,6,4,3,2.12615966796875,41.055721282959,,,,,,,,,,,,,,,,
,3736800344.0035,289.459716796875,5000.03125,0.00317501071213432,1.74736371728899E-7,1,4.99626677034896,40.0298881530762,1.98181119172079,16.8500002473593,0.0356549757049636,0.00608206065988261,0.25,-1.1429645044297E-6,0.00317546320188469,1.0557968890815E-6,289.501708984375,289.501708984375,5000.01953125,5000.04296875,50.2157242179861,19.7276703802446,2.67331981658936,0,0,0,200,287.105133056641,6,4,3,2.14065551757813,42.0332374572754,,,,,,,,,,,,,,,,
,3736800373.997,288.968444824219,5000.04321289063,0.0031792926693328,1.94622156659232E-7,1,4.99626677034896,40.0298881530762,1.98173530764764,16.8500002473593,0.0357020440829399,0.00609010472581443,0.25,-1.14766250923169E-6,0.0031797713031485,1.05853576280036E-6,289.009552001953,289.009552001953,5000.03125,5000.05517578125,49.5497767196014,19.7306393890954,2.66658139228821,0,0,0,200,286.589569091797,6,4,3,2.12692260742187,43.0107536315918,,,,,,,,,,,,,,,,
,3736800403.9555,288.472579956055,4999.91284179687,0.00318341752239357,1.69552133388669E-7,1,4.99626677034896,40.0298881530762,1.98157346053492,16.8500002473593,0.0357459715909547,0.00609701180505092,0.25,-1.20440316890836E-6,0.0031839226200883,1.00918609873097E-6,288.513793945313,288.513793945313,4999.7705078125,5000.05517578125,49.9265216658707,19.7313748644195,2.66004109382629,0,0,0,200,286.10498046875,6,4,3,2.14202880859375,43.0107536315918,,,,,,,,,,,,,,,,
,3736800433.936,287.972213745117,5000.00756835937,0.00318773678794152,2.25440805968446E-7,1,4.99626677034896,40.0298881530762,1.98145815180605,16.8500002473593,0.0357926623187666,0.00610569174862095,0.25,-1.14865369819164E-6,0.00318826860563977,1.07255090972672E-6,288.015808105469,288.015808105469,4999.97216796875,5000.04296875,49.9898335759284,19.7322887873146,2.65318632125854,0,0,0,200,285.582153320313,6,4,3,2.1441650390625,43.0107536315918,,,,,,,,,,,,,,,,
,3736800463.9045,287.479125976562,5000.025390625,0.00319181095644344,1.57507770625686E-7,1,4.99626677034896,40.0298881530762,1.98134564778988,16.8500002473593,0.0358362983928654,0.00611591056010969,0.25,-9.14491338219287E-7,0.00319236901779368,1.31415288967065E-6,287.524719238281,287.524719238281,5000.0078125,5000.04296875,50.0390761726399,19.733653492949,2.64626717567444,0,0,0,200,285.064208984375,6,4,3,2.1435546875,43.0107536315918,,,,,,,,,,,,,,,,
,3736800493.891,286.982116699219,4999.90698242188,0.00319591308544307,1.51810370841887E-7,1,4.99626677034896,40.0298881530762,1.98136357403247,16.8500002473593,0.0358834099304583,0.00612121805968143,0.25,-1.15677394119811E-6,0.00319649799897369,1.07931226971504E-6,287.025482177734,287.025482177734,4999.7470703125,5000.06689453125,49.8256915868899,19.7369156260616,2.63942408561707,0,0,0,200,284.592010498047,6,4,3,2.12799072265625,43.0107536315918,,,,,,,,,,,,,,,,
,3736800523.8585,286.484268188477,5000.03149414063,0.00320035283462398,1.86716587912738E-7,1,4.99626677034896,40.0298881530762,1.98126556630923,16.8500002473593,0.0359316409127937,0.00613075850047008,0.25,-1.04939396101036E-6,0.00320096453084713,1.19447164366777E-6,286.523590087891,286.523590087891,5000.0078125,5000.05517578125,49.914015609563,19.7364986121712,2.632399559021,0,0,0,200,284.070068359375,6,4,3,2.12997436523438,42.5219955444336,,,,,,,,,,,,,,,,
,3736800553.832,285.992874145508,4999.82373046875,0.00320425177572149,1.79841917965404E-7,1,4.99626677034896,40.0298881530762,1.98120447240281,16.8500002473593,0.0359746319736533,0.00613819363351325,0.25,-1.04663410619777E-6,0.003204889954132,1.20458247555217E-6,286.03076171875,286.03076171875,4999.81787109375,4999.82958984375,49.7342410501399,19.739148806646,2.6254723072052,0,0,0,200,283.567260742187,6,4,3,2.13180541992187,43.0107536315918,,,,,,,,,,,,,,,,
,3736800583.8195,285.492095947266,5000.06713867188,0.00320878098822126,1.83965707660827E-7,1,4.99626677034896,40.0298881530762,1.98108991527543,16.8500002473593,0.0360232355993371,0.00614984548135287,0.25,-7.62112379376052E-7,0.00320944613535443,1.49707521737272E-6,285.533630371094,285.533630371094,5000.05517578125,5000.0791015625,49.6857800819476,19.7367956069375,2.61859798431396,0,0,0,200,283.076751708984,6,4,3,2.12997436523438,43.9882698059082,,,,,,,,,,,,,,,,
,3736800613.796,284.995590209961,5000.07299804687,0.00321289823558544,1.67388531760987E-7,1,4.99626677034896,40.0298881530762,1.98111511638633,16.8500002473593,0.0360707710101704,0.00615444688020788,0.25,-1.07191555271666E-6,0.00321359053039501,1.194820660441E-6,285.038299560547,285.038299560547,5000.06689453125,5000.0791015625,49.9116707240053,19.7355396637731,2.61153268814087,0,0,0,200,282.544311523438,6,4,3,2.13027954101562,43.0107536315918,,,,,,,,,,,,,,,,
,3736800643.7655,284.498123168945,5000.04907226562,0.00321765836441187,1.68451456851188E-7,1,4.99626677034896,40.0298881530762,1.98132305635531,16.8500002473593,0.0361277281135351,0.00616650234094808,0.25,-8.75959337434894E-7,0.00321837771039668,1.39892783250246E-6,284.538848876953,284.538848876953,5000.04296875,5000.05517578125,49.8999462962168,19.7359058217125,2.60489273071289,0,0,0,200,282.070495605469,6,4,3,2.119140625,43.0107536315918,,,,,,,,,,,,,,,,
,3736800673.7715,283.999145507813,5000.0791015625,0.00322187446685155,2.06480204414336E-7,1,4.99626677034896,40.0298881530762,1.98141425390828,16.8500002473593,0.0361765303664798,0.00617733906498496,0.25,-6.64946798291051E-7,0.00322262088279736,1.61775983588525E-6,284.040069580078,284.040069580078,5000.0791015625,5000.0791015625,49.7741041046207,19.7309551336235,2.59773278236389,0,0,0,200,281.57421875,6,4,3,2.127685546875,43.49951171875,,,,,,,,,,,,,,,,
,3736800708.7755,283.418533325195,4999.98388671875,0.00322652216215876,1.86654151900573E-7,1,4.99626677034896,40.0298881530762,1.98150321241935,16.8500002473593,0.0362307451767365,0.00618577749969493,0.25,-7.42369499209762E-7,0.00322730032823373,1.54921868705512E-6,283.458404541016,283.458404541016,4999.87744140625,5000.09033203125,49.7709775905437,19.7348389505241,2.58954906463623,0,0,0,200,280.980163574219,6,4,3,2.12600708007813,43.0107536315918,,,,,,,,,,,,,,,,
,3736800738.681,282.924102783203,5000.06103515625,0.00323117011021077,1.8841161223021E-7,1,4.99626677034896,40.0298881530762,1.9813331654742,16.8500002473593,0.0362803606291911,0.00619367606313239,0.25,-7.97763303379803E-7,0.00323197554633052,1.50191380910526E-6,282.964477539062,282.964477539062,5000.05517578125,5000.06689453125,49.8671178984091,19.7325451043228,2.58304643630981,0,0,0,200,280.493011474609,6,4,3,2.12890625,43.0107536315918,,,,,,,,,,,,,,,,
,3736800768.674,282.432769775391,5000.1025390625,0.00323574395254409,2.05092098312992E-7,1,4.99626677034896,40.0298881530762,1.98179329311282,16.8500002473593,0.0363395865745776,0.00620653006939403,0.25,-5.66342254895954E-7,0.00323657634497503,1.74144612468496E-6,282.474945068359,282.474945068359,5000.1025390625,5000.1025390625,49.9359012081014,19.7304848260827,2.57611155509949,0,0,0,200,279.949157714844,6,4,3,2.12554931640625,43.0107536315918,,,,,,,,,,,,,,,,
,3736800798.638,281.932739257813,5000.04296875,0.00323998788450948,2.00031656933795E-7,1,4.99626677034896,40.0298881530762,1.9815442654096,16.8500002473593,0.0363837776419228,0.00621055502208305,0.25,-8.7677660114109E-7,0.00324084806455724,1.43886506161077E-6,281.980712890625,281.980712890625,5000.04296875,5000.04296875,49.7998978457553,19.7314103228801,2.5688841342926,0,0,0,200,279.482116699219,6,4,3,2.1466064453125,43.0107536315918,,,,,,,,,,,,,,,,
,3736800828.647,281.431060791016,5000.09643554687,0.00324423421205466,2.03755013618418E-7,1,4.99626677034896,40.0298881530762,1.98163684412273,16.8500002473593,0.0364338959773463,0.00621601313396424,0.25,-1.15081641086182E-6,0.0032451223099485,1.17273367006465E-6,281.471954345703,281.471954345703,5000.09033203125,5000.1025390625,49.7014126523322,19.7326967289009,2.56255578994751,0,0,0,200,278.972290039062,6,4,3,2.1466064453125,43.49951171875,,,,,,,,,,,,,,,,
,3736800858.587,280.942123413086,4999.96020507812,0.00324826188235215,1.87160600054449E-7,1,4.99626677034896,40.0298881530762,1.98143019395573,16.8500002473593,0.0364752244717167,0.00622651247059029,0.25,-8.58689603833333E-7,0.00324917682211528,1.47267306637706E-6,280.984283447266,280.984283447266,4999.84130859375,5000.0791015625,49.8084957594668,19.7340472925054,2.55554533004761,0,0,0,200,278.445556640625,6,4,3,2.14691162109375,43.49951171875,,,,,,,,,,,,,,,,
,3736800888.5735,280.440719604492,4999.98388671875,0.00325285543016366,1.77839111025013E-7,1,4.99626677034896,40.0298881530762,1.98129343320131,16.8500002473593,0.0365246058950754,0.00623553701023433,0.25,-8.13409563092575E-7,0.00325379827680747,1.52626121348361E-6,280.485321044922,280.485321044922,4999.82958984375,5000.13818359375,49.5786969748129,19.7342427506197,2.54848146438599,0,0,0,200,277.980102539062,6,4,3,2.14691162109375,43.0107536315918,,,,,,,,,,,,,,,,
,3736800927.014,279.823830735162,5000.1142578125,,,2,,,,16.896000051856,,,,,,,279.823830735162,279.823830735162,5000.1142578125,5000.1142578125,,,2.53950643539429,,,,,277.326324462891,0,0,0,0.041961669921875,40.0782012939453,,,,,,,,,,,,,,,,
touchdown = 9.18000005185604 mm,3736800945.5315,279.490936279297,5000.06689453125,0.00326176965368421,1.51817430751022E-7,1,4.99626677034896,40.0298881530762,1.98136359223882,16.8800000101328,0.0366250173010414,0.00626161665208279,0.25,-5.17944437739316E-8,0.00326276513823726,2.30406935384394E-6,279.490936279297,279.490936279297,5000.06689453125,5000.06689453125,49.3832898450052,19.7315062096747,2.53471970558166,0,0,0,200,277.049102783203,6,4,3,2.12875366210938,42.0332374572754,,,,,,,,,,,,,,,,
,3736800978.4955,278.944488525391,4999.97802734375,0.0032666729851138,1.86307749399151E-7,1,4.99626677034896,40.0298881530762,1.98147824718416,16.8800000101328,0.0366823396068182,0.00627191908289125,0.25,-1.39311243945877E-8,0.00326769909183485,2.35102732848321E-6,278.9833984375,278.9833984375,4999.853515625,5000.1025390625,49.8585199846976,19.7310092193042,2.5264139175415,0,0,0,200,276.470794677734,6,4,3,2.11639404296875,42.0332374572754,,,,,,,,,,,,,,,,
,3736801008.489,278.444732666016,5000.12622070313,0.00327105764682102,1.85681642165862E-7,1,4.99626677034896,40.0298881530762,1.98124368986982,16.8800000101328,0.0367283663139235,0.00627599254406888,0.25,-3.47515737573557E-7,0.0032721120673198,2.02560535563376E-6,278.487915039062,278.487915039062,5000.1025390625,5000.14990234375,49.6560781982168,19.7352660535019,2.51996564865112,0,0,0,200,275.959381103516,6,4,3,2.1307373046875,42.5219955444336,,,,,,,,,,,,,,,,
,3736801038.461,277.949203491211,5000.14990234375,0.00327549693522995,1.93894441576006E-7,1,4.99626677034896,40.0298881530762,1.98128133769727,16.8800000101328,0.0367786100955993,0.00628797753098862,0.25,-5.88779889040476E-8,0.00327657907828063,2.32263612669744E-6,277.989868164062,277.989868164062,5000.13818359375,5000.16162109375,49.514603436236,19.7351666463824,2.51364135742187,0,0,0,200,275.459075927734,6,4,3,2.12982177734375,42.5219955444336,,,,,,,,,,,,,,,,
,3736801068.4295,277.45637512207,5000.15014648438,0.00327989585011992,1.92470685889791E-7,1,4.99626677034896,40.0298881530762,1.98126230331759,16.8800000101328,0.0368279981955942,0.00629620497889871,0.25,-8.27359237784449E-8,0.00328100585250263,2.30704658029471E-6,277.497863769531,277.497863769531,5000.12646484375,5000.173828125,49.7170452227168,19.7365928984994,2.50663805007935,0,0,0,200,274.956237792969,6,4,3,2.12875366210938,42.5219955444336,,,,,,,,,,,,,,,,
,3736801098.403,276.956527709961,5000.12036132812,0.00328459137454505,1.9221856345363E-7,1,4.99626677034896,40.0298881530762,1.98079439463383,16.890000551939,0.0368736339611535,0.00629855729216051,0.25,-5.59679395450744E-7,0.00328573011327612,1.83853703391525E-6,276.993927001953,276.993927001953,5000.1025390625,5000.13818359375,49.8358527576399,19.7442239477692,2.49991703033447,0,0,0,200,274.465209960938,6,4,3,2.13088989257813,43.0107536315918,,,,,,,,,,,,,,,,
,3736801128.38,276.461212158203,5000.13818359375,0.00328883925455485,2.25824183144001E-7,1,4.99626677034896,40.0298881530762,1.98105999743864,16.8800000101328,0.0369251115278245,0.00631470995240605,0.25,7.13526408102134E-8,0.00329000559089294,2.47804873208909E-6,276.502014160156,276.502014160156,5000.13818359375,5000.13818359375,49.5802602318514,19.7374467016398,2.49311637878418,0,0,0,200,273.960388183594,6,4,3,2.12844848632813,43.0107536315918,,,,,,,,,,,,,,,,
,3736801158.346,275.960571289062,5000.13793945313,0.00329334807490421,1.9550708587189E-7,1,4.99626677034896,40.0298881530762,1.98079209108275,16.8800000101328,0.036971433715495,0.00632167312499951,0.25,-1.67314674640967E-8,0.00329454297953057,2.39847452661898E-6,276.001831054687,276.001831054687,5000.1142578125,5000.16162109375,49.8866586113899,19.7380968076653,2.48657178878784,0,0,0,200,273.469512939453,6,4,3,2.127685546875,43.0107536315918,,,,,,,,,,,,,,,,
,3736801188.329,275.460525512695,5000.13208007812,0.00329811661011094,1.79356173181885E-7,1,4.99626677034896,40.0298881530762,1.98112734618758,16.8800000101328,0.0370307224467282,0.00633489456840036,0.25,2.44850998774828E-7,0.00329933995982961,2.66891503347601E-6,275.501556396484,275.501556396484,5000.1142578125,5000.14990234375,49.9616949492361,19.7335850624623,2.47954654693604,0,0,0,200,272.966003417969,6,4,3,2.12860107421875,43.0107536315918,,,,,,,,,,,,,,,,
,3736801218.3055,274.962387084961,5000.13232421875,0.00330293814074967,1.83040887296729E-7,1,4.99626677034896,40.0298881530762,1.98142253654733,16.8800000101328,0.0370909413440118,0.00634206153487126,0.25,-3.12580384771585E-8,0.00330419032121785,2.40151945667697E-6,275.003631591797,275.003631591797,5000.12646484375,5000.13818359375,49.4168998713322,19.7318781501429,2.47254109382629,0,0,0,200,272.451507568359,6,4,3,2.11929321289062,42.5219955444336,,,,,,,,,,,,,,,,
,3736801248.286,274.465255737305,5000.14990234375,0.0033075593832221,1.78585063388651E-7,1,4.99626677034896,40.0298881530762,1.98131555291438,16.8800000101328,0.0371413276520164,0.00635007675499954,0.25,-8.84994834539066E-8,0.00330884017538102,2.35294950089503E-6,274.50634765625,274.50634765625,5000.14990234375,5000.14990234375,49.9820172907361,19.7325648191388,2.46586060523987,0,0,0,200,271.964935302734,6,4,3,2.12875366210938,42.5219955444336,,,,,,,,,,,,,,,,
,3736801278.2615,273.968276977539,5000.03149414063,0.00331196533334979,1.57647571391909E-7,1,4.99626677034896,40.0298881530762,1.98131320945983,16.8800000101328,0.0371912152355285,0.00635768670960741,0.25,-1.734581610493E-7,0.00331327473441719,2.27652537308659E-6,274.004638671875,274.004638671875,4999.88916015625,5000.173828125,49.9319930655053,19.7362350510984,2.45875358581543,0,0,0,200,271.461669921875,6,4,3,2.14202880859375,43.0107536315918,,,,,,,,,,,,,,,,
,3736801308.2335,273.47265625,5000.0908203125,0.00331687847997488,1.54111898785133E-7,1,4.99626677034896,40.0298881530762,1.9810610057419,16.8800000101328,0.0372421193557251,0.00636671194980507,0.25,-1.51040426827301E-7,0.00331821660796119,2.30791618134003E-6,273.509704589844,273.509704589844,5000.0791015625,5000.1025390625,49.6865617104668,19.7349857503348,2.4519670009613,0,0,0,200,270.950897216797,6,4,3,2.13058471679687,43.0107536315918,,,,,,,,,,,,,,,,
,3736801338.2135,272.970397949219,5000.11450195313,0.00332099531498542,1.57473549768047E-7,1,4.99626677034896,40.0298881530762,1.98129666209138,16.8800000101328,0.0372925346658433,0.00637736207887379,0.25,1.91268095825281E-8,0.00332236216560369,2.48663487816155E-6,273.010894775391,273.010894775391,5000.1025390625,5000.12646484375,49.8264732154091,19.736146692487,2.44515347480774,0,0,0,200,270.463470458984,6,4,3,2.13088989257813,42.5219955444336,,,,,,,,,,,,,,,,
,3736801368.18,272.471801757813,5000.15576171875,0.00332603192488655,1.79195143847747E-7,1,4.99626677034896,40.0298881530762,1.98113467771699,16.8800000101328,0.0373458658637602,0.00639022813159568,0.25,3.37886705846922E-7,0.00332742763615692,2.81469169635472E-6,272.511993408203,272.511993408203,5000.14990234375,5000.16162109375,50.035949658563,19.7337983581445,2.43822956085205,0,0,0,200,269.959045410156,6,4,3,2.13104248046875,43.0107536315918,,,,,,,,,,,,,,,,
,3736801398.1625,271.976348876953,5000.11450195313,0.00333075026126145,1.57023112449492E-7,1,4.99626677034896,40.0298881530762,1.98095519383908,16.8800000101328,0.0373959514903482,0.00639861218407202,0.25,3.1687142734646E-7,0.00333217485488655,2.80259933489955E-6,272.020629882813,272.020629882813,5000.1025390625,5000.12646484375,49.8593016132168,19.737114823008,2.43135786056519,0,0,0,200,269.454833984375,6,4,3,2.13088989257813,43.0107536315918,,,,,,,,,,,,,,,,
,3736801428.1495,271.47932434082,5000.14404296875,0.00333544038052026,1.53701540045441E-7,1,4.99626677034896,40.0298881530762,1.98089028035743,16.8800000101328,0.0374481754518734,0.00640495317093743,0.25,8.73382307951848E-8,0.00333689415570121,2.58193091110247E-6,271.520874023438,271.520874023438,5000.13818359375,5000.14990234375,49.7561266486783,19.7397739673429,2.42420554161072,0,0,0,200,268.9580078125,6,4,3,2.12677001953125,43.0107536315918,,,,,,,,,,,,,,,,
,3736801458.1215,270.980209350586,5000.08471679687,0.00333979742871969,1.7422211766662E-7,1,4.99626677034896,40.0298881530762,1.98086067544922,16.8800000101328,0.0374963552971424,0.00641625928090071,0.25,3.47254796144294E-7,0.00334128005476941,2.85073658128219E-6,271.020721435547,271.020721435547,5000.04296875,5000.12646484375,49.9233951517937,19.7346100911808,2.41734910011291,0,0,0,200,268.459564208984,6,4,3,2.1295166015625,43.0107536315918,,,,,,,,,,,,,,,,
,3736801488.1035,270.481628417969,5000.14404296875,0.00334412263115756,2.02066382401665E-7,1,4.99626677034896,40.0298881530762,1.9809736478803,16.8800000101328,0.0375474706342424,0.00642372935996411,0.25,2.31723055446404E-7,0.00334563441001694,2.74393505789154E-6,270.528350830078,270.528350830078,5000.13818359375,5000.14990234375,49.8921300110245,19.7368463990015,2.41045618057251,0,0,0,200,267.967742919922,6,4,3,2.13088989257813,43.49951171875,,,,,,,,,,,,,,,,
,3736801518.1085,269.979507446289,5000.14404296875,0.00334949421576618,1.8703196344878E-7,1,4.99626677034896,40.0298881530762,1.98092320505756,16.8800000101328,0.0376067964924465,0.00643617308786769,0.25,4.25023247754659E-7,0.00335103565328531,2.94696978051577E-6,270.022094726562,270.022094726562,5000.13818359375,5000.14990234375,49.778793875736,19.7353935744238,2.40321230888367,0,0,0,200,267.453125,6,4,3,2.12677001953125,43.49951171875,,,,,,,,,,,,,,,,
,3736801546.506,269.526477018845,5000.1025390625,,,2,,,,16.9259998146296,,,,,,,269.526477018845,269.526477018845,5000.1025390625,5000.1025390625,,,2.39686918258667,,,,,267.01416015625,0,0,0,0.04119873046875,39.5894432067871,,,,,,,,,,,,,,,,
touchdown = 9.20999981462956 mm,3736801565.0115,269.198913574219,5000.1142578125,0.00335656780620958,1.66148601320057E-7,1,4.99626677034896,40.0298881530762,1.99349895315189,16.9099997729063,0.0379139567769496,0.00649131324330777,0.25,6.38355968047088E-7,0.00335815497151615,3.17451699964925E-6,269.198913574219,269.198913574219,5000.1142578125,5000.1142578125,49.524764606986,19.7348110129221,2.39163184165955,0,0,0,200,266.733489990234,6,4,3,2.13775634765625,41.055721282959,,,,,,,,,,,,,,,,
,3736801578.025,268.983062744141,4999.96606445313,0.0033589017705346,1.70374459246202E-7,1,4.99626677034896,40.0298881530762,1.99335354485999,16.9099997729063,0.0379373450663875,0.00649817651495039,0.25,8.82281773818006E-7,0.00336050164915886,3.42276470009127E-6,269.026123046875,269.026123046875,4999.865234375,5000.06689453125,49.741275706813,19.7387566919307,2.38809585571289,0,0,0,200,266.464569091797,6,4,3,2.13851928710938,41.055721282959,,,,,,,,,,,,,,,,
,3736801608.0085,268.490875244141,5000.12622070313,0.00336318599152169,1.66379429295566E-7,1,4.99626677034896,40.0298881530762,1.99320478337238,16.9099997729063,0.0379829250907801,0.00650848230678709,0.25,1.09276614740353E-6,0.00336481467325964,3.64218479486197E-6,268.531219482422,268.531219482422,5000.1142578125,5000.13818359375,49.9890519474091,19.7381521858264,2.38118195533752,0,0,0,200,265.967956542969,6,4,3,2.1392822265625,41.5444793701172,,,,,,,,,,,,,,,,
,3736801637.983,267.993133544922,4999.90087890625,0.00336803777330466,1.87063941963438E-7,1,4.99626677034896,40.0298881530762,1.99314768124225,16.9099997729063,0.0380380754737802,0.00651140370095364,0.25,5.2707499411065E-7,0.00336969649172206,3.08558183547282E-6,268.033325195313,268.033325195313,4999.88916015625,4999.91259765625,49.8217834442937,19.7447175706577,2.37444233894348,0,0,0,200,265.450469970703,6,4,3,2.14248657226562,42.5219955444336,,,,,,,,,,,,,,,,
,3736801667.9575,267.494033813477,4999.88916015625,0.00337286083780637,1.94950687197174E-7,1,4.99626677034896,40.0298881530762,1.99266581850957,16.9099997729063,0.0380836459006932,0.00652189420307554,0.25,7.53553668773875E-7,0.00337454912248664,3.32156922439895E-6,267.536041259766,267.536041259766,4999.88916015625,4999.88916015625,50.0140640600245,19.7519960480147,2.36772584915161,0,0,0,200,264.963989257813,6,4,3,2.14263916015625,42.5219955444336,,,,,,,,,,,,,,,,
,3736801697.9285,266.992538452148,5000.10278320313,0.00337773926612677,1.94814091927896E-7,1,4.99626677034896,40.0298881530762,1.99296950566124,16.9099997729063,0.0381444809258845,0.00653285050325623,0.25,7.95180173133966E-7,0.0033794574870856,3.37272359563001E-6,267.029846191406,267.029846191406,5000.0791015625,5000.12646484375,49.8452322998707,19.7485643318526,2.36074829101562,0,0,0,200,264.463348388672,6,4,3,2.14187622070313,42.5219955444336,,,,,,,,,,,,,,,,
,3736801727.897,266.49641418457,5000.13818359375,0.0033825412155291,1.86907579536025E-7,1,4.99626677034896,40.0298881530762,1.99357617765873,16.9099997729063,0.0382108167177573,0.00653977810287927,0.25,4.09290447802302E-7,0.00338428943595213,2.99606089963635E-6,266.542358398438,266.542358398438,5000.13818359375,5000.13818359375,49.748310363486,19.7434514508895,2.35390734672546,0,0,0,200,263.950927734375,6,4,3,2.14111328125,43.0107536315918,,,,,,,,,,,,,,,,
,3736801757.8915,265.997192382813,4999.88916015625,0.00338706742287202,1.68409225001415E-7,1,4.99626677034896,40.0298881530762,1.99417714246124,16.9099997729063,0.038272515860448,0.00655464036152942,0.25,7.73957237967695E-7,0.00338884516333083,3.37020727798796E-6,266.042205810547,266.042205810547,4999.87744140625,4999.90087890625,49.758471534236,19.7241569572244,2.34680652618408,0,0,0,200,263.463165283203,6,4,3,2.15469360351562,43.49951171875,,,,,,,,,,,,,,,,
,3736801787.86,265.496154785156,4999.90087890625,0.00339193252138322,1.63004926109422E-7,1,4.99626677034896,40.0298881530762,1.99400689295594,16.9099997729063,0.0383248659478659,0.00656253512269142,0.25,6.77142081145406E-7,0.00339374048030709,3.28295251605044E-6,265.535736083984,265.535736083984,4999.88916015625,4999.91259765625,50.0781575986015,19.7299173404949,2.33981657028198,0,0,0,200,262.960510253906,6,4,3,2.13668823242187,42.5219955444336,,,,,,,,,,,,,,,,
,3736801817.8355,264.999267578125,4999.88330078125,0.00339704886245583,1.69106978392286E-7,1,4.99626677034896,40.0298881530762,1.99316784648852,16.9099997729063,0.0383671055676832,0.00657284751141348,0.25,9.37218113731503E-7,0.0033988867426554,3.55296590044842E-6,265.040222167969,265.040222167969,4999.87744140625,4999.88916015625,49.7365859356976,19.7440198137339,2.33264970779419,0,0,0,200,262.458801269531,6,4,3,2.15713500976562,43.9882698059082,,,,,,,,,,,,,,,,
,3736801847.8275,264.499618530273,5000.1796875,0.00340118011261887,1.99551954056977E-7,1,4.99626677034896,40.0298881530762,1.99392258594731,16.9099997729063,0.038428213988133,0.00658152095926632,0.25,7.78087740894343E-7,0.0034030479212258,3.40286102861396E-6,264.536468505859,264.536468505859,5000.16162109375,5000.19775390625,49.7733224761014,19.7379045377204,2.32560586929321,0,0,0,200,261.974334716797,6,4,3,2.13790893554687,45.9433059692383,,,,,,,,,,,,,,,,
,3736801882.772,263.919906616211,5000.12036132812,0.00340776742259944,1.85332495963905E-7,1,4.99626677034896,40.0298881530762,1.99377059907035,16.9099997729063,0.0384995556777917,0.00659767838566978,0.25,1.11141188627226E-6,0.00340967062964128,3.7483798327884E-6,263.964294433594,263.964294433594,5000.1142578125,5000.12646484375,50.0375129156014,19.7364635402791,2.31736040115356,0,0,0,200,261.378784179687,6,4,3,2.1484375,42.5219955444336,,,,,,,,,,,,,,,,
,3736801912.766,263.420440673828,5000.13232421875,0.00341245476338921,1.85899990452285E-7,1,4.99626677034896,40.0298881530762,1.99375013606111,16.9099997729063,0.0385524332074456,0.00660682235430152,0.25,1.1140497390065E-6,0.00341438821704815,3.76064985625008E-6,263.460205078125,263.460205078125,5000.12646484375,5000.13818359375,49.8952565251014,19.7403123506381,2.30999732017517,0,0,0,200,260.894073486328,6,4,3,2.14035034179687,43.0107536315918,,,,,,,,,,,,,,,,
,3736801942.743,262.920013427734,5000.025390625,0.00341735760959921,1.76297568528763E-7,1,4.99626677034896,40.0298881530762,1.99364245433123,16.9099997729063,0.0386064870922791,0.00661407189307013,0.25,9.36461721701295E-7,0.00341932169290386,3.59281086927051E-6,262.961547851562,262.961547851562,4999.91259765625,5000.13818359375,49.5255462355052,19.7394682491447,2.30315852165222,0,0,0,200,260.375122070313,6,4,3,2.13973999023438,42.0332374572754,,,,,,,,,,,,,,,,
,3736801972.7155,262.427520751953,5000.001953125,0.00342205168474414,1.84934971962648E-7,1,4.99626677034896,40.0298881530762,1.99343673199495,16.9099997729063,0.038656040271292,0.00662249725261533,0.25,9.2628251604585E-7,0.00342404577563416,3.59225855365161E-6,262.470428466797,262.470428466797,4999.87744140625,5000.12646484375,49.954660292563,19.7396679256638,2.29585313796997,0,0,0,200,259.886596679687,6,4,3,2.14736938476562,42.5219955444336,,,,,,,,,,,,,,,,
,3736802002.6825,261.925994873047,5000.03125,0.00342734942978257,1.84469490953587E-7,1,4.99626677034896,40.0298881530762,1.993351120338,16.9099997729063,0.038714040763463,0.00663589985836486,0.25,1.21971515354112E-6,0.00342937421388938,3.89612008687203E-6,261.967437744141,261.967437744141,4999.91259765625,5000.14990234375,49.9476256358899,19.7398610758409,2.28876972198486,0,0,0,200,259.383728027344,6,4,3,2.14065551757813,43.0107536315918,,,,,,,,,,,,,,,,
,3736802032.6615,261.427261352539,5000.00170898438,0.0034322174337232,1.63651230848698E-7,1,4.99626677034896,40.0298881530762,1.99349228132138,16.9099997729063,0.0387721605380553,0.00664461255340637,0.25,1.10789823782341E-6,0.0034342728897012,3.79416789738945E-6,261.468841552734,261.468841552734,4999.88916015625,5000.1142578125,49.7201717367937,19.7361028618669,2.28132438659668,0,0,0,200,258.878570556641,6,4,3,2.1417236328125,43.0107536315918,,,,,,,,,,,,,,,,
,3736802062.63,260.931381225586,5000.04907226562,0.00343676351513257,1.67765036108636E-7,1,4.99626677034896,40.0298881530762,1.9934962418516,16.9099997729063,0.0388233696340452,0.00665658168898974,0.25,1.37786837602776E-6,0.00343884905749042,4.07398777550263E-6,260.972808837891,260.972808837891,4999.9365234375,5000.16162109375,50.4361434604092,19.7382260538682,2.27446722984314,0,0,0,200,258.3935546875,6,4,3,2.14111328125,43.0107536315918,,,,,,,,,,,,,,,,
,3736802092.6125,260.430465698242,5000.14990234375,0.00344215960637986,1.93284263114742E-7,1,4.99626677034896,40.0298881530762,1.99320446385359,16.9099997729063,0.0388787285614127,0.00666906910305318,0.25,1.63148709707023E-6,0.00344427611204509,4.33822297390256E-6,260.473205566406,260.473205566406,5000.13818359375,5000.16162109375,50.1156757675245,19.7366755678038,2.26694893836975,0,0,0,200,257.889465332031,6,4,3,2.1478271484375,42.5219955444336,,,,,,,,,,,,,,,,
,3736802122.5925,259.931503295898,5000.0078125,0.00344722108377879,1.9107297671773E-7,1,4.99626677034896,40.0298881530762,1.993318217338,16.9099997729063,0.038939500011231,0.00667242519630316,0.25,1.01980684753815E-6,0.00344936899203643,3.73638158144121E-6,259.972534179687,259.972534179687,4999.88916015625,5000.12646484375,49.6537333126591,19.7365454507169,2.2596640586853,0,0,0,200,257.386047363281,6,4,3,2.14920043945313,43.0107536315918,,,,,,,,,,,,,,,,
,3736802165.98,259.231075249893,5000.12646484375,,,2,,,,16.9759997296929,,,,,,,259.231075249893,259.231075249893,5000.12646484375,5000.12646484375,,,2.2488329410553,,,,,256.692291259766,0,0,0,0.00213623046875,40.0782012939453,,,,,,,,,,,,,,,,
touchdown = 9.25999972969294 mm,3736802184.5095,258.904022216797,5000.14990234375,0.00345787492257521,1.57516224389247E-7,1,4.99626677034896,40.0298881530762,1.99321734915735,16.9600006192923,0.0390578455500342,0.00669731811060087,0.25,1.40688984009718E-6,0.0034600865675691,4.14507072788544E-6,258.904022216797,258.904022216797,5000.14990234375,5000.14990234375,49.9867070618514,19.7408531856869,2.24401211738586,0,0,0,200,256.404327392578,6,4,3,2.1368408203125,41.5444793701172,,,,,,,,,,,,,,,,
,3736802212.522,258.431106567383,5000.16186523438,0.00346312280880274,1.87146439122444E-7,1,4.99626677034896,40.0298881530762,1.99274565883212,16.9600006192923,0.0391085264676809,0.00670652818109654,0.25,1.44775127026095E-6,0.00346536422219165,4.19612991987453E-6,258.472869873047,258.472869873047,5000.14990234375,5000.173828125,49.8772790691591,19.7466742316045,2.23684167861938,0,0,0,200,255.890426635742,6,4,3,2.1453857421875,42.5219955444336,,,,,,,,,,,,,,,,
,3736802242.509,257.936660766602,5000.025390625,0.00346792117683637,1.7877410711996E-7,1,4.99626677034896,40.0298881530762,1.99439120834517,16.9600006192923,0.0391938503034095,0.00672082461843881,0.25,1.41464649093123E-6,0.00347019339644957,4.17313599741626E-6,257.977813720703,257.977813720703,4999.90087890625,5000.14990234375,49.6037090874283,19.7244751517808,2.22975158691406,0,0,0,200,255.394027709961,6,4,3,2.1661376953125,42.0332374572754,,,,,,,,,,,,,,,,
,3736802272.502,257.441131591797,5000.05517578125,0.00347299461295766,1.85723710364299E-7,1,4.99626677034896,40.0298881530762,1.99413836598935,16.9600006192923,0.0392472530540141,0.00672706734573079,0.25,1.15982995448074E-6,0.0034752981229425,3.92855978187642E-6,257.486267089844,257.486267089844,4999.9365234375,5000.173828125,49.8538302135822,19.7274327634372,2.22274565696716,0,0,0,200,254.890579223633,6,4,3,2.15240478515625,42.5219955444336,,,,,,,,,,,,,,,,
,3736802302.4385,256.942077636719,5000.16772460937,0.00347846787157994,1.85831839810952E-7,1,4.99626677034896,40.0298881530762,1.99369695144373,16.9600006192923,0.0393005710143645,0.00673964300650148,0.25,1.45074472416078E-6,0.00348080277141752,4.23048778359977E-6,256.983795166016,256.983795166016,5000.16162109375,5000.173828125,49.7998978457553,19.7324913198077,2.21536016464233,0,0,0,200,254.38720703125,6,4,3,2.149658203125,43.49951171875,,,,,,,,,,,,,,,,
,3736802332.418,256.44677734375,5000.03735351562,0.00348334169431532,2.11754779594843E-7,1,4.99626677034896,40.0298881530762,1.99352066515123,16.9600006192923,0.0393526166320193,0.00674870719676191,0.25,1.45831373954756E-6,0.00348570766661783,4.24840111239179E-6,256.488342285156,256.488342285156,4999.9248046875,5000.14990234375,50.1086411108515,19.7336789792148,2.20843744277954,0,0,0,200,253.886581420898,6,4,3,2.14385986328125,42.5219955444336,,,,,,,,,,,,,,,,
,3736802362.3925,255.942428588867,5000.14404296875,0.0034886556963639,1.77064319687182E-7,1,4.99626677034896,40.0298881530762,1.99354831077102,16.9600006192923,0.0394138021511111,0.00675732766714042,0.25,1.29297418700253E-6,0.00349105375547847,4.09380421248496E-6,255.983795166016,255.983795166016,5000.13818359375,5000.14990234375,49.8163120446591,19.7350009874724,2.20070457458496,0,0,0,200,253.39306640625,6,4,3,2.14935302734375,42.5219955444336,,,,,,,,,,,,,,,,
,3736802392.382,255.446418762207,5000.03125,0.00349370757464211,2.19877338444723E-7,1,4.99626677034896,40.0298881530762,1.99370683949609,16.9600006192923,0.0394741895012369,0.00676761269842184,0.25,1.28249842207885E-6,0.00349613701760744,4.09390404312482E-6,255.487426757813,255.487426757813,4999.90087890625,5000.16162109375,49.8288181009668,19.7362765231975,2.19343709945679,0,0,0,200,252.889053344727,6,4,3,2.14019775390625,43.49951171875,,,,,,,,,,,,,,,,
,3736802422.362,254.948844909668,5000.14404296875,0.00349887292277661,2.04004390921564E-7,1,4.99626677034896,40.0298881530762,1.9937632687838,16.9600006192923,0.0395329440213736,0.00678363021495738,0.25,1.78892166087848E-6,0.00350133356765454,4.61142525288883E-6,254.989410400391,254.989410400391,5000.12646484375,5000.16162109375,49.9179237521591,19.7313309578124,2.18614983558655,0,0,0,200,252.388046264648,6,4,3,2.13546752929687,42.0332374572754,,,,,,,,,,,,,,,,
,3736802452.331,254.449310302734,4999.9189453125,0.0035040750373199,1.9308160707002E-7,1,4.99626677034896,40.0298881530762,1.99354283015016,16.9600006192923,0.039587807180488,0.00679344993165353,0.25,1.81983485794964E-6,0.00350656747174433,4.65320986499998E-6,254.490844726562,254.490844726562,4999.88916015625,4999.94873046875,50.4853860571207,19.7309189233835,2.17878246307373,0,0,0,200,251.898849487305,6,4,3,2.14111328125,43.0107536315918,,,,,,,,,,,,,,,,
,3736802482.2925,253.948532104492,5000.185546875,0.00350918122413959,1.57012414158983E-7,1,4.99626677034896,40.0298881530762,1.99427912017251,16.9600006192923,0.0396601623759482,0.0068033564302577,0.25,1.6000830447493E-6,0.00351170572129237,4.44413670656006E-6,253.989334106445,253.989334106445,5000.185546875,5000.185546875,50.1586653360822,19.7270414457833,2.1713330745697,0,0,0,200,251.390914916992,6,4,3,2.15087890625,42.5219955444336,,,,,,,,,,,,,,,,
,3736802512.2735,253.447555541992,5000.1083984375,0.00351462190020709,1.86834416561091E-7,1,4.99626677034896,40.0298881530762,1.99408262359456,16.9600006192923,0.039718475054642,0.00681199285296497,0.25,1.47838099004582E-6,0.00351717870332653,4.33350422427721E-6,253.486999511719,253.486999511719,5000.06689453125,5000.14990234375,49.3020004790052,19.7269136426958,2.16346335411072,0,0,0,200,250.888290405273,6,4,3,2.14111328125,43.0107536315918,,,,,,,,,,,,,,,,
,3736802542.2625,252.951324462891,5000.18530273438,0.00351965127570391,1.83575316425661E-7,1,4.99626677034896,40.0298881530762,1.99387456830597,16.9600006192923,0.0397713114340363,0.00682327252203547,0.25,1.66447679393198E-6,0.00352223963640531,4.53054507602029E-6,252.988296508789,252.988296508789,5000.16162109375,5000.208984375,49.7631613053514,19.7300710178658,2.15622448921204,0,0,0,200,250.399612426758,6,4,3,2.13836669921875,43.49951171875,,,,,,,,,,,,,,,,
,3736802572.2315,252.455871582031,4999.95434570313,0.00352475438406714,1.80674095359182E-7,1,4.99626677034896,40.0298881530762,1.99372519574044,16.9600006192923,0.0398271545187213,0.00682863299507609,0.25,1.29736388097506E-6,0.00352737482888224,4.1740667091294E-6,252.500595092773,252.500595092773,4999.9365234375,4999.97216796875,50.4603739445053,19.731344882075,2.14853358268738,0,0,0,200,249.891311645508,6,4,3,2.14065551757813,42.0332374572754,,,,,,,,,,,,,,,,
,3736802602.2,251.95044708252,4999.9599609375,0.00352971561213231,1.82337128048359E-7,1,4.99626677034896,40.0298881530762,1.99375103318572,16.9600006192923,0.0398830937834761,0.0068438434574982,0.25,1.77540567840545E-6,0.00353236797502118,4.66344216036618E-6,251.991897583008,251.991897583008,4999.9599609375,4999.9599609375,49.9773275196207,19.7329583706227,2.14115810394287,0,0,0,200,249.392440795898,6,4,3,2.15362548828125,43.0107536315918,,,,,,,,,,,,,,,,
,3736802632.2295,251.452857971191,5000.0966796875,0.00353542465992615,1.70415907817611E-7,1,4.99626677034896,40.0298881530762,1.99388852198367,16.9600006192923,0.0399510981562737,0.00685216149443194,0.25,1.48336092701039E-6,0.00353810975891219,4.38270844684837E-6,251.493270874023,251.493270874023,5000.0791015625,5000.1142578125,50.7550478962554,19.7300018165929,2.13377904891968,0,0,0,200,248.899917602539,6,4,3,2.14950561523438,42.5219955444336,,,,,,,,,,,,,,,,
,3736802662.1495,250.954772949219,5000.03735351562,0.00354037997105358,1.87826961275988E-7,1,4.99626677034896,40.0298881530762,1.99384468756718,16.9600006192923,0.0400059796900613,0.00686516586406405,0.25,1.78731360262291E-6,0.00354309684207498,4.69786493960073E-6,250.99560546875,250.99560546875,4999.9248046875,5000.14990234375,50.9590529397746,19.7301933685728,2.12577772140503,0,0,0,200,248.394836425781,6,4,3,2.16156005859375,42.5219955444336,,,,,,,,,,,,,,,,
,3736802692.149,250.458595275879,5000.14990234375,0.00354594728608688,1.96680075323422E-7,1,4.99626677034896,40.0298881530762,1.99369919796185,16.9600006192923,0.0400661880884573,0.00687693081998754,0.25,1.90643557545789E-6,0.00354869650957606,4.82857918182241E-6,250.502685546875,250.502685546875,5000.14990234375,5000.14990234375,49.985143804813,19.7292617000946,2.11842823028564,0,0,0,200,247.897811889648,6,4,3,2.14508056640625,43.0107536315918,,,,,,,,,,,,,,,,
,3736802722.1025,249.959228515625,5000.19165039063,0.0035510854841372,1.67045082074268E-7,1,4.99626677034896,40.0298881530762,1.99385004753565,16.9600006192923,0.0401274635539739,0.00688739258893349,0.25,1.89745922100736E-6,0.00355386708237977,4.83083935050078E-6,249.996078491211,249.996078491211,5000.185546875,5000.19775390625,49.5583746333129,19.7310388520293,2.11061143875122,0,0,0,200,247.389022827148,6,4,3,2.14584350585938,42.5219955444336,,,,,,,,,,,,,,,,
,3736802752.11,249.457916259766,5000.20336914063,0.0035566551945371,2.20351251305387E-7,1,4.99626677034896,40.0298881530762,1.99377953106773,16.9699992984533,0.0401896419319895,0.00689643651222984,0.25,1.75342696789776E-6,0.00355946979690628,4.69837256393945E-6,249.504440307617,249.504440307617,5000.185546875,5000.22119140625,49.2965290793706,19.7308175942763,2.10312414169312,0,0,0,200,246.897033691406,6,4,3,2.14920043945313,44.4770278930664,,,,,,,,,,,,,,,,
,3736802785.525,248.924206462063,5000.208984375,,,2,,,,17.0160000342727,,,,,,,248.924206462063,248.924206462063,5000.208984375,5000.208984375,,,2.09434175491333,,,,,246.361557006836,0,0,0,0.042724609375,39.5894432067871,,,,,,,,,,,,,,,,
touchdown = 9.30000003427267 mm,3736802804.0015,248.591583251953,4999.91259765625,0.00356623258427431,2.07026093780641E-7,1,4.99626677034896,40.0298881530762,1.99354459590583,17.000000923872,0.0402934769619538,0.00691682747205347,0.25,1.96710422045888E-6,0.00356910397013641,4.93249108481644E-6,248.591583251953,248.591583251953,4999.91259765625,4999.91259765625,49.8764974406399,19.7347135143852,2.08917212486267,0,0,0,200,246.078353881836,6,4,3,2.15560913085938,41.5444793701172,,,,,,,,,,,,,,,,
,3736802812.031,248.455627441406,5000.06713867188,0.00356822534286937,1.67950166342066E-7,1,4.99626677034896,40.0298881530762,1.99356009881511,17.0099996030331,0.0403156209907906,0.00692518415788687,0.25,2.35790780825893E-6,0.00357110575759528,5.32721355788646E-6,248.496704101562,248.496704101562,4999.9365234375,5000.19775390625,49.8280364724476,19.7360569656553,2.08625316619873,0,0,0,200,245.892349243164,6,4,3,2.14385986328125,42.0332374572754,,,,,,,,,,,,,,,,
,3736802842.023,247.957336425781,5000.04907226562,0.00357300944145792,1.80296089614782E-7,1,4.99626677034896,40.0298881530762,1.99346019885642,17.000000923872,0.0403684411934735,0.00693202627569898,0.25,2.16213713520947E-6,0.00357592230878398,5.14243121699322E-6,247.999160766602,247.999160766602,4999.91259765625,5000.185546875,49.6818719393514,19.735561871324,2.07883167266846,0,0,0,200,245.407211303711,6,4,3,2.13287353515625,42.5219955444336,,,,,,,,,,,,,,,,
,3736802871.986,247.461822509766,5000.13232421875,0.00357861978101992,1.72626312954857E-7,1,4.99626677034896,40.0298881530762,1.99350466396935,17.000000923872,0.0404329906786109,0.0069431983600729,0.25,2.16594874710605E-6,0.00358156551525052,5.15809380331926E-6,247.503067016602,247.503067016602,5000.06689453125,5000.19775390625,49.4262794135629,19.7379571963952,2.07147526741028,0,0,0,200,244.904769897461,6,4,3,2.13180541992187,42.0332374572754,,,,,,,,,,,,,,,,
,3736802901.977,246.965217590332,5000.20336914063,0.00358389046994568,1.85797369104943E-7,1,4.99626677034896,40.0298881530762,1.99344236439172,17.000000923872,0.0404913109315324,0.00695530083196758,0.25,2.3414403569646E-6,0.00358686877790146,5.34536513607571E-6,247.006881713867,247.006881713867,5000.185546875,5000.22119140625,49.8413241572745,19.7369943447402,2.06330132484436,0,0,0,200,244.399703979492,6,4,3,2.13714599609375,43.0107536315918,,,,,,,,,,,,,,,,
,3736802931.939,246.465408325195,5000.16772460937,0.00358965721356379,2.0631771990819E-7,1,4.99626677034896,40.0298881530762,1.99330919424974,17.000000923872,0.0405546162614908,0.00696372732729215,0.25,2.12749157713689E-6,0.00359266908634887,5.14338926188604E-6,246.506057739258,246.506057739258,5000.16162109375,5000.173828125,49.4090835861398,19.7382475731981,2.05570578575134,0,0,0,200,243.895523071289,6,4,3,2.14065551757813,43.49951171875,,,,,,,,,,,,,,,,
,3736802961.918,245.963165283203,4999.98388671875,0.00359507779883225,1.78555615958138E-7,1,4.99626677034896,40.0298881530762,1.99316784530627,17.000000923872,0.0406132113120284,0.00697516653700677,0.25,2.24181278900332E-6,0.00359812287994133,5.26975956701856E-6,246.005096435547,246.005096435547,4999.9599609375,5000.0078125,49.5255462355052,19.7364306728336,2.04767727851868,0,0,0,200,243.404281616211,6,4,3,2.14065551757813,43.0107536315918,,,,,,,,,,,,,,,,
,3736802991.913,245.467430114746,4999.95434570313,0.00360030582467606,1.73730068645899E-7,1,4.99626677034896,40.0298881530762,1.99316892184574,17.000000923872,0.0406720849780183,0.00698845647831698,0.25,2.51107761736869E-6,0.00360338351283099,5.55100472916099E-6,245.508911132813,245.508911132813,4999.94873046875,4999.9599609375,49.8929116395437,19.7389116255286,2.03909873962402,0,0,0,200,242.904159545898,6,4,3,2.15545654296875,43.0107536315918,,,,,,,,,,,,,,,,
,3736803021.8805,244.967819213867,5000.22119140625,0.00360587488099991,2.26527431968108E-7,1,4.99626677034896,40.0298881530762,1.99324403908303,17.000000923872,0.0407373867406965,0.00699603788042442,0.25,2.19468108703727E-6,0.00360898625046934,5.24648798672681E-6,245.010452270508,245.010452270508,5000.22119140625,5000.22119140625,49.3066902501206,19.7406069956382,2.02937865257263,0,0,0,200,242.399780273438,6,4,3,2.13821411132813,40.0782012939453,,,,,,,,,,,,,,,,
,3736803051.8635,244.464447021484,5000.1796875,0.00361118366032147,1.99024351653138E-7,1,4.99626677034896,40.0298881530762,1.99310445386385,17.000000923872,0.0407946049029454,0.00700806366978898,0.25,2.37952356620023E-6,0.00361432834521561,5.44353518922E-6,244.502578735352,244.502578735352,5000.173828125,5000.185546875,50.0726861989668,19.7427059569439,2.0186128616333,0,0,0,200,241.91227722168,6,4,3,2.154541015625,43.0107536315918,,,,,,,,,,,,,,,,
,3736803081.828,243.966934204102,5000.0908203125,0.00361690603732843,2.15243511001021E-7,1,4.99626677034896,40.0298881530762,1.99314980316435,17.000000923872,0.0408619796417751,0.0070104735974929,0.25,1.58787311225625E-6,0.00362008495879791,4.6635538686987E-6,244.006713867187,244.006713867187,4999.98388671875,5000.19775390625,49.9101074669668,19.7392672026114,2.00640296936035,0,0,0,200,241.409072875977,6,4,3,2.14752197265625,41.5444793701172,,,,,,,,,,,,,,,,
,3736803111.805,243.465141296387,5000.06127929687,0.00362234787380502,1.82553094198664E-7,1,4.99626677034896,40.0298881530762,1.99312359155377,17.000000923872,0.0409219514188662,0.00702870911425414,0.25,2.26596357334036E-6,0.00362555985025222,5.35448924351743E-6,243.506652832031,243.506652832031,4999.94873046875,5000.173828125,49.3168514208706,19.7406880801453,1.99485719203949,0,0,0,200,240.911437988281,6,4,3,2.1417236328125,43.0107536315918,,,,,,,,,,,,,,,,
,3736803141.7845,242.968063354492,5000.16772460937,0.00362826117201866,1.8240903456931E-7,1,4.99626677034896,40.0298881530762,1.99302151636473,17.000000923872,0.040986016831888,0.00704610861146793,0.25,2.81204923697224E-6,0.00363150653016123,5.91370112975498E-6,243.011474609375,243.011474609375,5000.14990234375,5000.185546875,49.3449900475629,19.7414698719766,1.98295950889587,0,0,0,200,240.408813476562,6,4,3,2.12783813476562,42.5219955444336,,,,,,,,,,,,,,,,
,3736803171.761,242.466163635254,5000.19750976562,0.00363352978862596,1.70735494052682E-7,1,4.99626677034896,40.0298881530762,1.99301723163836,17.000000923872,0.0410463066757998,0.00705327554297301,0.25,2.53350795926329E-6,0.0036368090002396,5.64713230097269E-6,242.510498046875,242.510498046875,5000.173828125,5000.22119140625,50.2555872724669,19.7428412484473,1.97103881835938,0,0,0,200,239.922927856445,6,4,3,2.13897705078125,43.0107536315918,,,,,,,,,,,,,,,,
,3736803201.774,241.969032287598,5000.20336914063,0.00363909272001801,1.80359412835864E-7,1,4.99626677034896,40.0298881530762,1.99299231324902,17.0099996030331,0.041108726728907,0.00706554265414776,0.25,2.6622472057521E-6,0.003642405492591,5.78844780934641E-6,242.009292602539,242.009292602539,5000.19775390625,5000.208984375,49.4614526969283,19.7423264304881,1.95903241634369,0,0,0,200,239.408752441406,6,4,3,2.13272094726562,43.0107536315918,,,,,,,,,,,,,,,,
,3736803231.6985,241.464614868164,5000.07885742188,0.0036449362299708,1.83410084071068E-7,1,4.99626677034896,40.0298881530762,1.99295569081943,17.000000923872,0.0411742400288111,0.00707744018634829,0.25,2.71352901017255E-6,0.00364828337382236,5.85265137445572E-6,241.504333496094,241.504333496094,4999.98388671875,5000.173828125,50.0203170881784,19.7432887019133,1.94752371311188,0,0,0,200,238.91423034668,6,4,3,2.13973999023438,43.0107536315918,,,,,,,,,,,,,,,,
,3736803261.6895,240.962745666504,5000.19775390625,0.00365050453420036,1.47375710264821E-7,1,4.99626677034896,40.0298881530762,1.99310955707266,17.000000923872,0.0412409156489003,0.00708638510693261,0.25,2.49354548011325E-6,0.00365388595214072,5.64512379796096E-6,241.005142211914,241.005142211914,5000.19775390625,5000.19775390625,49.5575930047937,19.738894104749,1.93655979633331,0,0,0,200,238.421920776367,6,4,3,2.13836669921875,43.49951171875,,,,,,,,,,,,,,,,
,3736803291.6615,240.470069885254,5000.07299804687,0.00365601308421983,1.97532452889482E-7,1,4.99626677034896,40.0298881530762,1.99278902673957,17.000000923872,0.0412967881803456,0.00709815425411459,0.25,2.67607050882916E-6,0.00365942790850295,5.8403419032057E-6,240.514236450195,240.514236450195,4999.99609375,5000.14990234375,49.6185600292937,19.741057488708,1.92504703998566,0,0,0,200,237.928573608398,6,4,3,2.14187622070313,43.0107536315918,,,,,,,,,,,,,,,,
,3736803321.6485,239.968116760254,5000.197265625,0.00366164201326973,1.77858765642399E-7,1,4.99626677034896,40.0298881530762,1.99285868481396,17.000000923872,0.0413623444511224,0.00710779134986221,0.25,2.53204932816868E-6,0.00366509123979934,5.70902031527142E-6,240.012878417969,240.012878417969,5000.16162109375,5000.23291015625,49.6459170274668,19.7448723079213,1.91431570053101,0,0,0,200,237.417739868164,6,4,3,2.1337890625,42.5219955444336,,,,,,,,,,,,,,,,
,3736803351.6485,239.470687866211,4999.94848632812,0.00366710812705097,2.20931595700239E-7,1,4.99626677034896,40.0298881530762,1.99280426464628,17.000000923872,0.0414231565228115,0.00711933803577055,0.25,2.62223353043019E-6,0.00367059120283232,5.81197322825556E-6,239.512222290039,239.512222290039,4999.90087890625,4999.99609375,49.3145065353129,19.7455959669503,1.90426182746887,0,0,0,200,236.932891845703,6,4,3,2.14553833007813,43.0107536315918,,,,,,,,,,,,,,,,
,3736803381.63,238.968574523926,5000.16162109375,0.0036727676491556,1.92886997365261E-7,1,4.99626677034896,40.0298881530762,1.99288561452709,17.000000923872,0.0414888688753169,0.00713157254504015,0.25,2.69914283688563E-6,0.00367628510483777,5.90194498772998E-6,239.009521484375,239.009521484375,5000.09033203125,5000.23291015625,49.4567629258129,19.7414391922832,1.89399981498718,0,0,0,200,236.426834106445,6,4,3,2.13516235351562,44.4770278930664,,,,,,,,,,,,,,,,
,3736803404.899,238.603232941516,5000.185546875,,,2,,,,17.0659999493361,,,,,,,238.603232941516,238.603232941516,5000.185546875,5000.185546875,,,1.88693046569824,,,,,236.059463500977,0,0,0,0.038299560546875,40.5669593811035,,,,,,,,,,,,,,,,
touchdown = 9.34999994933605 mm,3736803423.4215,238.259643554687,5000.2568359375,0.00368128776207637,1.26778891149274E-7,1,4.99626677034896,40.0298881530762,1.98063951646473,17.0499999076128,0.0413435245558353,0.00709927232701319,0.25,2.06117318084922E-6,0.00368485503651563,5.28226803214763E-6,238.259643554687,238.259643554687,5000.2568359375,5000.2568359375,49.4661424680437,19.7443481615047,1.88025689125061,0,0,0,200,235.788558959961,6,4,3,2.12371826171875,41.055721282959,,,,,,,,,,,,,,,,
,3736803441.5485,237.962394714355,5000.185546875,0.00368542679235206,2.17850284647813E-7,1,4.99626677034896,40.0298881530762,1.98055209440019,17.0499999076128,0.0413885501223214,0.00710647804087181,0.25,2.01319738630311E-6,0.00368901535875313,5.24270721995401E-6,238.003051757813,238.003051757813,5000.185546875,5000.185546875,50.3196808110438,19.7460198627641,1.87377405166626,0,0,0,200,235.444351196289,6,4,3,2.12921142578125,41.5444793701172,,,,,,,,,,,,,,,,
,3736803471.5535,237.471092224121,5000.197265625,0.00369088871429803,1.95793615731944E-7,1,4.99626677034896,40.0298881530762,1.9804546564315,17.0499999076128,0.0414479595063914,0.00711853104624878,0.25,2.16840610700678E-6,0.00369451097917294,5.41089715756177E-6,237.51123046875,237.51123046875,5000.185546875,5000.208984375,49.5505583481206,19.7468027305988,1.86469280719757,0,0,0,200,234.933258056641,6,4,3,2.1185302734375,42.5219955444336,,,,,,,,,,,,,,,,
,3736803501.487,236.971687316895,5000.197265625,0.00369621375729269,2.08356832194921E-7,1,4.99626677034896,40.0298881530762,1.9806055990765,17.0499999076128,0.0415115792862607,0.00712655407170751,0.25,1.91223556872684E-6,0.00369987047787159,5.16737859021133E-6,237.014190673828,237.014190673828,5000.185546875,5000.208984375,49.6169967722553,19.7477799100189,1.85633957386017,0,0,0,200,234.432952880859,6,4,3,2.1209716796875,42.5219955444336,,,,,,,,,,,,,,,,
,3736803531.4755,236.466720581055,5000.07275390625,0.00370207981089033,1.61330844035391E-7,1,4.99626677034896,40.0298881530762,1.98048918376055,17.0499999076128,0.0415758945434495,0.00713499537791356,0.25,1.68204849554538E-6,0.00370577188724291,4.95049899502295E-6,236.508499145508,236.508499145508,4999.9365234375,5000.208984375,50.1102043678899,19.7491666868343,1.84770321846008,0,0,0,200,233.935791015625,6,4,3,2.12875366210938,42.0332374572754,,,,,,,,,,,,,,,,
,3736803561.438,235.971855163574,4999.96044921875,0.00370785491411753,1.88603330509389E-7,1,4.99626677034896,40.0298881530762,1.98040318301985,17.0499999076128,0.0416392311956894,0.00714659433326523,0.25,1.73956400927001E-6,0.00371158148169177,5.02142606115364E-6,236.012557983398,236.012557983398,4999.94873046875,4999.97216796875,50.0273517448514,19.7522183484081,1.83964025974274,0,0,0,200,233.439453125,6,4,3,2.13287353515625,43.0107536315918,,,,,,,,,,,,,,,,
,3736803591.4235,235.470664978027,5000.0732421875,0.00371385196786408,1.95125501852152E-7,1,4.99626677034896,40.0298881530762,1.98043135972814,17.0499999076128,0.0417070093738457,0.00716100074531476,0.25,1.97391272276905E-6,0.00371761352736882,5.26973540380241E-6,235.513824462891,235.513824462891,4999.94873046875,5000.19775390625,49.5560297477552,19.7480487059514,1.83127701282501,0,0,0,200,232.940490722656,6,4,3,2.125244140625,43.0107536315918,,,,,,,,,,,,,,,,
,3736803621.3875,234.969985961914,5000.18530273438,0.00371983619729487,2.00674213867258E-7,1,4.99626677034896,40.0298881530762,1.98047906536132,17.0499999076128,0.0417755430535874,0.00717249952226697,0.25,1.94547045990343E-6,0.00372363300701129,5.2550377704889E-6,235.01335144043,235.01335144043,5000.16162109375,5000.208984375,50.1234920527168,19.7489126822795,1.82378256320953,0,0,0,200,232.437286376953,6,4,3,2.12844848632813,43.0107536315918,,,,,,,,,,,,,,,,
,3736803651.376,234.476379394531,5000.16772460937,0.0037257254079195,1.94151022347906E-7,1,4.99626677034896,40.0298881530762,1.980317799751,17.0499999076128,0.0418383082389311,0.00718599411500298,0.25,2.17533591876903E-6,0.00372955679577953,5.4987770469653E-6,234.517700195313,234.517700195313,5000.16162109375,5000.173828125,49.5560297477552,19.7479712824762,1.81605625152588,0,0,0,200,231.943511962891,6,4,3,2.130126953125,42.5219955444336,,,,,,,,,,,,,,,,
,3736803681.356,233.973861694336,5000.16796875,0.00373162864073654,2.15690111194437E-7,1,4.99626677034896,40.0298881530762,1.98046705423765,17.0499999076128,0.0419078666479008,0.0071983543740431,0.25,2.20595984050904E-6,0.0037354953831946,5.5433050885997E-6,234.018569946289,234.018569946289,5000.13818359375,5000.19775390625,49.9929600900053,19.7488633810878,1.80861306190491,0,0,0,200,231.43994140625,6,4,3,2.12310791015625,43.0107536315918,,,,,,,,,,,,,,,,
,3736803711.3355,233.474311828613,5000.15600585937,0.00373714475254279,1.65279001426148E-7,1,4.99626677034896,40.0298881530762,1.98051946681608,17.0499999076128,0.0419713215856767,0.00720852167944662,0.25,2.13733881089554E-6,0.00374104642680916,5.48815715369557E-6,233.515411376953,233.515411376953,5000.12646484375,5000.185546875,49.6889065960245,19.7520455427878,1.80127048492432,0,0,0,200,230.952941894531,6,4,3,2.12875366210938,43.0107536315918,,,,,,,,,,,,,,,,
,3736803741.323,232.974731445313,5000.16772460937,0.0037436027166755,1.79901052975357E-7,1,4.99626677034896,40.0298881530762,1.98037687242583,17.0499999076128,0.0420410471677839,0.00722198717093961,0.25,2.26130628880324E-6,0.00374754020221461,5.62671440637515E-6,233.019241333008,233.019241333008,5000.16162109375,5000.173828125,50.1399062516207,19.7507107227939,1.79430782794952,0,0,0,200,230.450210571289,6,4,3,2.13424682617187,42.5219955444336,,,,,,,,,,,,,,,,
,3736803771.2795,232.480773925781,5000.18530273438,0.00374932779815999,1.8310037994504E-7,1,4.99626677034896,40.0298881530762,1.98034943480725,17.0499999076128,0.0421050588524534,0.0072332840081372,0.25,2.28218872468989E-6,0.00375330015535552,5.66139410015916E-6,232.523376464844,232.523376464844,5000.16162109375,5000.208984375,49.4622343254475,19.7515820799945,1.78747308254242,0,0,0,200,229.950714111328,6,4,3,2.12799072265625,43.0107536315918,,,,,,,,,,,,,,,,
,3736803801.2395,231.979217529297,5000.14404296875,0.00375517285388562,1.79924828373432E-7,1,4.99626677034896,40.0298881530762,1.98038427714207,17.0499999076128,0.0421718521908432,0.00724405136287057,0.25,2.21581345000439E-6,0.00375918079491921,5.60903494150863E-6,232.025451660156,232.025451660156,5000.13818359375,5000.14990234375,49.9101074669668,19.754664798595,1.78059577941895,0,0,0,200,229.451080322266,6,4,3,2.12112426757813,42.5219955444336,,,,,,,,,,,,,,,,
,3736803831.243,231.477226257324,5000.06079101562,0.00376083112007148,2.13277551377202E-7,1,4.99626677034896,40.0298881530762,1.9807957438334,17.0499999076128,0.0422440357387108,0.00725672890763667,0.25,2.23437885227669E-6,0.0037648744560942,5.64161768186694E-6,231.518402099609,231.518402099609,4999.9599609375,5000.16162109375,49.7967713316783,19.7508539924029,1.77433371543884,0,0,0,200,228.95556640625,6,4,3,2.12417602539062,43.49951171875,,,,,,,,,,,,,,,,
,3736803861.2075,230.980804443359,5000.1796875,0.00376717920850784,1.55376272723745E-7,1,4.99626677034896,40.0298881530762,1.98075364072171,17.0499999076128,0.0423148633678886,0.00726858226472692,0.25,2.20224491129241E-6,0.00377125846685148,5.62404500560343E-6,231.020111083984,231.020111083984,5000.173828125,5000.185546875,50.025788487813,19.7520130544801,1.76806795597076,0,0,0,200,228.452285766602,6,4,3,2.130126953125,43.0107536315918,,,,,,,,,,,,,,,,
,3736803891.19,230.480354309082,5000.0966796875,0.00377307026632685,2.029911148387E-7,1,4.99626677034896,40.0298881530762,1.98077005712491,17.0499999076128,0.0423820246332603,0.00727815587824815,0.25,2.02701915759716E-6,0.00377718538434003,5.46295523174335E-6,230.521987915039,230.521987915039,4999.97216796875,5000.22119140625,50.0132824315053,19.7500601100286,1.76204943656921,0,0,0,200,227.958465576172,6,4,3,2.13150024414062,43.0107536315918,,,,,,,,,,,,,,,,
,3736803921.1655,229.978729248047,5000.20336914063,0.00377931702179623,1.6995539827442E-7,1,4.99626677034896,40.0298881530762,1.98073667219733,17.0499999076128,0.0424511875649466,0.00729396691476833,0.25,2.36155100056017E-6,0.00378346805748967,5.81260029397283E-6,230.017425537109,230.017425537109,5000.19775390625,5000.208984375,49.9351195795822,19.7492582275136,1.75599145889282,0,0,0,200,227.453994750977,6,4,3,2.13363647460938,43.0107536315918,,,,,,,,,,,,,,,,
,3736803951.124,229.480003356934,5000.20336914063,0.00378507771456193,1.99479516933916E-7,1,4.99626677034896,40.0298881530762,1.9807487723066,17.0499999076128,0.0425161928840159,0.00730680365188868,0.25,2.50033018635104E-6,0.00378926420525044,5.96586051872634E-6,229.522415161133,229.522415161133,5000.185546875,5000.22119140625,49.8655546413707,19.7507025057646,1.75030946731567,0,0,0,200,226.965408325195,6,4,3,2.1343994140625,43.0107536315918,,,,,,,,,,,,,,,,
,3736803981.1225,228.979400634766,5000.11450195313,0.00379131539949326,1.73006400912665E-7,1,4.99626677034896,40.0298881530762,1.98071520583751,17.0499999076128,0.0425861800870771,0.00731715165841261,0.25,2.3500678801366E-6,0.00379553831081386,5.83030567803426E-6,229.017333984375,229.017333984375,4999.99609375,5000.23291015625,49.6810903108322,19.7511921937118,1.744988322258,0,0,0,200,226.459243774414,6,4,3,2.13470458984375,42.5219955444336,,,,,,,,,,,,,,,,
,3736804024.26,228.27960421545,5000.185546875,,,2,,,,17.1459996271729,,,,,,,228.27960421545,228.27960421545,5000.185546875,5000.185546875,,,1.73751556873322,,,,,225.768478393555,0,0,0,0.03753662109375,40.0782012939453,,,,,,,,,,,,,,,,
touchdown = 9.42999962717295 mm,3736804042.8575,227.947418212891,5000.22119140625,0.00380400213346726,1.71007706961792E-7,1,4.99626677034896,40.0298881530762,1.99327060310362,17.1300005167723,0.0429853290108619,0.00739658786428852,0.25,3.27192276745529E-6,0.00380829900670079,6.78395171517633E-6,227.947418212891,227.947418212891,5000.22119140625,5000.22119140625,49.4856831810245,19.7443576869355,1.73347151279449,0,0,0,200,225.479354858398,6,4,3,2.13485717773438,41.055721282959,,,,,,,,,,,,,,,,
,3736804071.032,227.476303100586,5000.0966796875,0.00381006678993127,1.80584179972758E-7,1,4.99626677034896,40.0298881530762,1.99311697876057,17.1300005167723,0.0430505311694839,0.00741071887297646,0.25,3.51864714528936E-6,0.00381439798744305,7.04536435258386E-6,227.515808105469,227.515808105469,4999.97216796875,5000.22119140625,49.7123554516014,19.7488009791789,1.72813951969147,0,0,0,200,224.967880249023,6,4,3,2.13958740234375,40.0782012939453,,,,,,,,,,,,,,,,
,3736804101.021,226.980072021484,5000.09057617188,0.00381619098794808,1.47191014878262E-7,1,4.99626677034896,40.0298881530762,1.99313024232501,17.1300005167723,0.0431207483081227,0.00742030253494442,0.25,3.29983199790807E-6,0.00382055854554248,6.84130897593334E-6,227.020965576172,227.020965576172,4999.97216796875,5000.208984375,49.700631023813,19.7569403373316,1.72335505485535,0,0,0,200,224.478927612305,6,4,3,2.14309692382813,43.0107536315918,,,,,,,,,,,,,,,,
,3736804130.998,226.486709594727,5000.12622070313,0.00382238707796683,1.99392496631126E-7,1,4.99626677034896,40.0298881530762,1.99285336564183,17.1300005167723,0.0431845189319422,0.00743645192342809,0.25,3.74082124464034E-6,0.0038267903602756,7.29790642199043E-6,226.52897644043,226.52897644043,4999.98388671875,5000.2685546875,50.1946202479669,19.7552582893223,1.71837162971497,0,0,0,200,223.971939086914,6,4,3,2.14370727539062,46.4320640563965,,,,,,,,,,,,,,,,
,3736804160.965,225.989013671875,5000.10278320313,0.00382856412142903,1.94081930276696E-7,1,4.99626677034896,40.0298881530762,1.99288642273641,17.1300005167723,0.0432550164701762,0.00745041326243965,0.25,3.89400966194007E-6,0.00383300369057634,7.4665201893271E-6,226.029067993164,226.029067993164,4999.94873046875,5000.2568359375,49.8241283298514,19.7549843337464,1.71354150772095,0,0,0,200,223.473846435547,6,4,3,2.14324951171875,43.49951171875,,,,,,,,,,,,,,,,
,3736804190.9495,225.485107421875,5000.23291015625,0.00383491044390143,1.6517146117617E-7,1,4.99626677034896,40.0298881530762,1.99265344677491,17.1300005167723,0.0433223567129669,0.00746126725291443,0.25,3.82679643672919E-6,0.00383938713120603,7.41483590209297E-6,225.526275634766,225.526275634766,5000.23291015625,5000.23291015625,49.8655546413707,19.7540176160157,1.70880568027496,0,0,0,200,222.977233886719,6,4,3,2.13348388671875,42.5219955444336,,,,,,,,,,,,,,,,
,3736804220.921,224.988265991211,5000.22119140625,0.00384110927450446,1.68892746753855E-7,1,4.99626677034896,40.0298881530762,1.99284443216778,17.1300005167723,0.0433964926566601,0.00747511186982904,0.25,3.9159583705744E-6,0.00384562240923562,7.51951847127552E-6,225.028274536133,225.028274536133,5000.22119140625,5000.22119140625,49.9249584088322,19.7551211060756,1.70420920848846,0,0,0,200,222.471725463867,6,4,3,2.14218139648438,43.49951171875,,,,,,,,,,,,,,,,
,3736804250.881,224.483932495117,5000.08447265625,0.00384733314993887,1.50285038206951E-7,1,4.99626677034896,40.0298881530762,1.9928036684522,17.1300005167723,0.0434659143235435,0.00748938421671666,0.25,4.1114840748237E-6,0.00385188316494494,7.73094446564638E-6,224.522918701172,224.522918701172,4999.9599609375,5000.208984375,49.8131855305822,19.7560354805535,1.69986665248871,0,0,0,200,221.979309082031,6,4,3,2.13226318359375,43.0107536315918,,,,,,,,,,,,,,,,
,3736804280.8705,223.988174438477,5000.23291015625,0.00385344913615002,1.64232991775581E-7,1,4.99626677034896,40.0298881530762,1.99277424000395,17.1300005167723,0.043535289433605,0.00749796924240908,0.25,3.81877557621936E-6,0.00385803591844649,7.45337201014586E-6,224.028564453125,224.028564453125,5000.23291015625,5000.23291015625,49.9366828366207,19.7527667630709,1.69551575183868,0,0,0,200,221.474884033203,6,4,3,2.13165283203125,43.49951171875,,,,,,,,,,,,,,,,
,3736804310.855,223.486679077148,5000.09057617188,0.00385992696499923,1.46357165168814E-7,1,4.99626677034896,40.0298881530762,1.99260609217523,17.1300005167723,0.0436052341628792,0.00751045566503094,0.25,3.8531738222962E-6,0.00386455103905698,7.503832818725E-6,223.525970458984,223.525970458984,4999.97216796875,5000.208984375,49.758471534236,19.7513616761022,1.69133591651917,0,0,0,200,220.980514526367,6,4,3,2.1343994140625,43.0107536315918,,,,,,,,,,,,,,,,
,3736804340.8325,222.987663269043,5000.22705078125,0.00386635400362514,1.83300735600641E-7,1,4.99626677034896,40.0298881530762,1.99273975856928,17.1300005167723,0.0436812685858527,0.00752169830784466,0.25,3.69039973817817E-6,0.00387101541341907,7.3568732821283E-6,223.030075073242,223.030075073242,5000.22119140625,5000.23291015625,49.8116222735437,19.7500563811397,1.68713533878326,0,0,0,200,220.476181030273,6,4,3,2.13241577148438,42.5219955444336,,,,,,,,,,,,,,,,
,3736804370.802,222.487854003906,5000.23901367188,0.00387265850332366,1.86700850258173E-7,1,4.99626677034896,40.0298881530762,1.9924882325558,17.1300005167723,0.0437469539350066,0.00753673884451547,0.25,4.00712886198087E-6,0.00387735675595753,7.68998340446211E-6,222.528305053711,222.528305053711,5000.22119140625,5000.2568359375,49.802242731313,19.7518028005662,1.68312048912048,0,0,0,200,219.990295410156,6,4,3,2.1429443359375,42.5219955444336,,,,,,,,,,,,,,,,
,3736804400.781,221.99129486084,5000.1025390625,0.00387891682133701,1.75436023424648E-7,1,4.99626677034896,40.0298881530762,1.99249753212751,17.1300005167723,0.0438182800414422,0.00754840188388672,0.25,3.94990602414058E-6,0.0038836520840788,7.64866724679069E-6,222.030868530273,222.030868530273,4999.97216796875,5000.23291015625,50.1016064541784,19.7500623153066,1.67962157726288,0,0,0,200,219.484161376953,6,4,3,2.13180541992187,43.49951171875,,,,,,,,,,,,,,,,
,3736804430.764,221.491493225098,5000.23291015625,0.00388551545444831,1.92052978121377E-7,1,4.99626677034896,40.0298881530762,1.99252477585228,17.1300005167723,0.0438933354872766,0.00756368173690514,0.25,4.14858494772876E-6,0.00389028815317688,7.86404454338285E-6,221.533004760742,221.533004760742,5000.23291015625,5000.23291015625,50.1696081353515,19.7497792230003,1.67561268806458,0,0,0,200,218.984619140625,6,4,3,2.1343994140625,43.0107536315918,,,,,,,,,,,,,,,,
,3736804460.73,220.990074157715,5000.23291015625,0.00389199125934864,1.69492592521463E-7,1,4.99626677034896,40.0298881530762,1.99251692284616,17.1300005167723,0.0439670190335656,0.00757422284469359,0.25,3.95994408095778E-6,0.00389680177231445,7.69163231032068E-6,221.031814575195,221.031814575195,5000.23291015625,5000.23291015625,50.3876824922169,19.7514428266597,1.67200195789337,0,0,0,200,218.485702514648,6,4,3,2.15225219726562,42.5219955444336,,,,,,,,,,,,,,,,
,3736804490.7045,220.491355895996,5000.0849609375,0.00389808258822338,1.55718153441923E-7,1,4.99626677034896,40.0298881530762,1.99273315891025,17.1300005167723,0.0440397309965646,0.0075926466270261,0.25,4.46288042718462E-6,0.00390292967645149,8.21132144955059E-6,220.530471801758,220.530471801758,4999.97216796875,5000.19775390625,49.731114536063,19.7476918237006,1.66861712932587,0,0,0,200,217.979782104492,6,4,3,2.14218139648438,43.0107536315918,,,,,,,,,,,,,,,,
,3736804520.6755,219.99186706543,5000.07885742188,0.00390473648315722,1.99094889771394E-7,1,4.99626677034896,40.0298881530762,1.99257054337727,17.1399991959333,0.0441120643805881,0.0076036109539922,0.25,4.33069972481818E-6,0.003909621561428,8.09575278782876E-6,220.034118652344,220.034118652344,4999.9248046875,5000.23291015625,49.7459654779283,19.7490827396435,1.6655513048172,0,0,0,200,217.491577148438,6,4,3,2.1331787109375,43.9882698059082,,,,,,,,,,,,,,,,
,3736804550.6675,219.490715026855,5000.20336914063,0.00391144746068997,1.80069280341838E-7,1,4.99626677034896,40.0298881530762,1.99238811770865,17.1300005167723,0.0441854654840017,0.00760964365642066,0.25,3.75863426871333E-6,0.00391637118875569,7.53992650414557E-6,219.531372070313,219.531372070313,5000.19775390625,5000.208984375,49.8976014106591,19.7544156033002,1.66212320327759,0,0,0,200,216.988388061523,6,4,3,2.144775390625,43.0107536315918,,,,,,,,,,,,,,,,
,3736804580.6295,218.995788574219,5000.1025390625,0.00391773304121148,1.58990664233324E-7,1,4.99626677034896,40.0298881530762,1.99245852304928,17.1300005167723,0.0442578984619073,0.00762446845213519,0.25,3.95636513931623E-6,0.00392269383323663,7.75441511064415E-6,219.037216186523,219.037216186523,4999.98388671875,5000.22119140625,49.7053207949283,19.7527506191808,1.65895187854767,0,0,0,200,216.494384765625,6,4,3,2.142333984375,43.0107536315918,,,,,,,,,,,,,,,,
,3736804610.602,218.495384216309,5000.23901367188,0.00392440580115052,1.59992916749846E-7,1,4.99626677034896,40.0298881530762,1.99233691455568,17.1399991959333,0.044331536838917,0.00763416515626529,0.25,3.69554729519516E-6,0.00392940497656605,7.51035754671719E-6,218.537445068359,218.537445068359,5000.23291015625,5000.2451171875,50.0922269119476,19.7634282773161,1.65605735778809,0,0,0,200,215.992004394531,6,4,3,2.12478637695313,43.0107536315918,,,,,,,,,,,,,,,,
,3736804638.96,218.032559977351,5000.03125,,,2,,,,17.2159996945262,,,,,,,218.032559977351,218.032559977351,5000.03125,5000.03125,,,1.65310597419739,,,,,215.552978515625,0,0,0,0.0341796875,39.1006851196289,,,,,,,,,,,,,,,,
touchdown = 9.4999996945262 mm,3736804657.4825,217.711776733398,5000.2568359375,0.00393391800807552,1.86887847930812E-7,1,4.99626677034896,40.0298881530762,1.992794316996,17.2000005841255,0.0444475753676112,0.00766405107187265,0.25,4.53904732680894E-6,0.00393897499198664,8.38098659614069E-6,217.711776733398,217.711776733398,5000.2568359375,5000.2568359375,49.4747403817552,19.7487757796124,1.65101873874664,0,0,0,200,215.272674560547,6,4,3,2.152099609375,41.5444793701172,,,,,,,,,,,,,,,,
,3736804670.5575,217.488418579102,5000.09643554687,0.00393792737865885,1.58255653264952E-7,1,4.99626677034896,40.0298881530762,1.99251130730761,17.2000005841255,0.0444871553207016,0.00767001876049804,0.25,4.46520748013739E-6,0.00394300284389137,8.31578760020061E-6,217.525741577148,217.525741577148,4999.98388671875,5000.208984375,49.9663847203514,19.7485178643678,1.64940989017487,0,0,0,200,215.004516601562,6,4,3,2.15255737304687,42.0332374572754,,,,,,,,,,,,,,,,
,3736804700.534,216.99536895752,5000.22705078125,0.00394460880377717,1.65835403217964E-7,1,4.99626677034896,40.0298881530762,1.99235303126391,17.2000005841255,0.0445600465802357,0.00767989029965498,0.25,4.23040423105985E-6,0.00394972239017476,8.0979178728676E-6,217.035354614258,217.035354614258,5000.208984375,5000.2451171875,50.0523638574668,19.7522955672447,1.6462516784668,0,0,0,200,214.511352539062,6,4,3,2.13241577148438,42.0332374572754,,,,,,,,,,,,,,,,
,3736804730.516,216.49520111084,5000.23291015625,0.00395086659727871,1.62439539213439E-7,1,4.99626677034896,40.0298881530762,1.99241688611561,17.2000005841255,0.0446321003797033,0.00769431242474429,0.25,4.39849548737307E-6,0.00395601784094892,8.28330215817909E-6,216.536117553711,216.536117553711,5000.208984375,5000.2568359375,49.8319446150437,19.7520332182958,1.64359283447266,0,0,0,200,214.004653930664,6,4,3,2.13302612304687,42.0332374572754,,,,,,,,,,,,,,,,
,3736804760.4855,215.994438171387,5000.20336914063,0.00395759871304248,1.44555420162992E-7,1,4.99626677034896,40.0298881530762,1.99213924946983,17.2000005841255,0.0447031801982375,0.00770283452154535,0.25,4.07418910692905E-6,0.00396278880980377,7.97622302624529E-6,216.039443969727,216.039443969727,5000.19775390625,5000.208984375,49.9218318947553,19.7539915853541,1.64060235023499,0,0,0,200,213.513000488281,6,4,3,2.13394165039062,42.5219955444336,,,,,,,,,,,,,,,,
,3736804790.4965,215.498382568359,5000.22094726562,0.00396428585878768,1.67823257597473E-7,1,4.99626677034896,40.0298881530762,1.99228423355982,17.2000005841255,0.0447816504069178,0.00771935113768352,0.25,4.32764386400045E-6,0.00396951396172824,8.24761495686114E-6,215.53840637207,215.53840637207,5000.208984375,5000.23291015625,49.5747888322168,19.7532373366359,1.6376770734787,0,0,0,200,213.011627197266,6,4,3,2.13470458984375,43.49951171875,,,,,,,,,,,,,,,,
,3736804820.4365,214.994590759277,5000.08447265625,0.00397081660497062,1.76673283880275E-7,1,4.99626677034896,40.0298881530762,1.99215725201224,17.2000005841255,0.0448528528282434,0.00773275668991844,0.25,4.42088547736255E-6,0.00397608318248439,8.35870447000704E-6,215.034744262695,215.034744262695,4999.9599609375,5000.208984375,49.9663847203514,19.7543885149453,1.63493835926056,0,0,0,200,212.509185791016,6,4,3,2.14447021484375,42.5219955444336,,,,,,,,,,,,,,,,
,3736804855.404,214.416404724121,5000.23315429687,0.00397887465023563,1.61519560002193E-7,1,4.99626677034896,40.0298881530762,1.99212746862479,17.2000005841255,0.044943599186542,0.00774853981897746,0.25,4.42877907725443E-6,0.00398418630341874,8.38763724117093E-6,214.460693359375,214.460693359375,5000.22119140625,5000.2451171875,49.7326777931014,19.7533118124295,1.63187777996063,0,0,0,200,211.933166503906,6,4,3,2.1417236328125,42.5219955444336,,,,,,,,,,,,,,,,
,3736804885.402,213.916595458984,5000.13232421875,0.00398552592922814,1.47422040753255E-7,1,4.99626677034896,40.0298881530762,1.9921262031499,17.2000005841255,0.0450188327187531,0.00776274072171218,0.25,4.53065498558756E-6,0.00399087609770213,8.50762894365668E-6,213.96223449707,213.96223449707,5000.0078125,5000.2568359375,49.5302360066206,19.7534032060761,1.62925958633423,0,0,0,200,211.424728393555,6,4,3,2.13638305664062,42.5219955444336,,,,,,,,,,,,,,,,
,3736804915.3755,213.417930603027,5000.001953125,0.00399211769798674,1.72060925484362E-7,1,4.99626677034896,40.0298881530762,1.9921241695117,17.2000005841255,0.0450938193495425,0.0077742416110561,0.25,4.40391427087849E-6,0.00399750651810457,8.39871581838532E-6,213.464080810547,213.464080810547,4999.99609375,5000.0078125,50.2360465594861,19.7553604567159,1.62636005878448,0,0,0,200,210.933624267578,6,4,3,2.14340209960938,42.5219955444336,,,,,,,,,,,,,,,,
,3736804940.358,212.998748779297,5000.19165039063,0.00399801708662713,8.25786215569679E-8,1,4.99626677034896,40.0298881530762,1.99197214985424,17.2000005841255,0.0451572847138816,0.0077862335204778,0.25,4.4911249516685E-6,0.00400343873336366,8.50161390363593E-6,213.038101196289,213.038101196289,5000.185546875,5000.19775390625,49.7326777931014,19.7571439822651,1.62442743778229,0,0,0,200,210.513305664062,6,4,3,2.12814331054687,42.0332374572754,,,,,,,,,,,,,,,,
,3736804970.33,212.499702453613,5000.17358398438,0.00400473012805099,1.36914826156396E-7,1,4.99626677034896,40.0298881530762,1.99202738950953,17.2000005841255,0.0452342715830985,0.00780170312877495,0.25,4.67587648517866E-6,0.00401019040673123,8.70494206167192E-6,212.541839599609,212.541839599609,5000.1142578125,5000.23291015625,49.9304298084668,19.7567190388059,1.62199354171753,0,0,0,200,210.011825561523,6,4,3,2.13577270507813,42.5219955444336,,,,,,,,,,,,,,,,
,3736805000.301,212,5000.1796875,0.00401162276229981,1.76917393309962E-7,1,4.99626677034896,40.0298881530762,1.99203406976678,17.2099992632866,0.0453118848577608,0.00781942217863814,0.25,5.0448126366041E-6,0.0040171218278606,9.09301451550865E-6,212.042953491211,212.042953491211,5000.16162109375,5000.19775390625,49.7147003371591,19.7551745379928,1.61970221996307,0,0,0,200,209.517562866211,6,4,3,2.1343994140625,42.0332374572754,,,,,,,,,,,,,,,,
,3736805005.2855,211.914436340332,5000.19775390625,0.00401246724403108,1.46508523905514E-7,1,4.99626677034896,40.0298881530762,1.99214572658341,17.2000005841255,0.0453242569806288,0.00781939966676389,0.25,4.85839421232856E-6,0.00401797274715938,8.90920318659413E-6,211.957046508789,211.957046508789,5000.19775390625,5000.19775390625,49.9265216658707,19.7559811370078,1.61943137645721,0,0,0,200,209.440078735352,6,4,3,2.13302612304687,43.0107536315918,,,,,,,,,,,,,,,,
,3736805035.272,211.420181274414,4999.95434570313,0.00401939990212,1.32091171210688E-7,1,4.99626677034896,40.0298881530762,1.99205938274734,17.2000005841255,0.0454008904043642,0.00783344154905626,0.25,4.92576773278946E-6,0.00402494429179048,8.99534100633516E-6,211.461608886719,211.461608886719,4999.9248046875,4999.98388671875,50.1868039627745,19.7575160933107,1.61710929870605,0,0,0,200,208.935638427734,6,4,3,2.13333129882813,43.0107536315918,,,,,,,,,,,,,,,,
,3736805065.2395,210.922103881836,5000.16162109375,0.00402640617576996,1.44344913536675E-7,1,4.99626677034896,40.0298881530762,1.99201986196964,17.2000005841255,0.0454795126105465,0.00784696475313275,0.25,4.91894134277956E-6,0.00403198991442119,9.0074521908881E-6,210.961975097656,210.961975097656,5000.16162109375,5000.16162109375,50.0007763751976,19.7573942942662,1.61495232582092,0,0,0,200,208.443298339844,6,4,3,2.13607788085938,43.0107536315918,,,,,,,,,,,,,,,,
,3736805095.235,210.421089172363,5000.15576171875,0.00403329730714512,1.15361710911898E-7,1,4.99626677034896,40.0298881530762,1.99196266939848,17.2000005841255,0.0455562460535016,0.00786138390325144,0.25,5.01683827206865E-6,0.0040389203609294,9.12449931532401E-6,210.46794128418,210.46794128418,5000.14990234375,5000.16162109375,49.9046360673322,19.7574295591407,1.61257123947144,0,0,0,200,207.939727783203,6,4,3,2.13577270507813,43.0107536315918,,,,,,,,,,,,,,,,
,3736805125.1975,209.924522399902,5000.1025390625,0.00404043071915794,1.17946018090083E-7,1,4.99626677034896,40.0298881530762,1.99172131723539,17.2000005841255,0.0456329528919198,0.00786823517646127,0.25,4.46472281841501E-6,0.00404609388143365,8.59087708811263E-6,209.965896606445,209.965896606445,4999.98388671875,5000.22119140625,50.1352164805053,19.7652453054533,1.61081898212433,0,0,0,200,207.443695068359,6,4,3,2.13485717773438,42.5219955444336,,,,,,,,,,,,,,,,
,3736805155.179,209.41813659668,5000.07275390625,0.00404734672642451,5.75897286028558E-8,1,4.99626677034896,40.0298881530762,1.99188348266333,17.2000005841255,0.0457143858606305,0.00788563600407331,0.25,4.74897171385081E-6,0.00405304948235434,8.89492339202986E-6,209.459075927734,209.459075927734,4999.9599609375,5000.185546875,49.6787454252745,19.7601969917914,1.60869610309601,0,0,0,200,206.944732666016,6,4,3,2.13272094726562,43.0107536315918,,,,,,,,,,,,,,,,
,3736805185.1525,208.924537658691,4999.97216796875,0.0040539638411878,1.63184598911841E-7,1,4.99626677034896,40.0298881530762,1.99193943364197,17.2000005841255,0.0457902616188182,0.00790124738277926,0.25,4.96159993809765E-6,0.00405970513246439,9.12674878545774E-6,208.966079711914,208.966079711914,4999.97216796875,4999.97216796875,50.0773759700822,19.7584292692973,1.60659122467041,0,0,0,200,206.450469970703,6,4,3,2.14553833007813,43.49951171875,,,,,,,,,,,,,,,,
,3736805215.1265,208.423759460449,5000.09692382812,0.00406125053193079,1.87851499077752E-7,1,4.99626677034896,40.0298881530762,1.99190703381253,17.2000005841255,0.0458723692231026,0.00791435630867999,0.25,4.86715330715275E-6,0.00406703210490619,9.05204504785855E-6,208.462295532227,208.462295532227,4999.94873046875,5000.2451171875,49.6678026260052,19.7599427024152,1.60481560230255,0,0,0,200,205.947570800781,6,4,3,2.14141845703125,43.0107536315918,,,,,,,,,,,,,,,,
,3736805258.28,207.718028400821,5000.173828125,,,2,,,,17.2659996095896,,,,,,,207.718028400821,207.718028400821,5000.173828125,5000.173828125,,,1.6021466255188,,,,,205.253814697266,0,0,0,0.040740966796875,39.5894432067871,,,,,,,,,,,,,,,,
touchdown = 9.54999960958958 mm,3736805276.829,207.38720703125,5000.16162109375,0.00407543646353815,1.86243985279385E-7,1,4.99626677034896,40.0298881530762,1.99221869219839,17.2499995678663,0.0460397642819026,0.00794557079130829,0.25,5.0589382356008E-6,0.00408129991219752,9.28470742268528E-6,207.38720703125,207.38720703125,5000.16162109375,5000.16162109375,49.8483588139476,19.7572292103868,1.60087239742279,0,0,0,200,204.96794128418,6,4,3,2.1343994140625,41.5444793701172,,,,,,,,,,,,,,,,
,3736805305.068,206.921409606934,4999.9599609375,0.00408250291438083,9.27232385062489E-8,1,4.99626677034896,40.0298881530762,1.99200602816125,17.2600001096725,0.0461146615214787,0.00796186616356159,0.25,5.3456459946289E-6,0.0040884040196478,9.59096292858742E-6,206.965789794922,206.965789794922,4999.9599609375,4999.9599609375,49.6396639993129,19.7588324018457,1.59883272647858,0,0,0,200,204.453109741211,6,4,3,2.13531494140625,43.0107536315918,,,,,,,,,,,,,,,,
,3736805335.044,206.422805786133,5000.1796875,0.00408983648874858,1.61571243028388E-7,1,4.99626677034896,40.0298881530762,1.99188713105018,17.2499995678663,0.0461953996281873,0.00797467267288484,0.25,5.24516070086169E-6,0.00409577804902614,9.51069526219019E-6,206.461685180664,206.461685180664,5000.16162109375,5000.19775390625,50.168044878313,19.7619191365342,1.59713590145111,0,0,0,200,203.961273193359,6,4,3,2.14462280273438,43.0107536315918,,,,,,,,,,,,,,,,
,3736805365.023,205.925231933594,5000.06689453125,0.00409691785875453,1.77905350543029E-7,1,4.99626677034896,40.0298881530762,1.99193894811783,17.2499995678663,0.0462766886702779,0.00798976705891009,0.25,5.33276154583357E-6,0.0041028993053674,9.6186231606067E-6,205.971099853516,205.971099853516,4999.9248046875,5000.208984375,50.1969651335245,19.7614128065238,1.59575355052948,0,0,0,200,203.462829589844,6,4,3,2.13180541992187,43.0107536315918,,,,,,,,,,,,,,,,
,3736805394.9985,205.427993774414,5000.07275390625,0.00410387340788644,1.86488907228019E-7,1,4.99626677034896,40.0298881530762,1.99184828162074,17.2499995678663,0.0463533000666999,0.0080046884986791,0.25,5.47464626429514E-6,0.00410989453138462,9.78090018591115E-6,205.468536376953,205.468536376953,4999.98388671875,5000.16162109375,49.9757642625822,19.7625611086951,1.59394431114197,0,0,0,200,202.957962036133,6,4,3,2.13653564453125,43.49951171875,,,,,,,,,,,,,,,,
,3736805424.964,204.925582885742,4999.95434570313,0.0041111469237514,2.02180465158164E-7,1,4.99626677034896,40.0298881530762,1.9917798233177,17.2499995678663,0.0464346394965395,0.00801653876902236,0.25,5.28246948172671E-6,0.00411720890191883,9.60922012259134E-6,204.963104248047,204.963104248047,4999.9365234375,4999.97216796875,50.0179722026207,19.7626072897995,1.59235918521881,0,0,0,200,202.459487915039,6,4,3,2.13821411132813,43.0107536315918,,,,,,,,,,,,,,,,
,3736805454.936,204.43140411377,5000.12036132812,0.00411864863854911,2.19241097984244E-7,1,4.99626677034896,40.0298881530762,1.99190241693888,17.2499995678663,0.0465220264417831,0.0080340335788956,0.25,5.48617523480807E-6,0.00412475095733027,9.83415977059188E-6,204.47135925293,204.47135925293,5000.0078125,5000.23291015625,49.741275706813,19.761702872048,1.59080421924591,0,0,0,200,201.96110534668,6,4,3,2.13699340820313,43.0107536315918,,,,,,,,,,,,,,,,
,3736805484.9175,203.924682617187,5000.13818359375,0.00412610426494706,1.35054456128367E-7,1,4.99626677034896,40.0298881530762,1.99180009915101,17.2499995678663,0.0466040099146447,0.0080499606386718,0.25,5.63479420470578E-6,0.00413224771683131,1.00043500677181E-5,203.96484375,203.96484375,5000.0078125,5000.2685546875,50.0351680300438,19.7645348166318,1.58910262584686,0,0,0,200,201.469253540039,6,4,3,2.13729858398438,42.0332374572754,,,,,,,,,,,,,,,,
,3736805514.884,203.429969787598,5000.24487304687,0.00413321777606269,1.68106541196224E-7,1,4.99626677034896,40.0298881530762,1.99162100658577,17.2499995678663,0.0466806416381089,0.00806351915342537,0.25,5.65898790458819E-6,0.00413940131905473,1.0049381247483E-5,203.470657348633,203.470657348633,5000.23291015625,5000.2568359375,50.0101559174284,19.764019257928,1.58759021759033,0,0,0,200,200.962097167969,6,4,3,2.13607788085938,42.0332374572754,,,,,,,,,,,,,,,,
,3736805544.861,202.926696777344,5000.2568359375,0.00414048393773609,1.38770839332071E-7,1,4.99626677034896,40.0298881530762,1.9915699621849,17.2499995678663,0.0467618318828458,0.00807797783046218,0.25,5.69272421982274E-6,0.00414670835097919,1.01044951622202E-5,202.968963623047,202.968963623047,5000.2451171875,5000.2685546875,49.7780122472168,19.765388730955,1.58613669872284,0,0,0,200,200.471435546875,6,4,3,2.13790893554687,42.5219955444336,,,,,,,,,,,,,,,,
,3736805574.8385,202.425178527832,5000.25073242188,0.00414804204511137,1.19528043007077E-7,1,4.99626677034896,40.0298881530762,1.99157135834325,17.2499995678663,0.0468478304513692,0.00809121177272251,0.25,5.5500573336907E-6,0.00415430790430578,9.98333973644445E-6,202.46696472168,202.46696472168,5000.23291015625,5000.2685546875,50.0289150018899,19.7666971649517,1.58470785617828,0,0,0,200,199.969497680664,6,4,3,2.13546752929687,43.0107536315918,,,,,,,,,,,,,,,,
,3736805604.8085,201.929496765137,5000.2568359375,0.00415504031219406,1.76885323096394E-7,1,4.99626677034896,40.0298881530762,1.99156732487994,17.2499995678663,0.0469268610158184,0.00810636828019279,0.25,5.67543548735426E-6,0.00416134618747616,1.01300135668595E-5,201.97004699707,201.97004699707,5000.2568359375,5000.2568359375,49.8991646676976,19.7671652476077,1.58313179016113,0,0,0,200,199.468475341797,6,4,3,2.12493896484375,43.0107536315918,,,,,,,,,,,,,,,,
,3736805634.7895,201.433456420898,5000.10864257812,0.00416235842784507,2.13804674341382E-7,1,4.99626677034896,40.0298881530762,1.99160481496061,17.2600001096725,0.0470107847980549,0.00812028047393766,0.25,5.62144827199938E-6,0.00416870506602329,1.00975378903588E-5,201.474533081055,201.474533081055,4999.97216796875,5000.2451171875,50.229011902813,19.7679456244795,1.58196806907654,0,0,0,200,198.980087280273,6,4,3,2.1429443359375,43.49951171875,,,,,,,,,,,,,,,,
,3736805664.766,200.931442260742,5000.13208007812,0.00416984571171325,1.86737276208798E-7,1,4.99626677034896,40.0298881530762,1.99137087907515,17.2499995678663,0.0470898490572486,0.00813738043049464,0.25,5.91365402983532E-6,0.00417623340519941,1.04122729392354E-5,200.971420288086,200.971420288086,5000.03125,5000.23291015625,49.8280364724476,19.76920561127,1.58011341094971,0,0,0,200,198.474258422852,6,4,3,2.13882446289062,42.5219955444336,,,,,,,,,,,,,,,,
,3736805694.7435,200.429862976074,5000.23901367188,0.00417755057943935,1.82164804958504E-7,1,4.99626677034896,40.0298881530762,1.99138709262345,17.2600001096725,0.0471775702879929,0.00815249360274686,0.25,5.90660865423942E-6,0.00418398000971189,1.04276660823051E-5,200.473770141602,200.473770141602,5000.23291015625,5000.2451171875,49.6865617104668,19.7693677895938,1.57903206348419,0,0,0,200,197.979721069336,6,4,3,2.1405029296875,43.0107536315918,,,,,,,,,,,,,,,,
,3736805724.757,199.932395935059,5000.24487304687,0.00418458746982893,2.06480672375796E-7,1,4.99626677034896,40.0298881530762,1.99142614411456,17.2499995678663,0.0472579451379058,0.00816824583598519,0.25,6.06268869791992E-6,0.00419105723460129,1.06057422860715E-5,199.978378295898,199.978378295898,5000.23291015625,5000.2568359375,50.0296966304091,19.7691881050102,1.57756066322327,0,0,0,200,197.479446411133,6,4,3,2.13851928710938,43.0107536315918,,,,,,,,,,,,,,,,
,3736805754.697,199.432083129883,5000.23901367188,0.00419215047346595,1.40252354216749E-7,1,4.99626677034896,40.0298881530762,1.9914218369684,17.2499995678663,0.0473439123766698,0.00818120222225354,0.25,5.89580994783564E-6,0.00419866195312356,1.04611548211879E-5,199.472457885742,199.472457885742,5000.23291015625,5000.2451171875,49.8577383561783,19.7676162684254,1.57619655132294,0,0,0,200,196.978744506836,6,4,3,2.12478637695313,43.0107536315918,,,,,,,,,,,,,,,,
,3736805784.677,198.928550720215,5000.25073242188,0.00419981461170909,1.6321241757554E-7,1,4.99626677034896,40.0298881530762,1.99134634670021,17.2499995678663,0.0474291721690374,0.00819547056917074,0.25,5.85214518035775E-6,0.00420636807232518,1.0440322937222E-5,198.969497680664,198.969497680664,5000.23291015625,5000.2685546875,49.9695112344284,19.7693408519879,1.57492756843567,0,0,0,200,196.490676879883,6,4,3,2.14447021484375,43.0107536315918,,,,,,,,,,,,,,,,
,3736805814.659,198.433586120605,5000.2744140625,0.00420721493697855,1.23326740940692E-7,1,4.99626677034896,40.0298881530762,1.99154046450234,17.2499995678663,0.0475168720528461,0.00821430915668403,0.25,6.16488503608965E-6,0.00421380911504788,1.07760664922133E-5,198.471496582031,198.471496582031,5000.2685546875,5000.2802734375,49.8241283298514,19.767032970049,1.57343196868896,0,0,0,200,195.989562988281,6,4,3,2.13592529296875,43.0107536315918,,,,,,,,,,,,,,,,
,3736805844.683,197.935989379883,5000.14990234375,0.00421487709245357,1.38757753117348E-7,1,4.99626677034896,40.0298881530762,1.99136239043369,17.2499995678663,0.0475993876960918,0.00823041237455307,0.25,6.31964691923289E-6,0.00422151277414125,1.09540999191075E-5,197.974838256836,197.974838256836,5000.03125,5000.2685546875,49.8577383561783,19.7665890346269,1.5722998380661,0,0,0,200,195.487777709961,6,4,3,2.13546752929687,44.4770278930664,,,,,,,,,,,,,,,,
,3736805877.88,197.402404775431,5000.23291015625,,,2,,,,17.3260000664592,,,,,,,197.402404775431,197.402404775431,5000.23291015625,5000.23291015625,,,1.57112860679626,,,,,194.964096069336,0,0,0,0.002288818359375,39.5894432067871,,,,,,,,,,,,,,,,
touchdown = 9.61000006645918 mm,3736805896.4155,197.065231323242,5000.22119140625,0.00422729250235195,1.44411615215681E-7,1,4.99626677034896,40.0298881530762,1.99174975023601,17.3099990934134,0.0477498626550852,0.00825136359367596,0.25,5.87688704420181E-6,0.00423400013631845,1.05502062732241E-5,197.065231323242,197.065231323242,5000.22119140625,5000.22119140625,50.0554903715438,19.7619032941084,1.56978356838226,0,0,0,200,194.680252075195,6,4,3,2.1490478515625,41.055721282959,,,,,,,,,,,,,,,,
,3736805904.5875,196.932281494141,5000.24487304687,0.0042306667521341,1.77003047450643E-7,1,4.99626677034896,40.0298881530762,1.99150622003153,17.3099990934134,0.0477826654586857,0.00825607530207377,0.25,5.79535872550764E-6,0.0042373877497057,1.04762622371356E-5,196.970336914062,196.970336914062,5000.22119140625,5000.2685546875,49.8772790691591,19.7655083460906,1.56947684288025,0,0,0,200,194.48796081543,6,4,3,2.14019775390625,42.0332374572754,,,,,,,,,,,,,,,,
,3736805934.567,196.430641174316,5000.22119140625,0.00423773479826415,1.78554015083312E-7,1,4.99626677034896,40.0298881530762,1.99176706159176,17.3099990934134,0.0478696044492706,0.00826624445396127,0.25,5.37285869182595E-6,0.00424449737619582,1.0076041348821E-5,196.471984863281,196.471984863281,5000.22119140625,5000.22119140625,49.9265216658707,19.7742595685198,1.5682018995285,0,0,0,200,193.994323730469,6,4,3,2.14981079101562,42.0332374572754,,,,,,,,,,,,,,,,
,3736805964.5265,195.936515808105,5000.1142578125,0.00424533964692979,1.97763899859039E-7,1,4.99626677034896,40.0298881530762,1.99185517215673,17.3099990934134,0.0479575565924625,0.00828325325568946,0.25,5.52407814983607E-6,0.00425214362214799,1.02509762894798E-5,195.976577758789,195.976577758789,5000.01953125,5000.208984375,49.7850469038899,19.7690850615004,1.56705713272095,0,0,0,200,193.500015258789,6,4,3,2.14569091796875,41.5444793701172,,,,,,,,,,,,,,,,
,3736805994.5365,195.435905456543,5000.2568359375,0.0042531052827334,1.62915178423222E-7,1,4.99626677034896,40.0298881530762,1.99187733761145,17.3099990934134,0.0480459365515589,0.00829965781229364,0.25,5.61685071742221E-6,0.00425995140826002,1.0367907575237E-5,195.477294921875,195.477294921875,5000.2568359375,5000.2568359375,49.7061024234476,19.7698451921046,1.5658130645752,0,0,0,200,192.993072509766,6,4,3,2.144775390625,42.0332374572754,,,,,,,,,,,,,,,,
,3736806024.489,194.93977355957,5000.22119140625,0.00426070650806806,1.06277423405718E-7,1,4.99626677034896,40.0298881530762,1.99189696574042,17.3099990934134,0.0481315004532441,0.00832098116646586,0.25,6.17399009423337E-6,0.00426759377692175,1.09497982124313E-5,194.981292724609,194.981292724609,5000.185546875,5000.2568359375,49.751436877563,19.7558093678471,1.56472253799438,0,0,0,200,192.506607055664,6,4,3,2.144775390625,42.0332374572754,,,,,,,,,,,,,,,,
,3736806054.4595,194.440475463867,5000.2451171875,0.00426863574264233,1.73228863293476E-7,1,4.99626677034896,40.0298881530762,1.99182348093492,17.3099990934134,0.0482198378869663,0.00833552204186962,0.25,6.10714234830344E-6,0.00427556561448973,1.09073237676058E-5,194.487518310547,194.487518310547,5000.2451171875,5000.2451171875,49.9523154070053,19.7614273475464,1.56354296207428,0,0,0,200,191.996978759766,6,4,3,2.12738037109375,42.5219955444336,,,,,,,,,,,,,,,,
,3736806084.4285,193.937797546387,5000.20947265625,0.00427670307062534,1.18105714192773E-7,1,4.99626677034896,40.0298881530762,1.99138901343658,17.3099990934134,0.0483006087828236,0.00835350928426809,0.25,6.44895237900165E-6,0.00428367555777135,1.12746025339468E-5,193.979110717773,193.979110717773,5000.19775390625,5000.22119140625,50.41503949039,19.7690855101016,1.56245970726013,0,0,0,200,191.503143310547,6,4,3,2.13363647460938,42.5219955444336,,,,,,,,,,,,,,,,
,3736806114.4225,193.439147949219,5000.24487304687,0.00428469580517966,1.27537653251125E-7,1,4.99626677034896,40.0298881530762,1.99138678093673,17.3199996352196,0.0483917002434444,0.0083660217179555,0.25,6.16654308005683E-6,0.00429171129541911,1.10166022658913E-5,193.477523803711,193.477523803711,5000.23291015625,5000.2568359375,50.0812841126784,19.7675377509592,1.56115627288818,0,0,0,200,191.009948730469,6,4,3,2.14462280273438,43.49951171875,,,,,,,,,,,,,,,,
,3736806144.3875,192.933547973633,5000.11450195313,0.00429209098122788,1.79325441872294E-7,1,4.99626677034896,40.0298881530762,1.99134934972166,17.3099990934134,0.0484746432869665,0.00838066458039492,0.25,6.18715376260346E-6,0.00429914860695679,1.10618344806869E-5,192.974853515625,192.974853515625,4999.98388671875,5000.2451171875,50.0320415159668,19.7670865186719,1.56001961231232,0,0,0,200,190.507400512695,6,4,3,2.13714599609375,42.5219955444336,,,,,,,,,,,,,,,,
,3736806174.366,192.43578338623,5000.22705078125,0.00429983204305005,1.73496117870546E-7,1,4.99626677034896,40.0298881530762,1.99147440084753,17.3099990934134,0.0485653174099433,0.0083962712534106,0.25,6.17629356738058E-6,0.00430693198203784,1.10758544495458E-5,192.477554321289,192.477554321289,5000.22119140625,5000.23291015625,49.4114284716975,19.7689442196333,1.55895161628723,0,0,0,200,190.008911132813,6,4,3,2.15057373046875,43.0107536315918,,,,,,,,,,,,,,,,
,3736806204.356,191.942535400391,5000.1796875,0.0043079610816691,1.35254668238706E-7,1,4.99626677034896,40.0298881530762,1.99161349595684,17.3099990934134,0.0486604914253206,0.00841395861744279,0.25,6.27794918595861E-6,0.00431510362112683,1.12030436743465E-5,191.982635498047,191.982635498047,5000.1025390625,5000.2568359375,49.6795270537937,19.7671397815437,1.55771696567535,0,0,0,200,189.518569946289,6,4,3,2.1453857421875,43.0107536315918,,,,,,,,,,,,,,,,
,3736806234.3165,191.440864562988,5000.1083984375,0.00431584813075044,1.08151375110533E-7,1,4.99626677034896,40.0298881530762,1.99185980707548,17.3099990934134,0.0487555825532035,0.00843081977994686,0.25,6.30900076114015E-6,0.00432303349060782,1.12596887310849E-5,191.480453491211,191.480453491211,5000.0078125,5000.208984375,49.727988021986,19.769314072725,1.55659699440002,0,0,0,200,189.010925292969,6,4,3,2.14340209960938,43.0107536315918,,,,,,,,,,,,,,,,
,3736806264.298,190.940299987793,5000.2568359375,0.00432383403558266,1.40391158410423E-7,1,4.99626677034896,40.0298881530762,1.99210755809304,17.3099990934134,0.0488517309475821,0.0084485476558485,0.25,6.39881874410104E-6,0.00433106228723931,1.1375454703959E-5,190.981201171875,190.981201171875,5000.2451171875,5000.2685546875,49.9187053806784,19.767629222386,1.55554437637329,0,0,0,200,188.519348144531,6,4,3,2.14447021484375,43.0107536315918,,,,,,,,,,,,,,,,
,3736806294.2725,190.44416809082,5000.12622070313,0.00433168221940974,1.63380889121289E-7,1,4.99626677034896,40.0298881530762,1.99195094721657,17.3099990934134,0.0489367946662898,0.00846492773750696,0.25,6.53731646980918E-6,0.00433895285175577,1.153985735799E-5,190.49040222168,190.49040222168,5000.01953125,5000.23291015625,49.710792194563,19.7677779455941,1.55444097518921,0,0,0,200,188.017501831055,6,4,3,2.12921142578125,43.0107536315918,,,,,,,,,,,,,,,,
,3736806324.2595,189.946067810059,5000.21533203125,0.0043400973328409,1.54930960630653E-7,1,4.99626677034896,40.0298881530762,1.99147419320514,17.3099990934134,0.0490215035547146,0.0084767352305959,0.25,6.28866384938683E-6,0.00434741190231758,1.13173604011144E-5,189.986221313477,189.986221313477,5000.185546875,5000.2451171875,50.157883707563,19.7728515038068,1.55326962471008,0,0,0,200,187.514007568359,6,4,3,2.14889526367187,43.0107536315918,,,,,,,,,,,,,,,,
,3736806354.2125,189.44506072998,5000.07885742188,0.00434792276375875,2.27204754581827E-7,1,4.99626677034896,40.0298881530762,1.99136558410926,17.3099990934134,0.0491071167692574,0.00849491084352208,0.25,6.57282023365931E-6,0.00435527987069397,1.16281750811341E-5,189.490188598633,189.490188598633,4999.9365234375,5000.22119140625,49.880405583236,19.768883139869,1.55247128009796,0,0,0,200,187.021514892578,6,4,3,2.13958740234375,43.0107536315918,,,,,,,,,,,,,,,,
,3736806384.1935,188.949661254883,5000.1142578125,0.00435606610644219,2.922280730184E-7,1,4.99626677034896,40.0298881530762,1.99145528472659,17.3199996352196,0.0492011925133575,0.00851321431814519,0.25,6.7426107697522E-6,0.00436346612518729,1.18247957657924E-5,188.990966796875,188.990966796875,5000.01953125,5000.208984375,49.8725892980437,19.7676877230704,1.55121791362762,0,0,0,200,186.519515991211,6,4,3,2.14584350585938,43.0107536315918,,,,,,,,,,,,,,,,
,3736806414.1805,188.45142364502,5000.20947265625,0.00436348512478901,8.01427975860289E-8,1,4.99626677034896,40.0298881530762,1.99189540437022,17.3099990934134,0.0492958259847284,0.00852874936650546,0.25,6.66472795761483E-6,0.00437092731209614,1.17727635695812E-5,188.492446899414,188.492446899414,5000.173828125,5000.2451171875,49.7264247649476,19.7678948381596,1.55010426044464,0,0,0,200,186.024948120117,6,4,3,2.14675903320313,43.49951171875,,,,,,,,,,,,,,,,
,3736806444.1385,187.943382263184,5000.09057617188,0.0043718228310058,1.83801484197881E-7,1,4.99626677034896,40.0298881530762,1.99171500786318,17.3199996352196,0.0493861157190998,0.00854429118132561,0.25,6.65290001340855E-6,0.0043793092901251,1.17885073785773E-5,187.984725952148,187.984725952148,4999.97216796875,5000.208984375,49.8858769828707,19.7683095522963,1.54894506931305,0,0,0,200,185.527725219727,6,4,3,2.14492797851562,42.5219955444336,,,,,,,,,,,,,,,,
,3736806474.137,187.458892822266,4999.93627929687,0.00437981211071851,8.6511661696323E-8,1,4.99626677034896,40.0298881530762,1.99160688932602,17.3099990934134,0.0494738251285652,0.00856131767897703,0.25,6.80716141345771E-6,0.00438734069499171,1.1969580202112E-5,187.501983642578,187.501983642578,4999.91259765625,4999.9599609375,49.7530001346014,19.7670368071163,1.54809510707855,0,0,0,200,185.011138916016,6,4,3,2.13821411132813,43.0107536315918,,,,,,,,,,,,,,,,
,3736806497.202,187.092863159628,5000.185546875,,,2,,,,17.3960001338124,,,,,,,187.092863159628,187.092863159628,5000.185546875,5000.185546875,,,1.5472846031189,,,,,184.643569946289,0,0,0,0.03936767578125,39.5894432067871,,,,,,,,,,,,,,,,
touchdown = 9.68000013381243 mm,3736806515.731,186.765441894531,4999.9599609375,0.00439144961070468,1.7334395715969E-7,1,4.99626677034896,40.0298881530762,1.99172354261789,17.3899997025728,0.049608404539053,0.00858522528450723,0.25,6.85372961510282E-6,0.00439903910065969,1.20547890644703E-5,186.765441894531,186.765441894531,4999.9599609375,4999.9599609375,49.697504509736,19.7616913380472,1.54619896411896,0,0,0,200,184.359451293945,6,4,3,2.13668823242187,41.5444793701172,,,,,,,,,,,,,,,,
,3736806534.081,186.462692260742,5000.20336914063,0.0043965611314583,1.19679756052166E-7,1,4.99626677034896,40.0298881530762,1.99174571295439,17.3799991607666,0.0496664961570155,0.00859755225615748,0.25,7.04623513110248E-6,0.00440417708308435,1.2264621309588E-5,186.502456665039,186.502456665039,5000.19775390625,5000.208984375,49.8921300110245,19.7641459201638,1.5455584526062,0,0,0,200,184.000717163086,6,4,3,2.13699340820313,40.5669593811035,,,,,,,,,,,,,,,,
,3736806564.0605,185.966659545898,5000.1201171875,0.00440486770348996,1.26906540820544E-7,1,4.99626677034896,40.0298881530762,1.99156634474963,17.3899997025728,0.0497562579006606,0.00861393496106112,0.25,7.11415402303725E-6,0.00441252721191836,1.23605832721069E-5,186.008209228516,186.008209228516,5000.03125,5000.208984375,49.6678026260052,19.7685875527839,1.54460048675537,0,0,0,200,183.497375488281,6,4,3,2.14508056640625,43.0107536315918,,,,,,,,,,,,,,,,
,3736806599.024,185.447052001953,5000.23901367188,0.00441483822382931,1.15682926389594E-7,1,4.99626677034896,40.0298881530762,1.991894885303,17.3799991607666,0.0498765554285431,0.00863776624655964,0.25,7.36949141009042E-6,0.0044225453927461,1.26473504705909E-5,185.495208740234,185.495208740234,5000.23291015625,5000.2451171875,49.8780606976784,19.7695362397752,1.54331481456757,0,0,0,200,182.730560302734,6,4,3,2.14599609375,42.5219955444336,,,,,,,,,,,,,,,,
,3736806629.013,184.918411254883,5000.25073242188,0.00442294798465632,3.21724578894159E-7,1,4.99626677034896,40.0298881530762,1.99197044974575,17.3799991607666,0.049970203320779,0.00865474602238702,0.25,7.42893551738434E-6,0.00443070036479109,1.27362310792104E-5,184.962158203125,184.962158203125,5000.23291015625,5000.2685546875,50.2196323605822,19.7673212950148,1.54246628284454,0,0,0,200,182.248931884766,6,4,3,2.1514892578125,42.5219955444336,,,,,,,,,,,,,,,,
,3736806653.9855,184.486274719238,5000.12622070313,0.00443132033558562,1.22659922597377E-7,1,4.99626677034896,40.0298881530762,1.99148211823376,17.3799991607666,0.0500538332681456,0.00866663839176444,0.25,7.20407206709661E-6,0.00443911308832,1.25372131901483E-5,184.526611328125,184.526611328125,5000.01953125,5000.23291015625,49.6083988585437,19.7731613313072,1.54141676425934,0,0,0,200,181.88948059082,6,4,3,2.15011596679687,43.0107536315918,,,,,,,,,,,,,,,,
,3736806683.9665,183.986122131348,4999.99584960937,0.004439679296968,1.83458360569707E-7,1,4.99626677034896,40.0298881530762,1.99110947365725,17.3899997025728,0.0501397619167928,0.00868086809557385,0.25,7.14308437424904E-6,0.00444751623066884,1.25050937399336E-5,184.028121948242,184.028121948242,4999.98388671875,5000.0078125,49.6451353989476,19.7790248812166,1.54048788547516,0,0,0,200,181.433822631836,6,4,3,2.14187622070313,43.49951171875,,,,,,,,,,,,,,,,
,3736806713.936,183.498893737793,5000.23901367188,0.00444827123063185,1.7289847892342E-7,1,4.99626677034896,40.0298881530762,1.99113485376278,17.3799991607666,0.050237377176205,0.00869987228400675,0.25,7.31924943636915E-6,0.00445615174329083,1.27105481787276E-5,183.539932250977,183.539932250977,5000.23291015625,5000.2451171875,49.5833867459283,19.7767372701981,1.53970158100128,0,0,0,200,180.943771362305,6,4,3,2.14340209960938,43.0107536315918,,,,,,,,,,,,,,,,
,3736806743.9145,182.997177124023,5000.2568359375,0.00445668948063409,1.39403129159003E-7,1,4.99626677034896,40.0298881530762,1.99133245623697,17.3899997025728,0.0503380925248682,0.00871396909540904,0.25,7.02636070641072E-6,0.00446461471124147,1.24466782440932E-5,183.038101196289,183.038101196289,5000.2568359375,5000.2568359375,49.8718076695245,19.7808711939714,1.53856801986694,0,0,0,200,180.434051513672,6,4,3,2.14096069335938,42.5219955444336,,,,,,,,,,,,,,,,
,3736806773.8935,182.498779296875,5000.23291015625,0.00446507335935638,9.9088724525548E-8,1,4.99626677034896,40.0298881530762,1.99127513059818,17.3799991607666,0.0504309725444538,0.00873463207264113,0.25,7.41437791029507E-6,0.00447304225238933,1.28649783635002E-5,182.542816162109,182.542816162109,5000.23291015625,5000.23291015625,49.9171421236399,19.7786868272396,1.53746557235718,0,0,0,200,179.937896728516,6,4,3,2.1405029296875,43.0107536315918,,,,,,,,,,,,,,,,
,3736806808.8685,181.914588928223,5000.2509765625,0.00447510094501984,1.51506976853724E-7,1,4.99626677034896,40.0298881530762,1.99173688565739,17.3799991607666,0.0505557851323922,0.00875614956330759,0.25,7.39956876226386E-6,0.00448312197844085,1.28853576900059E-5,181.961120605469,181.961120605469,5000.2451171875,5000.2568359375,50.1430327656976,19.771135249349,1.53609526157379,0,0,0,200,179.348663330078,6,4,3,2.14569091796875,43.0107536315918,,,,,,,,,,,,,,,,
,3736806833.845,181.494400024414,5000.12060546875,0.00448235461574335,1.71399300595636E-7,1,4.99626677034896,40.0298881530762,1.99139341045874,17.3799991607666,0.0506297493874154,0.00876865470629942,0.25,7.36871905368891E-6,0.00449041327321976,1.28800250800521E-5,181.536148071289,181.536148071289,4999.99609375,5000.2451171875,50.1234920527168,19.7737872772514,1.53540277481079,0,0,0,200,178.939697265625,6,4,3,2.14981079101562,42.0332374572754,,,,,,,,,,,,,,,,
,3736806868.817,180.915321350098,5000.24487304687,0.00449214563348609,1.58161546798349E-7,1,4.99626677034896,40.0298881530762,1.9916639929209,17.3799991607666,0.0507470924670621,0.00879013107271025,0.25,7.46084179679894E-6,0.00450025563489754,1.3007571426619E-5,180.961807250977,180.961807250977,5000.22119140625,5000.2685546875,49.2676088241591,19.7686165290141,1.53418338298798,0,0,0,200,178.361038208008,6,4,3,2.14080810546875,43.49951171875,,,,,,,,,,,,,,,,
,3736806893.8015,180.499908447266,5000.25073242188,0.00449893419285615,1.47930770135328E-7,1,4.99626677034896,40.0298881530762,1.99156765357139,17.3799991607666,0.0508215178117758,0.00880421248588125,0.25,7.55764763773491E-6,0.00450708058003466,1.3129747623098E-5,180.538589477539,180.538589477539,5000.23291015625,5000.2685546875,49.8319446150437,19.767455215322,1.53348636627197,0,0,0,200,177.949737548828,6,4,3,2.14767456054687,42.5219955444336,,,,,,,,,,,,,,,,
,3736806923.782,179.99585723877,5000.16748046875,0.00450758987014777,1.32307663807945E-7,1,4.99626677034896,40.0298881530762,1.99158300651665,17.3799991607666,0.0509193334506217,0.00882516225808739,0.25,7.89585174885551E-6,0.00451578090947637,1.34998738966551E-5,180.036514282227,180.036514282227,5000.04296875,5000.2919921875,49.6584230837745,19.7697691376313,1.53237783908844,0,0,0,200,177.451965332031,6,4,3,2.1502685546875,41.055721282959,,,,,,,,,,,,,,,,
,3736806958.752,179.479911804199,5000.22094726562,0.0045174553181514,1.09176990968415E-7,1,4.99626677034896,40.0298881530762,1.99151398362351,17.3799991607666,0.0510291055421811,0.00884615458554875,0.25,8.06099821597275E-6,0.00452569414366928,1.36988734560543E-5,179.521957397461,179.521957397461,5000.208984375,5000.23291015625,50.0687780563707,19.7673468478422,1.53116202354431,0,0,0,200,176.755340576172,6,4,3,2.1368408203125,43.0107536315918,,,,,,,,,,,,,,,,
,3736806988.7225,178.964584350586,5000.208984375,0.0045259796011186,2.15619792456218E-7,1,4.99626677034896,40.0298881530762,1.99128277512984,17.3799991607666,0.0511197514128036,0.00886387605329035,0.25,8.22738607594658E-6,0.00453426375011337,1.3897685232609E-5,179.008056640625,179.008056640625,5000.208984375,5000.208984375,49.5771337177745,19.7677603459905,1.53014719486237,0,0,0,200,176.222412109375,6,4,3,2.13836669921875,42.5219955444336,,,,,,,,,,,,,,,,
,3736807018.696,178.457885742187,5000.208984375,0.00453472628328383,1.4650330100948E-7,1,4.99626677034896,40.0298881530762,1.99172045736658,17.3799991607666,0.0512293128575741,0.00888452172283926,0.25,8.36370096954025E-6,0.00454305571554754,1.40665424908607E-5,178.49870300293,178.49870300293,5000.208984375,5000.208984375,50.2962319554669,19.7679143156835,1.52917647361755,0,0,0,200,175.741561889648,6,4,3,2.1441650390625,43.0107536315918,,,,,,,,,,,,,,,,
,3736807048.6755,177.953422546387,5000.21533203125,0.00454373175587111,1.43865122644448E-7,1,4.99626677034896,40.0298881530762,1.99161598950285,17.3899997025728,0.0513294413147083,0.00889813853463273,0.25,8.03685197002493E-6,0.004552107418988,1.37718689325091E-5,177.994842529297,177.994842529297,5000.173828125,5000.2568359375,49.768632704986,19.7728245741103,1.52817285060883,0,0,0,200,175.275680541992,6,4,3,2.13790893554687,43.0107536315918,,,,,,,,,,,,,,,,
,3736807078.663,177.458930969238,5000.21533203125,0.00455238452050744,1.72996045182088E-7,1,4.99626677034896,40.0298881530762,1.99165601699596,17.3799991607666,0.0514278796781931,0.00891890467137134,0.25,8.34910979412211E-6,0.0045608043998991,1.41168649151279E-5,177.499572753906,177.499572753906,5000.19775390625,5000.23291015625,49.9296481799476,19.7698031813349,1.52696084976196,0,0,0,200,174.784652709961,6,4,3,2.1466064453125,42.5219955444336,,,,,,,,,,,,,,,,
,3736807116.678,176.836372301305,5000.23291015625,,,2,,,,17.4660002011657,,,,,,,176.836372301305,176.836372301305,5000.23291015625,5000.23291015625,,,1.52594554424286,,,,,174.172668457031,0,0,0,0.041046142578125,40.0782012939453,,,,,,,,,,,,,,,,
touchdown = 9.75000020116568 mm,3736807135.1485,176.513244628906,5000.23291015625,0.00456955693047004,1.65692433260584E-7,1,4.99626677034896,40.0298881530762,2.00310219898541,17.4499992281198,0.0519066693485087,0.00898984271187427,0.25,7.30570830843047E-6,0.00457806465584579,1.31345222628105E-5,176.513244628906,176.513244628906,5000.23291015625,5000.23291015625,49.4708322391591,19.7648042322387,1.52514314651489,0,0,0,200,173.882553100586,6,4,3,2.17391967773438,40.5669593811035,,,,,,,,,,,,,,,,
,3736807138.5955,176.456855773926,5000.23901367188,0.00457189461131624,1.77744350599099E-7,1,4.99626677034896,40.0298881530762,2.00302183180416,17.4499992281198,0.0519309950755936,0.00899576183905847,0.25,7.45280265383111E-6,0.00458040976041096,1.32873492380987E-5,176.502502441406,176.502502441406,5000.23291015625,5000.2451171875,49.7756673616591,19.7676431089559,1.52483355998993,0,0,0,200,173.790969848633,6,4,3,2.176513671875,41.5444793701172,,,,,,,,,,,,,,,,
,3736807168.5705,175.95783996582,5000.2509765625,0.00458003037021526,1.53518583820249E-7,1,4.99626677034896,40.0298881530762,2.0028842339964,17.4499992281198,0.052020788086349,0.00900860070113002,0.25,7.21195120680569E-6,0.00458858978815591,1.30785221324931E-5,175.998947143555,175.998947143555,5000.2451171875,5000.2568359375,49.5607195188706,19.7684271968178,1.52395784854889,0,0,0,200,173.290679931641,6,4,3,2.17514038085938,41.5444793701172,,,,,,,,,,,,,,,,
,3736807198.544,175.455581665039,5000.22705078125,0.00458936093707774,1.28445089898837E-7,1,4.99626677034896,40.0298881530762,2.00253050827127,17.4499992281198,0.0521182801734048,0.00902584771019575,0.25,7.23540042405344E-6,0.00459796671988758,1.31364267212359E-5,175.497192382813,175.497192382813,5000.208984375,5000.2451171875,49.9577868066399,19.7759247047353,1.52293336391449,0,0,0,200,172.793334960938,6,4,3,2.17666625976562,41.5444793701172,,,,,,,,,,,,,,,,
,3736807228.5225,174.960113525391,5000.2509765625,0.00459811526417179,1.25559952746972E-7,1,4.99626677034896,40.0298881530762,2.00255787696646,17.4499992281198,0.0522178235379272,0.00904834226560724,0.25,7.67622754504923E-6,0.00460676541518142,1.36117223726449E-5,175.001480102539,175.001480102539,5000.2451171875,5000.2568359375,49.7037575378899,19.7721546285569,1.52176702022552,0,0,0,200,172.289581298828,6,4,3,2.17666625976562,42.0332374572754,,,,,,,,,,,,,,,,
,3736807258.5065,174.457710266113,5000.13818359375,0.00460733989050465,1.55119061888953E-7,1,4.99626677034896,40.0298881530762,2.00236535967003,17.4499992281198,0.0523186973684578,0.00906239225826577,0.25,7.37558641819037E-6,0.00461603665870038,1.33453493012628E-5,174.499389648438,174.499389648438,5000.01953125,5000.2568359375,49.8335078720822,19.7733772891493,1.52066624164581,0,0,0,200,171.800384521484,6,4,3,2.17864990234375,42.5219955444336,,,,,,,,,,,,,,,,
,3736807288.5345,173.954025268555,5000.013671875,0.00461584260670204,2.92495274658392E-7,1,4.99626677034896,40.0298881530762,2.00230958580007,17.4499992281198,0.0524138495485609,0.00908091380514631,0.25,7.54047388462376E-6,0.00462458410717987,1.35447895897286E-5,173.995635986328,173.995635986328,5000.0078125,5000.01953125,49.7037575378899,19.7762782358125,1.51965498924255,0,0,0,200,171.304260253906,6,4,3,2.17788696289062,43.49951171875,,,,,,,,,,,,,,,,
,3736807318.4475,173.45645904541,5000.03125,0.0046254135524219,1.91767551246595E-7,1,4.99626677034896,40.0298881530762,2.00235653404355,17.4499992281198,0.052523622870584,0.00910233875876313,0.25,7.73875852233276E-6,0.00463420142294422,1.37790782300523E-5,173.495422363281,173.495422363281,5000.03125,5000.03125,49.7193901082745,19.7734209534968,1.51857817173004,0,0,0,200,170.807754516602,6,4,3,2.17559814453125,42.5219955444336,,,,,,,,,,,,,,,,
,3736807348.4325,172.957099914551,5000.24487304687,0.00463537489590058,1.06582104479644E-6,1,4.99626677034896,40.0298881530762,2.00228496326786,17.4499992281198,0.0526376706141175,0.00910771488047665,0.25,6.50183825485213E-6,0.00464421187198412,1.25763099547014E-5,172.997955322266,172.997955322266,5000.23291015625,5000.2568359375,49.6818719393514,19.7756796972567,1.51772618293762,0,0,0,200,170.317123413086,6,4,3,2.17742919921875,42.0332374572754,,,,,,,,,,,,,,,,
,3736807378.398,172.456474304199,5000.14404296875,0.0046438147530541,1.56180931736544E-7,1,4.99626677034896,40.0298881530762,2.00229657708473,17.4499992281198,0.0527318164791434,0.00913786146395846,0.25,7.67474851972627E-6,0.00465269485869213,1.37863327221187E-5,172.498321533203,172.498321533203,5000.01953125,5000.2685546875,49.4911545806591,19.776946763366,1.51661992073059,0,0,0,200,169.811080932617,6,4,3,2.17941284179687,43.0107536315918,,,,,,,,,,,,,,,,
,3736807408.3965,171.958892822266,5000.30395507812,0.00465317353061991,2.01850074684275E-7,1,4.99626677034896,40.0298881530762,2.0022719707261,17.4499992281198,0.0528366524202339,0.00916286734635943,0.25,8.25112192928157E-6,0.00466209912715706,1.44000389718231E-5,172.004531860352,172.004531860352,5000.2919921875,5000.31591796875,49.9827989192553,19.775653870146,1.51562643051147,0,0,0,200,169.328079223633,6,4,3,2.1771240234375,43.9882698059082,,,,,,,,,,,,,,,,
,3736807438.369,171.460647583008,5000.2744140625,0.00466226767190978,1.80951693958348E-7,1,4.99626677034896,40.0298881530762,2.00232715677337,17.4499992281198,0.0529425109259964,0.00917590805604761,0.25,7.78857713820517E-6,0.00467123966113436,1.39728132690266E-5,171.498901367187,171.498901367187,5000.16162109375,5000.38720703125,49.8163120446591,19.7709211612019,1.51458358764648,0,0,0,200,168.83154296875,6,4,3,2.178955078125,43.49951171875,,,,,,,,,,,,,,,,
,3736807468.3365,170.956169128418,5000.1796875,0.00467146809144386,9.26142613887933E-8,1,4.99626677034896,40.0298881530762,2.00287222444375,17.4499992281198,0.0530603324973269,0.00920058791384601,0.25,8.14334323763602E-6,0.00468048595075761,1.43652211464297E-5,170.999221801758,170.999221801758,5000.16162109375,5000.19775390625,50.0750310845245,19.7655049312211,1.51351642608643,0,0,0,200,168.329238891602,6,4,3,2.17681884765625,42.5219955444336,,,,,,,,,,,,,,,,
,3736807498.3015,170.465881347656,5000.38720703125,0.00468078279130714,3.29944887111668E-7,1,4.99626677034896,40.0298881530762,2.00296188585003,17.4499992281198,0.0531676525525162,0.00922554583064052,0.25,8.67798352563405E-6,0.00468984569518399,1.49376118006145E-5,170.507186889648,170.507186889648,5000.38720703125,5000.38720703125,49.8749341836014,19.7662392392741,1.51245200634003,0,0,0,200,167.838073730469,6,4,3,2.17544555664062,43.49951171875,,,,,,,,,,,,,,,,
,3736807528.282,169.956993103027,5000.29833984375,0.0046902944325064,1.71272237913719E-7,1,4.99626677034896,40.0298881530762,2.00259754474191,17.4499992281198,0.0532678910251555,0.00923641558561474,0.25,8.11260496013035E-6,0.00469940528065485,1.44093539313197E-5,169.998886108398,169.998886108398,5000.173828125,5000.4228515625,49.9679479773899,19.7724080953457,1.51154041290283,0,0,0,200,167.327896118164,6,4,3,2.17636108398438,42.0332374572754,,,,,,,,,,,,,,,,
,3736807558.314,169.461441040039,5000.30419921875,0.00469997569104106,1.6405232158458E-7,1,4.99626677034896,40.0298881530762,2.00236701147882,17.4499992281198,0.0533716411289066,0.00925845240604111,0.25,8.45033585666129E-6,0.00470913285288764,1.4785836606107E-5,169.498397827148,169.498397827148,5000.173828125,5000.4345703125,49.9233951517937,19.7705946133748,1.51059532165527,0,0,0,200,166.836288452148,6,4,3,2.16354370117187,43.0107536315918,,,,,,,,,,,,,,,,
,3736807588.228,168.962310791016,5000.185546875,0.00470932576634573,1.786526210953E-7,1,4.99626677034896,40.0298881530762,2.00211200175564,17.4499992281198,0.0534719545194402,0.00927408878332894,0.25,8.29078818755799E-6,0.00471852946244878,1.46641281435007E-5,169.002777099609,169.002777099609,5000.185546875,5000.185546875,49.8186569302168,19.7769971260982,1.50947570800781,0,0,0,200,166.331344604492,6,4,3,2.1783447265625,42.5219955444336,,,,,,,,,,,,,,,,
,3736807618.2195,168.469268798828,5000.41674804687,0.00471887480351736,8.69599784985299E-8,1,4.99626677034896,40.0298881530762,2.00215420837339,17.4499992281198,0.0535814508738769,0.00929497651625218,0.25,8.44437565647648E-6,0.00472812465413568,1.48564431512447E-5,168.510620117187,168.510620117187,5000.41064453125,5000.4228515625,49.8436690428322,19.7760208565963,1.50858449935913,0,0,0,200,165.832473754883,6,4,3,2.15499877929687,41.5444793701172,,,,,,,,,,,,,,,,
,3736807648.2035,167.965339660645,5000.4228515625,0.00472814425646931,1.33964477779518E-7,1,4.99626677034896,40.0298881530762,2.00237753934855,17.4499992281198,0.0536923893459702,0.00931619066664947,0.25,8.6030680055962E-6,0.00473744030615236,1.50543904203677E-5,168.005676269531,168.005676269531,5000.38720703125,5000.45849609375,49.690469853063,19.7677315879549,1.50737917423248,0,0,0,200,165.341720581055,6,4,3,2.15560913085938,42.5219955444336,,,,,,,,,,,,,,,,
,3736807678.168,167.466972351074,5000.39892578125,0.00473756426266014,1.18061091890795E-7,1,4.99626677034896,40.0298881530762,2.00226472797864,17.4499992281198,0.0537967529827404,0.00933455631574289,0.25,8.61598874900797E-6,0.00474690668301225,1.51065267766129E-5,167.507751464844,167.507751464844,5000.38720703125,5000.41064453125,49.7170452227168,19.7733431414388,1.50650501251221,0,0,0,200,164.838897705078,6,4,3,2.177734375,43.0107536315918,,,,,,,,,,,,,,,,
,3736807708.148,166.970001220703,5000.37524414063,0.00474717126311433,1.41107947049693E-7,1,4.99626677034896,40.0298881530762,2.00224760051778,17.4499992281198,0.0539055340288271,0.0093545460133665,0.25,8.70230226843684E-6,0.00475656023411536,1.52327191294123E-5,167.011596679687,167.011596679687,5000.3515625,5000.39892578125,49.8483588139476,19.7737948365147,1.5055183172226,0,0,0,200,164.342819213867,6,4,3,2.17788696289062,42.5219955444336,,,,,,,,,,,,,,,,
,3736807731.138,166.596629783514,5000.39892578125,,,2,,,,17.5459998790026,,,,,,,166.596629783514,166.596629783514,5000.39892578125,5000.39892578125,,,1.50479304790497,,,,,163.995391845703,0,0,0,0.0408935546875,39.5894432067871,,,,,,,,,,,,,,,,
touchdown = 9.82999987900257 mm,3736807749.6585,166.268936157227,5000.37548828125,0.00475932255377914,1.84750412743516E-7,1,4.99626677034896,40.0298881530762,1.99138031400249,17.5299998372793,0.0537625064090887,0.00934407153192596,0.25,9.91958253549777E-6,0.00476877287325814,1.65070830746129E-5,166.268936157227,166.268936157227,5000.37548828125,5000.37548828125,49.6552965696976,19.7707518044872,1.50400590896606,0,0,0,200,163.70344543457,6,4,3,2.12982177734375,41.055721282959,,,,,,,,,,,,,,,,
,3736807768.1135,165.964393615723,5000.38110351562,0.00476616453071723,1.91702831564153E-7,1,4.99626677034896,40.0298881530762,1.99143007359438,17.5400003790855,0.0538406532987413,0.00936132766610516,0.25,1.02329514825257E-5,0.00477564489067157,1.68471968161545E-5,166.005630493164,166.005630493164,5000.36328125,5000.39892578125,49.595892802236,19.7687319881246,1.50312781333923,0,0,0,200,163.334686279297,6,4,3,2.14141845703125,42.0332374572754,,,,,,,,,,,,,,,,
,3736807798.088,165.477127075195,5000.38720703125,0.00477560460219274,1.49965732055014E-7,1,4.99626677034896,40.0298881530762,1.99111593584255,17.5299998372793,0.0539392272801041,0.00938009506117883,0.25,1.03663678498167E-5,0.00478513052409364,1.70208685936022E-5,165.517349243164,165.517349243164,5000.37548828125,5000.39892578125,49.8577383561783,19.7756389159704,1.5023148059845,0,0,0,200,162.852447509766,6,4,3,2.13882446289062,42.0332374572754,,,,,,,,,,,,,,,,
,3736807828.0545,164.979637145996,5000.4169921875,0.00478481763516076,1.35292347030534E-7,1,4.99626677034896,40.0298881530762,1.99118529744885,17.5299998372793,0.0540449625566761,0.0094010303259707,0.25,1.05776726288388E-5,0.00479438909927773,1.72731843106781E-5,165.02522277832,165.02522277832,5000.37548828125,5000.45849609375,49.5529032336783,19.7762627512677,1.50136303901672,0,0,0,200,162.330688476562,6,4,3,2.13104248046875,42.5219955444336,,,,,,,,,,,,,,,,
,3736807858.026,164.482009887695,5000.39306640625,0.00479451525602184,2.24595944606823E-7,1,4.99626677034896,40.0298881530762,1.99168342051345,17.5299998372793,0.0541670277259193,0.00942628615939529,0.25,1.09167742752601E-5,0.00480413303698751,1.7654598097781E-5,164.523254394531,164.523254394531,5000.37548828125,5000.41064453125,49.7975529601976,19.767717818506,1.50031530857086,0,0,0,200,161.834030151367,6,4,3,2.12936401367187,42.0332374572754,,,,,,,,,,,,,,,,
,3736807888.0075,163.977851867676,5000.39306640625,0.00480442137312834,1.28067594586584E-7,1,4.99626677034896,40.0298881530762,1.99138206855556,17.5299998372793,0.0542720042678039,0.00944117749241046,0.25,1.06205365606875E-5,0.00481408711611481,1.74004299790789E-5,164.023559570313,164.023559570313,5000.37548828125,5000.41064453125,49.6146518866976,19.7720785650809,1.49926042556763,0,0,0,200,161.336807250977,6,4,3,2.13729858398438,43.0107536315918,,,,,,,,,,,,,,,,
,3736807917.9955,163.479339599609,5000.40478515625,0.00481429347518808,1.38091805424185E-7,1,4.99626677034896,40.0298881530762,1.99127363399273,17.5299998372793,0.0543814908070161,0.00945735134857569,0.25,1.03669047380167E-5,0.00482400672298012,1.71889565195734E-5,163.520278930664,163.520278930664,5000.39892578125,5000.41064453125,49.7373675642168,19.777127638394,1.49841463565826,0,0,0,200,160.841918945313,6,4,3,2.13027954101562,42.5219955444336,,,,,,,,,,,,,,,,
,3736807947.959,162.977882385254,5000.39892578125,0.0048240988806271,1.10276201301374E-7,1,4.99626677034896,40.0298881530762,1.99142877283119,17.5299998372793,0.0544955054686921,0.00948374202292247,0.25,1.09227841496189E-5,0.00483385848778835,1.77890888948095E-5,163.022796630859,163.022796630859,5000.39892578125,5000.39892578125,50.0422026867168,19.7699663795323,1.49743342399597,0,0,0,200,160.354843139648,6,4,3,2.13119506835938,42.5219955444336,,,,,,,,,,,,,,,,
,3736807977.933,162.482902526855,5000.2509765625,0.00483399030692157,1.49982695380795E-7,1,4.99626677034896,40.0298881530762,1.99129323641065,17.5299998372793,0.0546041349028698,0.0095019046140545,0.25,1.08523616875731E-5,0.00484379695351636,1.77617790281066E-5,162.524826049805,162.524826049805,5000.12646484375,5000.37548828125,49.8593016132168,19.7748034440507,1.49621200561523,0,0,0,200,159.851715087891,6,4,3,2.13027954101562,42.5219955444336,,,,,,,,,,,,,,,,
,3736808007.9235,161.981437683105,5000.16772460937,0.00484414088254974,1.91282147995603E-7,1,4.99626677034896,40.0298881530762,1.99116244851002,17.5299998372793,0.0547151812887374,0.0095242271733139,0.25,1.11030714448612E-5,0.00485399495975445,1.80573993088369E-5,162.022109985352,162.022109985352,5000.16162109375,5000.173828125,49.9890519474091,19.7752451896722,1.49539053440094,0,0,0,200,159.349212646484,6,4,3,2.13836669921875,42.5219955444336,,,,,,,,,,,,,,,,
,3736808037.883,161.478271484375,5000.41064453125,0.00485431703333168,1.23498566674562E-7,1,4.99626677034896,40.0298881530762,1.99104951610791,17.5299998372793,0.0548274037068363,0.00954415723249002,0.25,1.11301732284777E-5,0.00486421897293183,1.81294986526146E-5,161.520004272461,161.520004272461,5000.41064453125,5000.41064453125,49.7827020183322,19.7754329904428,1.49434864521027,0,0,0,200,158.861511230469,6,4,3,2.14202880859375,43.49951171875,,,,,,,,,,,,,,,,
,3736808067.87,160.981002807617,5000.357421875,0.00486349576870619,1.79821035049902E-7,1,4.99626677034896,40.0298881530762,1.99115406121435,17.5400003790855,0.0549340790117545,0.00956297426831216,0.25,1.11422776190007E-5,0.00487344319850323,1.81851795814713E-5,161.023544311523,161.023544311523,5000.3515625,5000.36328125,49.8155304161399,19.7795313323825,1.49332356452942,0,0,0,200,158.353118896484,6,4,3,2.138671875,43.0107536315918,,,,,,,,,,,,,,,,
,3736808097.833,160.479949951172,5000.16186523438,0.00487380091570635,1.98512719906652E-7,1,4.99626677034896,40.0298881530762,1.99130458271149,17.5299998372793,0.0550544072016886,0.00958592264984577,0.25,1.13070886410995E-5,0.00488379608518503,1.83961440196512E-5,160.516891479492,160.516891479492,5000.14990234375,5000.173828125,49.8210018157745,19.7705709769995,1.49222493171692,0,0,0,200,157.866500854492,6,4,3,2.12966918945313,43.0107536315918,,,,,,,,,,,,,,,,
,3736808127.8295,159.976142883301,5000.38720703125,0.00488465642502076,1.118158034131E-7,1,4.99626677034896,40.0298881530762,1.99114993922069,17.5299998372793,0.055173385426822,0.00960587088257086,0.25,1.12349809828988E-5,0.0048947009208212,1.83710967344636E-5,160.018661499023,160.018661499023,5000.37548828125,5000.39892578125,49.8155304161399,19.7776200950473,1.49131000041962,0,0,0,200,157.364929199219,6,4,3,2.142333984375,43.49951171875,,,,,,,,,,,,,,,,
,3736808157.7955,159.483192443848,5000.40502929687,0.00489394228215439,2.19803420872081E-7,1,4.99626677034896,40.0298881530762,1.99193150191946,17.5400003790855,0.0552975187204959,0.00963765138104378,0.25,1.20987948801021E-5,0.00490403088369743,1.92813554834279E-5,159.524948120117,159.524948120117,5000.37548828125,5000.4345703125,49.6857800819476,19.7616482462037,1.49028646945953,0,0,0,200,156.868316650391,6,4,3,2.13851928710938,43.0107536315918,,,,,,,,,,,,,,,,
,3736808187.764,158.976051330566,5000.4228515625,0.00490462566016199,1.59918257200272E-7,1,4.99626677034896,40.0298881530762,1.99165008213231,17.5400003790855,0.055411288749574,0.00965626261684742,0.25,1.19883846712184E-5,0.00491476338105853,1.92187531418281E-5,159.021179199219,159.021179199219,5000.4228515625,5000.4228515625,49.7115738230822,19.7687603571603,1.48906004428864,0,0,0,200,156.374893188477,6,4,3,2.13821411132813,41.5444793701172,,,,,,,,,,,,,,,,
,3736808217.735,158.475517272949,5000.28637695313,0.00491492811427261,1.92733810037979E-7,1,4.99626677034896,40.0298881530762,1.99161588073019,17.5299998372793,0.0555277802776273,0.00967233219855903,0.25,1.16179223023007E-5,0.00492511415700102,1.88950182835876E-5,158.51692199707,158.51692199707,5000.185546875,5000.38720703125,50.1954018764861,19.7695512964064,1.48808538913727,0,0,0,200,155.874603271484,6,4,3,2.14691162109375,43.0107536315918,,,,,,,,,,,,,,,,
,3736808247.7215,157.977897644043,5000.40502929687,0.0049252996756099,2.3229781487757E-7,1,4.99626677034896,40.0298881530762,1.99160195657198,17.5400003790855,0.0556451335257405,0.0096912627844261,0.25,1.14802530357139E-5,0.00493553364275618,1.88049101328215E-5,158.018310546875,158.018310546875,5000.38720703125,5000.4228515625,50.0758127130438,19.7719347057656,1.48702263832092,0,0,0,200,155.381576538086,6,4,3,2.13897705078125,42.5219955444336,,,,,,,,,,,,,,,,
,3736808277.7375,157.476295471191,5000.44067382812,0.00493560941693819,2.10651268519263E-7,1,4.99626677034896,40.0298881530762,1.99150045788564,17.5299998372793,0.055758898728865,0.00971290634799359,0.25,1.16284868505673E-5,0.00494589091435424,1.90019185444632E-5,157.51676940918,157.51676940918,5000.4345703125,5000.44677734375,50.0218803452168,19.7698537675584,1.48604953289032,0,0,0,200,154.879867553711,6,4,3,2.13790893554687,43.0107536315918,,,,,,,,,,,,,,,,
,3736808307.6795,156.976463317871,5000.39892578125,0.00494605684661839,2.38917373762384E-7,1,4.99626677034896,40.0298881530762,1.99151281896698,17.5400003790855,0.0558772208593159,0.00973549607237349,0.25,1.17898010788532E-5,0.00495638599381727,1.9212580452221E-5,157.015686035156,157.015686035156,5000.38720703125,5000.41064453125,49.7983345887168,19.7701942580077,1.48499631881714,0,0,0,200,154.383651733398,6,4,3,2.13897705078125,41.5444793701172,,,,,,,,,,,,,,,,
,3736808350.701,156.27386337728,5000.37548828125,,,2,,,,17.6259995568395,,,,,,,156.27386337728,156.27386337728,5000.37548828125,5000.37548828125,,,1.48368310928345,,,,,153.698608398438,0,0,0,0.04150390625,39.5894432067871,,,,,,,,,,,,,,,,
touchdown = 9.90999955683947 mm,3736808369.1795,155.945465087891,5000.4345703125,0.0049673890835411,1.75565583881893E-7,1,4.99626677034896,40.0298881530762,2.00310637726166,17.6100004464388,0.0564308767062413,0.0098239061582909,0.25,1.10826306541289E-5,0.00497781744351229,1.86061569132404E-5,155.945465087891,155.945465087891,5000.4345703125,5000.4345703125,49.629502828563,19.760770330087,1.48262667655945,0,0,0,200,153.405670166016,6,4,3,2.17239379882813,42.0332374572754,,,,,,,,,,,,,,,,
,3736808397.589,155.477561950684,5000.38720703125,0.00497851637455274,2.33007437577082E-7,1,4.99626677034896,40.0298881530762,2.00274379096032,17.6100004464388,0.056548741267269,0.00983893180152634,0.25,1.06057731281948E-5,0.00498899296387809,1.81775436879683E-5,155.517822265625,155.517822265625,5000.37548828125,5000.39892578125,49.8038059883514,19.7657580205272,1.48166537284851,0,0,0,200,152.901290893555,6,4,3,2.1771240234375,41.055721282959,,,,,,,,,,,,,,,,
,3736808427.5755,154.964195251465,5000.28662109375,0.00498857330514376,5.08389002654237E-7,1,4.99626677034896,40.0298881530762,2.00257753067102,17.6100004464388,0.0566581102753808,0.0098620932126725,0.25,1.09444987279343E-5,0.00499909690677433,1.85682459161042E-5,155.005325317383,155.005325317383,5000.19775390625,5000.37548828125,49.6857800819476,19.7688790577162,1.48075568675995,0,0,0,200,152.438217163086,6,4,3,2.176513671875,42.0332374572754,,,,,,,,,,,,,,,,
,3736808457.55,154.478050231934,5000.4287109375,0.00499977767945261,2.16115902238152E-7,1,4.99626677034896,40.0298881530762,2.00241936922702,17.6100004464388,0.0567810722246223,0.00988535376178176,0.25,1.1093474116519E-5,0.0050103495449564,1.87691196767408E-5,154.519012451172,154.519012451172,5000.4228515625,5000.4345703125,49.6123070011399,19.7700633730609,1.47971713542938,0,0,0,200,151.929779052734,6,4,3,2.17819213867187,42.5219955444336,,,,,,,,,,,,,,,,
,3736808487.5265,153.982971191406,5000.2685546875,0.00501005858889858,1.83518138199892E-7,1,4.99626677034896,40.0298881530762,2.00241773546336,17.6100004464388,0.0568977375859237,0.00990766404697382,0.25,1.12517649062876E-5,0.0050206771353847,1.89790398047945E-5,154.02734375,154.02734375,5000.13818359375,5000.39892578125,49.8389792717168,19.770487945266,1.4786821603775,0,0,0,200,151.419998168945,6,4,3,2.17529296875,41.5444793701172,,,,,,,,,,,,,,,,
,3736808517.508,153.481323242187,5000.15576171875,0.00502102038703368,1.9347439155751E-7,1,4.99626677034896,40.0298881530762,2.00255210389139,17.6100004464388,0.057026365177856,0.00992879581616285,0.25,1.11318795457089E-5,0.00503168774644117,1.89122175782085E-5,153.525283813477,153.525283813477,5000.14990234375,5000.16162109375,49.717826851236,19.7686095596174,1.47767698764801,0,0,0,200,150.921096801758,6,4,3,2.17559814453125,42.5219955444336,,,,,,,,,,,,,,,,
,3736808547.4835,152.982933044434,5000.39892578125,0.00503150469297158,1.11386525533848E-7,1,4.99626677034896,40.0298881530762,2.00270370118713,17.6100004464388,0.0571495128597484,0.00995219275668028,0.25,1.12857644315149E-5,0.00504221918523432,1.91192863207511E-5,153.025131225586,153.025131225586,5000.38720703125,5000.41064453125,49.9984314896399,19.7662372138001,1.47640824317932,0,0,0,200,150.417083740234,6,4,3,2.17849731445313,42.5219955444336,,,,,,,,,,,,,,,,
,3736808577.4645,152.485771179199,5000.37548828125,0.00504304290089692,2.65794392251367E-7,1,4.99626677034896,40.0298881530762,2.00248899269158,17.6100004464388,0.0572750086891362,0.00997405948556854,0.25,1.1275870012256E-5,0.00505380688871574,1.91642953306336E-5,152.525909423828,152.525909423828,5000.37548828125,5000.37548828125,49.8663362698899,19.7683451924403,1.47550797462463,0,0,0,200,149.933639526367,6,4,3,2.17788696289062,43.49951171875,,,,,,,,,,,,,,,,
,3736808607.436,151.980804443359,5000.15600585937,0.00505361803008551,2.47244275379877E-7,1,4.99626677034896,40.0298881530762,2.00226365065191,17.6100004464388,0.0573888788369296,0.00999615322178105,0.25,1.1455137968918E-5,0.00506442946518217,1.93984911956155E-5,152.024108886719,152.024108886719,5000.13818359375,5000.173828125,49.8858769828707,19.773963219933,1.47450685501099,0,0,0,200,149.4267578125,6,4,3,2.17483520507813,42.5219955444336,,,,,,,,,,,,,,,,
,3736808637.402,151.477935791016,5000.37524414063,0.00506448787997478,1.85591438921158E-7,1,4.99626677034896,40.0298881530762,2.00241454263511,17.6100004464388,0.0575163035530624,0.0100208485116434,0.25,1.16552550903349E-5,0.00507534716406525,1.96544287200452E-5,151.519546508789,151.519546508789,5000.36328125,5000.38720703125,49.8913483825053,19.7747308470393,1.47331774234772,0,0,0,200,148.933532714844,6,4,3,2.17544555664062,43.0107536315918,,,,,,,,,,,,,,,,
,3736808667.374,150.984580993652,5000.14404296875,0.00507552962345257,1.99192713176883E-7,1,4.99626677034896,40.0298881530762,2.00228098849854,17.6100004464388,0.0576377072938213,0.0100456845659655,0.25,1.19576278905073E-5,0.00508643640290304,2.00129318703645E-5,151.026748657227,151.026748657227,5000.13818359375,5000.14990234375,50.2352649309669,19.7745769108251,1.47221446037292,0,0,0,200,148.427627563477,6,4,3,2.17941284179687,44.9657897949219,,,,,,,,,,,,,,,,
,3736808697.3635,150.478256225586,5000.38696289063,0.00508670385469502,2.27942860932734E-7,1,4.99626677034896,40.0298881530762,2.00228236229188,17.6100004464388,0.0577647821561893,0.0100686624005314,0.25,1.2015488931597E-5,0.00509765934155726,2.01281718064129E-5,150.520812988281,150.520812988281,5000.36328125,5000.41064453125,50.3173359254861,19.7746660889937,1.47113180160522,0,0,0,200,147.937850952148,6,4,3,2.17376708984375,42.5219955444336,,,,,,,,,,,,,,,,
,3736808727.332,149.978202819824,5000.30419921875,0.0050976919894535,2.35084011601817E-7,1,4.99626677034896,40.0298881530762,2.0024599785692,17.6100004464388,0.0578938471005939,0.0100964062896938,0.25,1.24504628016362E-5,0.00510869477429253,2.06211259248956E-5,150.019683837891,150.019683837891,5000.19775390625,5000.41064453125,49.8069325024283,19.7749593816149,1.46997618675232,0,0,0,200,147.440246582031,6,4,3,2.17758178710938,43.0107536315918,,,,,,,,,,,,,,,,
,3736808757.318,149.481468200684,5000.41088867188,0.00510871121006287,1.56297873391092E-7,1,4.99626677034896,40.0298881530762,2.00237149775714,17.6199991255999,0.0580165612956668,0.0101193907017073,0.25,1.25730990332596E-5,0.00511976159315764,2.0801425331411E-5,149.527450561523,149.527450561523,5000.38720703125,5000.4345703125,49.6099621155822,19.7745212025531,1.46883976459503,0,0,0,200,146.949066162109,6,4,3,2.17758178710938,42.5219955444336,,,,,,,,,,,,,,,,
,3736808787.2855,148.98299407959,5000.40478515625,0.00512004919120732,1.41820850631151E-7,1,4.99626677034896,40.0298881530762,2.00241083526613,17.6100004464388,0.0581469343762504,0.0101405924227278,0.25,1.24293057912215E-5,0.00513114827124403,2.07159501357387E-5,149.025390625,149.025390625,5000.39892578125,5000.41064453125,49.802242731313,19.7754540617156,1.46769714355469,0,0,0,200,146.448593139648,6,4,3,2.176513671875,43.0107536315918,,,,,,,,,,,,,,,,
,3736808817.2525,148.481307983398,5000.4287109375,0.00513137626463997,2.0985970092709E-7,1,4.99626677034896,40.0298881530762,2.00254704826978,17.6100004464388,0.0582796644048237,0.0101634360727615,0.25,1.23898208431344E-5,0.00514252389644985,2.0735849154499E-5,148.522766113281,148.522766113281,5000.4228515625,5000.4345703125,49.7850469038899,19.7717767049291,1.4666600227356,0,0,0,200,145.966842651367,6,4,3,2.176513671875,43.0107536315918,,,,,,,,,,,,,,,,
,3736808847.2265,147.978607177734,5000.44067382812,0.00514306878673402,3.05007591271731E-7,1,4.99626677034896,40.0298881530762,2.00256300968527,17.6100004464388,0.0584134008238297,0.0101854069619553,0.25,1.22609533270083E-5,0.00515426584771908,2.06674587379194E-5,148.020217895508,148.020217895508,5000.4345703125,5000.44677734375,49.5364890347745,19.77326889912,1.46569859981537,0,0,0,200,145.465530395508,6,4,3,2.17575073242187,42.5219955444336,,,,,,,,,,,,,,,,
,3736808877.2125,147.476470947266,5000.4404296875,0.00515395445367078,2.10826577114771E-7,1,4.99626677034896,40.0298881530762,2.00254741040589,17.6100004464388,0.0585357905362876,0.0102132222601206,0.25,1.27980512134521E-5,0.00516519794985646,2.12657444254723E-5,147.517837524414,147.517837524414,5000.41064453125,5000.47021484375,49.8249099583707,19.7742756611861,1.46425521373749,0,0,0,200,144.974136352539,6,4,3,2.17697143554687,42.0332374572754,,,,,,,,,,,,,,,,
,3736808907.207,146.976058959961,5000.41674804687,0.00516516831453401,2.89145077201849E-7,1,4.99626677034896,40.0298881530762,2.00259847352655,17.6100004464388,0.0586651700347171,0.0102338118151925,0.25,1.26138675195048E-5,0.00517645993542815,2.11421863003588E-5,147.018173217773,147.018173217773,5000.41064453125,5000.4228515625,49.5904214026014,19.7731071030063,1.46332228183746,0,0,0,200,144.466583251953,6,4,3,2.178955078125,43.0107536315918,,,,,,,,,,,,,,,,
,3736808937.1785,146.479026794434,5000.40502929687,0.00517680017311875,1.32094220108624E-7,1,4.99626677034896,40.0298881530762,2.00245236284009,17.6100004464388,0.0587927824426596,0.0102601612335299,0.25,1.29488828058889E-5,0.00518813969663979,2.15399941202171E-5,146.521469116211,146.521469116211,5000.38720703125,5000.4228515625,50.1836774486976,19.7724678587941,1.4622106552124,0,0,0,200,143.969650268555,6,4,3,2.1734619140625,43.49951171875,,,,,,,,,,,,,,,,
,3736808965.017,146.027366334528,5000.44677734375,,,2,,,,17.7260003182888,,,,,,,146.027366334528,146.027366334528,5000.44677734375,5000.44677734375,,,1.46130919456482,,,,,143.542419433594,0,0,0,0.037689208984375,39.1006851196289,,,,,,,,,,,,,,,,
touchdown = 10.0100003182888 mm,3736808983.5085,145.705413818359,5000.39892578125,0.00519263092529985,1.97406352550741E-7,1,4.99626677034896,40.0298881530762,1.99152298732731,17.7100002765656,0.0586651669896681,0.0102474201747354,0.25,1.37394315943013E-5,0.00520403928755664,2.24263620042803E-5,145.705413818359,145.705413818359,5000.39892578125,5000.39892578125,49.4583261828514,19.767266511571,1.46054303646088,0,0,0,200,143.245208740234,6,4,3,2.1392822265625,41.5444793701172,,,,,,,,,,,,,,,,
,3736808997.1055,145.476554870605,5000.2509765625,0.00519907762366856,2.22663327290127E-7,1,4.99626677034896,40.0298881530762,1.99169401812968,17.7100002765656,0.0587423200829434,0.0102644768177429,0.25,1.4043709745444E-5,0.00521051004680527,2.27623820541897E-5,145.521942138672,145.521942138672,5000.12646484375,5000.37548828125,49.768632704986,19.7657370331317,1.45998847484589,0,0,0,200,142.984100341797,6,4,3,2.12814331054687,42.5219955444336,,,,,,,,,,,,,,,,
,3736809027.1065,144.981338500977,5000.28051757812,0.00521012636738362,1.90669109047988E-7,1,4.99626677034896,40.0298881530762,1.99160060232316,17.7100002765656,0.0588646258052514,0.0102867761702965,0.25,1.41090438486218E-5,0.0052216053528612,2.28907312696652E-5,145.023162841797,145.023162841797,5000.185546875,5000.37548828125,49.7662878194283,19.7727286022609,1.45884203910828,0,0,0,200,142.493621826172,6,4,3,2.13958740234375,42.5219955444336,,,,,,,,,,,,,,,,
,3736809057.068,144.479545593262,5000.40478515625,0.00522199598025553,7.66873922399556E-7,1,4.99626677034896,40.0298881530762,1.99150644128608,17.7200008183718,0.0589973086192051,0.0103040983649058,0.25,1.35920945126398E-5,0.00523352447199944,2.24381505719093E-5,144.52180480957,144.52180480957,5000.39892578125,5000.41064453125,49.6099621155822,19.7729079446206,1.45773911476135,0,0,0,200,141.987426757812,6,4,3,2.14111328125,43.49951171875,,,,,,,,,,,,,,,,
,3736809087.0465,143.986991882324,5000.41064453125,0.00523332538387532,1.59288500515764E-7,1,4.99626677034896,40.0298881530762,1.99143878133749,17.7200008183718,0.059122257217386,0.0103342142437687,0.25,1.42888124846087E-5,0.00524489957726225,2.32008467599795E-5,144.02897644043,144.02897644043,5000.41064453125,5000.41064453125,49.5466502055245,19.7728460068592,1.45662772655487,0,0,0,200,141.50048828125,6,4,3,2.13958740234375,43.0107536315918,,,,,,,,,,,,,,,,
,3736809117.0185,143.483863830566,5000.15576171875,0.00524440256054093,2.06988771457814E-7,1,4.99626677034896,40.0298881530762,1.99223484720728,17.7100002765656,0.0592690635762796,0.0103665898467188,0.25,1.4848912753166E-5,0.00525602242498006,2.38278628786979E-5,143.525772094727,143.525772094727,5000.14990234375,5000.16162109375,49.9061993243707,19.7590804803067,1.45536482334137,0,0,0,200,140.995590209961,6,4,3,2.14492797851562,43.0107536315918,,,,,,,,,,,,,,,,
,3736809147.001,142.986297607422,5000.29223632812,0.00525673118732669,2.37722564785261E-7,1,4.99626677034896,40.0298881530762,1.99191469032589,17.7200008183718,0.0593996549277284,0.0103888303396701,0.25,1.47854575897382E-5,0.00526840015728587,2.38322626524809E-5,143.02815246582,143.02815246582,5000.173828125,5000.41064453125,49.8452322998707,19.7626854981283,1.45439600944519,0,0,0,200,140.497695922852,6,4,3,2.1466064453125,43.0107536315918,,,,,,,,,,,,,,,,
,3736809176.975,142.486030578613,5000.39892578125,0.00526887426225952,2.00605776395484E-7,1,4.99626677034896,40.0298881530762,1.99187392943861,17.7200008183718,0.0595352853395174,0.0104165486036526,0.25,1.51152023915745E-5,0.00528059120325372,2.42314029092456E-5,142.525543212891,142.525543212891,5000.36328125,5000.4345703125,49.781920389813,19.7656081340444,1.45306086540222,0,0,0,200,140.009750366211,6,4,3,2.13455200195313,43.0107536315918,,,,,,,,,,,,,,,,
,3736809206.9625,141.988609313965,5000.16186523438,0.00528034038988712,1.84485833275743E-7,1,4.99626677034896,40.0298881530762,1.99174841400022,17.7100002765656,0.0596623635267377,0.010433661063896,0.25,1.46602798604157E-5,0.0052921048537518,2.38434170124896E-5,142.031158447266,142.031158447266,5000.13818359375,5000.185546875,50.2368281880053,19.7695638952856,1.45202875137329,0,0,0,200,139.509338378906,6,4,3,2.14675903320313,42.5219955444336,,,,,,,,,,,,,,,,
,3736809236.9385,141.483642578125,5000.4228515625,0.00529220229455019,2.23425329566545E-7,1,4.99626677034896,40.0298881530762,1.99186220719793,17.7200008183718,0.0597990284634584,0.01046267371821,0.25,1.50829223547946E-5,0.00530401378367667,2.43371182821767E-5,141.529220581055,141.529220581055,5000.39892578125,5000.44677734375,49.5169483217937,19.7676204048934,1.45086145401001,0,0,0,200,139.019958496094,6,4,3,2.13882446289062,42.5219955444336,,,,,,,,,,,,,,,,
,3736809266.9145,140.98518371582,5000.15600585937,0.00530445264939332,1.29070311012226E-7,1,4.99626677034896,40.0298881530762,1.99151950842657,17.7200008183718,0.0599273988412097,0.0104879748400004,0.25,1.5312464541868E-5,0.00531631190585202,2.46380911944472E-5,141.026275634766,141.026275634766,5000.13818359375,5000.173828125,49.8725892980437,19.7708412192774,1.44976830482483,0,0,0,200,138.52116394043,6,4,3,2.13790893554687,43.0107536315918,,,,,,,,,,,,,,,,
,3736809296.871,140.484619140625,5000.44067382812,0.00531678618509864,1.94652515447407E-7,1,4.99626677034896,40.0298881530762,1.99157871511889,17.7100002765656,0.0600691259113397,0.0105100514830126,0.25,1.50636162661625E-5,0.00532869413427716,2.44607303892049E-5,140.53173828125,140.53173828125,5000.4345703125,5000.44677734375,49.8241283298514,19.7741703748374,1.4486163854599,0,0,0,200,138.0205078125,6,4,3,2.14920043945313,43.0107536315918,,,,,,,,,,,,,,,,
,3736809326.8575,139.985725402832,5000.173828125,0.0053288153590929,1.91132183077864E-7,1,4.99626677034896,40.0298881530762,1.99139644783689,17.7200008183718,0.0601994301165061,0.0105363734132072,0.25,1.53495629846597E-5,0.0053407701120553,2.48194478311055E-5,140.031661987305,140.031661987305,5000.173828125,5000.173828125,49.3707837886975,19.7756219875828,1.44755780696869,0,0,0,200,137.528350830078,6,4,3,2.14248657226562,42.5219955444336,,,,,,,,,,,,,,,,
,3736809356.837,139.483360290527,5000.29223632812,0.00534076550545534,2.04829991843894E-7,1,4.99626677034896,40.0298881530762,1.99149568472566,17.7200008183718,0.0603376150970018,0.0105599909077815,0.25,1.52834104144471E-5,0.00535276744274769,2.48262864327448E-5,139.524353027344,139.524353027344,5000.185546875,5000.39892578125,49.6951596241783,19.7729189695757,1.44627630710602,0,0,0,200,137.026931762695,6,4,3,2.1392822265625,43.49951171875,,,,,,,,,,,,,,,,
,3736809386.8115,138.983528137207,5000.4287109375,0.00535327726447189,2.41389169514382E-7,1,4.99626677034896,40.0298881530762,1.99152541094196,17.7200008183718,0.0604794850739998,0.0105882090721059,0.25,1.55580484675905E-5,0.00536532673175305,2.5176235303307E-5,139.028823852539,139.028823852539,5000.39892578125,5000.45849609375,49.7912999320437,19.7775480769912,1.44500494003296,0,0,0,200,136.532943725586,6,4,3,2.139892578125,43.49951171875,,,,,,,,,,,,,,,,
,3736809416.795,138.484909057617,5000.42260742188,0.00536521723451953,6.50317468823568E-8,1,4.99626677034896,40.0298881530762,1.99157452054406,17.7200008183718,0.0606164397879529,0.0106096865175795,0.25,1.53253250300017E-5,0.00537731358696542,2.50173498973276E-5,138.528594970703,138.528594970703,5000.41064453125,5000.4345703125,49.9452807503322,19.7789534284171,1.4437735080719,0,0,0,200,136.043655395508,6,4,3,2.13607788085938,42.0332374572754,,,,,,,,,,,,,,,,
,3736809446.771,137.983474731445,5000.27465820313,0.00537768880235498,1.86407550365844E-7,1,4.99626677034896,40.0298881530762,1.99152151572378,17.7100002765656,0.0607548911107151,0.0106407057962723,0.25,1.58899640350653E-5,0.00538983168877487,2.56597258335992E-5,138.029083251953,138.029083251953,5000.173828125,5000.37548828125,49.7600347912745,19.775310503259,1.4425482749939,0,0,0,200,135.547164916992,6,4,3,2.14859008789062,42.5219955444336,,,,,,,,,,,,,,,,
,3736809476.7285,137.479347229004,5000.16796875,0.00538951641529166,2.02176967692874E-7,1,4.99626677034896,40.0298881530762,1.99147919021081,17.7100002765656,0.0608869528036103,0.0106671143096476,0.25,1.61517022534174E-5,0.00540170478722871,2.59985019409076E-5,137.521621704102,137.521621704102,5000.13818359375,5000.19775390625,49.8264732154091,19.7796171655689,1.44141161441803,0,0,0,200,135.04704284668,6,4,3,2.14004516601562,41.5444793701172,,,,,,,,,,,,,,,,
,3736809506.73,136.981742858887,5000.40502929687,0.00540226725857749,2.0174885503341E-7,1,4.99626677034896,40.0298881530762,1.99143652303636,17.7200008183718,0.0610303685398324,0.0106898551453668,0.25,1.59302366317301E-5,0.00541450360355234,2.58548100040766E-5,137.021667480469,137.021667480469,5000.38720703125,5000.4228515625,49.5669725470245,19.7821325509741,1.44011127948761,0,0,0,200,134.560501098633,6,4,3,2.14141845703125,43.0107536315918,,,,,,,,,,,,,,,,
,3736809536.703,136.485778808594,5000.45263671875,0.00541498446132253,1.31041619819132E-7,1,4.99626677034896,40.0298881530762,1.99136418148274,17.7100002765656,0.061170890302941,0.0107218880471987,0.25,1.6549561001868E-5,0.00542726685973969,2.65544542901901E-5,136.527481079102,136.527481079102,5000.44677734375,5000.45849609375,49.8780606976784,19.7843920478723,1.43896162509918,0,0,0,200,134.066314697266,6,4,3,2.1417236328125,43.0107536315918,,,,,,,,,,,,,,,,
,3736809579.462,135.780574792,5000.44677734375,,,2,,,,17.8159996066093,,,,,,,135.780574792,135.780574792,5000.44677734375,5000.44677734375,,,1.43740105628967,,,,,133.384811401367,0,0,0,0.024871826171875,39.5894432067871,,,,,,,,,,,,,,,,
touchdown = 10.0999996066093 mm,3736809598.0165,135.455581665039,5000.39892578125,0.00543972670970316,1.93581053190232E-7,1,4.99626677034896,40.0298881530762,1.99156602132946,17.7999995648861,0.0614554340331043,0.0107795854326955,0.25,1.71793360560005E-5,0.00545210133737324,2.73493278749821E-5,135.455581665039,135.455581665039,5000.39892578125,5000.39892578125,49.8030243598322,19.7715628763454,1.43632984161377,0,0,0,200,133.091171264648,6,4,3,2.13851928710938,40.5669593811035,,,,,,,,,,,,,,,,
,3736809626.6355,134.979957580566,5000.4228515625,0.00545291095191286,1.99746626185832E-7,1,4.99626677034896,40.0298881530762,1.99143037921126,17.7999995648861,0.0616008953113421,0.0108032129689636,0.25,1.70035106050135E-5,0.00546533266034624,2.72532670394023E-5,135.024215698242,135.024215698242,5000.39892578125,5000.44677734375,49.7436205923706,19.7774450845129,1.43537271022797,0,0,0,200,132.584136962891,6,4,3,2.1417236328125,42.5219955444336,,,,,,,,,,,,,,,,
,3736809656.5895,134.48380279541,5000.4287109375,0.0054655646389448,1.90936868188069E-7,1,4.99626677034896,40.0298881530762,1.99136542509735,17.7999995648861,0.0617419928246451,0.0108287195150411,0.25,1.70498037599731E-5,0.00547803225671897,2.73821584215609E-5,134.531021118164,134.531021118164,5000.41064453125,5000.44677734375,50.0726861989668,19.7819479409504,1.43408346176147,0,0,0,200,132.082946777344,6,4,3,2.13272094726562,42.0332374572754,,,,,,,,,,,,,,,,
,3736809686.5675,133.97966003418,5000.4404296875,0.005478517453299,1.97314943821555E-7,1,4.99626677034896,40.0298881530762,1.99147670361655,17.8100001066923,0.061890889180435,0.0108602781291504,0.25,1.74973850797664E-5,0.00549103089015137,2.79157375241727E-5,134.02018737793,134.02018737793,5000.39892578125,5000.48193359375,49.9179237521591,19.7770059403738,1.43272686004639,0,0,0,200,131.592163085938,6,4,3,2.1392822265625,43.0107536315918,,,,,,,,,,,,,,,,
,3736809716.538,133.481559753418,5000.45849609375,0.00549136291372443,1.3371368518867E-7,1,4.99626677034896,40.0298881530762,1.99150734591015,17.7999995648861,0.0620373030884336,0.0108847556283276,0.25,1.73736544738055E-5,0.00550392250497649,2.78767494714706E-5,133.526702880859,133.526702880859,5000.45849609375,5000.45849609375,49.7139187086399,19.7822343427052,1.43151032924652,0,0,0,200,131.089691162109,6,4,3,2.13958740234375,42.5219955444336,,,,,,,,,,,,,,,,
,3736809746.522,132.978408813477,5000.45849609375,0.00550438217354427,1.53703997461822E-7,1,4.99626677034896,40.0298881530762,1.99130034722045,17.7999995648861,0.0621778199318202,0.0109129985408188,0.25,1.76610923197156E-5,0.00551698739350149,2.82518245866856E-5,133.018920898438,133.018920898438,5000.44677734375,5000.47021484375,49.7373675642168,19.7849506736642,1.4304610490799,0,0,0,200,130.596374511719,6,4,3,2.1429443359375,42.5219955444336,,,,,,,,,,,,,,,,
,3736809776.4885,132.475402832031,5000.43481445313,0.00551733998491901,1.77749068647107E-7,1,4.99626677034896,40.0298881530762,1.99132938824863,17.8100001066923,0.0623246714180844,0.0109421637861433,0.25,1.793107624198E-5,0.00552999039760713,2.86102990294164E-5,132.519195556641,132.519195556641,5000.4228515625,5000.44677734375,49.7139187086399,19.7829769856863,1.42899489402771,0,0,0,200,130.113830566406,6,4,3,2.14248657226562,42.5219955444336,,,,,,,,,,,,,,,,
,3736809806.4715,131.974159240723,5000.44653320313,0.00553031434390248,2.19993530975728E-7,1,4.99626677034896,40.0298881530762,1.99139180997765,17.7999995648861,0.0624729074357111,0.010970367394454,0.25,1.80968244988323E-5,0.00554300980186111,2.88651493562203E-5,132.014938354492,132.014938354492,5000.4345703125,5000.45849609375,49.781920389813,19.7848387516823,1.42786312103271,0,0,0,200,129.611480712891,6,4,3,2.13226318359375,43.0107536315918,,,,,,,,,,,,,,,,
,3736809836.468,131.475814819336,5000.31616210937,0.00554351600743032,1.28918925617432E-7,1,4.99626677034896,40.0298881530762,1.99117558233106,17.7999995648861,0.0626164136465328,0.0109915399983328,0.25,1.77301223061007E-5,0.00555625764741233,2.85874460781959E-5,131.51904296875,131.51904296875,5000.19775390625,5000.4345703125,49.8186569302168,19.786320503281,1.42660546302795,0,0,0,200,129.122024536133,6,4,3,2.13226318359375,42.5219955444336,,,,,,,,,,,,,,,,
,3736809866.446,130.97386932373,5000.30419921875,0.00555685289834179,1.73982923017107E-7,1,4.99626677034896,40.0298881530762,1.99118812997431,17.7999995648861,0.0627666392424563,0.0110236823113256,0.25,1.82031145037735E-5,0.00556963915712546,2.91531778268174E-5,131.02033996582,131.02033996582,5000.14990234375,5000.45849609375,49.842887414313,19.7847907760888,1.42525327205658,0,0,0,200,128.630508422852,6,4,3,2.1502685546875,42.5219955444336,,,,,,,,,,,,,,,,
,3736809896.3995,130.480560302734,5000.2802734375,0.00557009434027634,1.28016105795146E-7,1,4.99626677034896,40.0298881530762,1.99112398166841,17.7999995648861,0.0629134546988891,0.0110553504224737,0.25,1.86865640874116E-5,0.00558292436496201,2.97291542790122E-5,130.51921081543,130.51921081543,5000.16162109375,5000.39892578125,49.8483588139476,19.7848277617961,1.42399501800537,0,0,0,200,128.130950927734,6,4,3,2.13058471679687,43.0107536315918,,,,,,,,,,,,,,,,
,3736809926.381,129.971939086914,5000.46411132812,0.00558335607718945,9.34469815512775E-8,1,4.99626677034896,40.0298881530762,1.99135317000622,17.8100001066923,0.0630702284268523,0.011083405421879,0.25,1.87063424652043E-5,0.00559623089106794,2.98435849786462E-5,130.010437011719,130.010437011719,5000.41064453125,5000.517578125,49.5052238940052,19.7859330714968,1.42263984680176,0,0,0,200,127.644264221191,6,4,3,2.1417236328125,42.5219955444336,,,,,,,,,,,,,,,,
,3736809956.377,129.475914001465,5000.19750976562,0.00559685593738012,2.39117676651703E-7,1,4.99626677034896,40.0298881530762,1.99117948506309,17.8100001066923,0.0632179774913847,0.0111072918117277,0.25,1.8505666503493E-5,0.00560977580492702,2.97369630072623E-5,129.517059326172,129.517059326172,5000.06689453125,5000.328125,49.7342410501399,19.7863894662969,1.42130780220032,0,0,0,200,127.14656829834,6,4,3,2.13958740234375,43.49951171875,,,,,,,,,,,,,,,,
,3736809986.335,128.971145629883,5000.15600585937,0.0056101326806733,2.1134824300974E-7,1,4.99626677034896,40.0298881530762,1.99111227020895,17.7999995648861,0.0633654913747295,0.011136592984209,0.25,1.87704838690037E-5,0.00562309599869508,3.00988176448112E-5,129.012420654297,129.012420654297,5000.05517578125,5000.2568359375,49.8757158121207,19.7864345534018,1.41991829872131,0,0,0,200,126.663162231445,6,4,3,2.14035034179687,42.5219955444336,,,,,,,,,,,,,,,,
,3736810016.3135,128.467437744141,5000.28637695313,0.00562375383571679,1.61036774397289E-7,1,4.99626677034896,40.0298881530762,1.99113869939782,17.7999995648861,0.0635195268120996,0.0111682155074866,0.25,1.91363454942644E-5,0.00563676075699183,3.05636851403637E-5,128.508239746094,128.508239746094,5000.2685546875,5000.30419921875,49.8045876168706,19.7856706355576,1.41867804527283,0,0,0,200,126.165573120117,6,4,3,2.13409423828125,41.5444793701172,,,,,,,,,,,,,,,,
,3736810046.3005,127.969707489014,5000.2744140625,0.00563712591548939,1.46823706973665E-7,1,4.99626677034896,40.0298881530762,1.99128903057827,17.7999995648861,0.0636748715890278,0.0111979456450596,0.25,1.93186915233238E-5,0.00565017566419168,3.08444603485658E-5,128.011199951172,128.011199951172,5000.2568359375,5000.2919921875,49.8538302135822,19.7846230905598,1.41723656654358,0,0,0,200,125.665794372559,6,4,3,2.14141845703125,42.0332374572754,,,,,,,,,,,,,,,,
,3736810076.265,127.468292236328,5000.2744140625,0.00565070880317867,8.6742951844077E-8,1,4.99626677034896,40.0298881530762,1.99131293127966,17.7999995648861,0.0638290471698613,0.0112257492208827,0.25,1.93522207651191E-5,0.00566380183292077,3.09782422659105E-5,127.50594329834,127.50594329834,5000.2568359375,5000.2919921875,49.7912999320437,19.7827955480993,1.41599571704864,0,0,0,200,125.183876037598,6,4,3,2.132568359375,42.5219955444336,,,,,,,,,,,,,,,,
,3736810106.2415,126.964309692383,5000.31567382812,0.00566438214614411,1.46601911437814E-7,1,4.99626677034896,40.0298881530762,1.99114965596027,17.7999995648861,0.0639778941098754,0.011256361392504,0.25,1.97061295108753E-5,0.00567751762160331,3.14349564036724E-5,127.005851745605,127.005851745605,5000.2919921875,5000.33935546875,49.9405909792168,19.7873981963038,1.4146580696106,0,0,0,200,124.685096740723,6,4,3,2.139892578125,43.0107536315918,,,,,,,,,,,,,,,,
,3736810136.206,126.467346191406,5000.15576171875,0.00567809240677828,1.34188917953737E-7,1,4.99626677034896,40.0298881530762,1.99112837625381,17.7999995648861,0.0641322670575124,0.011283235166433,0.25,1.96554187014242E-5,0.00569127063635143,3.14864134963003E-5,126.506813049316,126.506813049316,5000.01953125,5000.2919921875,49.9796724051784,19.7888069577821,1.41330647468567,0,0,0,200,124.184898376465,6,4,3,2.13226318359375,42.5219955444336,,,,,,,,,,,,,,,,
,3736810166.203,125.961345672607,5000.26245117188,0.00569172746210076,2.05211708279341E-7,1,4.99626677034896,40.0298881530762,1.99117326317239,17.8100001066923,0.0642875994102792,0.0113115797093863,0.25,1.97136236638609E-5,0.00570494776718743,3.16495237367994E-5,126.003875732422,126.003875732422,5000.23291015625,5000.2919921875,49.8491404424668,19.7878373319805,1.41185855865479,0,0,0,200,123.690383911133,6,4,3,2.14035034179687,41.5444793701172,,,,,,,,,,,,,,,,
,3736810193.831,125.516931290133,5000.06689453125,,,2,,,,17.9259999785423,,,,,,,125.516931290133,125.516931290133,5000.06689453125,5000.06689453125,,,1.41102838516235,,,,,123.281951904297,0,0,0,0.0372314453125,39.5894432067871,,,,,,,,,,,,,,,,
touchdown = 10.2099999785423 mm,3736810212.3325,125.191673278809,5000.2802734375,0.00571061237482224,2.12923260278529E-7,1,4.99626677034896,40.0298881530762,1.99198754312112,17.9099999368191,0.0645255142319578,0.0113573787588729,0.25,1.99988276965802E-5,0.00572389098468805,3.20934004693748E-5,125.191673278809,125.191673278809,5000.2802734375,5000.2802734375,49.6240314289283,19.772571728971,1.4098459482193,0,0,0,200,122.98518371582,6,4,3,2.14019775390625,41.055721282959,,,,,,,,,,,,,,,,
,3736810226.138,124.960430145264,5000.28051757812,0.00571894533416134,1.67364607968259E-7,1,4.99626677034896,40.0298881530762,1.99179236886095,17.9099999368191,0.0646136187755551,0.0113733370591252,0.25,2.0030693548373E-5,0.00573224754489944,3.21790378371223E-5,125.002082824707,125.002082824707,5000.2568359375,5000.30419921875,49.6552965696976,19.7763756005535,1.40892827510834,0,0,0,200,122.715896606445,6,4,3,2.14797973632813,41.5444793701172,,,,,,,,,,,,,,,,
,3736810256.12,124.458190917969,5000.037109375,0.00573250487604536,2.01262542022411E-7,1,4.99626677034896,40.0298881530762,1.99162425704753,17.9099999368191,0.0647613993182141,0.0114012432004716,0.25,2.01616583824772E-5,0.00574584724585748,3.24183528453873E-5,124.498634338379,124.498634338379,5000.03125,5000.04296875,49.7858285324091,19.7779359562689,1.40772044658661,0,0,0,200,122.228126525879,6,4,3,2.13973999023438,42.5219955444336,,,,,,,,,,,,,,,,
,3736810286.0955,123.961322784424,5000.04907226562,0.00574648691276791,1.29345114569594E-7,1,4.99626677034896,40.0298881530762,1.99162737905274,17.9200004786253,0.0649190559794994,0.0114319400204806,0.25,2.03839233240238E-5,0.00575986961299284,3.27505981644161E-5,124.006202697754,124.006202697754,5000.04296875,5000.05517578125,49.5513399766399,19.7800301999604,1.40644371509552,0,0,0,200,121.727119445801,6,4,3,2.13973999023438,42.5219955444336,,,,,,,,,,,,,,,,
,3736810316.071,123.45894241333,5000.025390625,0.00576064552755096,1.28791586199899E-7,1,4.99626677034896,40.0298881530762,1.99162467225371,17.9099999368191,0.0650789631688484,0.0114603947949642,0.25,2.03780022390254E-5,0.00577406900315005,3.285679802388E-5,123.49942779541,123.49942779541,5000.0078125,5000.04296875,49.8014611027937,19.7811715985734,1.40507531166077,0,0,0,200,121.232780456543,6,4,3,2.15118408203125,42.5219955444336,,,,,,,,,,,,,,,,
,3736810346.05,122.93733215332,5000.28637695313,0.00577525749049728,1.94713858117615E-7,1,4.99626677034896,40.0298881530762,1.99155768445822,17.9099999368191,0.0652415446490369,0.0114919476670524,0.25,2.0594610603274E-5,0.00578872201484413,3.31916754116039E-5,122.981704711914,122.981704711914,5000.2568359375,5000.31591796875,49.7420573353322,19.7838692872016,1.40364038944244,0,0,0,200,120.758003234863,6,4,3,2.15042114257813,42.5219955444336,,,,,,,,,,,,,,,,
,3736810376.031,122.44660949707,5000.12646484375,0.00578938921238791,2.4169101421166E-7,1,4.99626677034896,40.0298881530762,1.99143056679688,17.9099999368191,0.065396923497259,0.0115214944687877,0.25,2.07498410207791E-5,0.00580289278221953,3.34603492236264E-5,122.48567199707,122.48567199707,5000.0078125,5000.2451171875,49.7287696505053,19.7843009471316,1.40220272541046,0,0,0,200,120.281349182129,6,4,3,2.15087890625,42.5219955444336,,,,,,,,,,,,,,,,
,3736810406.0115,121.945343017578,5000.2685546875,0.00580412521044343,2.57818570897896E-7,1,4.99626677034896,40.0298881530762,1.99134446532706,17.9200004786253,0.065560548659137,0.0115515360867345,0.25,2.08217488994923E-5,0.00581766896505425,3.36500791184697E-5,121.987213134766,121.987213134766,5000.2685546875,5000.2685546875,49.7803571327745,19.7854800470772,1.40090942382812,0,0,0,200,119.772331237793,6,4,3,2.14126586914062,42.5219955444336,,,,,,,,,,,,,,,,
,3736810435.9915,121.451564788818,5000.28637695313,0.00581774336312417,2.62122195946364E-7,1,4.99626677034896,40.0298881530762,1.99152532300231,17.9099999368191,0.0657197387963147,0.0115818139623901,0.25,2.09768004116578E-5,0.00583132380951322,3.39209019116736E-5,121.495147705078,121.495147705078,5000.2685546875,5000.30419921875,49.7193901082745,19.7846652469336,1.39928376674652,0,0,0,200,119.280403137207,6,4,3,2.15118408203125,42.0332374572754,,,,,,,,,,,,,,,,
,3736810465.962,120.950756072998,5000.22729492188,0.00583286469195451,2.52396329442991E-7,1,4.99626677034896,40.0298881530762,1.99122986041482,17.9099999368191,0.065881113509258,0.0116114118683104,0.25,2.10430823160245E-5,0.00584648498874795,3.41088338941851E-5,120.991256713867,120.991256713867,5000.19775390625,5000.2568359375,49.8999462962168,19.7885236558979,1.39807450771332,0,0,0,200,118.778213500977,6,4,3,2.13653564453125,42.5219955444336,,,,,,,,,,,,,,,,
,3736810495.932,120.445804595947,5000.2744140625,0.00584708928716169,1.87105016093853E-7,1,4.99626677034896,40.0298881530762,1.99143676093672,17.9099999368191,0.0660469228327949,0.0116491829193375,0.25,2.1738456320345E-5,0.00586074529501088,3.49276593879261E-5,120.485229492187,120.485229492187,5000.2568359375,5000.2919921875,49.7014126523322,19.7816854147845,1.39653861522675,0,0,0,200,118.284004211426,6,4,3,2.14752197265625,42.5219955444336,,,,,,,,,,,,,,,,
,3736810525.9025,119.947715759277,5000.14990234375,0.00586216163798539,1.06017845195018E-7,1,4.99626677034896,40.0298881530762,1.99119182466278,17.9200004786253,0.0662091541006999,0.0116796462504463,0.25,2.18632861358596E-5,0.00587585588913829,3.51768944636867E-5,119.990264892578,119.990264892578,5000.01953125,5000.2802734375,49.7576899057168,19.7853193912832,1.39512956142426,0,0,0,200,117.798034667969,6,4,3,2.14080810546875,43.0107536315918,,,,,,,,,,,,,,,,
,3736810555.8955,119.44499206543,5000.25073242188,0.00587682284893221,1.17665499380771E-7,1,4.99626677034896,40.0298881530762,1.99125567031861,17.9099999368191,0.0663763628291965,0.011711744266344,0.25,2.20490784408198E-5,0.00589055357107238,3.54887940537308E-5,119.483695983887,119.483695983887,5000.23291015625,5000.2685546875,49.7334594216207,19.7852581839571,1.39375996589661,0,0,0,200,117.29638671875,6,4,3,2.1502685546875,42.5219955444336,,,,,,,,,,,,,,,,
,3736810585.841,118.948719024658,5000.25659179687,0.00589144635443703,1.05112047264121E-7,1,4.99626677034896,40.0298881530762,1.99138437745313,17.9099999368191,0.0665454654983397,0.0117426502982618,0.25,2.21031994031253E-5,0.00590521301550557,3.56690966601922E-5,118.990242004395,118.990242004395,5000.23291015625,5000.2802734375,49.8546118421014,19.7866051610122,1.39218389987946,0,0,0,200,116.798919677734,6,4,3,2.13760375976562,43.0107536315918,,,,,,,,,,,,,,,,
,3736810615.8285,118.446933746338,5000.29223632812,0.00590620245273711,1.00183293554392E-7,1,4.99626677034896,40.0298881530762,1.99136528100062,17.9099999368191,0.0667112267188079,0.0117738013200859,0.25,2.22267488149112E-5,0.00592000448456111,3.59220227336746E-5,118.487365722656,118.487365722656,5000.2802734375,5000.30419921875,50.2125977039092,19.7854122232795,1.3908417224884,0,0,0,200,116.312057495117,6,4,3,2.14736938476562,42.5219955444336,,,,,,,,,,,,,,,,
,3736810645.808,117.945720672607,5000.0966796875,0.0059213261562862,2.36367914020698E-7,1,4.99626677034896,40.0298881530762,1.99120621431877,17.9099999368191,0.0668762569367583,0.0118071993460683,0.25,2.25540793085875E-5,0.00593516317860809,3.63816944601153E-5,117.987350463867,117.987350463867,5000.06689453125,5000.12646484375,50.0492373433899,19.7854165052038,1.38928353786469,0,0,0,200,115.813369750977,6,4,3,2.142333984375,42.5219955444336,,,,,,,,,,,,,,,,
,3736810675.783,117.443981170654,5000.30395507812,0.0059364762238983,2.12582213593742E-7,1,4.99626677034896,40.0298881530762,1.99126214242421,17.9099999368191,0.0670488234646822,0.0118396312134365,0.25,2.2682441696422E-5,0.00595034796820133,3.66438736179961E-5,117.485939025879,117.485939025879,5000.2919921875,5000.31591796875,49.8538302135822,19.7852185321894,1.38782155513763,0,0,0,200,115.317192077637,6,4,3,2.13180541992187,42.0332374572754,,,,,,,,,,,,,,,,
,3736810705.765,116.947101593018,5000.03125,0.00595112041280573,2.14621495166357E-7,1,4.99626677034896,40.0298881530762,1.99115633811435,17.9099999368191,0.0672106826781122,0.0118689717915187,0.25,2.27049426520977E-5,0.00596502514093634,3.67995972193078E-5,116.988693237305,116.988693237305,5000.01953125,5000.04296875,49.9616949492361,19.7865343000341,1.38646137714386,0,0,0,200,114.827209472656,6,4,3,2.14126586914062,42.5219955444336,,,,,,,,,,,,,,,,
,3736810735.7375,116.447742462158,5000.2626953125,0.00596636542416524,1.53399972240501E-7,1,4.99626677034896,40.0298881530762,1.99113589758491,17.9099999368191,0.0673812281539867,0.0119047506514274,0.25,2.31485577547025E-5,0.00598030271122547,3.73811516981838E-5,116.487747192383,116.487747192383,5000.22119140625,5000.30419921875,49.9273032943899,19.7874731892029,1.38467299938202,0,0,0,200,114.323738098145,6,4,3,2.13394165039062,42.5219955444336,,,,,,,,,,,,,,,,
,3736810765.7365,115.945796966553,5000.2626953125,0.00598143458899522,1.20641615284751E-7,1,4.99626677034896,40.0298881530762,1.99111097618251,17.9099999368191,0.0675503551190635,0.0119359504560829,0.25,2.321742090841E-5,0.00599540403003925,3.75890618964961E-5,115.987426757813,115.987426757813,5000.2568359375,5000.2685546875,49.893693268063,19.7876382332291,1.38343048095703,0,0,0,200,113.828269958496,6,4,3,2.13348388671875,42.5219955444336,,,,,,,,,,,,,,,,
,3736810808.371,115.240239832261,5000.2568359375,,,2,,,,18.0259998086691,,,,,,,115.240239832261,115.240239832261,5000.2568359375,5000.2568359375,,,1.38122475147247,,,,,113.171813964844,0,0,0,0.00213623046875,39.5894432067871,,,,,,,,,,,,,,,,
touchdown = 10.3099998086691 mm,3736810826.8545,114.923919677734,5000.2685546875,0.00601054355049359,2.23093398164449E-7,1,4.99626677034896,40.0298881530762,1.99181294193181,18.0099997669458,0.0678990363741024,0.0120138649703647,0.25,2.45151313509336E-5,0.00602456916876897,3.91747062238995E-5,114.923919677734,114.923919677734,5000.2685546875,5000.2685546875,49.727988021986,19.7718792903171,1.3801451921463,0,0,0,200,112.872779846191,6,4,3,2.1533203125,41.055721282959,,,,,,,,,,,,,,,,
,3736810855.632,114.448509216309,5000.2744140625,0.0060267290280112,2.33812616274184E-7,1,4.99626677034896,40.0298881530762,1.99170844986474,18.0200003087521,0.0680781013432249,0.0120474526306741,0.25,2.46423915714026E-5,0.0060407867817036,3.94440216351797E-5,114.487678527832,114.487678527832,5000.2568359375,5000.2919921875,49.7186084797553,19.7745669195381,1.37868714332581,0,0,0,200,112.344604492187,6,4,3,2.13943481445313,42.0332374572754,,,,,,,,,,,,,,,,
,3736810885.624,113.942398071289,5000.29809570313,0.0060423056116992,1.44640293974504E-7,1,4.99626677034896,40.0298881530762,1.99151750743114,18.0200003087521,0.0682484659835219,0.0120733599507035,0.25,2.42313991235842E-5,0.00605639407605242,3.91809674366664E-5,113.984443664551,113.984443664551,5000.2919921875,5000.30419921875,49.731114536063,19.7801792758787,1.37710106372833,0,0,0,200,111.851837158203,6,4,3,2.14019775390625,42.5219955444336,,,,,,,,,,,,,,,,
,3736810915.5955,113.445960998535,5000.2744140625,0.0060575433692421,1.64902751620122E-7,1,4.99626677034896,40.0298881530762,1.99164255923583,18.0099997669458,0.0684237051376191,0.0121095972894056,0.25,2.46318368384431E-5,0.00607165888268656,3.97303440204748E-5,113.491844177246,113.491844177246,5000.2685546875,5000.2802734375,49.7053207949283,19.7798257706236,1.37558233737946,0,0,0,200,111.356330871582,6,4,3,2.139892578125,42.5219955444336,,,,,,,,,,,,,,,,
,3736810945.5705,112.946399688721,5000.14990234375,0.00607347796721667,1.34547133921682E-7,1,4.99626677034896,40.0298881530762,1.99184401008989,18.0099997669458,0.0686093506890663,0.0121475432557479,0.25,2.50208251502031E-5,0.00608762109637674,4.02727632409065E-5,112.989074707031,112.989074707031,5000.06689453125,5000.23291015625,49.7553450201591,19.7764227082707,1.37402474880219,0,0,0,200,110.86287689209,6,4,3,2.139892578125,42.0332374572754,,,,,,,,,,,,,,,,
,3736810975.5505,112.448291778564,5000.27465820313,0.00608903506822545,1.61523315282524E-7,1,4.99626677034896,40.0298881530762,1.99186985151008,18.0099997669458,0.0687852347897394,0.0121822636495869,0.25,2.52778894997032E-5,0.00610320421303658,4.06838101283988E-5,112.489074707031,112.489074707031,5000.2451171875,5000.30419921875,49.7694143335053,19.7756726185655,1.3724821805954,0,0,0,200,110.370323181152,6,4,3,2.13897705078125,42.5219955444336,,,,,,,,,,,,,,,,
,3736811005.512,111.941608428955,5000.2861328125,0.00610503361818609,2.23934135114809E-7,1,4.99626677034896,40.0298881530762,1.99178426553742,18.0099997669458,0.0689625320343576,0.0122165934508874,0.25,2.54775954894635E-5,0.00611922865707465,4.10426690694323E-5,111.980072021484,111.980072021484,5000.2802734375,5000.2919921875,49.8030243598322,19.7781393576323,1.37103509902954,0,0,0,200,109.87419128418,6,4,3,2.12600708007813,42.5219955444336,,,,,,,,,,,,,,,,
,3736811035.5425,111.440608978271,5000.2919921875,0.00612108302307675,1.47034695203172E-7,1,4.99626677034896,40.0298881530762,1.99170225970468,18.0200003087521,0.0691407771211448,0.0122494125535992,0.25,2.55325093403669E-5,0.00613530341206027,4.12574581219973E-5,111.482063293457,111.482063293457,5000.2919921875,5000.2919921875,49.7389308212553,19.7773859946458,1.36948013305664,0,0,0,200,109.383796691895,6,4,3,2.13912963867187,42.5219955444336,,,,,,,,,,,,,,,,
,3736811065.4775,110.946292877197,5000.13818359375,0.00613713797302663,1.22408253307953E-7,1,4.99626677034896,40.0298881530762,1.99145370201781,18.0200003087521,0.0693141748629582,0.0122776077307628,0.25,2.5263560195941E-5,0.00615138356098292,4.11483099591992E-5,110.987426757813,110.987426757813,5000.01953125,5000.2568359375,49.8069325024283,19.7834965585475,1.36777198314667,0,0,0,200,108.899978637695,6,4,3,2.14675903320313,41.5444793701172,,,,,,,,,,,,,,,,
,3736811095.4495,110.439254760742,5000.16162109375,0.00615296985530284,2.05209660247201E-7,1,4.99626677034896,40.0298881530762,1.99167312858563,18.0099997669458,0.0694990179310425,0.0123168584246255,0.25,2.57632565341106E-5,0.00616723657304386,4.18144401194605E-5,110.485961914062,110.485961914062,5000.04296875,5000.2802734375,50.0398578011591,19.7803659467106,1.36612808704376,0,0,0,200,108.400177001953,6,4,3,2.12493896484375,42.5219955444336,,,,,,,,,,,,,,,,
,3736811125.4265,109.941410064697,5000.013671875,0.00616970349470204,2.09620392533487E-7,1,4.99626677034896,40.0298881530762,1.991443993476,18.0099997669458,0.0696795015818832,0.0123531750738793,0.25,2.6081043185239E-5,0.0061839929082228,4.2300705266615E-5,109.979194641113,109.979194641113,4999.97216796875,5000.05517578125,49.9054176958514,19.7820916951092,1.36442387104034,0,0,0,200,107.907409667969,6,4,3,2.13973999023438,42.5219955444336,,,,,,,,,,,,,,,,
,3736811155.39,109.436473846436,5000.2685546875,0.00618504662378653,2.40217958270242E-7,1,4.99626677034896,40.0298881530762,1.9919836599672,18.0099997669458,0.0698701058194206,0.0123899662097077,0.25,2.62754292997088E-5,0.00619935428482604,4.26638399099348E-5,109.475296020508,109.475296020508,5000.2568359375,5000.2802734375,49.8866586113899,19.7768622646247,1.36270201206207,0,0,0,200,107.422309875488,6,4,3,2.1478271484375,42.5219955444336,,,,,,,,,,,,,,,,
,3736811185.374,108.937068939209,5000.25073242188,0.00620195216728917,2.10734603323886E-7,1,4.99626677034896,40.0298881530762,1.99170095303562,18.0200003087521,0.0700504898472701,0.0124274968324423,0.25,2.6694388114287E-5,0.00621627994876462,4.32572608644803E-5,108.98274230957,108.98274230957,5000.23291015625,5000.2685546875,49.7232982508706,19.77781860423,1.36101484298706,0,0,0,200,106.922256469727,6,4,3,2.14202880859375,42.5219955444336,,,,,,,,,,,,,,,,
,3736811215.3605,108.439159393311,5000.16162109375,0.00621834589575564,1.62576521072577E-7,1,4.99626677034896,40.0298881530762,1.99154151167623,18.0200003087521,0.070230157480334,0.0124589772729636,0.25,2.6600661304549E-5,0.00623269264994288,4.33375725963131E-5,108.481460571289,108.481460571289,5000.03125,5000.2919921875,49.819438558736,19.7812685042692,1.35920882225037,0,0,0,200,106.427688598633,6,4,3,2.13882446289062,42.5219955444336,,,,,,,,,,,,,,,,
,3736811245.342,107.94034576416,5000.037109375,0.00623420084696604,2.00228919114563E-7,1,4.99626677034896,40.0298881530762,1.99185893446486,18.0099997669458,0.0704181607851898,0.0125013350744086,0.25,2.73085277944109E-5,0.00624856171359243,4.42226680610216E-5,107.982612609863,107.982612609863,5000.03125,5000.04296875,49.6810903108322,19.7777787834996,1.35730350017548,0,0,0,200,105.94066619873,6,4,3,2.1368408203125,43.0107536315918,,,,,,,,,,,,,,,,
,3736811275.3055,107.437496185303,5000.29809570313,0.00625108152031014,2.24067582095523E-7,1,4.99626677034896,40.0298881530762,1.99196577996825,18.0099997669458,0.0706114434904613,0.012540107481023,0.25,2.76288831795551E-5,0.00626545825497107,4.47258233687991E-5,107.477432250977,107.477432250977,5000.2802734375,5000.31591796875,49.9054176958514,19.7745603168655,1.35571753978729,0,0,0,200,105.441825866699,6,4,3,2.14004516601562,43.0107536315918,,,,,,,,,,,,,,,,
,3736811305.2845,106.937866210938,5000.2626953125,0.0062682216202859,2.09963657838497E-7,1,4.99626677034896,40.0298881530762,1.99142098659945,18.0099997669458,0.0707866756028835,0.0125693876093521,0.25,2.74089589100927E-5,0.00628261491058109,4.46899817318672E-5,106.977828979492,106.977828979492,5000.2568359375,5000.2685546875,49.6029274589091,19.7830077286791,1.35379064083099,0,0,0,200,104.947830200195,6,4,3,2.130126953125,43.0107536315918,,,,,,,,,,,,,,,,
,3736811335.263,106.43196105957,5000.03735351562,0.00628428478283042,1.79719183732166E-7,1,4.99626677034896,40.0298881530762,1.99185273723194,18.0099997669458,0.0709820606364922,0.0126063039127171,0.25,2.75280812028858E-5,0.00629868932189967,4.49955068922031E-5,106.47354888916,106.47354888916,5000.01953125,5000.05517578125,49.8366343861591,19.7780633475792,1.35185039043427,0,0,0,200,104.460807800293,6,4,3,2.13882446289062,42.0332374572754,,,,,,,,,,,,,,,,
,3736811365.2405,105.929534912109,5000.2626953125,0.00630174150009271,2.23401496950982E-7,1,4.99626677034896,40.0298881530762,1.99160415437073,18.0200003087521,0.0711700965206463,0.0126420167298103,0.25,2.76601852211695E-5,0.00631615899405073,4.53197335944069E-5,105.973487854004,105.973487854004,5000.2568359375,5000.2685546875,49.802242731313,19.7800572786251,1.35014510154724,0,0,0,200,103.960075378418,6,4,3,2.13912963867187,42.5219955444336,,,,,,,,,,,,,,,,
,3736811395.2155,105.432941436768,5000.2568359375,0.00631825042490882,1.55192084379848E-7,1,4.99626677034896,40.0298881530762,1.99162404135248,18.0099997669458,0.0713565533985034,0.0126772523013256,0.25,2.777008988597E-5,0.00633267739760301,4.56202275189934E-5,105.473579406738,105.473579406738,5000.2451171875,5000.2685546875,50.1297450808707,19.7794287698473,1.34831809997559,0,0,0,200,103.465118408203,6,4,3,2.13897705078125,43.49951171875,,,,,,,,,,,,,,,,
,3736811422.801,104.980261282955,5000.2919921875,,,2,,,,18.1360001806021,,,,,,,104.980261282955,104.980261282955,5000.2919921875,5000.2919921875,,,1.34692692756653,,,,,103.050254821777,0,0,0,0.039215087890625,40.0782012939453,,,,,,,,,,,,,,,,
touchdown = 10.4200001806021 mm,3736811441.3215,104.652328491211,5000.03125,0.00634093849683595,2.26557679190931E-7,1,4.99626677034896,40.0298881530762,1.99214608682178,18.1200001388788,0.0716284890532497,0.0127352607760894,0.25,2.84703023869019E-5,0.006355367921146,4.66177034316897E-5,104.652328491211,104.652328491211,5000.03125,5000.03125,49.5435236914476,19.7681782276578,1.34549427032471,0,0,0,200,102.753341674805,6,4,3,2.12722778320313,41.5444793701172,,,,,,,,,,,,,,,,
,3736811455.177,104.422294616699,5000.04296875,0.00635145983128906,2.59721265477327E-7,1,4.99626677034896,40.0298881530762,1.99198042359917,18.1200001388788,0.0717413252987551,0.0127563507699512,0.25,2.85364078328033E-5,0.0063658983133656,4.6783387174251E-5,104.463371276855,104.463371276855,5000.04296875,5000.04296875,50.0132824315053,19.7713026587299,1.34445369243622,0,0,0,200,102.488945007324,6,4,3,2.14752197265625,42.0332374572754,,,,,,,,,,,,,,,,
,3736811485.144,103.932228088379,5000.15014648438,0.00636865648860258,1.70249992439652E-7,1,4.99626677034896,40.0298881530762,1.99214161452748,18.1200001388788,0.0719399642649469,0.012796281960729,0.25,2.88596164022149E-5,0.00638310047999118,4.73064217853704E-5,103.973747253418,103.973747253418,5000.05517578125,5000.2451171875,49.9781091481399,19.7703849290599,1.34269797801971,0,0,0,200,101.98991394043,6,4,3,2.14569091796875,42.0332374572754,,,,,,,,,,,,,,,,
,3736811515.1325,103.428756713867,5000.13818359375,0.00638566262156193,2.78650577046307E-7,1,4.99626677034896,40.0298881530762,1.99223290053508,18.1200001388788,0.0721342260659775,0.0128343314414172,0.25,2.90800845841696E-5,0.00640010916147265,4.77330973113868E-5,103.470153808594,103.470153808594,5000.03125,5000.2451171875,49.8405425287553,19.7684248511878,1.34096610546112,0,0,0,200,101.505516052246,6,4,3,2.14004516601562,42.5219955444336,,,,,,,,,,,,,,,,
,3736811545.091,102.926734924316,5000.185546875,0.0064034378050736,1.28837393503452E-7,1,4.99626677034896,40.0298881530762,1.99194805666842,18.1200001388788,0.0723244002940299,0.0128703212307269,0.25,2.91870071883932E-5,0.00641788707419952,4.8050924384038E-5,102.968521118164,102.968521118164,5000.04296875,5000.328125,50.2149425894668,19.7737707118362,1.33926391601562,0,0,0,200,101.005554199219,6,4,3,2.14019775390625,42.5219955444336,,,,,,,,,,,,,,,,
,3736811575.057,102.423797607422,5000.17358398438,0.00642075948725216,2.61578173520592E-7,1,4.99626677034896,40.0298881530762,1.99184748063294,18.1200001388788,0.0725150801428397,0.0129104325540822,0.25,2.96343717904659E-5,0.00643520730846785,4.87121640857894E-5,102.464286804199,102.464286804199,5000.04296875,5000.30419921875,50.0851922552745,19.7746632135416,1.33725762367249,0,0,0,200,100.513198852539,6,4,3,2.14035034179687,43.0107536315918,,,,,,,,,,,,,,,,
,3736811605.0535,101.925926208496,5000.185546875,0.00643803137754142,1.8679228210615E-7,1,4.99626677034896,40.0298881530762,1.99186397412463,18.1200001388788,0.0727100919301492,0.0129461635375412,0.25,2.96377680598031E-5,0.00645247723477821,4.89299006339026E-5,101.971031188965,101.971031188965,5000.0791015625,5000.2919921875,49.758471534236,19.7739861397759,1.33536636829376,0,0,0,200,100.026390075684,6,4,3,2.15652465820313,42.5219955444336,,,,,,,,,,,,,,,,
,3736811635.0175,101.424022674561,5000.2744140625,0.00645548431908806,2.5002906265231E-7,1,4.99626677034896,40.0298881530762,1.9919881890655,18.1200001388788,0.0729104164245468,0.0129855681249583,0.25,2.98714183162201E-5,0.00646992540630784,4.93836045292607E-5,101.466606140137,101.466606140137,5000.2685546875,5000.2802734375,49.9249584088322,19.7722990638544,1.33365416526794,0,0,0,200,99.5303344726563,6,4,3,2.14569091796875,42.5219955444336,,,,,,,,,,,,,,,,
,3736811665.0005,100.928237915039,5000.01953125,0.00647318439677288,2.952939646792E-7,1,4.99626677034896,40.0298881530762,1.99213656936944,18.1200001388788,0.0731139908703091,0.0130278665538945,0.25,3.03034885510311E-5,0.00648761894646359,5.00382508474401E-5,100.969131469727,100.969131469727,4999.99609375,5000.04296875,49.832726243563,19.7679031695176,1.33182370662689,0,0,0,200,99.0332565307617,6,4,3,2.13409423828125,42.5219955444336,,,,,,,,,,,,,,,,
,3736811694.973,100.423000335693,5000.2919921875,0.00649128812635887,2.2002964542199E-7,1,4.99626677034896,40.0298881530762,1.99224185163232,18.1200001388788,0.0733211526262893,0.0130675629750062,0.25,3.04525452642963E-5,0.00650571466985339,5.04171817011821E-5,100.461441040039,100.461441040039,5000.2919921875,5000.2919921875,49.7834836468514,19.765947947747,1.32996165752411,0,0,0,200,98.5430374145508,6,4,3,2.1453857421875,42.5219955444336,,,,,,,,,,,,,,,,
,3736811724.95,99.9213905334473,5000.29809570313,0.00650912850611039,2.38088970911371E-7,1,4.99626677034896,40.0298881530762,1.99222909566422,18.1200001388788,0.0735211336870028,0.0131063242859129,0.25,3.06276145590893E-5,0.00652354427876963,5.08236814965001E-5,99.9628143310547,99.9628143310547,5000.2919921875,5000.30419921875,49.6724923971206,19.7680798309532,1.32810640335083,0,0,0,200,98.0476531982422,6,4,3,2.135009765625,43.0107536315918,,,,,,,,,,,,,,,,
,3736811754.92,99.4190330505371,5000.28051757812,0.00652744091063242,3.18485203963747E-7,1,4.99626677034896,40.0298881530762,1.99199978197247,18.1200001388788,0.073717903672585,0.0131497789849776,0.25,3.12530797828083E-5,0.00654184302492413,5.16867900699304E-5,99.4592132568359,99.4592132568359,5000.2568359375,5000.30419921875,49.4348773272745,19.7710879377407,1.32620525360107,0,0,0,200,97.5554733276367,6,4,3,2.14584350585938,42.5219955444336,,,,,,,,,,,,,,,,
,3736811784.888,98.9203834533691,5000.025390625,0.00654525935125881,1.67820751230269E-7,1,4.99626677034896,40.0298881530762,1.99215135160318,18.130000680685,0.073923928318728,0.0131862418436854,0.25,3.11322094467447E-5,0.00655964683428646,5.1802708588657E-5,98.9616394042969,98.9616394042969,5000.01953125,5000.03125,49.6623312263706,19.7710930843044,1.32446348667145,0,0,0,200,97.0723724365234,6,4,3,2.137451171875,42.5219955444336,,,,,,,,,,,,,,,,
,3736811814.88,98.4192161560059,5000.05493164063,0.00656305127986072,1.49069362660063E-7,1,4.99626677034896,40.0298881530762,1.99204306290731,18.1200001388788,0.0741190426981628,0.0132291176758717,0.25,3.17239090374386E-5,0.00657741887510839,5.26373313662239E-5,98.4621353149414,98.4621353149414,5000.04296875,5000.06689453125,50.3048298691784,19.7724731641407,1.32252085208893,0,0,0,200,96.5730514526367,6,4,3,2.14370727539062,42.5219955444336,,,,,,,,,,,,,,,,
,3736811839.8645,97.9983596801758,5000.04321289063,0.00657877490489958,1.86238249182802E-7,1,4.99626677034896,40.0298881530762,1.99207347795421,18.1200001388788,0.0742972384155324,0.0132603074585208,0.25,3.15886423220438E-5,0.00659312738209432,5.2710111578193E-5,98.0381240844727,98.0381240844727,5000.03125,5000.05517578125,49.9812356622168,19.7721295460548,1.32098817825317,0,0,0,200,96.1627044677734,6,4,3,2.14218139648438,44.4770278930664,,,,,,,,,,,,,,,,
,3736811874.848,97.4180183410644,5000.24487304687,0.0066003353860702,2.18570296625887E-7,1,4.99626677034896,40.0298881530762,1.99206044206569,18.1200001388788,0.074538565026688,0.0133086907203192,0.25,3.19254928001078E-5,0.00661466174595197,5.33391512259613E-5,97.4587173461914,97.4587173461914,5000.23291015625,5000.2568359375,49.9523154070053,19.7709344508163,1.31884050369263,0,0,0,200,95.5966873168945,6,4,3,2.14523315429687,43.0107536315918,,,,,,,,,,,,,,,,
,3736811899.815,96.9964027404785,5000.13818359375,0.00661541036060106,2.50553975302283E-7,1,4.99626677034896,40.0298881530762,1.99205349141582,18.1200001388788,0.0747065636286852,0.013346908614798,0.25,3.25394862519717E-5,0.00662971274912655,5.41676692335641E-5,97.0376434326172,97.0376434326172,5000.01953125,5000.2568359375,49.9601316921976,19.7707330485656,1.31703066825867,0,0,0,200,95.1865692138672,6,4,3,2.13668823242187,43.0107536315918,,,,,,,,,,,,,,,,
,3736811929.791,96.4972991943359,5000.14404296875,0.00663379574109368,3.02450540253267E-7,1,4.99626677034896,40.0298881530762,1.9921436858259,18.1200001388788,0.0749164080422057,0.0133858842349896,0.25,3.25593443697251E-5,0.00664807041376754,5.44453945124566E-5,96.536506652832,96.536506652832,5000.03125,5000.2568359375,49.9319930655053,19.7719392578178,1.31514739990234,0,0,0,200,94.688591003418,6,4,3,2.15530395507813,43.0107536315918,,,,,,,,,,,,,,,,
,3736811959.7675,95.994083404541,5000.11450195313,0.00665231501789157,1.91135696543374E-7,1,4.99626677034896,40.0298881530762,1.99203651029725,18.1200001388788,0.0751202017157049,0.0134264902718166,0.25,3.28067601997285E-5,0.00666655777132468,5.49573885544725E-5,96.0357666015625,96.0357666015625,4999.97216796875,5000.2568359375,50.1914937338899,19.7717866996529,1.31329023838043,0,0,0,200,94.2004089355469,6,4,3,2.14248657226562,43.49951171875,,,,,,,,,,,,,,,,
,3736811989.753,95.4911766052246,5000.2509765625,0.00667079762237152,1.16393283453423E-7,1,4.99626677034896,40.0298881530762,1.99230176969629,18.1200001388788,0.0753366545468783,0.0134709583471135,0.25,3.31870814655088E-5,0.00668500466061849,5.56065609363027E-5,95.5349731445313,95.5349731445313,5000.2451171875,5000.2568359375,49.8405425287553,19.7698405386529,1.31124031543732,0,0,0,200,93.706169128418,6,4,3,2.13623046875,42.0332374572754,,,,,,,,,,,,,,,,
,3736812019.712,94.9886932373047,5000.2744140625,0.00668916525587208,2.82853473345638E-7,1,4.99626677034896,40.0298881530762,1.99272800514268,18.130000680685,0.0755565713132956,0.0135223358846103,0.25,3.4102134844344E-5,0.00670333115009133,5.67953529964708E-5,95.0310668945313,95.0310668945313,5000.2568359375,5000.2919921875,49.6552965696976,19.7558899567935,1.30914318561554,0,0,0,200,93.2100830078125,6,4,3,2.137451171875,42.5219955444336,,,,,,,,,,,,,,,,
,3736812037.174,94.7018804238492,5000.0078125,,,2,,,,18.215999858439,,,,,,,94.7018804238492,94.7018804238492,5000.0078125,5000.0078125,,,1.30846285820007,,,,,92.9584808349609,0,0,0,0.0360107421875,39.5894432067871,,,,,,,,,,,,,,,,
touchdown = 10.499999858439 mm,3736812055.6795,94.3893203735352,5000.2509765625,0.0067101007049019,2.5463763369484E-7,1,4.99626677034896,40.0298881530762,1.99330807299828,18.2000007480383,0.0758137849380571,0.0135634450334733,0.25,3.35304772485292E-5,0.00672421644176465,5.65490736487349E-5,94.3893203735352,94.3893203735352,5000.2451171875,5000.2568359375,49.7193901082745,19.7474697508113,1.30705916881561,0,0,0,200,92.6657638549805,6,4,3,2.14126586914062,41.055721282959,,,,,,,,,,,,,,,,
,3736812079.6795,93.9917869567871,5000.13232421875,0.00672693077064218,2.64336191685002E-7,1,4.99626677034896,40.0298881530762,1.99294493048157,18.2000007480383,0.0759885400567803,0.0136034726770168,0.25,3.41934158082811E-5,0.00674101303211714,5.74436428302474E-5,94.03076171875,94.03076171875,4999.94873046875,5000.31591796875,49.6834351963899,19.7522354293953,1.30514669418335,0,0,0,200,92.2324523925781,6,4,3,2.14630126953125,41.5444793701172,,,,,,,,,,,,,,,,
,3736812109.633,93.4920387268066,5000.28637695313,0.00674597042337867,2.50810728096779E-7,1,4.99626677034896,40.0298881530762,1.99272537475026,18.2000007480383,0.0761933212372534,0.013648027683882,0.25,3.4746577088442E-5,0.00676000365799602,5.82842220689876E-5,93.5326766967773,93.5326766967773,5000.2568359375,5000.31591796875,49.812403902063,19.7545841820563,1.30320036411285,0,0,0,200,91.7352523803711,6,4,3,2.1435546875,42.5219955444336,,,,,,,,,,,,,,,,
,3736812139.609,92.9921607971191,5000.25659179687,0.00676600749479982,2.98243908274071E-7,1,4.99626677034896,40.0298881530762,1.99246360809096,18.2099994271994,0.0764088455358813,0.0136879313861741,0.25,3.47361111474951E-5,0.00677999180595589,5.85681782909631E-5,93.0319747924805,93.0319747924805,5000.23291015625,5000.2802734375,49.7303329075437,19.7580360287081,1.30125975608826,0,0,0,200,91.2434539794922,6,4,3,2.13607788085938,39.5894432067871,,,,,,,,,,,,,,,,
,3736812169.6445,92.4886856079102,5000.2509765625,0.00678515785211792,2.7001410500406E-7,1,4.99626677034896,40.0298881530762,1.99254768059815,18.2000007480383,0.0766254231022511,0.0137367979419683,0.25,3.54674605878997E-5,0.00679908401929579,5.95987814903882E-5,92.5307540893555,92.5307540893555,5000.2451171875,5000.2568359375,50.178206049063,19.7540681287813,1.29929947853088,0,0,0,200,90.7511596679688,6,4,3,2.14126586914062,42.0332374572754,,,,,,,,,,,,,,,,
,3736812199.5975,91.9806022644043,5000.14404296875,0.00680484023481629,2.59044272223297E-7,1,4.99626677034896,40.0298881530762,1.99196381708327,18.2000007480383,0.0768251792353906,0.0137724338420148,0.25,3.53180821311481E-5,0.00681870728887083,5.97557611373217E-5,92.0229644775391,92.0229644775391,4999.98388671875,5000.30419921875,49.6576414552553,19.7681185733554,1.29706001281738,0,0,0,200,90.2540969848633,6,4,3,2.14859008789062,43.0107536315918,,,,,,,,,,,,,,,,
,3736812229.5465,91.4870414733887,5000.2744140625,0.00682436863804821,1.68133509340451E-7,1,4.99626677034896,40.0298881530762,1.99207284005563,18.2000007480383,0.0770474760299801,0.013818523652441,0.25,3.57201199806075E-5,0.00683817284867938,6.04628435281752E-5,91.5286331176758,91.5286331176758,5000.2685546875,5000.2802734375,49.8655546413707,19.7657528840408,1.29532933235168,0,0,0,200,89.7621917724609,6,4,3,2.14630126953125,43.0107536315918,,,,,,,,,,,,,,,,
,3736812259.516,90.9843406677246,5000.2919921875,0.00684440549092033,1.62067393259947E-7,1,4.99626677034896,40.0298881530762,1.99196784344446,18.2000007480383,0.0772681846734085,0.0138606557829119,0.25,3.58002220889386E-5,0.00685814264957335,6.08585267285304E-5,91.0258331298828,91.0258331298828,5000.2919921875,5000.2919921875,49.6576414552553,19.7697384342342,1.29307758808136,0,0,0,200,89.2744750976563,6,4,3,2.12783813476562,43.0107536315918,,,,,,,,,,,,,,,,
,3736812289.504,90.4816551208496,5000.2744140625,0.00686407194362496,1.7956745481826E-7,1,4.99626677034896,40.0298881530762,1.99181378115864,18.2000007480383,0.0774817335240389,0.013907942867163,0.25,3.64259081558529E-5,0.00687773456792141,6.18046876695021E-5,90.5233917236328,90.5233917236328,5000.2685546875,5000.2802734375,49.9147972380822,19.7706590028528,1.29096043109894,0,0,0,200,88.7752685546875,6,4,3,2.13516235351562,42.5219955444336,,,,,,,,,,,,,,,,
,3736812319.4705,89.9817886352539,5000.12036132812,0.0068835674636888,2.22646600047261E-7,1,4.99626677034896,40.0298881530762,1.99168864724476,18.2000007480383,0.0776963317594693,0.0139436563483993,0.25,3.60374060754427E-5,0.00689715472559459,6.17377940262113E-5,90.0191955566406,90.0191955566406,5000.0078125,5000.23291015625,49.9523154070053,19.7745129867382,1.28883755207062,0,0,0,200,88.2848815917969,6,4,3,2.13897705078125,42.5219955444336,,,,,,,,,,,,,,,,
,3736812349.4545,89.4793930053711,5000.2861328125,0.00690338569013507,2.97257196116992E-7,1,4.99626677034896,40.0298881530762,1.99190347430065,18.2000007480383,0.0779247984983559,0.0139957208774951,0.25,3.68337349481284E-5,0.00691688818592967,6.28658452089229E-5,89.5195846557617,89.5195846557617,5000.2802734375,5000.2919921875,50.0273517448514,19.7722003062805,1.28674030303955,0,0,0,200,87.7992172241211,6,4,3,2.13821411132813,43.49951171875,,,,,,,,,,,,,,,,
,3736812379.4245,88.9818572998047,5000.2568359375,0.0069235797398111,2.7990320884728E-7,1,4.99626677034896,40.0298881530762,1.9919788916872,18.2000007480383,0.0781531751073339,0.0140426057114353,0.25,3.71859010968171E-5,0.00693699583261096,6.35531362870018E-5,89.0241851806641,89.0241851806641,5000.2451171875,5000.2685546875,49.6607679693322,19.7695987096066,1.28460395336151,0,0,0,200,87.3002014160156,6,4,3,2.12600708007813,42.0332374572754,,,,,,,,,,,,,,,,
,3736812409.4205,88.4835662841797,5000.2861328125,0.00694344394289773,1.63506751128009E-7,1,4.99626677034896,40.0298881530762,1.9920426467061,18.2000007480383,0.0783767943882964,0.0140918989228959,0.25,3.78104603645339E-5,0.0069567663770651,6.45179064171241E-5,88.5245666503906,88.5245666503906,5000.2802734375,5000.2919921875,49.7748857331399,19.7687501617336,1.28270280361176,0,0,0,200,86.8054656982422,6,4,3,2.137451171875,43.49951171875,,,,,,,,,,,,,,,,
,3736812439.38,87.9766578674316,5000.18530273438,0.00696381689725373,2.1493197227694E-7,1,4.99626677034896,40.0298881530762,1.99198445557193,18.2000007480383,0.0786024803886366,0.0141357714212047,0.25,3.79304369578293E-5,0.00697704062956045,6.49892610451718E-5,88.0172882080078,88.0172882080078,5000.09033203125,5000.2802734375,49.9468440073707,19.7680874048092,1.28054237365723,0,0,0,200,86.3206558227539,6,4,3,2.14599609375,42.5219955444336,,,,,,,,,,,,,,,,
,3736812469.367,87.4817428588867,5000.2685546875,0.00698376514225779,1.68322058590192E-7,1,4.99626677034896,40.0298881530762,1.99206759243998,18.2099994271994,0.0788290713993639,0.014177332549383,0.25,3.78365913127624E-5,0.00699688769738498,6.52438909834857E-5,87.5228881835938,87.5228881835938,5000.2451171875,5000.2919921875,49.8725892980437,19.7681006260096,1.27834224700928,0,0,0,200,85.8188323974609,6,4,3,2.13790893554687,43.0107536315918,,,,,,,,,,,,,,,,
,3736812499.331,86.9775924682617,5000.16772460937,0.00700411641486973,2.4035948339337E-7,1,4.99626677034896,40.0298881530762,1.99210957981985,18.2000007480383,0.0790565965901512,0.0142307897640592,0.25,3.87405370501775E-5,0.00701712596874975,6.65106024731289E-5,87.0212097167969,87.0212097167969,5000.03125,5000.30419921875,49.829599729486,19.7648813278684,1.27607929706573,0,0,0,200,85.3274688720703,6,4,3,2.14584350585938,42.0332374572754,,,,,,,,,,,,,,,,
,3736812529.31,86.4781532287598,5000.17358398438,0.00702442071223447,2.47316228988539E-7,1,4.99626677034896,40.0298881530762,1.99243330776375,18.2000007480383,0.0792948787840211,0.0142822540983084,0.25,3.93036637625207E-5,0.00703731360905162,6.74388534084237E-5,86.5191345214844,86.5191345214844,5000.06689453125,5000.2802734375,50.0140640600245,19.7555188033719,1.27379822731018,0,0,0,200,84.8376770019531,6,4,3,2.135009765625,45.4545478820801,,,,,,,,,,,,,,,,
,3736812559.296,85.977954864502,5000.29223632812,0.00704562653588104,1.96806483489905E-7,1,4.99626677034896,40.0298881530762,1.99227459736977,18.2099994271994,0.0795262991641477,0.0143248580394446,0.25,3.92110885728522E-5,0.00705840034960096,6.77201532602941E-5,86.0159225463867,86.0159225463867,5000.2685546875,5000.31591796875,49.883532097313,19.7594639690085,1.27170133590698,0,0,0,200,84.3414764404297,6,4,3,2.13592529296875,42.5219955444336,,,,,,,,,,,,,,,,
,3736812589.2675,85.4789276123047,5000.2802734375,0.00706623110537722,2.56546638522241E-7,1,4.99626677034896,40.0298881530762,1.99266488783493,18.2000007480383,0.0797689277786652,0.0143861029672795,0.25,4.0535907682368E-5,0.00707887263184088,6.9424352814516E-5,85.5204010009766,85.5204010009766,5000.2685546875,5000.2919921875,49.7467471064476,19.7503595074243,1.26949226856232,0,0,0,200,83.8595657348633,6,4,3,2.14569091796875,43.0107536315918,,,,,,,,,,,,,,,,
,3736812619.2325,84.9719581604004,5000.31005859375,0.00708709748751162,3.12814419276275E-7,1,4.99626677034896,40.0298881530762,1.99249058059139,18.2000007480383,0.0799971391945753,0.0144198042307172,0.25,3.97108867980748E-5,0.00709960624938293,6.8986756161774E-5,85.0145950317383,85.0145950317383,5000.30419921875,5000.31591796875,49.656859826736,19.7554190323017,1.26706719398499,0,0,0,200,83.3618927001953,6,4,3,2.13531494140625,43.49951171875,,,,,,,,,,,,,,,,
,3736812651.582,84.4380847109715,5000.2919921875,,,2,,,,18.3159996885657,,,,,,,84.4380847109715,84.4380847109715,5000.2919921875,5000.2919921875,,,1.26501357555389,,,,,82.8634185791016,0,0,0,0.03509521484375,39.5894432067871,,,,,,,,,,,,,,,,
touchdown = 10.5999996885657 mm,3736812670.1535,84.1205596923828,5000.2802734375,0.00711943384731394,2.47453636670514E-7,1,4.99626677034896,40.0298881530762,1.98052206782052,18.3000005781651,0.0799005333582351,0.0143943176007471,0.25,3.86704222097193E-5,0.0071316968456552,6.86006012776591E-5,84.1205596923828,84.1205596923828,5000.2802734375,5000.2802734375,49.2019520285437,19.7511427650702,1.26335287094116,0,0,0,200,82.5677185058594,6,4,3,2.117919921875,41.055721282959,,,,,,,,,,,,,,,,
,3736812679.1865,83.972972869873,5000.26245117188,0.00712807625425182,2.45281225030215E-7,1,4.99626677034896,40.0298881530762,1.98073725444285,18.3099992573261,0.0800036055586529,0.0144222291172756,0.25,3.94311686049131E-5,0.00714029578932114,6.94910008633579E-5,84.0098114013672,84.0098114013672,5000.23291015625,5000.2919921875,49.8061508739091,19.7469476607269,1.26246917247772,0,0,0,200,82.3825988769531,6,4,3,2.13119506835938,42.0332374572754,,,,,,,,,,,,,,,,
,3736812709.168,83.4708709716797,5000.28637695313,0.00715001961245729,1.6896968989739E-7,1,4.99626677034896,40.0298881530762,1.98028631871028,18.3000005781651,0.080229606660562,0.0144673312449938,0.25,3.96104891595315E-5,0.00716208323058544,7.00801233901602E-5,83.5126342773437,83.5126342773437,5000.2685546875,5000.30419921875,49.9593500636784,19.7552630399645,1.26029336452484,0,0,0,200,81.8804550170898,6,4,3,2.12356567382813,42.0332374572754,,,,,,,,,,,,,,,,
,3736812739.175,82.9706726074219,5000.2685546875,0.00717124385465628,2.96831396269229E-7,1,4.99626677034896,40.0298881530762,1.98019871824464,18.3000005781651,0.0804606575190058,0.0145177892435316,0.25,4.01642917892949E-5,0.00718314134369864,7.10465918428207E-5,83.0146636962891,83.0146636962891,5000.2685546875,5000.2685546875,49.8303813580053,19.7554916603587,1.25792634487152,0,0,0,200,81.3850021362305,6,4,3,2.122802734375,42.5219955444336,,,,,,,,,,,,,,,,
,3736812769.115,82.4688034057617,5000.03149414063,0.00719203454816127,1.44855871127782E-7,1,4.99626677034896,40.0298881530762,1.98050841546985,18.3000005781651,0.0807030624942873,0.0145648433117168,0.25,4.02373159163018E-5,0.00720375816825751,7.15372055667006E-5,82.5095672607422,82.5095672607422,4999.98388671875,5000.0791015625,49.8100590165053,19.7525634181821,1.25552487373352,0,0,0,200,80.9012069702148,6,4,3,2.12326049804687,43.0107536315918,,,,,,,,,,,,,,,,
,3736812799.125,81.9699211120605,5000.2685546875,0.00721449442639786,2.58151399116682E-7,1,4.99626677034896,40.0298881530762,1.98004179578835,18.3000005781651,0.0809330522900617,0.0146150753330064,0.25,4.07827870883889E-5,0.00722603745656903,7.25129201854383E-5,82.0102767944336,82.0102767944336,5000.2568359375,5000.2802734375,49.8272548439284,19.7596460413844,1.25327217578888,0,0,0,200,80.4077758789063,6,4,3,2.12432861328125,43.0107536315918,,,,,,,,,,,,,,,,
,3736812829.064,81.4673500061035,5000.04321289063,0.00723617348032435,2.78924405588427E-7,1,4.99626677034896,40.0298881530762,1.97988383897728,18.3000005781651,0.0811674137910396,0.0146583575642781,0.25,4.06465916423862E-5,0.00724752695602594,7.28116470655985E-5,81.5066299438477,81.5066299438477,5000.01953125,5000.06689453125,49.4653608395245,19.7648493477165,1.25095701217651,0,0,0,200,79.9120407104492,6,4,3,2.13668823242187,42.5219955444336,,,,,,,,,,,,,,,,
,3736812859.057,80.9678421020508,5000.037109375,0.00725746054966844,1.83651539596407E-7,1,4.99626677034896,40.0298881530762,1.98014990026939,18.3000005781651,0.0814124602209067,0.0147117990987416,0.25,4.12139294205104E-5,0.00726861277474458,7.38179217186186E-5,81.0072555541992,81.0072555541992,5000.03125,5000.04296875,49.8186569302168,19.7612932273427,1.24854397773743,0,0,0,200,79.4268188476563,6,4,3,2.122802734375,41.5444793701172,,,,,,,,,,,,,,,,
,3736812889.026,80.4683685302734,5000.16748046875,0.00728058010616163,3.46023382380829E-7,1,4.99626677034896,40.0298881530762,1.97972935285073,18.3000005781651,0.081652472211352,0.0147559489031139,0.25,4.106111892349E-5,0.00729152750921624,7.41179189473659E-5,80.5101623535156,80.5101623535156,5000.04296875,5000.2919921875,49.7522185060822,19.7664247614875,1.24608361721039,0,0,0,200,78.928840637207,6,4,3,2.12417602539062,41.5444793701172,,,,,,,,,,,,,,,,
,3736812919.016,79.9667854309082,5000.04296875,0.00730133558320044,2.56005569148418E-7,1,4.99626677034896,40.0298881530762,1.98004117697465,18.3000005781651,0.0818928443774042,0.0148104813997974,0.25,4.17773133085809E-5,0.00731205950399217,7.52858762571902E-5,80.0089797973633,80.0089797973633,5000.04296875,5000.04296875,49.6388823707937,19.7651359125629,1.24364542961121,0,0,0,200,78.4517364501953,6,4,3,2.1246337890625,42.5219955444336,,,,,,,,,,,,,,,,
,3736812948.984,79.460807800293,5000.24487304687,0.00732402090804657,1.78149885285515E-7,1,4.99626677034896,40.0298881530762,1.97990738264455,18.3000005781651,0.0821373749649435,0.0148646555282416,0.25,4.23984406554185E-5,0.00733451186042365,7.63774998036594E-5,79.5024948120117,79.5024948120117,5000.23291015625,5000.2568359375,49.873370926563,19.7639502033803,1.24129951000214,0,0,0,200,77.9538192749023,6,4,3,2.12387084960938,42.5219955444336,,,,,,,,,,,,,,,,
,3736812978.957,78.9617881774902,5000.01953125,0.00734579729096829,2.46701643818122E-7,1,4.99626677034896,40.0298881530762,1.98008758377301,18.3000005781651,0.0823847344348728,0.0149152486606584,0.25,4.26589225196305E-5,0.00735604838579897,7.71056674640785E-5,79.0022048950195,79.0022048950195,5000.0078125,5000.03125,49.7014126523322,19.7628647001935,1.23869907855988,0,0,0,200,77.4598770141602,6,4,3,2.1270751953125,42.5219955444336,,,,,,,,,,,,,,,,
,3736813008.928,78.46142578125,5000.2626953125,0.0073687436517513,2.33407913995738E-7,1,4.99626677034896,40.0298881530762,1.97982798691715,18.3000005781651,0.0826275407819688,0.0149656419225791,0.25,4.29721121483258E-5,0.00737874440574365,7.79000072248339E-5,78.5032653808594,78.5032653808594,5000.2568359375,5000.2685546875,49.6943779956591,19.7653806601235,1.23617315292358,0,0,0,200,76.9671020507812,6,4,3,2.12539672851562,42.5219955444336,,,,,,,,,,,,,,,,
,3736813038.907,77.959831237793,5000.2685546875,0.00739077950406909,3.05831856682013E-7,1,4.99626677034896,40.0298881530762,1.97979380202543,18.3000005781651,0.0828685268243173,0.0150180335047792,0.25,4.3473059091061E-5,0.00740051540078912,7.8885976797872E-5,77.9986114501953,77.9986114501953,5000.2568359375,5000.2802734375,49.5724439466591,19.7674426645004,1.23364126682281,0,0,0,200,76.4821929931641,6,4,3,2.12722778320313,42.5219955444336,,,,,,,,,,,,,,,,
,3736813068.896,77.4569320678711,5000.2744140625,0.0074138267210315,1.64515890441738E-7,1,4.99626677034896,40.0298881530762,1.97956440249284,18.3099992573261,0.083113638980043,0.0150667925877616,0.25,4.35936106649359E-5,0.00742328805043403,7.95038969510803E-5,77.4963684082031,77.4963684082031,5000.2685546875,5000.2802734375,49.8045876168706,19.7701771577984,1.23126935958862,0,0,0,200,75.9806900024414,6,4,3,2.13409423828125,43.0107536315918,,,,,,,,,,,,,,,,
,3736813098.8575,76.9529342651367,5000.17358398438,0.00743702337544412,2.36859867803074E-7,1,4.99626677034896,40.0298881530762,1.97922160348832,18.3000005781651,0.0833558636101592,0.0151139059931692,0.25,4.36100969239857E-5,0.00744619753304483,8.00263157103156E-5,76.9914016723633,76.9914016723633,5000.05517578125,5000.2919921875,49.7576899057168,19.7738485822442,1.22866034507751,0,0,0,200,75.5045623779297,6,4,3,2.12860107421875,42.0332374572754,,,,,,,,,,,,,,,,
,3736813128.8305,76.4548568725586,5000.29809570313,0.00745862291298769,2.80087756297222E-7,1,4.99626677034896,40.0298881530762,1.9797340215033,18.3000005781651,0.0836120976308478,0.0151771232222348,0.25,4.47862320021601E-5,0.00746749307708478,8.17042921641017E-5,76.5008850097656,76.5008850097656,5000.2919921875,5000.30419921875,49.6177784007745,19.767096588606,1.22591352462769,0,0,0,200,75.0107116699219,6,4,3,2.12387084960938,42.0332374572754,,,,,,,,,,,,,,,,
,3736813158.8175,75.9512519836426,5000.28637695313,0.00748255559070434,2.18035613387002E-7,1,4.99626677034896,40.0298881530762,1.97934225047054,18.3000005781651,0.0838601732870602,0.0152257061338322,0.25,4.48286150233434E-5,0.00749111311445926,8.22699915987876E-5,75.9889907836914,75.9889907836914,5000.2685546875,5000.30419921875,49.6810903108322,19.7711391321287,1.22347986698151,0,0,0,200,74.5163803100586,6,4,3,2.12738037109375,42.0332374572754,,,,,,,,,,,,,,,,
,3736813188.788,75.4493675231934,5000.19140625,0.00750584615403158,3.63399139830284E-7,1,4.99626677034896,40.0298881530762,1.97906688296871,18.3000005781651,0.0841058567208785,0.0152718839941257,0.25,4.46911921841644E-5,0.00751407838961239,8.26581317848777E-5,75.4930648803711,75.4930648803711,5000.06689453125,5000.31591796875,49.6599863408129,19.7772926914097,1.22072947025299,0,0,0,200,74.0319290161133,6,4,3,2.12997436523438,43.0107536315918,,,,,,,,,,,,,,,,
,3736813218.7595,74.9500770568848,5000.31616210937,0.00752907455182127,2.16534997099741E-7,1,4.99626677034896,40.0298881530762,1.97912756795496,18.3000005781651,0.0843627304859452,0.0153291977326229,0.25,4.53350859009149E-5,0.00753696501271862,8.38328850209329E-5,74.992301940918,74.992301940918,5000.30419921875,5000.328125,49.8311629865245,19.7804036273351,1.21814596652985,0,0,0,200,73.5361709594727,6,4,3,2.13119506835938,42.5219955444336,,,,,,,,,,,,,,,,
,3736813248.7385,74.4465560913086,5000.2919921875,0.0075520384169353,2.65844618947701E-7,1,4.99626677034896,40.0298881530762,1.97926438874707,18.3000005781651,0.0846201130353398,0.015383315379246,0.25,4.56827242733403E-5,0.00755957030108247,8.47199971916965E-5,74.4852523803711,74.4852523803711,5000.2919921875,5000.2919921875,49.778793875736,19.7755595811442,1.2154358625412,0,0,0,200,73.0384674072266,6,4,3,2.125244140625,42.0332374572754,,,,,,,,,,,,,,,,
,3736813266.023,74.1603363863052,5000.2802734375,,,2,,,,18.4260000604987,,,,,,,74.1603363863052,74.1603363863052,5000.2802734375,5000.2802734375,,,1.21432530879974,,,,,72.8020095825195,0,0,0,0.042877197265625,40.0782012939453,,,,,,,,,,,,,,,,
touchdown = 10.7100000604987 mm,3736813284.5655,73.8459625244141,5000.30419921875,0.00757386838654105,2.59021706782664E-7,1,4.99626677034896,40.0298881530762,1.99268168734405,18.4099990874529,0.0854027749307618,0.0155500717983658,0.25,4.7400979574074E-5,0.00758094010715065,8.70626535815918E-5,73.8459625244141,73.8459625244141,5000.30419921875,5000.30419921875,49.4880280665822,19.7548386326861,1.21230280399323,0,0,0,200,72.5075073242188,6,4,3,2.14508056640625,41.055721282959,,,,,,,,,,,,,,,,
,3736813308.6795,73.4450378417969,5000.28637695313,0.00759769123538988,1.92152294065099E-7,1,4.99626677034896,40.0298881530762,1.99219747734902,18.4099990874529,0.0856466714014076,0.0156018104611536,0.25,4.78314210700145E-5,0.00760445571999322,8.79627431863348E-5,73.4878921508789,73.4878921508789,5000.2685546875,5000.30419921875,49.985143804813,19.760672378235,1.20991683006287,0,0,0,200,72.0653839111328,6,4,3,2.13363647460938,42.0332374572754,,,,,,,,,,,,,,,,
,3736813338.659,72.9446334838867,5000.29223632812,0.00762074605304489,3.14254860533631E-7,1,4.99626677034896,40.0298881530762,1.99213893978603,18.4099990874529,0.0858967443716658,0.0156630865877884,0.25,4.88872701434264E-5,0.00762710310628893,8.95759989697857E-5,72.9816131591797,72.9816131591797,5000.2685546875,5000.31591796875,49.995304975563,19.7590585638374,1.20750880241394,0,0,0,200,71.5740432739258,6,4,3,2.1441650390625,42.5219955444336,,,,,,,,,,,,,,,,
,3736813368.6595,72.4405250549316,5000.2685546875,0.00764443054173108,2.7021886263556E-7,1,4.99626677034896,40.0298881530762,1.99206905736062,18.4099990874529,0.0861549083900281,0.015715841713554,0.25,4.90791272258384E-5,0.00765036511083084,9.03373550698382E-5,72.4817581176758,72.4817581176758,5000.2568359375,5000.2802734375,49.5529032336783,19.7630977481319,1.20450007915497,0,0,0,200,71.0897979736328,6,4,3,2.14736938476562,42.0332374572754,,,,,,,,,,,,,,,,
,3736813398.6245,71.9403648376465,5000.25073242188,0.00766900222833973,2.11527163718187E-7,1,4.99626677034896,40.0298881530762,1.99179612180731,18.4099990874529,0.0864138187164351,0.0157728057092153,0.25,4.96236978667528E-5,0.00767449904225326,9.14591846302537E-5,71.9844360351562,71.9844360351562,5000.23291015625,5000.2685546875,49.8593016132168,19.7651899119666,1.20161557197571,0,0,0,200,70.593505859375,6,4,3,2.14508056640625,42.0332374572754,,,,,,,,,,,,,,,,
,3736813428.5885,71.4374809265137,5000.2861328125,0.00769276088268209,2.43991415122568E-7,1,4.99626677034896,40.0298881530762,1.99183085291553,18.4099990874529,0.086676809421087,0.0158257997680114,0.25,4.97495450908649E-5,0.00769780098082551,9.21659248937255E-5,71.4800567626953,71.4800567626953,5000.2802734375,5000.2919921875,49.8475771854284,19.7658001596126,1.19890582561493,0,0,0,200,70.0984573364258,6,4,3,2.13485717773438,42.5219955444336,,,,,,,,,,,,,,,,
,3736813458.564,70.9354248046875,5000.13793945313,0.00771711411385169,2.82357122869776E-7,1,4.99626677034896,40.0298881530762,1.99180568867828,18.4099990874529,0.0869434052070056,0.0158818788824244,0.25,5.00824755781109E-5,0.00772167883357529,9.30881651272381E-5,70.9749145507812,70.9749145507812,5000.04296875,5000.23291015625,49.8233467013322,19.76555014439,1.19624757766724,0,0,0,200,69.6148452758789,6,4,3,2.1441650390625,42.0332374572754,,,,,,,,,,,,,,,,
,3736813488.557,70.4293632507324,5000.14404296875,0.00774158770742406,2.51004713869562E-7,1,4.99626677034896,40.0298881530762,1.9916266793727,18.4199996292591,0.0872050014661403,0.0159351460402262,0.25,5.02437105525724E-5,0.00774565468068195,9.38484276036509E-5,70.4715881347656,70.4715881347656,5000.03125,5000.2568359375,49.626376314486,19.7700810261935,1.19324934482574,0,0,0,200,69.1235961914062,6,4,3,2.13592529296875,42.5219955444336,,,,,,,,,,,,,,,,
,3736813518.5335,69.9319839477539,5000.2685546875,0.00776564356541422,2.36061867921326E-7,1,4.99626677034896,40.0298881530762,1.99194627466086,18.4199996292591,0.0874813556249311,0.0159981750964275,0.25,5.10117655860822E-5,0.00776919824257687,9.52106762163944E-5,69.9739456176758,69.9739456176758,5000.2568359375,5000.2802734375,49.8256915868899,19.7655890816998,1.1903692483902,0,0,0,200,68.6329727172852,6,4,3,2.13882446289062,42.5219955444336,,,,,,,,,,,,,,,,
,3736813548.499,69.4282150268555,5000.0966796875,0.00779019150324205,2.35446242269586E-7,1,4.99626677034896,40.0298881530762,1.99154159046547,18.4099990874529,0.0877331927761634,0.0160536477412531,0.25,5.15080620009994E-5,0.00779320849115666,9.63145285553512E-5,69.4724197387695,69.4724197387695,4999.97216796875,5000.22119140625,49.7358043071783,19.7699623379502,1.18741929531097,0,0,0,200,68.1467666625977,6,4,3,2.13516235351562,42.5219955444336,,,,,,,,,,,,,,,,
,3736813578.4875,68.9280586242676,5000.24487304687,0.00781544547833687,2.2625692082432E-7,1,4.99626677034896,40.0298881530762,1.99167159379426,18.4199996292591,0.088016521500861,0.0161069508670411,0.25,5.13262584035346E-5,0.00781791194191276,9.67452376886883E-5,68.9691009521484,68.9691009521484,5000.23291015625,5000.2568359375,50.1391246231015,19.766568298456,1.18439471721649,0,0,0,200,67.65185546875,6,4,3,2.1368408203125,43.0107536315918,,,,,,,,,,,,,,,,
,3736813608.4515,68.4292984008789,4999.97802734375,0.00783914725472772,2.65305944834408E-7,1,4.99626677034896,40.0298881530762,1.99151985117757,18.4199996292591,0.0882682633957449,0.0161663867646371,0.25,5.2154895167197E-5,0.00784103695180492,9.81805212132851E-5,68.4711990356445,68.4711990356445,4999.97216796875,4999.98388671875,49.9687296059091,19.770868652771,1.18135988712311,0,0,0,200,67.1547698974609,6,4,3,2.13653564453125,43.49951171875,,,,,,,,,,,,,,,,
,3736813638.424,67.9245910644531,5000.2451171875,0.00786566926466232,3.68559863875073E-7,1,4.99626677034896,40.0298881530762,1.9912660737671,18.4099990874529,0.0885479335390846,0.0162259086047075,0.25,5.25606930731523E-5,0.00786695623367453,9.92186466254968E-5,67.965217590332,67.965217590332,5000.2451171875,5000.2451171875,49.7131370801206,19.7702566701892,1.17850780487061,0,0,0,200,66.6712036132813,6,4,3,2.13241577148438,43.0107536315918,,,,,,,,,,,,,,,,
,3736813668.4175,67.4224891662598,4999.89501953125,0.00788825782688086,3.390033096932E-7,1,4.99626677034896,40.0298881530762,1.99158312047014,18.4199996292591,0.0888061883105526,0.0162877603189259,0.25,5.34766394734139E-5,0.00788891849274579,0.00010074443817239,67.46240234375,67.46240234375,4999.88916015625,4999.90087890625,49.545086948486,19.7681863294906,1.17549800872803,0,0,0,200,66.1786956787109,6,4,3,2.13912963867187,43.49951171875,,,,,,,,,,,,,,,,
,3736813698.374,66.9220657348633,5000.14990234375,0.00791475461696601,2.26720055387123E-7,1,4.99626677034896,40.0298881530762,1.99148508496841,18.4199996292591,0.0890920295312242,0.0163464027404251,0.25,5.37070285542063E-5,0.00791477252258058,0.000101609006452239,66.963752746582,66.963752746582,5000.13818359375,5000.16162109375,49.7967713316783,19.7682378699018,1.17233097553253,0,0,0,200,65.6867599487305,6,4,3,2.13638305664062,42.5219955444336,,,,,,,,,,,,,,,,
,3736813728.4075,66.4129104614258,5000.1025390625,0.00793944817776032,2.90739808477904E-7,1,4.99626677034896,40.0298881530762,1.99152459842399,18.4099990874529,0.0893627780330646,0.016403684484189,0.25,5.40352125166561E-5,0.00793878697607705,0.000102571044408507,66.457633972168,66.457633972168,5000.1025390625,5000.1025390625,49.9304298084668,19.7690483637924,1.16930365562439,0,0,0,200,65.2021942138672,6,4,3,2.14126586914062,40.5669593811035,,,,,,,,,,,,,,,,
,3736813753.3405,65.9981651306152,5000.07885742188,0.00796073704077509,1.45727829201325E-7,1,4.99626677034896,40.0298881530762,1.99160305298527,18.4099990874529,0.089598649862798,0.0164512180212966,0.25,5.41422612158042E-5,0.00795950505273452,0.000103202844282042,66.0386276245117,66.0386276245117,5000.05517578125,5000.1025390625,49.7123554516014,19.7687273137998,1.16667830944061,0,0,0,200,64.7913208007812,6,4,3,2.15576171875,43.0107536315918,,,,,,,,,,,,,,,,
,3736813783.327,65.4983901977539,5000.0966796875,0.00798643508098085,1.47984468020643E-7,1,4.99626677034896,40.0298881530762,1.99164187486274,18.4199996292591,0.089879513903821,0.016515143770189,0.25,5.48947000046497E-5,0.00798448874049472,0.000104588813338138,65.5404663085938,65.5404663085938,5000.06689453125,5000.12646484375,49.8929116395437,19.7639456670863,1.16336798667908,0,0,0,200,64.3001251220703,6,4,3,2.13592529296875,42.5219955444336,,,,,,,,,,,,,,,,
,3736813813.277,64.9931106567383,5000.1142578125,0.00801240689644692,2.30229879493371E-7,1,4.99626677034896,40.0298881530762,1.99129527880175,18.4099990874529,0.0901478562073426,0.016568784625581,0.25,5.49566242719602E-5,0.00800971698899653,0.000105291807994835,65.0301818847656,65.0301818847656,5000.09033203125,5000.13818359375,49.9405909792168,19.7707692570696,1.16031789779663,0,0,0,200,63.8152770996094,6,4,3,2.1484375,42.5219955444336,,,,,,,,,,,,,,,,
,3736813843.253,64.4903068542481,4999.96630859375,0.00803760846327559,1.51892448132421E-7,1,4.99626677034896,40.0298881530762,1.99138822911306,18.4099990874529,0.0904254263175773,0.016628521413662,0.25,5.53938848766748E-5,0.00803415038576149,0.00010636260807837,64.5329437255859,64.5329437255859,4999.853515625,5000.0791015625,49.944499121813,19.7691646917833,1.15704369544983,0,0,0,200,63.3225784301758,6,4,3,2.1368408203125,43.0107536315918,,,,,,,,,,,,,,,,
,3736813880.487,63.8663568420385,5000.12646484375,,,2,,,,18.5160002801418,,,,,,,63.8663568420385,63.8663568420385,5000.12646484375,5000.12646484375,,,1.15315520763397,,,,,62.7570152282715,0,0,0,0.027008056640625,39.1006851196289,,,,,,,,,,,,,,,,
touchdown = 10.8000002801418 mm,3736813898.9705,63.552173614502,5000.1142578125,0.00808063427213135,1.1117933223391E-7,1,4.99626677034896,40.0298881530762,2.00328047284551,18.5000002384186,0.0914125405579583,0.016790106125791,0.25,5.30852832278742E-5,0.00807569453143012,0.000105208485290461,63.552173614502,63.552173614502,5000.1142578125,5000.1142578125,49.7936448176014,19.7506674172129,1.15115690231323,0,0,0,200,62.4625854492188,6,4,3,2.16415405273438,40.5669593811035,,,,,,,,,,,,,,,,
,3736813903.23,63.4830093383789,5000.09643554687,0.00808956960948988,1.66148687792539E-7,1,4.99626677034896,40.0298881530762,2.00298468542927,18.5000002384186,0.0914986552843067,0.0168109023719464,0.25,5.35040506770541E-5,0.00808450983932499,0.000105748986122384,63.5227279663086,63.5227279663086,5000.09033203125,5000.1025390625,49.7389308212553,19.7549427211843,1.15043222904205,0,0,0,200,62.3502769470215,6,4,3,2.174072265625,41.5444793701172,,,,,,,,,,,,,,,,
,3736813933.207,62.9861164093018,4999.94848632812,0.00811518210387772,2.25533436908149E-7,1,4.99626677034896,40.0298881530762,2.00290579580758,18.5000002384186,0.0917748690171166,0.016866223994532,0.25,5.35934601643372E-5,0.00810928554790528,0.000106464032452757,63.0305633544922,63.0305633544922,4999.79443359375,5000.1025390625,49.7444022208899,19.7575775917592,1.14708995819092,0,0,0,200,61.8512001037598,6,4,3,2.1734619140625,41.5444793701172,,,,,,,,,,,,,,,,
,3736813963.178,62.4825820922852,5000.11450195313,0.00814210557399129,1.30317032894794E-7,1,4.99626677034896,40.0298881530762,2.00289538647424,18.5000002384186,0.0920671889211604,0.0169318279984795,0.25,5.43147710959672E-5,0.00813532863376993,0.000107821720116697,62.5267028808594,62.5267028808594,5000.1025390625,5000.12646484375,50.0515822289476,19.7583222799635,1.14378118515015,0,0,0,200,61.3623504638672,6,4,3,2.1746826171875,42.5219955444336,,,,,,,,,,,,,,,,
,3736813993.138,61.9720249176025,4999.97802734375,0.00816740936765955,1.65822664437809E-7,1,4.99626677034896,40.0298881530762,2.00304655374113,18.5000002384186,0.0923481230849473,0.0169935407673442,0.25,5.48691351563965E-5,0.00815971376564502,0.000109003730170381,62.0164337158203,62.0164337158203,4999.853515625,5000.1025390625,49.7467471064476,19.759557147939,1.14033663272858,0,0,0,200,60.877742767334,6,4,3,2.17483520507813,44.9657897949219,,,,,,,,,,,,,,,,
,3736814023.1295,61.4714050292969,5000.09643554687,0.00819431991470748,1.64003558384524E-7,1,4.99626677034896,40.0298881530762,2.00303625215009,18.5000002384186,0.0926410763703471,0.0170514242052316,0.25,5.49317335236702E-5,0.00818569660037901,0.000109690638665951,61.5122528076172,61.5122528076172,5000.09033203125,5000.1025390625,49.8952565251014,19.761994585532,1.13676869869232,0,0,0,200,60.3828353881836,6,4,3,2.17437744140625,42.0332374572754,,,,,,,,,,,,,,,,
,3736814053.1125,60.9718341827393,5000.173828125,0.00822121035512347,1.94775447364535E-7,1,4.99626677034896,40.0298881530762,2.00293099557019,18.5000002384186,0.0929292649753521,0.01710869626755,0.25,5.50237509675116E-5,0.00821163270792162,0.00011039964459534,61.0127716064453,61.0127716064453,5000.173828125,5000.173828125,49.7045391664091,19.7640927507573,1.13342332839966,0,0,0,200,59.8919639587402,6,4,3,2.1759033203125,42.0332374572754,,,,,,,,,,,,,,,,
,3736814083.082,60.47021484375,5000.16186523438,0.00824757806763813,2.47987923038651E-7,1,4.99626677034896,40.0298881530762,2.00321573942699,18.5000002384186,0.0932272634524334,0.0171744421392188,0.25,5.56879176172823E-5,0.00823701043348729,0.000111671015916998,60.5136947631836,60.5136947631836,5000.14990234375,5000.173828125,49.7444022208899,19.7567700320862,1.12999868392944,0,0,0,200,59.4074249267578,6,4,3,2.1728515625,42.0332374572754,,,,,,,,,,,,,,,,
,3736814113.055,59.9611072540283,5000.15600585937,0.00827441838262097,2.445786334575E-7,1,4.99626677034896,40.0298881530762,2.00292727649098,18.5000002384186,0.0935049528497681,0.0172352324954044,0.25,5.62531807733553E-5,0.00826281730562529,0.000112844419517718,60.0043601989746,60.0043601989746,5000.13818359375,5000.173828125,49.9570051781207,19.7618300350326,1.12647688388824,0,0,0,200,58.9140663146973,6,4,3,2.1728515625,42.5219955444336,,,,,,,,,,,,,,,,
,3736814143.036,59.4613037109375,5000.13793945313,0.00830232210632481,1.25678442059739E-7,1,4.99626677034896,40.0298881530762,2.00277478562076,18.5000002384186,0.09380098182315,0.0172966532214225,0.25,5.66077338960823E-5,0.00828967681580522,0.000113797278786878,59.5019989013672,59.5019989013672,5000.1142578125,5000.16162109375,50.0312598874476,19.7611053056254,1.12300252914429,0,0,0,200,58.4340209960937,6,4,3,2.17422485351562,43.0107536315918,,,,,,,,,,,,,,,,
,3736814173.0005,58.9574718475342,4999.90087890625,0.00832820207771,2.52443028306608E-7,1,4.99626677034896,40.0298881530762,2.00285532312284,18.5000002384186,0.094085001040957,0.0173505787149485,0.25,5.65034709773933E-5,0.0083144817914719,0.000114270553176787,58.9973793029785,58.9973793029785,4999.90087890625,4999.90087890625,50.1102043678899,19.7647745558463,1.11938071250916,0,0,0,200,57.9386367797852,6,4,3,2.171630859375,42.0332374572754,,,,,,,,,,,,,,,,
,3736814202.9865,58.4547748565674,5000.13208007812,0.0083557790716199,3.00688724632188E-7,1,4.99626677034896,40.0298881530762,2.00294528239991,18.5000002384186,0.0943868432819122,0.0174164944901727,0.25,5.71684105054857E-5,0.00834094950882958,0.000115510623660154,58.4993019104004,58.4993019104004,5000.1142578125,5000.14990234375,49.8819688402745,19.7607826018649,1.11573243141174,0,0,0,200,57.4521598815918,6,4,3,2.17391967773438,43.0107536315918,,,,,,,,,,,,,,,,
,3736814232.9555,57.9511852264404,5000.12646484375,0.00838251024410372,2.33248343539645E-7,1,4.99626677034896,40.0298881530762,2.00356182555888,18.5000002384186,0.094702970459168,0.0174821736537332,0.25,5.75935911478186E-5,0.00836654400909675,0.000116492848892907,57.9937210083008,57.9937210083008,5000.12646484375,5000.12646484375,49.8741525550822,19.7493994590353,1.11200606822968,0,0,0,200,56.961009979248,6,4,3,2.17254638671875,41.055721282959,,,,,,,,,,,,,,,,
,3736814262.934,57.4478073120117,5000.03125,0.00840996340595683,3.37022881397135E-7,1,4.99626677034896,40.0298881530762,2.00313747711661,18.5000002384186,0.0949802176495588,0.0175404639127926,0.25,5.80198305136889E-5,0.00839283131863553,0.000117466573681528,57.4894104003906,57.4894104003906,4999.91259765625,5000.14990234375,49.9171421236399,19.7573765951939,1.10835325717926,0,0,0,200,56.4773483276367,6,4,3,2.17575073242187,42.5219955444336,,,,,,,,,,,,,,,,
,3736814292.9015,56.9445056915283,5000.01953125,0.00843807026474688,1.95841103456149E-7,1,4.99626677034896,40.0298881530762,2.00284543448093,18.5000002384186,0.0952709252159608,0.0175981480033424,0.25,5.82013168995798E-5,0.00841974492399943,0.000118184974392631,56.9866638183594,56.9866638183594,4999.88916015625,5000.14990234375,49.5872948885245,19.7652277062622,1.10418593883514,0,0,0,200,55.9808807373047,6,4,3,2.1759033203125,43.0107536315918,,,,,,,,,,,,,,,,
,3736814322.918,56.4364700317383,5000.16772460937,0.00846480041713879,2.74573648633028E-7,1,4.99626677034896,40.0298881530762,2.00303819832229,18.5000002384186,0.0955666217126089,0.0176622424363093,0.25,5.88569077692499E-5,0.00844524297626281,0.00011935264907167,56.4791412353516,56.4791412353516,5000.16162109375,5000.173828125,49.6834351963899,19.7598096732912,1.10071313381195,0,0,0,200,55.4905166625977,6,4,3,2.17330932617187,42.0332374572754,,,,,,,,,,,,,,,,
,3736814352.8575,55.9371681213379,5000.13208007812,0.00849352947063717,1.52216836228047E-7,1,4.99626677034896,40.0298881530762,2.00278420165425,18.5000002384186,0.0958661030044846,0.0177178831369672,0.25,5.87657732885419E-5,0.00847273406199033,0.000119766107048167,55.9788703918457,55.9788703918457,5000.1142578125,5000.14990234375,49.8147487876207,19.7646286942542,1.09655249118805,0,0,0,200,54.9913024902344,6,4,3,2.17636108398438,42.5219955444336,,,,,,,,,,,,,,,,
,3736814382.842,55.4302616119385,5000.16772460937,0.00852058419559684,3.28677449763182E-7,1,4.99626677034896,40.0298881530762,2.00309587788056,18.5000002384186,0.0961692182574966,0.0177899952676238,0.25,6.00309207999293E-5,0.00849850082025504,0.000121505538446174,55.4755859375,55.4755859375,5000.14990234375,5000.185546875,49.9530970355245,19.757927168073,1.09270679950714,0,0,0,200,54.5072860717773,6,4,3,2.1759033203125,42.0332374572754,,,,,,,,,,,,,,,,
,3736814412.822,54.9232540130615,5000.16772460937,0.00854872869888192,3.31923065674897E-7,1,4.99626677034896,40.0298881530762,2.00302247605277,18.5000002384186,0.0964697781329558,0.0178442751653386,0.25,5.9836849692362E-5,0.00852533918662438,0.000121776473751872,54.9657897949219,54.9657897949219,5000.14990234375,5000.185546875,49.7428389638514,19.7586686621857,1.08869314193726,0,0,0,200,54.0072288513184,6,4,3,2.17422485351562,42.0332374572754,,,,,,,,,,,,,,,,
,3736814442.7795,54.4183330535889,5000.15600585937,0.00857694512041718,2.02526024624168E-7,1,4.99626677034896,40.0298881530762,2.00299640694898,18.5000002384186,0.0967718358470736,0.0179060494229597,0.25,6.02844006521457E-5,0.00855222489770437,0.000122664928321095,54.4602127075195,54.4602127075195,5000.13818359375,5000.173828125,49.9069809528899,19.7599818558373,1.08465874195099,0,0,0,200,53.5268096923828,6,4,3,2.17514038085938,43.0107536315918,,,,,,,,,,,,,,,,
,3736814467.7745,53.9969863891602,5000.14404296875,0.00860008836806266,1.94975091752652E-7,1,4.99626677034896,40.0298881530762,2.00288980465108,18.5100007802248,0.0970155644504686,0.0179541225893719,0.25,6.05066336453548E-5,0.00857424175313293,0.000123235008727584,54.0375328063965,54.0375328063965,5000.13818359375,5000.14990234375,49.6326293426399,19.7604903356159,1.08115172386169,0,0,0,200,53.1097030639648,6,4,3,2.15179443359375,42.0332374572754,,,,,,,,,,,,,,,,
,3736814494.976,53.5333701619342,5000.1142578125,,,2,,,,18.6059995684624,,,,,,,53.5333701619342,53.5333701619342,5000.1142578125,5000.1142578125,,,1.07806169986725,,,,,52.7097969055176,0,0,0,0.033416748046875,39.5894432067871,,,,,,,,,,,,,,,,
touchdown = 10.8899995684624 mm,3736814513.4535,53.2259254455566,4999.84130859375,0.0086367853993973,2.06940414549734E-7,1,4.99626677034896,40.0298881530762,1.99266004765844,18.5899995267391,0.0969283219130149,0.0179707564568567,0.25,6.32753213605013E-5,0.00860883762734574,0.000126547609235298,53.2259254455566,53.2259254455566,4999.84130859375,4999.84130859375,49.4403487269091,19.7497284395127,1.07510197162628,0,0,0,200,52.4023017883301,6,4,3,2.1453857421875,41.055721282959,,,,,,,,,,,,,,,,
,3736814527.7105,52.9853935241699,5000.00170898438,0.008654385851442,1.24248344563374E-7,1,4.99626677034896,40.0298881530762,1.99238114624757,18.5899995267391,0.0971053388309129,0.0180068903854517,0.25,6.36043537112617E-5,0.00862575698760369,0.000127081022004209,53.0278587341309,53.0278587341309,4999.865234375,5000.13818359375,49.6654577404476,19.7528430126556,1.07270288467407,0,0,0,200,52.1301002502441,6,4,3,2.1435546875,42.0332374572754,,,,,,,,,,,,,,,,
,3736814557.6935,52.4736824035645,5000.16186523438,0.00868357613909225,2.40279093741813E-7,1,4.99626677034896,40.0298881530762,1.99213002615597,18.5899995267391,0.0974072658729824,0.0180562992669117,0.25,6.30896553930759E-5,0.00865351818646975,0.000126924812949926,52.5164985656738,52.5164985656738,5000.14990234375,5000.173828125,50.035949658563,19.7600486768146,1.06839179992676,0,0,0,200,51.6305160522461,6,4,3,2.14614868164062,41.055721282959,,,,,,,,,,,,,,,,
,3736814587.682,51.9720649719238,5000.15576171875,0.00871247530565154,2.88780892665854E-7,1,4.99626677034896,40.0298881530762,1.99221122838857,18.6000000685453,0.0977195058466261,0.0181188635166168,0.25,6.35715353366822E-5,0.008680989112088,0.000127730159227467,52.0145568847656,52.0145568847656,5000.14990234375,5000.16162109375,49.6177784007745,19.7595321342086,1.06388628482819,0,0,0,200,51.1398086547852,6,4,3,2.13424682617187,45.9433059692383,,,,,,,,,,,,,,,,
,3736814617.646,51.4648265838623,5000.02563476562,0.00874108356736508,2.12978091374902E-7,1,4.99626677034896,40.0298881530762,1.99192452491577,18.5899995267391,0.0980108390258875,0.0181779864371037,0.25,6.4115105606197E-5,0.00870813722790695,0.000128568180156297,51.5065612792969,51.5065612792969,4999.9248046875,5000.12646484375,49.7365859356976,19.7605926813824,1.05962145328522,0,0,0,200,50.656494140625,6,4,3,2.14630126953125,42.5219955444336,,,,,,,,,,,,,,,,
,3736814647.6205,50.9572238922119,5000.04321289063,0.00876944469617387,2.70870560177526E-7,1,4.99626677034896,40.0298881530762,1.99188320573082,18.6000000685453,0.0983119355660345,0.0182314505809172,0.25,6.4041436549014E-5,0.00873502678516326,0.000128760707197414,51.0000915527344,51.0000915527344,4999.9365234375,5000.14990234375,50.0320415159668,19.7624060435133,1.05487465858459,0,0,0,200,50.1612777709961,6,4,3,2.13485717773438,42.0332374572754,,,,,,,,,,,,,,,,
,3736814677.599,50.4535484313965,5000.07299804687,0.00879852130292185,2.85146190555997E-7,1,4.99626677034896,40.0298881530762,1.991810672596,18.5899995267391,0.0986191108273753,0.0182884544363914,0.25,6.42105779876748E-5,0.00876262354835598,0.000129170919738758,50.4947357177734,50.4947357177734,4999.97216796875,5000.173828125,49.5716623181399,19.7651378898708,1.05043148994446,0,0,0,200,49.673713684082,6,4,3,2.1453857421875,43.0107536315918,,,,,,,,,,,,,,,,
,3736814707.5675,49.9484004974365,5000.14404296875,0.00882724689898436,2.38042957785234E-7,1,4.99626677034896,40.0298881530762,1.99185059707289,18.5899995267391,0.0989273491715435,0.0183462770614399,0.25,6.44602461214769E-5,0.00878985355898876,0.00012962913369035,49.991325378418,49.991325378418,5000.12646484375,5000.16162109375,50.2118160753899,19.7652918185324,1.0456690788269,0,0,0,200,49.176700592041,6,4,3,2.14279174804687,42.0332374572754,,,,,,,,,,,,,,,,
,3736814737.563,49.4390449523926,5000.025390625,0.00885632056222266,3.01551433006436E-7,1,4.99626677034896,40.0298881530762,1.99169787853002,18.5899995267391,0.0992294722812755,0.0184066836157551,0.25,6.50636675746672E-5,0.00881740515383064,0.000130411553534945,49.4801483154297,49.4801483154297,4999.91259765625,5000.13818359375,49.677182168236,19.7661981804909,1.04090857505798,0,0,0,200,48.6847686767578,6,4,3,2.13714599609375,43.49951171875,,,,,,,,,,,,,,,,
,3736814767.5315,48.9341487884521,5000.17358398438,0.00888571712216003,1.68352065338995E-7,1,4.99626677034896,40.0298881530762,1.99163124051092,18.6000000685453,0.0995416226892612,0.0184554393308775,0.25,6.45340935651393E-5,0.0088452899180079,0.000130038026854138,48.9811859130859,48.9811859130859,5000.16162109375,5000.185546875,49.7420573353322,19.7713585512691,1.03595769405365,0,0,0,200,48.1992874145508,6,4,3,2.13821411132813,42.5219955444336,,,,,,,,,,,,,,,,
,3736814797.497,48.4332485198975,5000.16772460937,0.00891395681555406,2.7789359375809E-7,1,4.99626677034896,40.0298881530762,1.99179510533311,18.5899995267391,0.0998491010012647,0.0185191823676049,0.25,6.5394278104892E-5,0.0088720166850753,0.000131009633686764,48.4774589538574,48.4774589538574,5000.16162109375,5000.173828125,50.0382945441207,19.7658690638512,1.03094518184662,0,0,0,200,47.7021217346191,6,4,3,2.137451171875,43.0107536315918,,,,,,,,,,,,,,,,
,3736814827.4715,47.926965713501,5000.15576171875,0.00894363313049092,3.1583341463673E-7,1,4.99626677034896,40.0298881530762,1.99161894492627,18.5899995267391,0.100158648642872,0.018569220579019,0.25,6.50805762278134E-5,0.00890016219833084,0.000130791624543232,47.9682769775391,47.9682769775391,5000.14990234375,5000.16162109375,50.198528390563,19.771378193577,1.02583372592926,0,0,0,200,47.2061195373535,6,4,3,2.14614868164062,42.5219955444336,,,,,,,,,,,,,,,,
,3736814857.45,47.4171333312988,5000.16162109375,0.00897293186211391,1.29649158388544E-7,1,4.99626677034896,40.0298881530762,1.9916659461111,18.6000000685453,0.100473417727633,0.018626385474314,0.25,6.53277666393666E-5,0.00892791480546111,0.00013109697985853,47.4622611999512,47.4622611999512,5000.16162109375,5000.16162109375,49.8655546413707,19.7706789787601,1.02074205875397,0,0,0,200,46.7226905822754,6,4,3,2.14126586914062,42.5219955444336,,,,,,,,,,,,,,,,
,3736814882.43,46.9948101043701,5000.04907226562,0.00899724173801066,1.54287993670037E-7,1,4.99626677034896,40.0298881530762,1.99165043911177,18.5899995267391,0.100732140932449,0.0186724580275411,0.25,6.5478297043124E-5,0.0089509431377341,0.000131272628263545,47.0370445251465,47.0370445251465,4999.9599609375,5000.13818359375,49.7498736205245,19.7706443626932,1.01626396179199,0,0,0,200,46.3148002624512,6,4,3,2.12692260742187,42.0332374572754,,,,,,,,,,,,,,,,
,3736814912.4125,46.4915294647217,5000.04321289063,0.00902580620320718,1.46051841613459E-7,1,4.99626677034896,40.0298881530762,1.99171076172949,18.5899995267391,0.101039899812566,0.0187262436499266,0.25,6.55949045655554E-5,0.00897798364446349,0.00013138884470526,46.5377883911133,46.5377883911133,4999.9248046875,5000.16162109375,49.9319930655053,19.7693993011641,1.01111221313477,0,0,0,200,45.8149757385254,6,4,3,2.13821411132813,42.5219955444336,,,,,,,,,,,,,,,,
,3736814942.4125,45.9864044189453,5000.14404296875,0.00905574082435598,2.43448952466141E-7,1,4.99626677034896,40.0298881530762,1.99166576585389,18.6000000685453,0.101357903125209,0.0187818175085344,0.25,6.57426945031999E-5,0.00900638438164892,0.00013151548194693,46.027702331543,46.027702331543,5000.1142578125,5000.173828125,50.1016064541784,19.7693160971042,1.00570154190063,0,0,0,200,45.32373046875,6,4,3,2.1343994140625,42.5219955444336,,,,,,,,,,,,,,,,
,3736814972.3685,45.4808444976807,5000.13818359375,0.00908499806344793,1.62548203187878E-7,1,4.99626677034896,40.0298881530762,1.99166662863169,18.5899995267391,0.101670891494889,0.0188346032354919,0.25,6.57548408642075E-5,0.00903411551785173,0.000131472611966364,45.5217819213867,45.5217819213867,5000.12646484375,5000.14990234375,49.7701959620245,19.7670733199747,1.00005674362183,0,0,0,200,44.8328971862793,6,4,3,2.14920043945313,43.49951171875,,,,,,,,,,,,,,,,
,3736815002.34,44.9728527069092,5000.19750976562,0.00911403790580064,1.39905569191201E-7,1,4.99626677034896,40.0298881530762,1.99169256086251,18.6000000685453,0.101981611244915,0.0188930998103313,0.25,6.63255889009485E-5,0.00906162642443803,0.000131953360938288,45.0180282592773,45.0180282592773,5000.173828125,5000.22119140625,49.9312114369861,19.76729353158,0.994510471820831,0,0,0,200,44.3361663818359,6,4,3,2.13592529296875,42.0332374572754,,,,,,,,,,,,,,,,
,3736815032.311,44.4704608917236,5000.04907226562,0.00914358902333273,3.22412915642085E-7,1,4.99626677034896,40.0298881530762,1.99167326688276,18.5899995267391,0.102297285202471,0.0189456728976594,0.25,6.63339763995001E-5,0.00908967293229151,0.000131854062670952,44.5131034851074,44.5131034851074,4999.9599609375,5000.13818359375,49.9812356622168,19.766702231727,0.988808274269104,0,0,0,200,43.8453330993652,6,4,3,2.14797973632813,42.5219955444336,,,,,,,,,,,,,,,,
,3736815062.297,43.9646148681641,5000.17358398438,0.00917223348117567,1.60514479922301E-7,1,4.99626677034896,40.0298881530762,1.99187808192701,18.5899995267391,0.102613505229976,0.0190001001686048,0.25,6.65166746877896E-5,0.0091168180351288,0.000131892352968175,44.009449005127,44.009449005127,5000.16162109375,5000.185546875,50.3228073251207,19.7649366767338,0.983170330524445,0,0,0,200,43.3572235107422,6,4,3,2.14263916015625,43.0107536315918,,,,,,,,,,,,,,,,
,3736815104.403,43.2531062064041,5000.13818359375,,,2,,,,18.6860001776218,,,,,,,43.2531062064041,43.2531062064041,5000.13818359375,5000.13818359375,,,0.975808203220367,,,,,42.7004814147949,0,0,0,0.03814697265625,39.1006851196289,,,,,,,,,,,,,,,,
touchdown = 10.9700001776218 mm,3736815122.887,42.9446983337402,5000.173828125,0.00922541044516098,2.7701030935719E-7,1,4.99626677034896,40.0298881530762,1.99199324000743,18.6700001358986,0.103185955914296,0.0190969497032487,0.25,6.68589558169327E-5,0.00916703968322743,0.000131833094194323,42.9446983337402,42.9446983337402,5000.173828125,5000.173828125,49.6834351963899,19.7591776639091,0.971835553646088,0,0,0,200,42.4047508239746,6,4,3,2.14630126953125,41.055721282959,,,,,,,,,,,,,,,,
,3736815152.24,42.4469184875488,4999.9306640625,0.00925820571148683,3.05017543419274E-7,1,4.99626677034896,40.0298881530762,1.9921829041608,18.6700001358986,0.103549489703765,0.0191554423261215,0.25,6.67358738024658E-5,0.00919837382525492,0.000131528783298861,42.4884033203125,42.4884033203125,4999.9248046875,4999.9365234375,49.8444506713514,19.7608138416711,0.965409576892853,0,0,0,200,41.8770561218262,6,4,3,2.14599609375,42.0332374572754,,,,,,,,,,,,,,,,
,3736815182.1995,41.9437065124512,5000.17944335937,0.00928814515227993,2.07058230673465E-7,1,4.99626677034896,40.0298881530762,1.99191892279657,18.6800006777048,0.10385913610229,0.0192012286614395,0.25,6.63822501276794E-5,0.00922687479320175,0.000130948706590665,41.989200592041,41.989200592041,5000.14990234375,5000.208984375,49.514603436236,19.7647076631896,0.959305584430695,0,0,0,200,41.3808937072754,6,4,3,2.13973999023438,42.0332374572754,,,,,,,,,,,,,,,,
,3736815212.1645,41.4372367858887,5000.17358398438,0.00931748312310091,2.14274818865391E-7,1,4.99626677034896,40.0298881530762,1.99183793427053,18.6800006777048,0.104169218778753,0.0192586008859906,0.25,6.70434070112184E-5,0.00925478133432568,0.0001313486153319,41.4798889160156,41.4798889160156,5000.16162109375,5000.185546875,49.8718076695245,19.7640854524819,0.953184068202972,0,0,0,200,40.8870162963867,6,4,3,2.1356201171875,42.0332374572754,,,,,,,,,,,,,,,,
,3736815242.145,40.9338054656982,5000.19165039063,0.00934665602595189,2.00835180161332E-7,1,4.99626677034896,40.0298881530762,1.99174176908179,18.6700001358986,0.104479034536129,0.0193039597906893,0.25,6.66856942355638E-5,0.00928255818966747,0.000130718635599841,40.9767265319824,40.9767265319824,5000.185546875,5000.19775390625,49.9257400373514,19.7681094010983,0.947014093399048,0,0,0,200,40.3989219665527,6,4,3,2.14675903320313,42.5219955444336,,,,,,,,,,,,,,,,
,3736815272.1385,40.4298305511475,5000.04321289063,0.00937476654423578,1.64491710324199E-7,1,4.99626677034896,40.0298881530762,1.99201454354182,18.6700001358986,0.104794548674429,0.0193567017156932,0.25,6.68867993950799E-5,0.00930929581728055,0.000130617989438395,40.4733390808105,40.4733390808105,4999.9248046875,5000.16162109375,49.8389792717168,19.7613093154279,0.940783262252808,0,0,0,200,39.9035491943359,6,4,3,2.14447021484375,43.49951171875,,,,,,,,,,,,,,,,
,3736815302.11,39.921573638916,5000.20336914063,0.00940303767603996,2.80404734783791E-7,1,4.99626677034896,40.0298881530762,1.99298979843845,18.6700001358986,0.105148635999611,0.0194090520090002,0.25,6.64601831007928E-5,0.00933621023310739,0.000129874589593144,39.9610633850098,39.9610633850098,5000.19775390625,5000.208984375,49.9570051781207,19.7471059409209,0.934616029262543,0,0,0,200,39.4192886352539,6,4,3,2.14096069335938,43.0107536315918,,,,,,,,,,,,,,,,
,3736815332.077,39.4247207641602,5000.14990234375,0.00943264937306223,2.48531101357356E-7,1,4.99626677034896,40.0298881530762,1.99253027789613,18.6700001358986,0.105444850701736,0.019459212120693,0.25,6.67816492202212E-5,0.00936449953221339,0.000129880086738366,39.4662475585937,39.4662475585937,5000.14990234375,5000.14990234375,49.4622343254475,19.7504836277868,0.928046941757202,0,0,0,200,38.9195861816406,6,4,3,2.14492797851562,42.5219955444336,,,,,,,,,,,,,,,,
,3736815357.068,38.9996185302734,5000.03735351562,0.00945658310149496,2.88899154560559E-7,1,4.99626677034896,40.0298881530762,1.99246498396343,18.6700001358986,0.105699284694028,0.0195022260495672,0.25,6.70498096557047E-5,0.00938733061536214,0.000129858251192576,39.0422172546387,39.0422172546387,4999.9248046875,5000.14990234375,49.8694627839668,19.74896695555,0.922741770744324,0,0,0,200,38.5068855285645,6,4,3,2.14553833007813,42.5219955444336,,,,,,,,,,,,,,,,
,3736815387.031,38.4941844940186,5000.07885742188,0.00948531138602485,2.11966863393646E-7,1,4.99626677034896,40.0298881530762,1.99224758305021,18.6700001358986,0.105998113953089,0.0195520479175856,0.25,6.73262060442958E-5,0.00941476969472282,0.000129781271687539,38.5353393554687,38.5353393554687,4999.9599609375,5000.19775390625,50.1610102216399,19.7554044416582,0.916389048099518,0,0,0,200,38.0136680603027,6,4,3,2.14614868164062,43.49951171875,,,,,,,,,,,,,,,,
,3736815417.0115,37.99049949646,5000.16186523438,0.00951364964128475,1.55331510038483E-7,1,4.99626677034896,40.0298881530762,1.9920875456249,18.6700001358986,0.106296116899015,0.0195996803209685,0.25,6.74320477605204E-5,0.0094418525109762,0.000129524275180974,38.0330581665039,38.0330581665039,5000.13818359375,5000.185546875,49.8147487876207,19.7572051125911,0.909914255142212,0,0,0,200,37.5229148864746,6,4,3,2.1466064453125,42.0332374572754,,,,,,,,,,,,,,,,
,3736815446.988,37.4816093444824,5000.1796875,0.00954204222745647,2.30385023016566E-7,1,4.99626677034896,40.0298881530762,1.99209953317575,18.6700001358986,0.10660416713192,0.019645983329237,0.25,6.72772010771069E-5,0.0094690072342327,0.000128994821104296,37.5247535705566,37.5247535705566,5000.173828125,5000.185546875,50.0711229419284,19.757576736286,0.903584003448486,0,0,0,200,37.0262336730957,6,4,3,2.14752197265625,42.0332374572754,,,,,,,,,,,,,,,,
,3736815476.955,36.9796257019043,4999.87133789063,0.00956987382552467,1.83974703511919E-7,1,4.99626677034896,40.0298881530762,1.99189287954895,18.6700001358986,0.106895908602961,0.0196854363808302,0.25,6.67850430327577E-5,0.00949564835159732,0.00012812793159376,37.0185317993164,37.0185317993164,4999.865234375,4999.87744140625,49.5904214026014,19.7640222088381,0.896930813789368,0,0,0,200,36.5404243469238,6,4,3,2.14813232421875,42.5219955444336,,,,,,,,,,,,,,,,
,3736815506.9425,36.4748191833496,5000.1083984375,0.00959768022898389,2.15933821875144E-7,1,4.99626677034896,40.0298881530762,1.99209007236516,18.6700001358986,0.107207451537429,0.0197331586557235,0.25,6.67011455858703E-5,0.00952228447011862,0.000127658171223779,36.5158767700195,36.5158767700195,5000.1025390625,5000.1142578125,49.8976014106591,19.7662196470858,0.890500247478485,0,0,0,200,36.041877746582,6,4,3,2.14584350585938,42.5219955444336,,,,,,,,,,,,,,,,
,3736815536.9065,35.97314453125,5000.13208007812,0.0096250257862641,6.25770067332322E-8,1,4.99626677034896,40.0298881530762,1.99226232191237,18.6700001358986,0.1075134312418,0.0197773541993266,0.25,6.6397758538698E-5,0.00954849856138923,0.000126967866933758,36.0203056335449,36.0203056335449,5000.1142578125,5000.14990234375,49.7123554516014,19.7628110994839,0.884328305721283,0,0,0,200,35.5485191345215,6,4,3,2.14492797851562,42.5219955444336,,,,,,,,,,,,,,,,
,3736815566.8775,35.4639930725098,5000.13232421875,0.00965265579658473,2.43207785488827E-7,1,4.99626677034896,40.0298881530762,1.99216686367441,18.6700001358986,0.107807259275547,0.0198296150511857,0.25,6.69988463861807E-5,0.00957500436451403,0.000127166555242186,35.5073890686035,35.5073890686035,5000.12646484375,5000.13818359375,49.9398093506976,19.7595296451021,0.877786576747894,0,0,0,200,35.0576515197754,6,4,3,2.15316772460938,42.0332374572754,,,,,,,,,,,,,,,,
,3736815596.874,34.9604911804199,5000.12646484375,0.00967942732131014,2.97020277316499E-7,1,4.99626677034896,40.0298881530762,1.99198925300395,18.6700001358986,0.108089994751154,0.0198662496596608,0.25,6.64114102520712E-5,0.00960070489684849,0.000126187064686404,35.0024147033691,35.0024147033691,5000.12646484375,5000.12646484375,49.8374160146784,19.7668390910938,0.871297478675842,0,0,0,200,34.5560874938965,6,4,3,2.13668823242187,42.5219955444336,,,,,,,,,,,,,,,,
,3736815626.831,34.4601402282715,4999.98999023438,0.00970559733992808,1.6892035889316E-7,1,4.99626677034896,40.0298881530762,1.99186554921245,18.6700001358986,0.108367238525919,0.019912969768604,0.25,6.67763088216897E-5,0.00962583677704338,0.000126153389547721,34.5015716552734,34.5015716552734,4999.87744140625,5000.1025390625,49.6724923971206,19.766367023366,0.86495566368103,0,0,0,200,34.0603675842285,6,4,3,2.139892578125,42.5219955444336,,,,,,,,,,,,,,,,
,3736815656.8245,33.952522277832,5000.14404296875,0.0097324068534937,2.93249124471162E-7,1,4.99626677034896,40.0298881530762,1.99177639192009,18.6700001358986,0.108654698851597,0.0199550184120258,0.25,6.65834542091896E-5,0.00965162385861523,0.000125565439386994,33.9922409057617,33.9922409057617,5000.13818359375,5000.14990234375,49.8358527576399,19.7676057005823,0.858603596687317,0,0,0,200,33.5735549926758,6,4,3,2.14508056640625,42.0332374572754,,,,,,,,,,,,,,,,
,3736815686.7875,33.4488315582275,4999.87719726562,0.0097692258754039,3.44964834543774E-7,1,4.99626677034896,40.0298881530762,1.99188582906945,18.6700001358986,0.109040050683013,0.0199677325137748,2.5,6.23501166324511E-5,0.00968739639335608,0.000121039842261808,33.4913291931152,33.4913291931152,4999.865234375,4999.88916015625,49.7772306186976,19.7673616383883,0.852176070213318,0,0,0,200,33.0747833251953,6,4,3,2.14614868164062,42.5219955444336,,,,,,,,,,,,,,,,
,3736815713.946,32.9914253033452,5000.16162109375,,,2,,,,18.7459997031689,,,,,,,32.9914253033452,32.9914253033452,5000.16162109375,5000.16162109375,,,0.847299218177795,,,,,32.6731452941895,0,0,0,0.03936767578125,39.1006851196289,,,,,,,,,,,,,,,,
touchdown = 11.0299997031689 mm,3736815732.4825,32.6900444030762,5000.1025390625,0.00980392197846432,5.0687087270303E-7,1,4.99626677034896,40.0298881530762,1.99254445574433,18.7299996614456,0.109452344909942,0.0200255106408616,2.5,6.18467735847427E-5,0.0097207073815327,0.000119932873484027,32.6900444030762,32.6900444030762,5000.1025390625,5000.1025390625,49.6146518866976,19.7526536579799,0.842900276184082,0,0,0,200,32.3675651550293,6,4,3,2.1405029296875,41.055721282959,,,,,,,,,,,,,,,,
,3736815746.7385,32.4479751586914,4999.99584960937,0.00981887418238878,3.11920040508168E-7,1,4.99626677034896,40.0298881530762,1.99207983213663,18.7299996614456,0.109588451577949,0.020066236168449,2.5,6.35676148640179E-5,0.0097351873338389,0.000121471819680374,32.4897613525391,32.4897613525391,4999.87744140625,5000.1142578125,50.2915421843515,19.7584232807138,0.839296638965607,0,0,0,200,32.0888710021973,6,4,3,2.14584350585938,41.5444793701172,,,,,,,,,,,,,,,,
,3736815776.722,31.9369649887085,5000.12622070313,0.00984272897959471,4.55912791581282E-7,1,4.99626677034896,40.0298881530762,1.99192362102122,18.7299996614456,0.109838272181438,0.0201147537042808,2.5,6.44931388056711E-5,0.00975814870581175,0.000121996812335476,31.9802684783936,31.9802684783936,5000.1142578125,5000.13818359375,50.056272000063,19.7594452164874,0.83273196220398,0,0,0,200,31.5913696289063,6,4,3,2.1484375,42.0332374572754,,,,,,,,,,,,,,,,
,3736815806.7065,31.4395685195923,4999.87719726562,0.00986638894605991,3.34628060988846E-7,1,4.99626677034896,40.0298881530762,1.99175295435283,18.7299996614456,0.110091452242949,0.0201298690312353,2.5,6.2444448977031E-5,0.00978098057340564,0.000119595447506464,31.4775333404541,31.4775333404541,4999.853515625,4999.90087890625,49.7162635941976,19.7691871685652,0.826264560222626,0,0,0,200,31.0948085784912,6,4,3,2.14859008789062,42.5219955444336,,,,,,,,,,,,,,,,
,3736815836.686,30.9368591308594,5000.15600585937,0.00988937602758078,3.45686137429464E-7,1,4.99626677034896,40.0298881530762,1.99173279281203,18.7400002032518,0.110338561631307,0.0201830837714174,2.5,6.37864127201744E-5,0.0098031470276299,0.000120557068642591,30.9831676483154,30.9831676483154,5000.12646484375,5000.185546875,49.8389792717168,19.764419758657,0.819447696208954,0,0,0,200,30.6059226989746,6,4,3,2.13882446289062,42.0332374572754,,,,,,,,,,,,,,,,
,3736815866.6465,30.4332895278931,5000.13818359375,0.00991086383499339,2.75717890177141E-7,1,4.99626677034896,40.0298881530762,1.99205057785591,18.7299996614456,0.110589863130801,0.0202208399109505,2.5,6.37011343942468E-5,0.00982386227210137,0.000120105853750125,30.4786357879639,30.4786357879639,5000.12646484375,5000.14990234375,49.6654577404476,19.7552590353513,0.812923133373261,0,0,0,200,30.1023960113525,6,4,3,2.14492797851562,41.5444793701172,,,,,,,,,,,,,,,,
,3736815896.6825,29.928671836853,4999.99584960937,0.00993223841043596,3.21805183488119E-7,1,4.99626677034896,40.0298881530762,1.9926712739343,18.7299996614456,0.11085570282561,0.0202647756844339,2.5,6.39091922058987E-5,0.00984449004330908,0.000119956531521174,29.9693050384521,29.9693050384521,4999.865234375,5000.12646484375,50.1610102216399,19.747777052135,0.805961728096008,0,0,0,200,29.6174621582031,6,4,3,2.14340209960938,41.5444793701172,,,,,,,,,,,,,,,,
,3736815926.604,29.4239921569824,5000.00756835937,0.0099516814816189,4.72762814882724E-7,1,4.99626677034896,40.0298881530762,1.99285962064567,18.7400002032518,0.111079070385348,0.0202917224211668,2.5,6.32915335354425E-5,0.00986323547218517,0.000118991650259489,29.4692230224609,29.4692230224609,4999.91259765625,5000.1025390625,49.8663362698899,19.7527574519904,0.79917985200882,0,0,0,200,29.1170120239258,6,4,3,2.1319580078125,43.0107536315918,,,,,,,,,,,,,,,,
,3736815956.608,28.9254732131958,4999.89501953125,0.00997168847173372,3.8263263315243E-7,1,4.99626677034896,40.0298881530762,1.99267204904851,18.7299996614456,0.111286999489604,0.020328551830464,2.5,6.37591346615413E-5,0.00988256659177745,0.000119125620397981,28.9685573577881,28.9685573577881,4999.87744140625,4999.91259765625,50.1789876775822,19.7517241304716,0.791871607303619,0,0,0,200,28.6193408966064,6,4,3,2.14584350585938,43.0107536315918,,,,,,,,,,,,,,,,
,3736815986.559,28.4230175018311,5000.13818359375,0.00998975122507139,4.36194156036875E-7,1,4.99626677034896,40.0298881530762,1.9925598560339,18.7400002032518,0.11147772185421,0.0203607099880095,2.5,6.40699754944049E-5,0.00989999427718735,0.000119105285662609,28.4648704528809,28.4648704528809,5000.12646484375,5000.14990234375,50.0734678274861,19.7527204547335,0.784784913063049,0,0,0,200,28.127872467041,6,4,3,2.13119506835938,42.5219955444336,,,,,,,,,,,,,,,,
,3736816011.5655,27.9978046417236,4999.97216796875,0.0100038527071339,2.35826902468062E-7,1,4.99626677034896,40.0298881530762,1.99272149261399,18.7299996614456,0.111640722992766,0.0203827749439473,2.5,6.38413632842563E-5,0.00991359173559906,0.00011860655973478,28.0390167236328,28.0390167236328,4999.88916015625,5000.05517578125,50.066433170813,19.7510989492594,0.778731882572174,0,0,0,200,27.7118816375732,6,4,3,2.15911865234375,42.0332374572754,,,,,,,,,,,,,,,,
,3736816046.5115,27.4113941192627,5000.10229492188,0.0100225402126315,3.48214442818166E-7,1,4.99626677034896,40.0298881530762,1.99272030929051,18.7299996614456,0.111844601189607,0.0204143691383431,2.5,6.39337194419979E-5,0.00993161901419755,0.000118338459682729,27.4537086486816,27.4537086486816,5000.09033203125,5000.1142578125,49.6881249675053,19.753438306089,0.770221948623657,0,0,0,200,27.1313667297363,6,4,3,2.14218139648438,41.5444793701172,,,,,,,,,,,,,,,,
,3736816071.4905,26.9958925247192,5000.13232421875,0.0100340649469842,1.87100756771066E-7,1,4.99626677034896,40.0298881530762,1.99266405152138,18.7299996614456,0.111965949529035,0.0204397413363003,2.5,6.45988985073661E-5,0.00994270888808696,0.00011874762991423,27.0360260009766,27.0360260009766,5000.12646484375,5000.13818359375,49.6498251700629,19.7526862316374,0.764045178890228,0,0,0,200,26.7252101898193,6,4,3,2.13455200195313,43.0107536315918,,,,,,,,,,,,,,,,
,3736816101.4585,26.4915342330933,5000.13818359375,0.0100466523168155,3.64333291408246E-7,1,4.99626677034896,40.0298881530762,1.992812480098,18.7299996614456,0.112112492896107,0.0204525683191554,2.5,6.38343885186396E-5,0.00995481241310283,0.000117695424284113,26.5366535186768,26.5366535186768,5000.12646484375,5000.14990234375,50.0937901689861,19.7535973914092,0.756336450576782,0,0,0,200,26.2249851226807,6,4,3,2.14431762695313,42.5219955444336,,,,,,,,,,,,,,,,
,3736816131.469,25.9868364334106,5000.12622070313,0.010057676218468,3.61811227116107E-7,1,4.99626677034896,40.0298881530762,1.99263057181588,18.7400002032518,0.112222374887794,0.0204693003552347,2.5,6.39605635912317E-5,0.0099653861267701,0.000117535622139775,26.0280265808105,26.0280265808105,5000.1142578125,5000.13818359375,49.9116707240053,19.7531393567164,0.748543858528137,0,0,0,200,25.7362155914307,6,4,3,2.13424682617187,42.5219955444336,,,,,,,,,,,,,,,,
,3736816161.4235,25.4844055175781,5000.00146484375,0.0100654885938075,2.32100114183192E-7,1,4.99626677034896,40.0298881530762,1.99271983443716,18.7400002032518,0.112311605776429,0.0204800903331232,2.5,6.38573854776969E-5,0.0099728043561351,0.000117151623934273,25.5234870910645,25.5234870910645,4999.91259765625,5000.09033203125,49.944499121813,19.7558341177358,0.740404009819031,0,0,0,200,25.233850479126,6,4,3,2.13287353515625,42.0332374572754,,,,,,,,,,,,,,,,
,3736816191.394,24.9835004806519,5000.05517578125,0.0100717911807183,2.79443904445188E-7,1,4.99626677034896,40.0298881530762,1.99256772481913,18.7400002032518,0.112371392400457,0.0204850953202878,2.5,6.36883958504792E-5,0.00997875145766236,0.000116714588494264,25.0202770233154,25.0202770233154,4999.9248046875,5000.185546875,49.9937417185245,19.7582791500836,0.732456207275391,0,0,0,200,24.7361240386963,6,4,3,2.13134765625,42.5219955444336,,,,,,,,,,,,,,,,
,3736816221.3805,24.4796934127808,5000.14404296875,0.0100731690615155,2.95188977777623E-7,1,4.99626677034896,40.0298881530762,1.99275880446729,18.7400002032518,0.112393271637431,0.0204926800205324,2.5,6.42936583252048E-5,0.00997983649379239,0.000117036366360458,24.5262489318848,24.5262489318848,5000.13818359375,5000.14990234375,49.6826535678706,19.753974968154,0.724369406700134,0,0,0,200,24.246997833252,6,4,3,2.1343994140625,43.0107536315918,,,,,,,,,,,,,,,,
,3736816251.3765,23.9742469787598,5000.013671875,0.0100715355208679,3.2541797788272E-7,1,4.99626677034896,40.0298881530762,1.99258691135803,18.7299996614456,0.112363264537009,0.0204852687812477,2.5,6.43805357067212E-5,0.00997796254139403,0.000116847632128469,24.0144710540771,24.0144710540771,4999.853515625,5000.173828125,49.8061508739091,19.7560632010009,0.71589070558548,0,0,0,200,23.7465305328369,6,4,3,2.14401245117187,42.5219955444336,,,,,,,,,,,,,,,,
,3736816281.335,23.4743642807007,5000.025390625,0.0100663611733978,3.46289705265106E-7,1,4.99626677034896,40.0298881530762,1.99271359675703,18.7299996614456,0.112310529307257,0.0204709340399126,2.5,6.41806467474292E-5,0.00997260710653894,0.000116379191673474,23.5148601531982,23.5148601531982,4999.90087890625,5000.14990234375,50.056272000063,19.7539555671709,0.707529366016388,0,0,0,200,23.2501220703125,6,4,3,2.14309692382813,42.0332374572754,,,,,,,,,,,,,,,,
,3736816311.3075,22.9743385314941,4999.88305664063,0.0100572395374294,2.81463137377258E-7,1,4.99626677034896,40.0298881530762,1.9926010973421,18.7299996614456,0.112201136229576,0.0204464801095881,2.5,6.39537830262476E-5,0.00996336256257133,0.000115883237434374,23.0120964050293,23.0120964050293,4999.865234375,4999.90087890625,49.7795755042553,19.7549679217635,0.698711812496185,0,0,0,200,22.7576789855957,6,4,3,2.14248657226562,42.5219955444336,,,,,,,,,,,,,,,,
,3736816328.337,22.6850485735349,5000.12646484375,,,2,,,,18.7860000077486,,,,,,,22.6850485735349,22.6850485735349,5000.12646484375,5000.12646484375,,,0.694591343402863,,,,,22.5182647705078,0,0,0,0.040740966796875,39.1006851196289,,,,,,,,,,,,,,,,
touchdown = 11.0700000077486 mm,3736816346.8405,22.3797016143799,5000.173828125,0.0100454204808149,1.71795407017495E-7,1,4.99626677034896,40.0298881530762,2.00388688557095,18.7699999660254,0.11267511039313,0.0205052924925505,2.5,6.17393323113069E-5,0.00995144418746071,0.000113388323041933,22.3797016143799,22.3797016143799,5000.173828125,5000.173828125,49.5466502055245,19.7450758059405,0.688837766647339,0,0,0,200,22.2041473388672,6,4,3,2.17147827148438,41.055721282959,,,,,,,,,,,,,,,,
,3736816371.2685,21.9688215255737,5000.16772460937,0.0100301098411111,2.3658183169336E-7,1,4.99626677034896,40.0298881530762,2.00420374758191,18.7699999660254,0.112518184658383,0.0204800214852156,2.5,6.2077825557655E-5,0.00993613865159658,0.000113494948233958,22.0099487304687,22.0099487304687,5000.14990234375,5000.185546875,49.9827989192553,19.7432473827034,0.680602073669434,0,0,0,200,21.7588653564453,6,4,3,2.169189453125,42.0332374572754,,,,,,,,,,,,,,,,
,3736816401.229,21.4680347442627,5000.15600585937,0.0100123008892174,2.41957300868917E-7,1,4.99626677034896,40.0298881530762,2.00393176654491,18.7699999660254,0.112303263273061,0.0204348388174894,2.5,6.16078498600319E-5,0.00991835092674967,0.000112773338010761,21.5086116790771,21.5086116790771,5000.12646484375,5000.185546875,49.690469853063,19.7495583558375,0.671475827693939,0,0,0,200,21.2691955566406,6,4,3,2.17376708984375,41.5444793701172,,,,,,,,,,,,,,,,
,3736816431.2015,20.9657793045044,4999.87744140625,0.00998966134852508,4.51161014108177E-7,1,4.99626677034896,40.0298881530762,2.00399544737175,18.7699999660254,0.112052437354757,0.0203822041465756,2.5,6.1009476455631E-5,0.00989579759893692,0.000111918939934038,21.0083065032959,21.0083065032959,4999.87744140625,4999.87744140625,49.6224681718899,19.7467518438839,0.661754786968231,0,0,0,200,20.7655754089355,6,4,3,2.1728515625,42.5219955444336,,,,,,,,,,,,,,,,
,3736816461.193,20.4608364105225,5000.0078125,0.00995685748857383,2.06294939281176E-7,1,4.99626677034896,40.0298881530762,2.00382527861863,18.7699999660254,0.111673719740429,0.0203162232529945,2.5,6.11853165392757E-5,0.00986319026253645,0.000111798750620268,20.5032539367676,20.5032539367676,4999.88916015625,5000.12646484375,49.7045391664091,19.7498837557903,0.65183413028717,0,0,0,200,20.2679347991943,6,4,3,2.17178344726562,42.5219955444336,,,,,,,,,,,,,,,,
,3736816491.1545,19.9606189727783,5000.13208007812,0.00991759061490182,4.35778193878783E-7,1,4.99626677034896,40.0298881530762,2.00366694619985,18.7699999660254,0.111225155420878,0.0202274003942757,2.5,6.04258323687107E-5,0.00982420520413351,0.000110739661378681,20.0027160644531,20.0027160644531,5000.1142578125,5000.14990234375,49.7021942808514,19.7545028800603,0.641442894935608,0,0,0,200,19.7725505828857,6,4,3,2.17254638671875,43.0107536315918,,,,,,,,,,,,,,,,
,3736816521.1255,19.4587068557739,5000.13232421875,0.00987643529564558,3.377986263159E-7,1,4.99626677034896,40.0298881530762,2.00360828816643,18.7699999660254,0.110760792586551,0.0201364710899923,2.5,5.97020579285592E-5,0.00978336715043175,0.000109725181284835,19.5045795440674,19.5045795440674,5000.12646484375,5000.13818359375,49.8210018157745,19.756508857165,0.631050705909729,0,0,0,200,19.2822074890137,6,4,3,2.17239379882813,42.5219955444336,,,,,,,,,,,,,,,,
,3736816551.1,18.9554576873779,4999.90087890625,0.00983864998698723,3.28703824210129E-7,1,4.99626677034896,40.0298881530762,2.00355676385867,18.7699999660254,0.110332963341369,0.0200630957969237,2.5,5.99220164646013E-5,0.00974588005237272,0.000109681414165922,18.9960269927979,18.9960269927979,4999.88916015625,4999.91259765625,49.8061508739091,19.7545242395837,0.62036806344986,0,0,0,200,18.7814521789551,6,4,3,2.17208862304687,39.5894432067871,,,,,,,,,,,,,,,,
,3736816581.091,18.4527473449707,4999.99584960937,0.00980628652099505,3.09200947098734E-7,1,4.99626677034896,40.0298881530762,2.00336819892321,18.7699999660254,0.10996089451633,0.0199887323480432,2.5,5.91956877946436E-5,0.0097137860942805,0.000108746713624669,18.4939498901367,18.4939498901367,4999.88916015625,5000.1025390625,49.9773275196207,19.7564537377625,0.609429180622101,0,0,0,200,18.2891979217529,6,4,3,2.1722412109375,43.0107536315918,,,,,,,,,,,,,,,,
,3736816611.0575,17.9521951675415,5000.05517578125,0.00977699955668701,4.09552394690105E-7,1,4.99626677034896,40.0298881530762,2.00332670984051,18.7699999660254,0.109630296045278,0.0199273794009576,2.5,5.89423199220392E-5,0.00968475388135402,0.000108314221436926,17.9975891113281,17.9975891113281,4999.9248046875,5000.185546875,50.0218803452168,19.7567205250711,0.598156809806824,0,0,0,200,17.7873516082764,6,4,3,2.17239379882813,42.0332374572754,,,,,,,,,,,,,,,,
,3736816641.0295,17.4469261169434,4999.91870117188,0.00975153600483795,3.07310758446717E-7,1,4.99626677034896,40.0298881530762,2.00324191905791,18.7699999660254,0.10934052757297,0.0198733701906963,2.5,5.86882256339622E-5,0.00965952491809809,0.000107917596674097,17.4903812408447,17.4903812408447,4999.90087890625,4999.9365234375,49.7811387612937,19.7546081841631,0.586390435695648,0,0,0,200,17.2914409637451,6,4,3,2.1728515625,42.0332374572754,,,,,,,,,,,,,,,,
,3736816671.027,16.95103931427,5000.037109375,0.00972847263601368,3.19113641632451E-7,1,4.99626677034896,40.0298881530762,2.0032022460612,18.7699999660254,0.109081088319254,0.0198210098738244,2.5,5.80769449769041E-5,0.00963671067620242,0.000107217482750748,16.9970607757568,16.9970607757568,4999.91259765625,5000.16162109375,49.9288665514284,19.7575716410939,0.574350655078888,0,0,0,200,16.7924098968506,6,4,3,2.1734619140625,42.5219955444336,,,,,,,,,,,,,,,,
,3736816700.998,16.4478054046631,5000.013671875,0.00970866609280405,4.12573214047503E-7,1,4.99626677034896,40.0298881530762,2.00319788806666,18.7699999660254,0.108858104244313,0.0197849522775116,2.5,5.83438411973668E-5,0.00961709623358351,0.000107380775860892,16.4937171936035,16.4937171936035,4999.87744140625,5000.14990234375,50.0085926603899,19.75964526109,0.562173306941986,0,0,0,200,16.3028049468994,6,4,3,2.1746826171875,42.5219955444336,,,,,,,,,,,,,,,,
,3736816730.963,15.9524517059326,4999.865234375,0.00969086144921262,3.7070550273127E-7,1,4.99626677034896,40.0298881530762,2.00330378412958,18.7699999660254,0.108665104411088,0.0197434328393783,2.5,5.76808115961181E-5,0.00959946912453193,0.000106633018752825,15.9940004348755,15.9940004348755,4999.84130859375,4999.88916015625,49.7803571327745,19.7617127227821,0.549632728099823,0,0,0,200,15.8019676208496,6,4,3,2.17132568359375,42.5219955444336,,,,,,,,,,,,,,,,
,3736816760.933,15.4495754241943,5000.04321289063,0.00967607459677241,3.49031801116001E-7,1,4.99626677034896,40.0298881530762,2.00334182473685,18.7699999660254,0.10849988148605,0.0197219461256328,2.5,5.83293296970763E-5,0.0095848247556488,0.000107200116743544,15.4930229187012,15.4930229187012,4999.91259765625,5000.173828125,50.0945717975053,19.7550999112927,0.536967515945435,0,0,0,200,15.3020687103271,6,4,3,2.17132568359375,43.0107536315918,,,,,,,,,,,,,,,,
,3736816790.907,14.9418430328369,5000.01953125,0.00966353018885056,3.81520466436215E-7,1,4.99626677034896,40.0298881530762,2.0033009439656,18.7800005078316,0.108356688709468,0.0196988572068399,2.5,5.85074696214341E-5,0.00957240378686961,0.000107312569570121,14.98424243927,14.98424243927,4999.90087890625,5000.13818359375,49.7021942808514,19.7545072839546,0.523877441883087,0,0,0,200,14.8067407608032,6,4,3,2.15179443359375,42.5219955444336,,,,,,,,,,,,,,,,
,3736816820.911,14.4385595321655,5000.0908203125,0.00965387367379367,2.99847638282637E-7,1,4.99626677034896,40.0298881530762,2.00346366349283,18.7699999660254,0.108256738376332,0.0196812874812715,2.5,5.85008276154592E-5,0.0095628442203916,0.000107256788398468,14.4775629043579,14.4775629043579,5000.05517578125,5000.12646484375,49.6349742281976,19.7536565579821,0.510043561458588,0,0,0,200,14.3092622756958,6,4,3,2.17437744140625,42.5219955444336,,,,,,,,,,,,,,,,
,3736816850.881,13.9399132728577,5000.10278320313,0.00964669413804274,3.19431216407763E-7,1,4.99626677034896,40.0298881530762,2.00354239404825,18.7699999660254,0.1081815234983,0.019660631719991,2.5,5.78546479380414E-5,0.00955574123835804,0.000106580085893856,13.9845943450928,13.9845943450928,5000.0791015625,5000.12646484375,49.534925777736,19.7545903175444,0.496223419904709,0,0,0,200,13.8130264282227,6,4,3,2.17071533203125,42.5219955444336,,,,,,,,,,,,,,,,
,3736816880.8465,13.4364442825317,5000.1083984375,0.00964105015289947,3.69176181771722E-7,1,4.99626677034896,40.0298881530762,2.00339985983874,18.7699999660254,0.108109595019897,0.0196556956025131,2.5,5.85231679020508E-5,0.00955015242607921,0.000107213563481931,13.4757032394409,13.4757032394409,5000.09033203125,5000.12646484375,49.9874886903707,19.7521764011463,0.482115298509598,0,0,0,200,13.3161306381226,6,4,3,2.17193603515625,42.5219955444336,,,,,,,,,,,,,,,,
,3736816910.8205,12.9345932006836,5000.0908203125,0.00963706376745562,3.16448939350925E-7,1,4.99626677034896,40.0298881530762,2.0033967273583,18.7699999660254,0.108065901145567,0.0196412339069742,2.5,5.79363295137614E-5,0.00954621173011612,0.000106611926275751,12.9755601882935,12.9755601882935,5000.0791015625,5000.1025390625,49.8155304161399,19.7575553776604,0.467770636081696,0,0,0,200,12.8226404190063,6,4,3,2.1746826171875,42.0332374572754,,,,,,,,,,,,,,,,
,3736816942.868,12.3869477451297,5000.1142578125,,,2,,,,18.8260003123283,,,,,,,12.3869477451297,12.3869477451297,5000.1142578125,5000.1142578125,,,0.453328520059586,,,,,12.344578742981,0,0,0,0.0445556640625,40.0782012939453,,,,,,,,,,,,,,,,
touchdown = 11.1100003123283 mm,3736816961.4065,12.0857543945313,5000.1142578125,0.00963543312005341,3.88816500671398E-7,1,4.99626677034896,40.0298881530762,2.00354628875992,18.8100002706051,0.108054830433548,0.0196424442928374,2.5,5.82046869780809E-5,0.00954460327876604,0.000106869542013841,12.0857543945313,12.0857543945313,5000.1142578125,5000.1142578125,49.6834351963899,19.7501493815408,0.443547278642654,0,0,0,200,12.0193271636963,6,4,3,2.17300415039062,40.5669593811035,,,,,,,,,,,,,,,,
,3736816970.8265,11.928849697113,5000.12622070313,0.00963636420866592,4.52426122558393E-7,1,4.99626677034896,40.0298881530762,2.00363477591568,18.8100002706051,0.108070734411331,0.0196399972481893,2.5,5.77495243297513E-5,0.00954552938479845,0.00010642343559963,11.9699220657349,11.9699220657349,5000.1142578125,5000.13818359375,49.3473349331206,19.7498529894759,0.437880635261536,0,0,0,200,11.8191738128662,6,4,3,2.17330932617187,39.1006851196289,,,,,,,,,,,,,,,,
,3736817000.7575,11.4321064949036,4999.88916015625,0.00963781520881822,4.33137030691706E-7,1,4.99626677034896,40.0298881530762,2.00387397023855,18.8100002706051,0.108096138452326,0.0196633364413801,2.5,5.93743115078156E-5,0.00954696265771471,0.000108040253960023,11.4697313308716,11.4697313308716,4999.87744140625,4999.90087890625,49.9562235496014,19.7465591498089,0.422399312257767,0,0,0,200,11.3238735198975,6,4,3,2.17239379882813,42.0332374572754,,,,,,,,,,,,,,,,
,3736817030.736,10.9314022064209,5000.08471679687,0.00964532596008453,7.4074784422943E-8,1,4.99626677034896,40.0298881530762,2.00329298447915,18.8100002706051,0.108153308786298,0.019657831422416,2.5,5.80473847998504E-5,0.00955441386336338,0.000106764334649802,10.972993850708,10.972993850708,5000.05517578125,5000.1142578125,50.0648699137745,19.7552755372811,0.406318485736847,0,0,0,200,10.8266525268555,6,4,3,2.17254638671875,42.5219955444336,,,,,,,,,,,,,,,,
,3736817060.7095,10.4344892501831,5000.01953125,0.00965291624673533,2.91591489178613E-7,1,4.99626677034896,40.0298881530762,2.0030442981446,18.8100002706051,0.108226212362424,0.0196679842621734,2.5,5.78256148216085E-5,0.00956193774161157,0.000106583412171886,10.4790487289429,10.4790487289429,4999.90087890625,5000.13818359375,49.8256915868899,19.7602651194012,0.389862924814224,0,0,0,200,10.3334589004517,6,4,3,2.17559814453125,42.0332374572754,,,,,,,,,,,,,,,,
,3736817090.669,9.92616176605225,4999.98999023438,0.00966196630172123,3.1545308011467E-7,1,4.99626677034896,40.0298881530762,2.00306343728489,18.8100002706051,0.108329092462813,0.0196843991872588,2.5,5.76828574125009E-5,0.00957090710080741,0.00010648823772628,9.97331237792969,9.97331237792969,4999.87744140625,5000.1025390625,49.8991646676976,19.7594289546152,0.373118847608566,0,0,0,200,9.82082366943359,6,4,3,2.17254638671875,42.0332374572754,,,,,,,,,,,,,,,,
,3736817120.6525,9.423912525177,4999.99584960937,0.00967427559969165,4.0813780041635E-7,1,4.99626677034896,40.0298881530762,2.00292934387212,18.8100002706051,0.108459405113153,0.0197129624570311,2.5,5.81780896855991E-5,0.00958310152844334,0.000107041726723195,9.4678258895874,9.4678258895874,4999.865234375,5000.12646484375,49.8084957594668,19.7600278471489,0.359454214572906,0,0,0,200,9.32233428955078,6,4,3,2.17453002929687,42.0332374572754,,,,,,,,,,,,,,,,
,3736817150.6345,8.98977088928223,4999.89501953125,0.00968508234921778,1.69589589366512E-7,1,4.99626677034896,40.0298881530762,2.00292020554178,18.8100002706051,0.108580348739241,0.0197335918003008,2.5,5.812634607599E-5,0.00959380957784485,0.000107045622816421,9.04601955413818,9.04601955413818,4999.88916015625,4999.90087890625,49.9530970355245,19.760571067465,0.349716454744339,0,0,0,200,8.85909175872803,6,4,3,2.17498779296875,42.0332374572754,,,,,,,,,,,,,,,,
,3736817180.6095,8.47451257705688,5000.15600585937,0.00970148687738671,3.73586840590571E-7,1,4.99626677034896,40.0298881530762,2.00292614345575,18.8100002706051,0.108764747885654,0.0197662473002091,2.5,5.81505727010316E-5,0.009610062889804,0.00010715361802443,8.52206134796143,8.52206134796143,5000.12646484375,5000.185546875,49.8616464987745,19.7605698334447,0.338901728391647,0,0,0,200,8.36355972290039,6,4,3,2.17453002929687,42.5219955444336,,,,,,,,,,,,,,,,
,3736817210.598,7.95700788497925,5000.00756835937,0.00971848511372521,3.56262424344341E-7,1,4.99626677034896,40.0298881530762,2.00285840560138,18.8100002706051,0.108952065780805,0.0197989707898158,2.5,5.81387060378586E-5,0.00962690396918295,0.000107228604864462,7.99705123901367,7.99705123901367,4999.865234375,5000.14990234375,49.8444506713514,19.7623675550313,0.327926874160767,0,0,0,200,7.8603196144104,6,4,3,2.1759033203125,42.5219955444336,,,,,,,,,,,,,,,,
,3736817240.5575,7.45941925048828,5000.12622070313,0.00973651670098396,4.25821866198009E-7,1,4.99626677034896,40.0298881530762,2.00295803689411,18.8100002706051,0.109159986130456,0.0198333256829423,2.5,5.79504285550985E-5,0.00964476939036088,0.000107134296420182,7.4976053237915,7.4976053237915,5000.1142578125,5000.13818359375,49.6967228812168,19.7579249275278,0.31564524769783,0,0,0,200,7.36025476455688,6,4,3,2.17529296875,42.5219955444336,,,,,,,,,,,,,,,,
,3736817270.5385,6.9498610496521,5000.013671875,0.00975711038351491,2.19276971788015E-7,1,4.99626677034896,40.0298881530762,2.00270970264005,18.8100002706051,0.10937717100437,0.0198776278920169,2.5,5.84912042613837E-5,0.00966516873372233,0.000107775115898137,7.0000467300415,7.0000467300415,4999.90087890625,5000.12646484375,49.7139187086399,19.7587265601989,0.301326394081116,0,0,0,200,6.84894180297852,6,4,3,2.17483520507813,42.5219955444336,,,,,,,,,,,,,,,,
,3736817300.5205,6.44962525367737,5000.03125,0.00977820470885671,2.22807048519037E-7,1,4.99626677034896,40.0298881530762,2.00276954299954,18.8100002706051,0.109616457771092,0.019922955255188,2.5,5.87765957259493E-5,0.00968606508860598,0.000108165593769637,6.48419761657715,6.48419761657715,4999.90087890625,5000.16162109375,49.4278426706014,19.7580246526358,0.285526305437088,0,0,0,200,6.36238384246826,6,4,3,2.1746826171875,42.5219955444336,,,,,,,,,,,,,,,,
,3736817330.507,5.96366119384766,5000.16186523438,0.00979922789684794,3.27579571507577E-7,1,4.99626677034896,40.0298881530762,2.00268928807505,18.8100002706051,0.109849238643167,0.0199577675989704,2.5,5.82555433551684E-5,0.0097068948510175,0.000107756914278818,6.00334501266479,6.00334501266479,5000.14990234375,5000.173828125,49.9835805477745,19.7636474565545,0.268115609884262,0,0,0,200,5.85866546630859,6,4,3,2.17544555664062,43.9882698059082,,,,,,,,,,,,,,,,
,3736817360.4575,5.46387672424316,5000.1796875,0.00982069361146721,4.02906000596228E-7,1,4.99626677034896,40.0298881530762,2.00273740447359,18.8100002706051,0.110090769715387,0.020011209239011,2.5,5.92086687226068E-5,0.00972815513658051,0.000108810745703628,5.50263452529907,5.50263452529907,5000.173828125,5000.185546875,49.9304298084668,19.761578287856,0.250168323516846,0,0,0,200,5.36218786239624,6,4,3,2.17544555664062,43.0107536315918,,,,,,,,,,,,,,,,
,3736817390.4505,4.96357154846191,4999.87719726562,0.00984238343162146,3.2918101477543E-7,1,4.99626677034896,40.0298881530762,2.00266156711894,18.8100002706051,0.110330826300557,0.0200496801745033,2.5,5.88936777143899E-5,0.0097496434022283,0.000108609287537914,5.00637435913086,5.00637435913086,4999.865234375,4999.88916015625,49.9421542362553,19.7628723926333,0.231233537197113,0,0,0,200,4.86107730865479,6,4,3,2.1783447265625,42.5219955444336,,,,,,,,,,,,,,,,
,3736817420.4065,4.46700310707092,4999.9306640625,0.00986254535073808,2.78607317230773E-7,1,4.99626677034896,40.0298881530762,2.00269916372924,18.8100002706051,0.110558347669455,0.0200937779385285,2.5,5.92519246247218E-5,0.00976961462024566,0.000109067186951222,4.50996160507202,4.50996160507202,4999.7822265625,5000.0791015625,49.8084957594668,19.7646657467146,0.211980804800987,0,0,0,200,4.35386514663696,6,4,3,2.17620849609375,42.5219955444336,,,,,,,,,,,,,,,,
,3736817450.444,3.96622836589813,5000.06713867188,0.00988268523808852,2.79477682860194E-7,1,4.99626677034896,40.0298881530762,2.00259905628586,18.8100002706051,0.110778978021589,0.0201331328176076,2.5,5.93085468782025E-5,0.00978956532103406,0.000109226237479612,4.00513648986816,4.00513648986816,5000.05517578125,5000.0791015625,49.6951596241783,19.7664378709352,0.192226633429527,0,0,0,200,3.8546507358551,6,4,3,2.17575073242187,42.5219955444336,,,,,,,,,,,,,,,,
,3736817480.3675,3.4380829334259,5000.1083984375,0.00990078106319253,1.78610325934483E-7,1,4.99626677034896,40.0298881530762,2.00258381214368,18.8100002706051,0.110980540821513,0.020172562428214,2.5,5.96586958177194E-5,0.00980748928413692,0.000109665547758978,3.4750988483429,3.4750988483429,5000.1025390625,5000.1142578125,50.1313083379091,19.7669588418356,0.171149700880051,0,0,0,200,3.31620526313782,2,4,3,2.17758178710938,42.5219955444336,,,,,,,,,,,,,,,,
,3736817510.342,2.93516230583191,5000.1083984375,0.00991474022815273,2.83542826989569E-7,1,4.99626677034896,40.0298881530762,2.00256810140906,18.8100002706051,0.111135873125367,0.0202025931986027,2.5,5.98979621651168E-5,0.00982131567670677,0.000109973856846313,2.97454428672791,2.97454428672791,5000.09033203125,5000.12646484375,49.6849984534283,19.7660004827246,0.148669555783272,0,0,0,200,2.79610371589661,2,4,3,2.17575073242187,42.5219955444336,,,,,,,,,,,,,,,,
,3736817540.335,2.43226063251495,5000.15576171875,0.00992512478496301,1.92704116554548E-7,1,4.99626677034896,40.0298881530762,2.00255215153037,18.8100002706051,0.111249966678015,0.0202319032036183,2.5,6.07007736010974E-5,0.00983159788540701,0.000110822191418492,2.47395873069763,2.47395873069763,5000.14990234375,5000.16162109375,49.842887414313,19.7666972428119,0.125467762351036,0,0,0,200,2.27836680412292,6,4,3,2.17941284179687,42.5219955444336,,,,,,,,,,,,,,,,
,3736817557.35,2.16276148062981,5000.14990234375,,,2,,,,18.835999922812,,,,,,,2.16276148062981,2.16276148062981,5000.14990234375,5000.14990234375,,,0.116127692162991,,,,,2.15158653259277,0,0,0,0.03509521484375,39.5894432067871,,,,,,,,,,,,,,,,
,3736817640.2515,2.00078290700912,5000.07275390625,0.00992899663044704,3.55917073019786E-7,1,4.99626677034896,40.0298881530762,1.9916063909,18.8200008124113,0.110706847865244,0.0201788854548538,2.5,6.46965407501255E-5,0.00983541202124597,0.000114800136204088,1.99855601787567,1.99855601787567,4999.9599609375,5000.185546875,49.5943295451976,19.7681224755157,0.0968452394008636,0,0,0,200,1.88313317298889,1,4,3,2.139892578125,41.5444793701172,,,,,,,,,,,,,,,,
,3736817667.3,2.01286770690334,4999.9365234375,,,2,,,,18.835999922812,,,,,,,2.01286770690334,2.01286770690334,4999.9365234375,4999.9365234375,,,0.0977614670991898,,,,,2.01411628723145,0,0,0,0.02685546875,39.1006851196289,,,,,,,,,,,,,,,,
,3736817745.1695,2.00229012966156,4999.86547851562,0.00992789197323248,3.47816929295696E-7,1,4.99626677034896,40.0298881530762,1.99186948674501,18.8200008124113,0.110708059142378,0.0201813688095972,2.5,6.48858720021314E-5,0.00983431663782155,0.000114981900503658,2.00361251831055,2.00361251831055,4999.853515625,4999.87744140625,50.2954503269476,19.7615713327669,0.0949500799179077,0,0,0,200,1.86768615245819,1,4,3,2.1490478515625,41.5444793701172,,,,,,,,,,,,,,,,
,3736817756.274,2.01648533344269,4999.86547851562,0.0099279316978306,3.87456980830232E-7,1,4.99626677034896,40.0298881530762,1.99199610503884,18.8200008124113,0.110714344957477,0.020187534636813,2.5,6.53218172602469E-5,0.00983435379530684,0.000115413954582174,2.00342655181885,2.00342655181885,4999.853515625,4999.87744140625,49.6623312263706,19.7583319584773,0.0950978323817253,0,0,0,200,1.90574252605438,6,4,3,2.1453857421875,42.0332374572754,,,,,,,,,,,,,,,,
,3736817785.122,2.50889348983765,5000.0078125,0.00992133589702346,3.44718973739761E-7,1,4.99626677034896,40.0298881530762,1.99183998167678,18.8200008124113,0.110633507136889,0.0201671720762012,2.5,6.47902906378157E-5,0.00982782373109358,0.00011485384512669,2.46679949760437,2.46679949760437,4999.87744140625,5000.13818359375,49.6404456278322,19.760963510196,0.109114915132523,0,0,0,200,2.4566695690155,2,4,3,2.13592529296875,43.0107536315918,,,,,,,,,,,,,,,,
,3736817815.0985,3.0119651556015,5000.16772460937,0.00991171855506666,2.4909895707571E-7,1,4.99626677034896,40.0298881530762,1.99206016014738,18.8200008124113,0.110540331243893,0.0201358830254123,2.5,6.34859401280287E-5,0.00981830418484329,0.000113512746851105,2.96859359741211,2.96859359741211,5000.16162109375,5000.173828125,49.8944748965822,19.7620001583925,0.126819759607315,0,0,0,200,2.97193884849548,2,4,3,2.14736938476562,42.0332374572754,,,,,,,,,,,,,,,,
,3736817845.0705,3.51109206676483,5000.04931640625,0.00989683549411337,4.00503790520763E-7,1,4.99626677034896,40.0298881530762,1.99206859174591,18.8200008124113,0.110375709787182,0.0201005252044877,2.5,6.29245843399993E-5,0.00980356409206661,0.000112880570577288,3.46659374237061,3.46659374237061,4999.9248046875,5000.173828125,49.5904214026014,19.7619348909186,0.145247593522072,0,0,0,200,3.48766303062439,2,4,3,2.14614868164062,42.0332374572754,,,,,,,,,,,,,,,,
,3736817875.0525,4.00755274295807,5000.15576171875,0.00987945787977151,3.4431951143743E-7,1,4.99626677034896,40.0298881530762,1.99197363301466,18.8200008124113,0.110176007229571,0.0200694531059847,2.5,6.32736615069412E-5,0.00978634807854367,0.000113137691302478,3.96645188331604,3.96645188331604,5000.14990234375,5000.16162109375,49.7741041046207,19.7615225678327,0.162813603878021,0,0,0,200,3.99908852577209,2,4,3,2.14614868164062,42.5219955444336,,,,,,,,,,,,,,,,
,3736817905.03,4.51115584373474,5000.15014648438,0.00985974614672904,3.21170295256351E-7,1,4.99626677034896,40.0298881530762,1.99206862729588,18.8200008124113,0.109962435732961,0.0200231009703917,2.5,6.25009807108777E-5,0.00976682522825852,0.00011227158569729,4.46966171264648,4.46966171264648,5000.1025390625,5000.19775390625,49.7553450201591,19.7626577121667,0.178881883621216,0,0,0,200,4.50995016098022,2,4,3,2.14675903320313,43.0107536315918,,,,,,,,,,,,,,,,
,3736817935.0635,5.01223254203796,5000.173828125,0.00983889765446954,3.46474688226007E-7,1,4.99626677034896,40.0298881530762,1.99230805354846,18.8200008124113,0.109742292567867,0.0199840183271312,2.5,6.24558731205622E-5,0.00974617230546577,0.000112120431355157,4.96538829803467,4.96538829803467,5000.173828125,5000.173828125,49.7553450201591,19.7599215730169,0.194289565086365,0,0,0,200,5.01780652999878,2,4,3,2.14462280273438,42.0332374572754,,,,,,,,,,,,,,,,
,3736817964.985,5.51182532310486,5000.04907226562,0.00981690617651505,4.09004796914832E-7,1,4.99626677034896,40.0298881530762,1.99206040201576,18.8200008124113,0.109484120780985,0.0199365342590995,2.5,6.2275473651468E-5,0.00972438743729962,0.000111829310743882,5.46731567382812,5.46731567382812,4999.91259765625,5000.185546875,49.9491888929284,19.7629321620217,0.209299936890602,0,0,0,200,5.51778554916382,2,4,3,2.13882446289062,42.0332374572754,,,,,,,,,,,,,,,,
,3736817994.951,6.01147556304932,5000.16772460937,0.00979506535252794,3.20821151148861E-7,1,4.99626677034896,40.0298881530762,1.99188235029259,18.8299994915724,0.10923077897225,0.0198930930239529,2.5,6.23704216401023E-5,0.0097027502753315,0.000111811888167608,5.97035551071167,5.97035551071167,5000.16162109375,5000.173828125,50.0046845177938,19.7643150385374,0.22333513200283,0,0,0,200,6.02171516418457,2,4,3,2.13668823242187,42.5219955444336,,,,,,,,,,,,,,,,
,3736818024.941,6.5116069316864,5000.14990234375,0.009774170578567,3.13536137223651E-7,1,4.99626677034896,40.0298881530762,1.99187273346416,18.8200008124113,0.108998692605177,0.0198423596811699,2.5,6.15025681289113E-5,0.00968205482017455,0.000110845439940067,6.46789598464966,6.46789598464966,5000.14990234375,5000.14990234375,49.7522185060822,19.7680472200276,0.236926361918449,0,0,0,200,6.52303028106689,2,4,3,2.14736938476562,42.5219955444336,,,,,,,,,,,,,,,,
,3736818054.906,7.00529479980469,5000.13818359375,0.00975302991755825,3.74092273582573E-7,1,4.99626677034896,40.0298881530762,1.99198261216454,18.8299994915724,0.108767881923843,0.0198047333529033,2.5,6.17506638713676E-5,0.00966110983238767,0.000110983205198522,6.96588039398193,6.96588039398193,5000.12646484375,5000.14990234375,50.1156757675245,19.7642188321046,0.250024348497391,0,0,0,200,7.02866315841675,2,4,3,2.13485717773438,42.0332374572754,,,,,,,,,,,,,,,,
,3736818084.904,7.50709128379822,5000.025390625,0.00973282617364948,3.12683167826898E-7,1,4.99626677034896,40.0298881530762,1.99205598316512,18.8200008124113,0.108547110751885,0.0197600460264293,2.5,6.12332392146214E-5,0.0096410964995707,0.000110367351699546,7.46304607391357,7.46304607391357,4999.91259765625,5000.13818359375,49.7545633916399,19.7651437866331,0.262852340936661,0,0,0,200,7.53549528121948,2,4,3,2.14675903320313,42.5219955444336,,,,,,,,,,,,,,,,
,3736818114.86,8.00957822799683,4999.9306640625,0.00971516104740339,3.61798657931931E-7,1,4.99626677034896,40.0298881530762,1.99177347008507,18.8200008124113,0.108335218802665,0.0197228327649768,2.5,6.12402019633359E-5,0.00962359499024143,0.00011028393554607,7.9671630859375,7.9671630859375,4999.91259765625,4999.94873046875,50.0023396322361,19.7681424138174,0.275058329105377,0,0,0,200,8.03249168395996,2,4,3,2.13531494140625,42.5219955444336,,,,,,,,,,,,,,,,
,3736818144.852,8.51245450973511,5000.14404296875,0.00969913549094595,3.37881207444904E-7,1,4.99626677034896,40.0298881530762,1.99183472631344,18.8200008124113,0.108158829166858,0.0196955693453704,2.5,6.15599317546737E-5,0.00960771597125186,0.000110518932641066,8.47214698791504,8.47214698791504,5000.13818359375,5000.14990234375,49.9812356622168,19.7653902785365,0.286876857280731,0,0,0,200,8.53928661346436,2,4,3,2.14752197265625,42.0332374572754,,,,,,,,,,,,,,,,
,3736818174.8275,9.00942277908325,5000.162109375,0.0096844311133983,2.61111294308671E-7,1,4.99626677034896,40.0298881530762,1.99167031443153,18.8200008124113,0.107986538509201,0.0196630396136554,2.5,6.13662555757275E-5,0.00959314797132057,0.000110251955692649,8.96573257446289,8.96573257446289,5000.12646484375,5000.19775390625,49.9843621762937,19.7682505283864,0.298087537288666,0,0,0,200,9.04186534881592,2,4,3,2.14736938476562,42.5219955444336,,,,,,,,,,,,,,,,
,3736818204.807,9.50766611099243,5000.173828125,0.00967182873872201,3.83847929501736E-7,1,4.99626677034896,40.0298881530762,1.9914286275363,18.8200008124113,0.107833258710092,0.0196367139447881,2.5,6.14239729480161E-5,0.00958066066127514,0.000110244738950176,9.46633052825928,9.46633052825928,5000.14990234375,5000.19775390625,50.0898820263899,19.7688088991093,0.309150218963623,0,0,0,200,9.5365514755249,2,4,3,2.15072631835938,42.0332374572754,,,,,,,,,,,,,,,,
,3736818234.762,10.0048680305481,5000.16772460937,0.00966068012566026,3.18126738048279E-7,1,4.99626677034896,40.0298881530762,1.99135025794546,18.8200008124113,0.107705457025158,0.0196101069881054,2.5,6.10637204005499E-5,0.00956961531429503,0.000109830888193531,9.96441173553467,9.96441173553467,5000.16162109375,5000.173828125,49.849922070986,19.7706781230764,0.319961756467819,0,0,0,200,10.0476856231689,2,4,3,2.14981079101562,43.0107536315918,,,,,,,,,,,,,,,,
,3736818264.751,10.5069398880005,5000.15576171875,0.00965131516260956,2.73576703853456E-7,1,4.99626677034896,40.0298881530762,1.99133636752475,18.8299994915724,0.10760085800884,0.0195877444065022,2.5,6.07164545373555E-5,0.00956033648396047,0.000109439004560128,10.4651222229004,10.4651222229004,5000.14990234375,5000.16162109375,49.9101074669668,19.7685419720808,0.3305783867836,0,0,0,200,10.5474061965942,2,4,3,2.1380615234375,42.0332374572754,,,,,,,,,,,,,,,,
,3736818294.769,11.0069518089294,5000.173828125,0.00964417512068739,2.08736500122541E-7,1,4.99626677034896,40.0298881530762,1.99136153637233,18.8200008124113,0.107522123118275,0.0195756541192195,2.5,6.08662350235011E-5,0.00955325889345784,0.000109550879060106,10.9642095565796,10.9642095565796,5000.173828125,5000.173828125,50.0296966304091,19.7699382307372,0.340770691633225,0,0,0,200,11.0494556427002,2,4,3,2.14630126953125,43.0107536315918,,,,,,,,,,,,,,,,
,3736818324.687,11.5040106773376,5000.1796875,0.00963880067380365,4.01306613047291E-7,1,4.99626677034896,40.0298881530762,1.99152892042993,18.8299994915724,0.107471809270797,0.0195602828300511,2.5,6.0293106258692E-5,0.00954793374522243,0.000108955642361152,11.4587144851685,11.4587144851685,5000.173828125,5000.185546875,49.6498251700629,19.7703575767969,0.350586980581284,0,0,0,200,11.5550003051758,2,4,3,2.14065551757813,43.0107536315918,,,,,,,,,,,,,,,,
,3736818354.6835,12.0031938552856,5000.06079101562,0.0096364959500847,3.74323170618113E-7,1,4.99626677034896,40.0298881530762,1.99121676650432,18.8200008124113,0.107429587431151,0.0195552326445112,2.5,6.05075054890303E-5,0.00954564508444266,0.000109156123879802,11.9619359970093,11.9619359970093,4999.9599609375,5000.16162109375,49.9265216658707,19.7732962951196,0.360196679830551,0,0,0,200,12.0564231872559,2,4,3,2.1368408203125,42.5219955444336,,,,,,,,,,,,,,,,
,3736818371.682,12.2803739530526,5000.12646484375,,,2,,,,18.8460004646182,,,,,,,12.2803739530526,12.2803739530526,5000.12646484375,5000.12646484375,,,0.364861220121384,,,,,12.3127021789551,0,0,0,0.03509521484375,39.1006851196289,,,,,,,,,,,,,,,,
touchdown = 11.1300004646182 mm,3736818390.2395,12.5966138839722,5000.12646484375,0.00963476351224115,2.65319948504418E-7,1,4.99626677034896,40.0298881530762,1.99145539273333,18.8299994915724,0.107422972204565,0.0195510160068383,2.5,6.02350471519606E-5,0.00954392474452008,0.000108877358395128,12.5966138839722,12.5966138839722,5000.12646484375,5000.12646484375,49.8639913843322,19.769126195274,0.370541274547577,0,0,0,200,12.6083822250366,2,4,3,2.1490478515625,40.5669593811035,,,,,,,,,,,,,,,,
,3736818414.6255,13.003258228302,5000.13208007812,0.00963678151675791,4.03587556673755E-7,1,4.99626677034896,40.0298881530762,1.99141431026357,18.8299994915724,0.107443143647208,0.0195557062215965,2.5,6.03361290644795E-5,0.00954591920080355,0.000108987754555807,12.9620037078857,12.9620037078857,5000.1025390625,5000.16162109375,49.6482619130245,19.7691027338555,0.378993779420853,0,0,0,200,13.0575075149536,2,4,3,2.13043212890625,42.5219955444336,,,,,,,,,,,,,,,,
,3736818444.5945,13.506799697876,5000.06713867188,0.00963942594783082,2.38719003409302E-7,1,4.99626677034896,40.0298881530762,1.99138012893168,18.8299994915724,0.107470445198218,0.0195628295402447,2.5,6.05397571207172E-5,0.00954853240037459,0.000109202869971544,13.4656982421875,13.4656982421875,4999.9365234375,5000.19775390625,49.8710260410053,19.7706862911626,0.388007134199142,0,0,0,200,13.563136100769,2,4,3,2.13973999023438,41.5444793701172,,,,,,,,,,,,,,,,
,3736818474.593,14.0062465667725,5000.19775390625,0.00964561483471319,4.09990557309161E-7,1,4.99626677034896,40.0298881530762,1.99150975085077,18.8299994915724,0.107547221161388,0.0195698903015175,2.5,5.99782305562678E-5,0.00955466054194066,0.000108678255987935,13.9659442901611,13.9659442901611,5000.19775390625,5000.19775390625,49.771759219063,19.7692693144132,0.396795094013214,0,0,0,200,14.0651082992554,2,4,3,2.13821411132813,42.0332374572754,,,,,,,,,,,,,,,,
,3736818504.571,14.5020527839661,4999.92456054687,0.00965275313601979,3.46528104921024E-7,1,4.99626677034896,40.0298881530762,1.99139566245234,18.8299994915724,0.107619436136498,0.0195915076766256,2.5,6.07587636406818E-5,0.00956172181940682,0.000109487657368246,14.4614267349243,14.4614267349243,4999.88916015625,4999.9599609375,49.8929116395437,19.7715443396869,0.405427247285843,0,0,0,200,14.557336807251,2,4,3,2.14889526367187,43.49951171875,,,,,,,,,,,,,,,,
,3736818539.5205,15.0763115882874,5000.06127929687,0.009664904593991,3.16464272009897E-7,1,4.99626677034896,40.0298881530762,1.99141901374231,18.8400000333786,0.107756871920375,0.0196116248196887,2.5,6.04095476159602E-5,0.00957375390542714,0.000109203799100609,15.0410842895508,15.0410842895508,4999.94873046875,5000.173828125,50.0422026867168,19.7737174434125,0.415252566337585,0,0,0,200,15.1277704238892,2,4,3,2.13973999023438,42.5219955444336,,,,,,,,,,,,,,,,
,3736818564.5105,15.5015406608582,5000.13818359375,0.00967583834184342,4.19221226283806E-7,1,4.99626677034896,40.0298881530762,1.99130071939157,18.8299994915724,0.107871688827477,0.0196379764137718,2.5,6.0951466786355E-5,0.00958457671363664,0.000109796457776315,15.4651880264282,15.4651880264282,5000.12646484375,5000.14990234375,49.6967228812168,19.7709918209813,0.422166258096695,0,0,0,200,15.5536670684814,2,4,3,2.15118408203125,42.5219955444336,,,,,,,,,,,,,,,,
,3736818594.4925,16.0046963691711,5000.04931640625,0.00969093688230598,1.70245113747124E-7,1,4.99626677034896,40.0298881530762,1.99127377867566,18.8400000333786,0.108039085707906,0.0196652937635373,2.5,6.07725197062844E-5,0.00959952746666222,0.00010969616806811,15.9586248397827,15.9586248397827,4999.97216796875,5000.12646484375,49.9507521499668,19.7731548971709,0.430168300867081,0,0,0,200,16.0898838043213,2,4,3,2.137451171875,43.0107536315918,,,,,,,,,,,,,,,,
,3736818629.4495,16.6098546981812,5000.00170898438,0.00971119041088372,3.96572282449078E-7,1,4.99626677034896,40.0298881530762,1.99149454472533,18.8299994915724,0.108276091126679,0.0197091170938126,2.5,6.09589081260242E-5,0.00961958114818988,0.000109984116216418,16.5524349212646,16.5524349212646,4999.865234375,5000.13818359375,49.8350711291207,19.7699786931649,0.439506560564041,0,0,0,200,16.7347564697266,2,4,3,2.1441650390625,42.5219955444336,,,,,,,,,,,,,,,,
,3736818659.44,17.06369972229,5000.01953125,0.00973037382128872,3.67779060069849E-7,1,4.99626677034896,40.0298881530762,1.99133382451514,18.8299994915724,0.108479999231834,0.0197554845125611,2.5,6.18824894980511E-5,0.00963857287160302,0.000110996926810723,17.0244274139404,17.0244274139404,4999.90087890625,5000.13818359375,49.8522669565437,19.7689874165422,0.447363138198853,0,0,0,200,17.1274433135986,2,4,3,2.14645385742187,42.5219955444336,,,,,,,,,,,,,,,,
,3736818684.403,17.5042181015015,5000.03735351562,0.00974916638687487,3.2326200339927E-7,1,4.99626677034896,40.0298881530762,1.99155657025288,18.8299994915724,0.108701293588905,0.0197926949466722,2.5,6.17559447756744E-5,0.00965716189519533,0.000110945263338486,17.450777053833,17.450777053833,4999.9248046875,5000.14990234375,50.0476740863514,19.7680180599885,0.45396688580513,0,0,0,200,17.6209602355957,2,4,3,2.14599609375,42.0332374572754,,,,,,,,,,,,,,,,
,3736818709.442,18.0953044891357,5000.01953125,0.00977575603162375,5.5761335515923E-7,1,4.99626677034896,40.0298881530762,1.99135857080037,18.8400000333786,0.108986247504638,0.0198523803475956,2.5,6.25801438673636E-5,0.00968350808903998,0.000111918818657695,17.8621044158936,17.8621044158936,4999.91259765625,5000.12646484375,49.7350226786591,19.7673683972628,0.486387461423874,0,0,0,200,18.3970794677734,6,4,3,2.14508056640625,42.5219955444336,,,,,,,,,,,,,,,,
,3736818744.3755,18.5229187011719,5000.06103515625,0.00980444808173666,4.36012034721E-7,1,4.99626677034896,40.0298881530762,1.99143319333438,18.8299994915724,0.109312593370538,0.0198981588072843,2.5,6.15467329078414E-5,0.0097119573395053,0.000111072181808082,18.4906101226807,18.4906101226807,4999.9365234375,5000.185546875,49.8764974406399,19.7753894887399,0.498402804136276,0,0,0,200,18.5826644897461,2,4,3,2.14920043945313,42.5219955444336,,,,,,,,,,,,,,,,
,3736818779.3285,19.0503120422363,5000.13793945313,0.0098390591085254,4.33424666043205E-7,1,4.99626677034896,40.0298881530762,1.99143216611497,18.8299994915724,0.109698034671741,0.0199735177728648,2.5,6.21596931245404E-5,0.00974628318162574,0.000111911746569285,19.0110301971436,19.0110301971436,5000.1142578125,5000.16162109375,49.7842652753707,19.7714547416167,0.506332635879517,0,0,0,200,19.1505699157715,2,4,3,2.1484375,43.49951171875,,,,,,,,,,,,,,,,
,3736818809.3155,19.5449705123901,4999.90673828125,0.00987485411292816,3.15294018472032E-7,1,4.99626677034896,40.0298881530762,1.99134853456994,18.8400000333786,0.110092171726031,0.0200523448982415,2.5,6.29289753408403E-5,0.00978179539356693,0.000112927069317421,19.5059680938721,19.5059680938721,4999.90087890625,4999.91259765625,49.8772790691591,19.7716454135456,0.513829052448273,0,0,0,200,19.645206451416,2,4,3,2.13821411132813,42.5219955444336,,,,,,,,,,,,,,,,
,3736818839.289,20.0384330749512,4999.92456054687,0.00991480807578704,3.77924606156066E-7,1,4.99626677034896,40.0298881530762,1.99120822499433,18.8400000333786,0.11053120468293,0.0201313468056288,2.5,6.30116678727587E-5,0.00982144825433751,0.000113301912217804,19.999906539917,19.999906539917,4999.91259765625,4999.9365234375,49.8163120446591,19.7738293530502,0.521395206451416,0,0,0,200,20.152681350708,2,4,3,2.14584350585938,42.0332374572754,,,,,,,,,,,,,,,,
,3736818869.2685,20.5395278930664,5000.22094726562,0.00995543317809135,4.46075049303521E-7,1,4.99626677034896,40.0298881530762,1.99135454587529,18.8400000333786,0.110992586583405,0.0202173372021916,2.5,6.33311889586622E-5,0.00986178430826266,0.000113935613209763,20.5009231567383,20.5009231567383,5000.208984375,5000.23291015625,49.863209755813,19.7732215810435,0.528776705265045,0,0,0,200,20.6484184265137,2,4,3,2.13973999023438,42.5219955444336,,,,,,,,,,,,,,,,
,3736818899.2345,21.0332117080688,5000.173828125,0.0099889127734221,3.16854166063014E-7,1,4.99626677034896,40.0298881530762,1.99125244552076,18.8299994915724,0.111361218989495,0.0202871015512426,2.5,6.36458110211341E-5,0.0098950587821341,0.000114545209495608,20.9910163879395,20.9910163879395,5000.173828125,5000.173828125,49.7170452227168,19.7716095670105,0.536043286323547,0,0,0,200,21.1575660705566,2,4,3,2.13119506835938,42.0332374572754,,,,,,,,,,,,,,,,
,3736818929.2195,21.5322408676147,4999.95434570313,0.0100113329134948,2.63712048106701E-7,1,4.99626677034896,40.0298881530762,1.99136766843165,18.8400000333786,0.111619009923035,0.0203327628428049,2.5,6.35296132736199E-5,0.00991739975963695,0.000114691891275843,21.4885787963867,21.4885787963867,4999.9365234375,4999.97216796875,49.6982861382553,19.7706420319175,0.543406546115875,0,0,0,200,21.6535911560059,2,4,3,2.14080810546875,42.5219955444336,,,,,,,,,,,,,,,,
,3736818959.187,22.0354852676392,5000.00756835937,0.0100288267248861,4.66965652850302E-7,1,4.99626677034896,40.0298881530762,1.99119855102389,18.8299994915724,0.111806917963136,0.0203658659455519,2.5,6.33756184232488E-5,0.00993488181243631,0.000114797158265153,21.9931888580322,21.9931888580322,4999.9248046875,5000.09033203125,50.1180206530822,19.7767252623687,0.550563812255859,0,0,0,200,22.1588096618652,2,4,3,2.14584350585938,42.0332374572754,,,,,,,,,,,,,,,,
,3736818991.174,22.5509835079049,4999.9365234375,,,2,,,,18.8560000751019,,,,,,,22.5509835079049,22.5509835079049,4999.9365234375,4999.9365234375,,,0.55766898393631,,,,,22.665828704834,0,0,0,0.04119873046875,39.1006851196289,,,,,,,,,,,,,,,,
touchdown = 11.1400000751019 mm,3736819009.6455,22.8700828552246,5000.185546875,0.0100495877714847,3.47646144018676E-7,1,4.99626677034896,40.0298881530762,1.99150924812935,18.8400000333786,0.112056376301792,0.0204229079181117,2.5,6.41925821513951E-5,0.00995574007924826,0.00011603602981989,22.8700828552246,22.8700828552246,5000.185546875,5000.185546875,50.0554903715438,19.7695332689477,0.562037706375122,0,0,0,200,22.9629402160645,2,4,3,2.1380615234375,41.055721282959,,,,,,,,,,,,,,,,
,3736819019.1445,23.026349067688,5000.04931640625,0.0100562888616818,2.16968517109446E-7,1,4.99626677034896,40.0298881530762,1.99129017409061,18.8500005751848,0.112120755519515,0.0204305223052345,2.5,6.38116343457184E-5,0.00996244231130888,0.000115759862015211,22.9857921600342,22.9857921600342,4999.94873046875,5000.14990234375,49.7287696505053,19.7733315763103,0.564544022083282,0,0,0,200,23.1633262634277,2,4,3,2.13958740234375,41.5444793701172,,,,,,,,,,,,,,,,
,3736819049.1175,23.5227146148682,5000.16772460937,0.0100663701829627,2.615025045913E-7,1,4.99626677034896,40.0298881530762,1.99109685178554,18.8400000333786,0.11222393003794,0.0204565329709292,2.5,6.42781003232432E-5,0.00997263693088774,0.00011649854138359,23.4832134246826,23.4832134246826,5000.14990234375,5000.185546875,49.6889065960245,19.7752166538894,0.571591198444366,0,0,0,200,23.6634635925293,2,4,3,2.1392822265625,43.0107536315918,,,,,,,,,,,,,,,,
,3736819079.0965,24.0172605514526,5000.16772460937,0.0100710156311706,1.95130677650349E-7,1,4.99626677034896,40.0298881530762,1.99145317220447,18.8500005751848,0.112296736196353,0.0204739253446506,2.5,6.44234802119131E-5,0.00997746815940474,0.000116909400809789,23.9764575958252,23.9764575958252,5000.14990234375,5000.185546875,49.629502828563,19.7699928725218,0.578536212444305,0,0,0,200,24.1694507598877,2,4,3,2.13851928710938,42.0332374572754,,,,,,,,,,,,,,,,
,3736819109.0705,24.5221815109253,5000.17358398438,0.0100741729569333,4.4309218998289E-7,1,4.99626677034896,40.0298881530762,1.99132549210982,18.8500005751848,0.112326727176575,0.0204868276080175,2.5,6.48219869326641E-5,0.00998085081691371,0.000117588445476338,24.4813194274902,24.4813194274902,5000.16162109375,5000.185546875,49.9765458911014,19.7713625233129,0.585358619689941,0,0,0,200,24.6731376647949,2,4,3,2.14141845703125,42.0332374572754,,,,,,,,,,,,,,,,
,3736819139.051,25.0187892913818,4999.93627929687,0.0100724304616466,2.52432215752082E-7,1,4.99626677034896,40.0298881530762,1.99115605664246,18.8400000333786,0.112301760912285,0.0204796404559145,2.5,6.43002274326938E-5,0.00997940178813316,0.000117344843206343,24.9785003662109,24.9785003662109,4999.91259765625,4999.9599609375,49.8210018157745,19.7761023355942,0.591928124427795,0,0,0,200,25.1693210601807,2,4,3,2.14324951171875,42.0332374572754,,,,,,,,,,,,,,,,
,3736819169.029,25.5104875564575,5000.15576171875,0.010067438898377,2.57971198105594E-7,1,4.99626677034896,40.0298881530762,1.99140151024945,18.8500005751848,0.112261365744643,0.0204795632238124,2.5,6.46027754204865E-5,0.00997474906941419,0.000117917045859363,25.4688968658447,25.4688968658447,5000.14990234375,5000.16162109375,49.985143804813,19.7708970649022,0.598637878894806,0,0,0,200,25.6711730957031,2,4,3,2.14126586914062,42.5219955444336,,,,,,,,,,,,,,,,
,3736819199.004,26.0092821121216,5000.06103515625,0.0100594389474737,2.02650365752886E-7,1,4.99626677034896,40.0298881530762,1.99146572772258,18.8400000333786,0.112178500088854,0.0204687977587853,2.5,6.46078748087409E-5,0.00996714420744048,0.000118201376822475,25.9665355682373,25.9665355682373,4999.97216796875,5000.14990234375,49.9624765777553,19.7702475350471,0.604988992214203,0,0,0,200,26.1784973144531,2,4,3,2.13897705078125,42.5219955444336,,,,,,,,,,,,,,,,
,3736819228.9875,26.5108757019043,5000.04321289063,0.0100501259328621,2.34748627217505E-7,1,4.99626677034896,40.0298881530762,1.99142030814919,18.8500005751848,0.112076316910702,0.0204491561962382,2.5,6.41196074279908E-5,0.00995826665413874,0.000118010389789498,26.469747543335,26.469747543335,4999.91259765625,5000.173828125,49.7451838494091,19.772989692421,0.611290335655212,0,0,0,200,26.6787452697754,2,4,3,2.14096069335938,43.0107536315918,,,,,,,,,,,,,,,,
,3736819258.953,27.0006418228149,5000.037109375,0.0100375957847698,2.1744573267687E-7,1,4.99626677034896,40.0298881530762,1.99141320679502,18.8400000333786,0.111939180499803,0.0204307883372745,2.5,6.42653167959411E-5,0.00994621309720248,0.00011843978215187,26.9570293426514,26.9570293426514,4999.91259765625,5000.16162109375,49.8569567276591,19.7738103098071,0.617665350437164,0,0,0,200,27.184757232666,2,4,3,2.12799072265625,42.5219955444336,,,,,,,,,,,,,,,,
,3736819288.927,27.501070022583,5000.03149414063,0.010023953133561,2.26536617271308E-7,1,4.99626677034896,40.0298881530762,1.99138944683669,18.8400000333786,0.111789296688706,0.0204090165193734,2.5,6.42853163840242E-5,0.0099330900638377,0.00011876379350353,27.4604034423828,27.4604034423828,4999.9365234375,5000.12646484375,49.8342895006014,19.772202714611,0.623612821102142,0,0,0,200,27.687572479248,2,4,3,2.14859008789062,42.5219955444336,,,,,,,,,,,,,,,,
,3736819323.9035,28.0818395614624,5000.001953125,0.010006707643721,4.30860026023707E-7,1,4.99626677034896,40.0298881530762,1.99123036046196,18.8400000333786,0.111593690438706,0.0203754098718574,2.5,6.38975875895978E-5,0.00991649409275524,0.000118746375545978,28.0356845855713,28.0356845855713,4999.87744140625,5000.12646484375,49.6756189111976,19.776219370782,0.630878269672394,0,0,0,200,28.2681465148926,2,4,3,2.13912963867187,42.5219955444336,,,,,,,,,,,,,,,,
,3736819353.8675,28.576714515686,5000.013671875,0.00999010220669151,1.4601238064581E-7,1,4.99626677034896,40.0298881530762,1.99152584296059,18.8500005751848,0.111427838348426,0.0203536685242455,2.5,6.41227586079141E-5,0.00990048337710663,0.000119289132014902,28.5350131988525,28.5350131988525,4999.87744140625,5000.14990234375,50.005466146313,19.770212645254,0.636811912059784,0,0,0,200,28.775806427002,2,4,3,2.14599609375,42.0332374572754,,,,,,,,,,,,,,,,
,3736819383.851,29.0774517059326,5000.11450195313,0.00997233538267542,3.39606189817715E-7,1,4.99626677034896,40.0298881530762,1.99140940788356,18.8400000333786,0.111228381796414,0.0203202624091107,2.5,6.38403964827108E-5,0.00988335569996925,0.000119343091385155,29.0322341918945,29.0322341918945,5000.1025390625,5000.12646484375,49.9921784614861,19.7730094940879,0.642713665962219,0,0,0,200,29.2796249389648,2,4,3,2.13912963867187,42.5219955444336,,,,,,,,,,,,,,,,
,3736819413.838,29.5740642547607,5000.12622070313,0.00995332903539327,2.60688309118154E-7,1,4.99626677034896,40.0298881530762,1.99144318750417,18.8400000333786,0.111021607544949,0.0202956745889755,2.5,6.44200769080415E-5,0.00986501671861843,0.000120255755220506,29.5329055786133,29.5329055786133,5000.1142578125,5000.13818359375,49.7029759093706,19.7692341828673,0.648492634296417,0,0,0,200,29.778263092041,2,4,3,2.12997436523438,43.9882698059082,,,,,,,,,,,,,,,,
,3736819443.823,30.0693254470825,5000.03735351562,0.00993367977337453,3.36371376692084E-7,1,4.99626677034896,40.0298881530762,1.99134262462762,18.8400000333786,0.110802938196254,0.0202565108653361,2.5,6.39071566182873E-5,0.00984607149352012,0.000120094544259605,30.0261573791504,30.0261573791504,4999.9365234375,5000.13818359375,49.7561266486783,19.7732610573451,0.654097437858582,0,0,0,200,30.2851333618164,2,4,3,2.14004516601562,42.5219955444336,,,,,,,,,,,,,,,,
,3736819473.781,30.5672969818115,5000.13818359375,0.00991285320719064,2.84783159508877E-7,1,4.99626677034896,40.0298881530762,1.99134211259072,18.8400000333786,0.110575672976328,0.0202222691627889,2.5,6.39344262813781E-5,0.00982598604472043,0.00012047786906513,30.5299739837646,30.5299739837646,5000.12646484375,5000.14990234375,49.6193416578129,19.7734431288267,0.659722149372101,0,0,0,200,30.7884178161621,2,4,3,2.14309692382813,42.5219955444336,,,,,,,,,,,,,,,,
,3736819503.7715,31.0646409988403,5000.13208007812,0.00989155862556261,3.7126223671696E-7,1,4.99626677034896,40.0298881530762,1.99126333942021,18.8400000333786,0.110340203537135,0.0201815764647156,2.5,6.35178224264234E-5,0.00980546561200046,0.000120430121431396,31.0220394134521,31.0220394134521,5000.1025390625,5000.16162109375,49.6803086823129,19.7742761907164,0.665442645549774,0,0,0,200,31.2876110076904,2,4,3,2.14157104492187,41.5444793701172,,,,,,,,,,,,,,,,
,3736819533.738,31.557804107666,5000.03735351562,0.00986853210004332,1.31259658451647E-7,1,4.99626677034896,40.0298881530762,1.99151654029836,18.8400000333786,0.11010089196532,0.0201533777194423,2.5,6.42279504803959E-5,0.00978324373066754,0.000121496265311234,31.5141353607178,31.5141353607178,4999.9365234375,5000.13818359375,50.0289150018899,19.7677340526999,0.670774221420288,0,0,0,200,31.7935981750488,2,4,3,2.13851928710938,42.0332374572754,,,,,,,,,,,,,,,,
,3736819563.7225,32.059591293335,5000.14404296875,0.00984614952102197,2.93512312581372E-7,1,4.99626677034896,40.0298881530762,1.99152101802343,18.8400000333786,0.109858201419056,0.0201121796026216,2.5,6.38494861846464E-5,0.0097617053837549,0.00012150610811345,32.0175704956055,32.0175704956055,5000.12646484375,5000.16162109375,49.5912030311206,19.7689341424323,0.676132023334503,0,0,0,200,32.3014793395996,2,4,3,2.12997436523438,42.5219955444336,,,,,,,,,,,,,,,,
,3736819593.6815,32.5534019470215,5000.13208007812,0.00982138709328964,2.60114320193154E-7,1,4.99626677034896,40.0298881530762,1.99165764606739,18.8400000333786,0.109594424666648,0.0200767569351656,2.5,6.42906122178818E-5,0.00973781996134427,0.000122315235742146,32.5124130249023,32.5124130249023,5000.1025390625,5000.16162109375,50.0351680300438,19.7696496797299,0.681607484817505,0,0,0,200,32.793270111084,2,4,3,2.13653564453125,42.0332374572754,,,,,,,,,,,,,,,,
,3736819610.728,32.8343869901002,5000.14990234375,,,2,,,,18.835999922812,,,,,,,32.8343869901002,32.8343869901002,5000.14990234375,5000.14990234375,,,0.684218645095825,,,,,33.050708770752,0,0,0,0.03875732421875,39.1006851196289,,,,,,,,,,,,,,,,
touchdown = 11.119999922812 mm,3736819629.2645,33.1417083740234,5000.16162109375,0.00979627495904377,3.35036997083004E-7,1,4.99626677034896,40.0298881530762,2.00421104289253,18.8200008124113,0.109981871319545,0.0201306885980115,2.5,6.20333644956944E-5,0.00971376862893836,0.000120556283668773,33.1417083740234,33.1417083740234,5000.16162109375,5000.16162109375,49.7365859356976,19.7398432761809,0.687245965003967,0,0,0,200,33.3591461181641,2,4,3,2.1624755859375,41.055721282959,,,,,,,,,,,,,,,,
,3736819653.635,33.5468826293945,5000.19165039063,0.00977445936527572,4.3909852281728E-7,1,4.99626677034896,40.0298881530762,2.00355427942279,18.8200008124113,0.109711984064339,0.0200671950424723,2.5,6.02442761073512E-5,0.00969274625776293,0.000119090334446615,33.507152557373,33.507152557373,5000.185546875,5000.19775390625,49.6099621155822,19.7508261702374,0.691934823989868,0,0,0,200,33.8075065612793,2,4,3,2.17453002929687,41.5444793701172,,,,,,,,,,,,,,,,
,3736819683.6165,34.0409336090088,5000.22143554687,0.00974927795806984,3.44494326070811E-7,1,4.99626677034896,40.0298881530762,2.00378509698761,18.8200008124113,0.109447228546407,0.0200346427317576,2.5,6.09203150251012E-5,0.00966852831171417,0.000120149823721742,33.9997825622559,33.9997825622559,5000.19775390625,5000.2451171875,49.6959412526976,19.7467035886364,0.697115004062653,0,0,0,200,34.3057479858398,2,4,3,2.17239379882813,42.0332374572754,,,,,,,,,,,,,,,,
,3736819713.6,34.5420074462891,4999.9365234375,0.00972271457684058,4.23637895892625E-7,1,4.99626677034896,40.0298881530762,2.00418420248265,18.8200008124113,0.10917592953781,0.0200016342611228,2.5,6.16398880679558E-5,0.0096429785974147,0.000121255746994512,34.5039558410645,34.5039558410645,4999.9365234375,4999.9365234375,49.7553450201591,19.7402779300434,0.702197849750519,0,0,0,200,34.8122520446777,2,4,3,2.171630859375,41.5444793701172,,,,,,,,,,,,,,,,
,3736819743.571,35.0392894744873,5000.07885742188,0.0096976163745918,3.18956322106181E-7,1,4.99626677034896,40.0298881530762,2.00399178687021,18.8200008124113,0.108892693999115,0.0199546272565204,2.5,6.13523526390964E-5,0.00961891102910835,0.000121370525647741,34.9968338012695,34.9968338012695,4999.94873046875,5000.208984375,49.6451353989476,19.7409919142089,0.707043051719666,0,0,0,200,35.3209457397461,2,4,3,2.17193603515625,41.5444793701172,,,,,,,,,,,,,,,,
,3736819773.545,35.534797668457,4999.93627929687,0.00967142185498812,3.027736252876E-7,1,4.99626677034896,40.0298881530762,2.00393577757073,18.8200008124113,0.108605241355167,0.0199025884156781,2.5,6.06922046402433E-5,0.00959378346216448,0.000121107915944446,35.4934349060059,35.4934349060059,4999.91259765625,4999.9599609375,49.7623796768322,19.7521572059704,0.712203562259674,0,0,0,200,35.825553894043,2,4,3,2.17300415039062,41.5444793701172,,,,,,,,,,,,,,,,
,3736819803.5125,36.0282974243164,5000.16186523438,0.00964648150985214,2.04741283627055E-7,1,4.99626677034896,40.0298881530762,2.00317430117248,18.8200008124113,0.10829559505053,0.0198482854463474,2.5,6.01980925591306E-5,0.00956992375456505,0.000121015507830614,35.987476348877,35.987476348877,5000.14990234375,5000.173828125,49.9992131181591,19.7611357447679,0.71711802482605,0,0,0,200,36.3235473632812,2,4,3,2.17269897460938,42.5219955444336,,,,,,,,,,,,,,,,
,3736819833.4965,36.5246696472168,5000.19775390625,0.00962006632490268,3.20799868223877E-7,1,4.99626677034896,40.0298881530762,2.00310773678732,18.8200008124113,0.108004346629265,0.0198046203785679,2.5,6.03200591711361E-5,0.00954462985327827,0.000121526379963756,36.481761932373,36.481761932373,5000.19775390625,5000.19775390625,49.8303813580053,19.7660516881553,0.722030699253082,0,0,0,200,36.832633972168,2,4,3,2.17315673828125,42.5219955444336,,,,,,,,,,,,,,,,
,3736819863.491,37.0256576538086,5000.21508789063,0.009590364577382,3.19801983173746E-7,1,4.99626677034896,40.0298881530762,2.00415881572188,18.8200008124113,0.107730500967764,0.0197831304151266,2.5,6.20547754313703E-5,0.00951610075734827,0.000123618214585818,36.9843864440918,36.9843864440918,5000.208984375,5000.22119140625,49.8131855305822,19.7482834381532,0.726814806461334,0,0,0,200,37.3367042541504,2,4,3,2.17361450195313,42.5219955444336,,,,,,,,,,,,,,,,
,3736819893.4575,37.5161457061768,5000.07275390625,0.0095640297272641,3.3222924676924E-7,1,4.99626677034896,40.0298881530762,2.00393255158834,18.8200008124113,0.107433605786602,0.0197313005073229,2.5,6.15785654997345E-5,0.00949093328750841,0.000123521251674205,37.4729270935059,37.4729270935059,4999.98388671875,5000.16162109375,49.6169967722553,19.7493384449257,0.731640219688415,0,0,0,200,37.8342971801758,2,4,3,2.17269897460938,42.5219955444336,,,,,,,,,,,,,,,,
,3736819923.438,38.0142078399658,5000.10864257812,0.00953802170806182,3.66658664659688E-7,1,4.99626677034896,40.0298881530762,2.00332764940165,18.8200008124113,0.107121486444141,0.0196777175858705,2.5,6.1192894813008E-5,0.0094661314170642,0.000123518318304274,37.9739189147949,37.9739189147949,4999.99609375,5000.22119140625,49.8546118421014,19.7569970643581,0.736362457275391,0,0,0,200,38.3428764343262,2,4,3,2.17376708984375,42.0332374572754,,,,,,,,,,,,,,,,
,3736819953.397,38.5118598937988,5000.0908203125,0.0095110636101817,4.16721732346625E-7,1,4.99626677034896,40.0298881530762,2.00318777025126,18.8200008124113,0.106822363917193,0.0196286430437214,2.5,6.09929106893786E-5,0.00944041093333332,0.000123684859089912,38.4686012268066,38.4686012268066,4999.98388671875,5000.19775390625,49.8014611027937,19.7596767590356,0.740931510925293,0,0,0,200,38.8481292724609,2,4,3,2.17605590820313,42.5219955444336,,,,,,,,,,,,,,,,
,3736819983.379,39.0097560882568,5000.09692382812,0.0094828950049412,2.35488283560827E-7,1,4.99626677034896,40.0298881530762,2.00330442614102,18.8200008124113,0.106521474764614,0.0195878411548232,2.5,6.1535489722064E-5,0.00941350998620068,0.000124570991921736,38.9660835266113,38.9660835266113,4999.94873046875,5000.2451171875,49.778793875736,19.755319221543,0.745509803295135,0,0,0,200,39.3461990356445,2,4,3,2.17529296875,42.0332374572754,,,,,,,,,,,,,,,,
,3736820018.35,39.5823516845703,5000.16772460937,0.00945090264762207,4.11409223027362E-7,1,4.99626677034896,40.0298881530762,2.00300234513663,18.8200008124113,0.106160236353572,0.0195267283295238,2.5,6.11956272805736E-5,0.00938300950418139,0.000124621763464669,39.5415573120117,39.5415573120117,5000.14990234375,5000.185546875,49.9155788666014,19.7629155430976,0.750633180141449,0,0,0,200,39.9387359619141,2,4,3,2.17544555664062,39.5894432067871,,,,,,,,,,,,,,,,
,3736820048.319,40.081974029541,5000.16186523438,0.00942356630168565,3.63539305699968E-7,1,4.99626677034896,40.0298881530762,2.00280744125777,18.8200008124113,0.105855082011083,0.019476862466749,2.5,6.10563293199211E-5,0.00935699546469395,0.000124811850543332,40.0417823791504,40.0417823791504,5000.13818359375,5000.185546875,49.6982861382553,19.7688887903138,0.755641162395477,0,0,0,200,40.4456176757812,2,4,3,2.17453002929687,43.0107536315918,,,,,,,,,,,,,,,,
,3736820078.305,40.5799446105957,5000.197265625,0.00939507396861954,2.79086460215147E-7,1,4.99626677034896,40.0298881530762,2.00302251094917,18.8200008124113,0.105556707161569,0.0194343565041273,2.5,6.14527057958964E-5,0.00932984899180041,0.000125509484845569,40.5377540588379,40.5377540588379,5000.185546875,5000.208984375,49.6865617104668,19.7615560689662,0.759978711605072,0,0,0,200,40.9435157775879,2,4,3,2.1746826171875,42.0332374572754,,,,,,,,,,,,,,,,
,3736820108.271,41.0748023986816,4999.9306640625,0.00936482525510115,3.65168614378523E-7,1,4.99626677034896,40.0298881530762,2.00370906112248,18.8200008124113,0.105261389380469,0.0193973561816254,2.5,6.22822408601555E-5,0.0093009689423754,0.000126605837839297,41.0287208557129,41.0287208557129,4999.9248046875,4999.9365234375,49.5310176351399,19.7502312124838,0.764499127864838,0,0,0,200,41.4503936767578,2,4,3,2.17147827148438,42.5219955444336,,,,,,,,,,,,,,,,
,3736820138.268,41.5707015991211,4999.9599609375,0.0093389336910194,3.77125455971494E-7,1,4.99626677034896,40.0298881530762,2.0029447968017,18.8200008124113,0.104947442320754,0.0193300685806355,2.5,6.08463031434579E-5,0.00927645512704134,0.000125465488074877,41.5275650024414,41.5275650024414,4999.9599609375,4999.9599609375,49.6998493952937,19.7633258390567,0.769168257713318,0,0,0,200,41.9571495056152,2,4,3,2.17498779296875,42.5219955444336,,,,,,,,,,,,,,,,
,3736820168.2205,42.0653076171875,4999.9482421875,0.00931054839684352,2.74798014436723E-7,1,4.99626677034896,40.0298881530762,2.00298777473103,18.8200008124113,0.104641974132248,0.0192875585499712,2.5,6.14126780734128E-5,0.00924946630543269,0.000126276459443061,42.0237197875977,42.0237197875977,4999.9365234375,4999.9599609375,49.7014126523322,19.7621286393444,0.773742258548737,0,0,0,200,42.4572601318359,2,4,3,2.17529296875,42.0332374572754,,,,,,,,,,,,,,,,
,3736820198.2075,42.5605392456055,5000.18579101562,0.00928272435873264,3.391490639916E-7,1,4.99626677034896,40.0298881530762,2.00299802041006,18.8200008124113,0.104343707071866,0.0192329360346704,2.5,6.08464038100354E-5,0.00922306232187733,0.000125946246103546,42.5222434997559,42.5222434997559,5000.173828125,5000.19775390625,49.914015609563,19.763418351745,0.778412461280823,0,0,0,200,42.9662132263184,2,4,3,2.17239379882813,43.0107536315918,,,,,,,,,,,,,,,,
,3736820230.196,43.0803883879978,5000.22119140625,,,2,,,,18.8260003123283,,,,,,,43.0803883879978,43.0803883879978,5000.22119140625,5000.22119140625,,,0.783175528049469,,,,,43.4686851501465,0,0,0,0.04150390625,38.6119270324707,,,,,,,,,,,,,,,,
touchdown = 11.1100003123283 mm,3736820248.736,43.3945465087891,4999.98388671875,0.00923951638995864,3.83775385313824E-7,1,4.99626677034896,40.0298881530762,2.0039152595776,18.8100002706051,0.103922538650664,0.0191830848629068,2.5,6.23047215698681E-5,0.00918224199322738,0.000127763036746124,43.3945465087891,43.3945465087891,4999.98388671875,4999.98388671875,49.6115253726206,19.7473358589603,0.785992801189423,0,0,0,200,43.7760162353516,2,4,3,2.17147827148438,42.0332374572754,,,,,,,,,,,,,,,,
,3736820258.1605,43.5553455352783,5000.09692382812,0.00922510481772615,1.98256615343848E-7,1,4.99626677034896,40.0298881530762,2.003919532777,18.8100002706051,0.103765397737,0.0191539089721334,2.5,6.2075376869946E-5,0.00916833649998007,0.000127555092416608,43.5176086425781,43.5176086425781,4999.99609375,5000.19775390625,49.6685842545245,19.7487152078693,0.787728488445282,0,0,0,200,43.9700355529785,2,4,3,2.17391967773438,41.5444793701172,,,,,,,,,,,,,,,,
,3736820288.1395,44.0463352203369,5000.197265625,0.00919792603454499,3.74704612254252E-7,1,4.99626677034896,40.0298881530762,2.00363978617997,18.8100002706051,0.103460001648824,0.0191001851191309,2.5,6.17769780333469E-5,0.00914260496048135,0.000127423499761567,44.0055465698242,44.0055465698242,5000.16162109375,5000.23291015625,49.8155304161399,19.7525922817383,0.792597711086273,0,0,0,200,44.4825820922852,2,4,3,2.1746826171875,42.0332374572754,,,,,,,,,,,,,,,,
,3736820318.134,44.541971206665,5000.22119140625,0.00917061962978633,3.00852417060867E-7,1,4.99626677034896,40.0298881530762,2.00306014541377,18.8100002706051,0.103139864185957,0.019037738341058,2.5,6.09839584629028E-5,0.00911677389142528,0.000126777511463249,44.5035934448242,44.5035934448242,5000.22119140625,5000.22119140625,49.7701959620245,19.7638161270692,0.797524929046631,0,0,0,200,44.9871063232422,2,4,3,2.17575073242187,42.0332374572754,,,,,,,,,,,,,,,,
,3736820348.077,45.0308876037598,5000.04931640625,0.00914332186542091,3.81686590975204E-7,1,4.99626677034896,40.0298881530762,2.0030112374978,18.8100002706051,0.102844037421518,0.0189900305463859,2.5,6.11028382748029E-5,0.00909093674790915,0.000127007855825645,44.9878578186035,44.9878578186035,4999.9248046875,5000.173828125,49.849922070986,19.7626049381354,0.802383363246918,0,0,0,200,45.4886360168457,2,4,3,2.17315673828125,42.0332374572754,,,,,,,,,,,,,,,,
,3736820378.0705,45.528657913208,5000.06127929687,0.00911444182609647,3.74080605540562E-7,1,4.99626677034896,40.0298881530762,2.00303213777807,18.8100002706051,0.102535482343192,0.0189324197251092,2.5,6.05837962720337E-5,0.00906356269579154,0.000126571000106119,45.4872207641602,45.4872207641602,4999.9248046875,5000.19775390625,49.585731631486,19.7642688492053,0.806841671466827,0,0,0,200,45.9985389709473,2,4,3,2.174072265625,38.6119270324707,,,,,,,,,,,,,,,,
,3736820408.039,46.029296875,5000.04321289063,0.00908657791586087,2.40657655273932E-7,1,4.99626677034896,40.0298881530762,2.00286626401429,18.8100002706051,0.102228553108891,0.0188802860985898,2.5,6.05435782397586E-5,0.00903720969683216,0.000126591050820462,45.9877510070801,45.9877510070801,4999.9365234375,5000.14990234375,49.7225166223514,19.7662909442159,0.811275064945221,0,0,0,200,46.5157241821289,2,4,3,2.17605590820313,42.5219955444336,,,,,,,,,,,,,,,,
,3736820438.021,46.5378952026367,5000.13208007812,0.00905673019493709,3.99237571864882E-7,1,4.99626677034896,40.0298881530762,2.00339921384951,18.8100002706051,0.101933420654487,0.0188305398060152,2.5,6.05339847035305E-5,0.00900890948008599,0.000126601590840538,46.4949989318848,46.4949989318848,5000.1025390625,5000.16162109375,49.7748857331399,19.7620291109392,0.815560460090637,0,0,0,200,47.0440254211426,2,4,3,2.17391967773438,41.055721282959,,,,,,,,,,,,,,,,
,3736820467.99,47.0532627105713,5000.20922851562,0.00902792902413086,3.60245618982565E-7,1,4.99626677034896,40.0298881530762,2.00347896443412,18.8100002706051,0.101629079727062,0.0187744709068631,2.5,6.01625838155285E-5,0.00898167400229933,0.000126231941849019,47.0116729736328,47.0116729736328,5000.185546875,5000.23291015625,49.6474802845053,19.7593024793638,0.8199383020401,0,0,0,200,47.5695343017578,2,4,3,2.17208862304687,43.0107536315918,,,,,,,,,,,,,,,,
,3736820497.966,47.55810546875,5000.07885742188,0.0089975574244707,4.61744147085479E-7,1,4.99626677034896,40.0298881530762,2.00343720631724,18.8200008124113,0.101299673738467,0.0187206963864733,2.5,6.04104553033981E-5,0.00895284276241422,0.000126431788740643,47.5162391662598,47.5162391662598,4999.9599609375,5000.19775390625,49.3832898450052,19.7589327039991,0.824644267559052,0,0,0,200,48.096263885498,2,4,3,2.1728515625,42.5219955444336,,,,,,,,,,,,,,,,
,3736820527.95,48.0701503753662,5000.06713867188,0.00896965856769278,3.15929786374248E-7,1,4.99626677034896,40.0298881530762,2.00317994106977,18.8100002706051,0.100990728868346,0.0186548183666263,2.5,5.93398051711493E-5,0.00892650008393026,0.000125308895615882,48.0277137756348,48.0277137756348,4999.94873046875,5000.185546875,49.667020997486,19.7602535540272,0.829007685184479,0,0,0,200,48.6178741455078,2,4,3,2.17315673828125,42.0332374572754,,,,,,,,,,,,,,,,
,3736820557.9295,48.5803146362305,5000.14404296875,0.00894107657370802,3.99200625046966E-7,1,4.99626677034896,40.0298881530762,2.0029314414317,18.8100002706051,0.100671906250887,0.0186020911809354,2.5,5.9583040273125E-5,0.00889945926457236,0.000125456418241009,48.537654876709,48.537654876709,5000.1025390625,5000.185546875,49.8217834442937,19.7673349010149,0.83372437953949,0,0,0,200,49.1352691650391,2,4,3,2.17544555664062,40.5669593811035,,,,,,,,,,,,,,,,
,3736820587.9105,49.0828685760498,5000.09057617188,0.00891175280046472,3.51301911729382E-7,1,4.99626677034896,40.0298881530762,2.0030145083472,18.8100002706051,0.100359912272128,0.0185528564277311,2.5,6.00451188635395E-5,0.00887165173269859,0.000125783883947849,49.041259765625,49.041259765625,4999.97216796875,5000.208984375,50.0922269119476,19.7610096603424,0.837993681430817,0,0,0,200,49.6546058654785,2,4,3,2.1746826171875,42.5219955444336,,,,,,,,,,,,,,,,
,3736820612.894,49.5104732513428,5000.22094726562,0.00888940933255692,3.16688110296927E-7,1,4.99626677034896,40.0298881530762,2.00272041804481,18.8100002706051,0.100111055068383,0.0184869310342455,2.5,5.81524503252782E-5,0.00885059816187928,0.000123782023512021,49.4642601013184,49.4642601013184,5000.208984375,5000.23291015625,49.9742010055438,19.7686873188895,0.842071175575256,0,0,0,200,50.2640075683594,6,4,3,2.1759033203125,43.0107536315918,,,,,,,,,,,,,,,,
,3736820757.7545,50.1100082397461,5000.22094726562,0.00884246240246508,2.81704916399772E-7,1,4.99626677034896,40.0298881530762,2.0030487243468,18.8100002706051,0.0996156882458251,0.0183997343824999,2.5,5.82052420936686E-5,0.00880549376435677,0.000123517117895537,50.1099624633789,50.1099624633789,5000.208984375,5000.23291015625,50.0398578011591,19.765679966554,0.856818854808807,0,0,0,200,50.0545883178711,1,4,3,2.17620849609375,42.5219955444336,,,,,,,,,,,,,,,,
