# Supplementary material for: Tuning magnetoelectricity in a mixed-anisotropy antiferromagnet
Source: Nat Commun. 2023 Jun 9;14:3408. doi: 10.1038/s41467-023-39128-7 (PMC10256750; doi:10.1038/s41467-023-39128-7)
Supplement: Supplementary file 3 — Source Data [file 41467_2023_39128_MOESM3_ESM.zip › source_data/Fig1d_susceptibility_LiNiPO4_Tscan_0.5T_a.dat]

T[K]	chi [uB/T]
   5.036998187145841   0.023034934497817
   5.742643118565219   0.023122270742358
   6.839590910645668   0.023165938864629
   8.249512581663947   0.023165938864629
   9.502434241280628   0.023122270742358
  10.911671816388662   0.023034934497817
  12.400264517085294   0.023078602620087
  14.123502114996523   0.023078602620087
  15.533423786014801   0.023078602620087
  17.022016486711440   0.023122270742358
  18.275964290193482   0.023209606986900
  19.451583111952299   0.023296943231441
  20.707241155209953   0.023602620087336
  21.571938385761687   0.023995633187773
  22.592267435894509   0.024257641921397
  23.766860113787953   0.024213973799127
  25.020123821359757   0.024213973799127
  26.664690389592611   0.024170305676856
  27.838256923620687   0.023995633187773
  29.169849612915730   0.023995633187773
  30.813390037283224   0.023820960698690
  32.690891262955063   0.023515283842795
  34.255760657644203   0.023296943231441
  35.976603919869561   0.022991266375546
  37.541473314558701   0.022772925764192
  39.028013727524595   0.022554585152838
  40.827185971473185   0.022248908296943
  42.783358226823395   0.021986899563319
  44.817175367986593   0.021637554585153
  47.008334568506498   0.021375545851528
  49.120822739348057   0.021069868995633
  50.997639869109634   0.020676855895196
  52.718483131335006   0.020371179039301
  54.518339471193855   0.020152838427948
  56.161537847606226   0.019934497816594
  57.726065194340237   0.019672489082969
  59.526605630109330   0.019541484716157
  61.404790951691410   0.019323144104803
  63.359937063176247   0.018930131004367
  65.394438300249689   0.018668122270742
  67.193952592153408   0.018406113537118
  68.837150968565780   0.018187772925764
  70.168059561950571   0.018100436681223
