# Supplementary material for: Tuning magnetoelectricity in a mixed-anisotropy antiferromagnet
Source: Nat Commun. 2023 Jun 9;14:3408. doi: 10.1038/s41467-023-39128-7 (PMC10256750; doi:10.1038/s41467-023-39128-7)
Supplement: Supplementary file 3 — Source Data [file 41467_2023_39128_MOESM3_ESM.zip › source_data/Fig1d_susceptibility_LiNiPO4_Tscan_0.5T_b.dat]

T[K]	chi [uB/T]
   4.869736737090545   0.021681222707424
   5.418381657108323   0.021724890829694
   6.514987401233650   0.021724890829694
   7.924567024296802   0.021681222707424
   9.568791544574548   0.021593886462882
  10.821713204191230   0.021550218340611
  12.152963845531140   0.021506550218341
  13.719201432040769   0.021462882096070
  15.521452107585485   0.021550218340611
  17.322676639264824   0.021506550218341
  18.968611399318181   0.021637554585153
  20.222901250755353   0.021768558951965
  21.007901307763351   0.021986899563319
  22.106901387574542   0.022292576419214
  23.438494076869578   0.022292576419214
  24.691415736486253   0.022248908296943
  25.943311252237567   0.022074235807860
  27.195890863899113   0.021986899563319
  28.838747192356362   0.021724890829694
  30.090984756062792   0.021593886462882
  31.734525180430293   0.021419213973799
  33.377723556842668   0.021200873362445
  35.020921933255039   0.020982532751092
  36.585791327944179   0.020764192139738
  38.150660722633319   0.020545851528384
  39.715872165277560   0.020371179039301
  41.671702372672641   0.020065502183406
  43.393229730808258   0.019847161572052
  45.114757088943875   0.019628820960699
  46.757271369446002   0.019323144104803
  48.713443624796199   0.019061135371179
  50.826615891547988   0.018842794759825
  53.017433044112778   0.018537117903930
  55.208250196677568   0.018231441048035
  57.555725312688821   0.017925764192140
  59.982213506333579   0.017707423580786
  62.251359640621601   0.017401746724891
  64.207873943926941   0.017183406113537
  66.007046187875545   0.016877729257642
  68.042573568814348   0.016746724890830
  69.999087872119645   0.016528384279476
