# Supplementary material for: Tuning magnetoelectricity in a mixed-anisotropy antiferromagnet
Source: Nat Commun. 2023 Jun 9;14:3408. doi: 10.1038/s41467-023-39128-7 (PMC10256750; doi:10.1038/s41467-023-39128-7)
Supplement: Supplementary file 3 — Source Data [file 41467_2023_39128_MOESM3_ESM.zip › source_data/Fig1d_susceptibility_LiNiPO4_Tscan_0.5T_c.dat]

T[K]	chi [uB/T]
   4.796538474694152   0.002336244541485
   5.267538508898944   0.002467248908297
   5.895880602460462   0.002685589519651
   6.524222696021980   0.002903930131004
   7.152564789583501   0.003122270742358
   7.624248919698541   0.003340611353712
   7.860946104643869   0.003558951965065
   8.489972294115635   0.003864628820961
   9.042379741639778   0.004388646288210
   9.672432074976911   0.004825327510917
  10.617168527027488   0.005436681222707
  11.091931088738640   0.006048034934498
  11.801338547664383   0.006615720524017
  12.276101109375531   0.007227074235808
  12.750863671086684   0.007838427947598
  13.067942125485992   0.008318777292576
  13.620349573010134   0.008842794759825
  14.173441116444522   0.009454148471616
  14.570558792342688   0.010152838427948
  15.203347509320803   0.010938864628821
  16.072491363289132   0.011899563318777
  16.471661326918028   0.012860262008734
  17.185173361305257   0.013951965065502
  17.580922845382918   0.014475982532751
  17.899711539557838   0.015174672489083
  18.296487167500882   0.015829694323144
  18.613907669855312   0.016353711790393
  18.930986124254613   0.016834061135371
  19.091064567252328   0.017270742358079
  19.486814051329990   0.017794759825328
  19.725905571961189   0.018318777292576
  19.965681188502632   0.018930131004367
  20.283785786767300   0.019541484716157
  20.442496037944519   0.019803493449782
  20.601890385031975   0.020152838427948
  20.761284732119439   0.020502183406114
  20.846454672945146   0.021375545851528
  21.009953595494085   0.022248908296943
  21.250071259990644   0.022903930131004
  21.252465595676508   0.023209606986900
  21.411517894808849   0.023515283842795
  21.728254301253035   0.023951965065502
  22.044648659742098   0.024344978165939
  22.673674849213864   0.024650655021834
  23.537687983855339   0.024956331877729
  24.322003944953085   0.025087336244541
  25.340622755310296   0.025131004366812
  26.437228499435616   0.025131004366812
  27.298505250436104   0.025087336244541
  28.316097916927948   0.025000000000000
  29.412361613098152   0.024956331877729
  30.429954279589996   0.024868995633188
  31.603862861573187   0.024737991266376
  32.777087347646130   0.024519650655022
  34.498614705781748   0.024301310043668
  36.219800015962235   0.024039301310044
  37.784669410651375   0.023820960698690
  39.427867787063732   0.023602620087336
  41.305369012735582   0.023296943231441
  43.183212286362547   0.023034934497817
  45.138700445802499   0.022685589519651
  46.703227792536509   0.022423580786026
  48.268097187225649   0.022205240174672
  49.754637600191543   0.021986899563319
  51.319164946925540   0.021724890829694
  53.117653094963899   0.021331877729258
  55.074167398269239   0.021113537117904
  56.716681678771366   0.020807860262009
  58.594524952398316   0.020545851528384
  60.471684130115037   0.020196506550218
  62.898172323759795   0.019978165938865
  65.011002542556454   0.019716157205240
  66.575529889290479   0.019454148471616
  68.140057236024489   0.019192139737991
  70.017558461696311   0.018886462882096
