# Supplementary material for: Tuning magnetoelectricity in a mixed-anisotropy antiferromagnet
Source: Nat Commun. 2023 Jun 9;14:3408. doi: 10.1038/s41467-023-39128-7 (PMC10256750; doi:10.1038/s41467-023-39128-7)
Supplement: Supplementary file 3 — Source Data [file 41467_2023_39128_MOESM3_ESM.zip › source_data/Fig1e_susceptibility_LiFePO4_Tscan_0.5T_a.dat]

T [K]	chi [emu/mol]
4.9651514497314935, 0.02258526930077923
9.94666478807946, 0.02252684372351135
14.928859871786415, 0.022525889280008725
19.910373210134367, 0.022467463702740838
24.893250039200353, 0.02252398039300347
29.876808613625343, 0.02263796821703136
34.86036718805036, 0.022751956041059247
36.99763888857326, 0.022923960395139605
39.13422884373715, 0.023038493615454708
40.91494772149338, 0.023153095010305713
41.984606189793354, 0.023325303887993778
43.76532506754958, 0.023439905282844783
44.47911245844193, 0.02361218233506875
46.26187657227523, 0.023899197131215525
47.332898531293225, 0.024186348276434105
48.75842807700086, 0.024358488979586264
50.89433628680571, 0.02441555106613611
53.028199260533526, 0.024300199751390188
54.805509411494654, 0.02412744547741491
59.78156878697048, 0.02360925083002497
70.08819512461166, 0.02245785109317868
80.03895038484525, 0.02130651953086829
90.34625846784546, 0.020212590927787252
99.94250614138944, 0.01917626980754328
110.25322295118472, 0.018369696873288533
119.85151586080578, 0.01750578915434033
130.16223267060104, 0.016699216220085578
140.11844189370674, 0.016007653727897243
150.07533286217154, 0.015373562369474167
160.03222383063627, 0.014739471011051091
169.98843305374197, 0.014047908518862756
180.30324033569138, 0.013586162387199549
189.90630546282551, 0.013124552604608139
200.22111274477498, 0.012662806472944935
210.1807306946758, 0.012258599649582886
220.13966689921756, 0.011796921692455577
230.0992848491183, 0.011392714869093525
239.70371346697056, 0.011046047354032636
250.37507357168664, 0.010641704181598786
259.98018393489787, 0.01035250780030315
270.2977181982833, 0.01012064620370097
279.90214681613554, 0.009773978688640075
289.5086206700648, 0.009599724574874954
300.17998077478086, 0.009195381402441104
