# Supplementary material for: Tuning magnetoelectricity in a mixed-anisotropy antiferromagnet
Source: Nat Commun. 2023 Jun 9;14:3408. doi: 10.1038/s41467-023-39128-7 (PMC10256750; doi:10.1038/s41467-023-39128-7)
Supplement: Supplementary file 3 — Source Data [file 41467_2023_39128_MOESM3_ESM.zip › source_data/Fig1e_susceptibility_LiFePO4_Tscan_0.5T_b.dat]

T [K]	chi [emu/mol]
4.354307608050945, 0.0010911334471090592
10.04756310121418, 0.001032571520769368
15.035212147793303, 0.0014913861473887999
19.674489315913974, 0.0025824514199619536
25.035734819235216, 0.0045354473499421635
30.052698916252112, 0.007465520728467637
35.43644201642097, 0.01131506407270132
37.23761325494776, 0.013153799480510032
39.395337316241225, 0.0150499378475481
40.48817512674782, 0.0171761652732549
43.003133756166946, 0.019187177733287576
45.16631178033255, 0.021543085170447698
47.332898531293225, 0.024186348276434105
48.7931970903108, 0.027289516801614365
50.59505007419661, 0.029185723343188336
52.733003520078526, 0.029415198831033953
55.579972139339645, 0.029414653434746738
59.84565285071821, 0.02901153740395912
69.79640811095176, 0.02786020584164873
80.45549679920553, 0.02642138226144025
90.04765400059539, 0.025040234338604736
100.35223510215953, 0.023716421200462676
110.30094512631602, 0.022392676236856514
120.60825320931629, 0.021298747633775476
130.2045008828602, 0.020262426513531506
140.15798312452984, 0.019340979486282144
150.11146536619952, 0.01841953245903278
160.42286392135384, 0.01767043065854329
170.02252032169287, 0.0169214652071256
179.97872954479863, 0.016229902714937267
189.93562051326336, 0.015595811356514187
199.89251148172804, 0.014961719998091108
210.20663701831847, 0.014442502732662645
220.16489147750121, 0.013923353641770081
230.123827682043, 0.013461675684642776
240.4386349639925, 0.012999929552979565
250.04238183648567, 0.012595790904153418
260.0019997863864, 0.012191584080791368
270.3181705590539, 0.011844780216658676
280.27847025431373, 0.01149804452706188
290.23945169493254, 0.011208779971230345
299.84388031278473, 0.010862112456169453
