# Supplementary material for: Tuning magnetoelectricity in a mixed-anisotropy antiferromagnet
Source: Nat Commun. 2023 Jun 9;14:3408. doi: 10.1038/s41467-023-39128-7 (PMC10256750; doi:10.1038/s41467-023-39128-7)
Supplement: Supplementary file 3 — Source Data [file 41467_2023_39128_MOESM3_ESM.zip › source_data/Fig1e_susceptibility_LiFePO4_Tscan_0.5T_c.dat]

T [K]	chi [emu/mol]
4.89629516847063, 0.016780684790488287
9.164021115926246, 0.016549982160996436
14.855913118371433, 0.016376477967126234
19.838108202078402, 0.01637552352362361
24.82030328578537, 0.01637456908012098
29.44867252816175, 0.016546096212450033
34.78810217999441, 0.016660015861942015
37.6377977806916, 0.01688935500071583
38.70677450363256, 0.017004092744638637
40.13094055862213, 0.01706129118026029
41.9123411817374, 0.017233363708876546
44.407529195744985, 0.01757771328971678
46.19029330957828, 0.017864728085863552
49.0406706556345, 0.018151538358402622
51.53585866964208, 0.01849588793924285
53.313850565962255, 0.018380604799032828
54.73392614879772, 0.018092976432062934
59.356159682942945, 0.01774726336050467
70.02342931550491, 0.016998093385479276
79.623767461203, 0.016306599067826843
89.5799766843087, 0.015615036575638508
100.60243564891933, 0.014808327292311955
110.20413728533539, 0.014231775242190037
120.16102825380013, 0.013597683883766962
130.47447204503152, 0.013020995484573236
140.07753717216565, 0.01255938570198183
150.3916627087561, 0.012040168436553363
160.7064699907055, 0.01157842230489016
170.31021686319872, 0.011174283656064012
180.62638763586614, 0.010827479791931313
190.22945276300032, 0.01036587000933991
200.1904342036192, 0.010076605453508376
210.5066049762866, 0.00972980158937568
220.8227757489541, 0.009382997725242984
230.78375718957295, 0.009093733169411446
240.03299647537648, 0.008804604962651716
250.35053073876202, 0.008572743366049535
260.3115121793808, 0.008283478810218
270.27385711071764, 0.008109156521916978
279.8789674739289, 0.007819960140621342
290.1978652280324, 0.0077030408115496725
300.16021015936934, 0.007528718523248653
