# Supplementary material for: Tuning magnetoelectricity in a mixed-anisotropy antiferromagnet
Source: Nat Commun. 2023 Jun 9;14:3408. doi: 10.1038/s41467-023-39128-7 (PMC10256750; doi:10.1038/s41467-023-39128-7)
Supplement: Supplementary file 3 — Source Data [file 41467_2023_39128_MOESM3_ESM.zip › source_data/Fig2a_E5_neutron_LiNiFePO4_Tscans.dat]

210119   1   0   0     41.32      0.64    6.89    6.95  177.52  104.21    15.75
210159   1   0   0     40.97      0.45    6.89    6.95  177.52  104.21    15.76
210160   1   0   0     37.23      0.44    6.89    6.95  177.52  104.21    17.10
210161   1   0   0     35.61      0.43    6.89    6.95  177.52  104.21    17.60
210162   1   0   0     32.97      0.42    6.89    6.95  177.52  104.21    18.10
210163   1   0   0     30.36      0.41    6.89    6.95  177.52  104.21    18.59
210164   1   0   0     27.40      0.39    6.89    6.95  177.52  104.21    19.09
210165   1   0   0     23.36      0.37    6.89    6.95  177.52  104.21    19.61
210166   1   0   0     19.61      0.35    6.89    6.95  177.52  104.21    20.11
210167   1   0   0     14.94      0.33    6.89    6.95  177.52  104.21    20.62
210168   1   0   0     12.10      0.31    6.89    6.95  177.52  104.21    21.11
210169   1   0   0     10.47      0.30    6.89    6.95  177.52  104.21    21.64
210170   1   0   0     10.75      0.30    6.89    6.95  177.52  104.21    22.14
210171   1   0   0     10.03      0.30    6.89    6.95  177.52  104.21    22.65
210172   1   0   0     10.68      0.30    6.89    6.95  177.52  104.21    23.15
210173   1   0   0     10.38      0.30    6.89    6.95  177.52  104.21    23.00
210174   1   0   0     10.40      0.30    6.89    6.95  177.52  104.21    23.66
210175   1   0   0     10.05      0.30    6.89    6.95  177.52  104.21    24.16
210176   1   0   0     10.51      0.30    6.89    6.95  177.52  104.21    24.67
210177   1   0   0     11.37      0.31    6.89    6.95  177.52  104.21    25.18
210178   1   0   0     10.33      0.30    6.89    6.95  177.52  104.21    27.00
210179   1   0   0     10.43      0.30    6.89    6.95  177.52  104.21    25.79
210180   1   0   0     11.02      0.31    6.89    6.95  177.52  104.21    26.69
210181   1   0   0      9.65      0.30    6.89    6.95  177.52  104.21    27.20
210182   1   0   0     10.61      0.30    6.89    6.95  177.52  104.21    31.02
210134   2   1   0   2927.50      6.99   18.42   18.50  181.22   63.79    15.76
210184   2   1   0   2900.86      4.93   18.42   18.50  181.22   63.79    17.02
210185   2   1   0   2894.54      4.93   18.42   18.50  181.22   63.79    17.58
210186   2   1   0   2887.33      4.92   18.42   18.50  181.22   63.79    18.09
210187   2   1   0   2862.40      4.91   18.42   18.50  181.22   63.79    18.60
210188   2   1   0   2876.80      4.91   18.42   18.50  181.22   63.79    19.09
210189   2   1   0   2851.00      4.92   18.42   18.50  181.22   63.79    19.60
210190   2   1   0   2834.80      4.88   18.42   18.50  181.22   63.79    20.11
210191   2   1   0   2839.68      4.88   18.42   18.50  181.22   63.79    20.62
210192   2   1   0   2844.67      4.89   18.42   18.50  181.22   63.79    21.12
210193   2   1   0   2843.34      4.89   18.42   18.50  181.22   63.79    21.64
210194   2   1   0   2822.53      4.86   18.42   18.50  181.22   63.79    22.13
210195   2   1   0   2817.64      4.87   18.42   18.50  181.22   63.79    22.65
210196   2   1   0   2787.09      4.84   18.42   18.50  181.22   63.79    23.15
210197   2   1   0   2791.17      4.84   18.42   18.50  181.22   63.79    22.99
210198   2   1   0   2774.29      4.82   18.42   18.50  181.22   63.79    23.67
210199   2   1   0   2752.37      4.81   18.42   18.50  181.22   63.79    24.16
210200   2   1   0   2732.29      4.80   18.42   18.50  181.22   63.79    24.67
210201   2   1   0   2723.34      4.79   18.42   18.50  181.22   63.79    25.17
210202   2   1   0   2705.88      4.78   18.42   18.50  181.22   63.79    27.00
210203   2   1   0   2704.44      4.77   18.42   18.50  181.22   63.79    25.78
210204   2   1   0   2708.34      4.79   18.42   18.50  181.22   63.79    26.69
210205   2   1   0   2701.87      4.77   18.42   18.50  181.22   63.79    27.19
210206   2   1   0   2694.87      4.76   18.42   18.50  181.22   63.79    31.02
210133   1   1   0     63.97      1.07   13.77   13.85  182.87   44.70    15.75
210208   1   1   0     62.45      0.75   13.77   13.85  182.87   44.70    17.02
210209   1   1   0     62.45      0.75   13.77   13.85  182.87   44.70    17.58
210210   1   1   0     62.14      0.75   13.77   13.85  182.87   44.70    18.09
210211   1   1   0     61.08      0.75   13.77   13.85  182.87   44.70    18.60
210212   1   1   0     59.41      0.74   13.77   13.85  182.87   44.70    19.10
210213   1   1   0     61.08      0.74   13.77   13.85  182.87   44.70    19.61
210214   1   1   0     59.69      0.74   13.77   13.85  182.87   44.70    20.11
210215   1   1   0     58.59      0.73   13.77   13.85  182.87   44.70    20.62
210216   1   1   0     58.80      0.73   13.77   13.85  182.87   44.70    21.12
210217   1   1   0     57.68      0.73   13.77   13.85  182.87   44.70    21.64
210218   1   1   0     58.15      0.73   13.77   13.85  182.87   44.70    22.14
210219   1   1   0     56.61      0.73   13.77   13.85  182.87   44.70    22.64
210220   1   1   0     56.30      0.72   13.77   13.85  182.87   44.70    23.15
210221   1   1   0     58.28      0.73   13.77   13.85  182.87   44.70    22.99
210222   1   1   0     57.18      0.73   13.77   13.85  182.87   44.70    23.66
210223   1   1   0     56.58      0.72   13.77   13.85  182.87   44.70    24.16
210224   1   1   0     56.21      0.73   13.77   13.85  182.87   44.70    24.68
210225   1   1   0     55.89      0.72   13.77   13.85  182.87   44.70    25.18
210226   1   1   0     55.94      0.73   13.77   13.85  182.87   44.70    26.99
210227   1   1   0     57.24      0.73   13.77   13.85  182.87   44.70    25.78
210228   1   1   0     57.20      0.73   13.77   13.85  182.87   44.70    26.70
210229   1   1   0     56.38      0.72   13.77   13.85  182.87   44.70    27.19
210230   1   1   0     57.12      0.73   13.77   13.85  182.87   44.70    31.02
210143   1   2   0     36.36      1.60   25.37   25.44  183.88   30.71    15.77
210232   1   2   0     40.66      1.14   25.37   25.44  183.88   30.71    17.01
210233   1   2   0     39.75      1.13   25.37   25.44  183.88   30.71    17.60
210234   1   2   0     38.93      1.13   25.37   25.44  183.88   30.71    18.08
210235   1   2   0     36.01      1.11   25.37   25.44  183.88   30.71    18.59
210236   1   2   0     36.62      1.11   25.37   25.44  183.88   30.71    19.11
210237   1   2   0     33.72      1.10   25.37   25.44  183.88   30.71    19.59
210238   1   2   0     30.35      1.07   25.37   25.44  183.88   30.71    20.11
210239   1   2   0     28.67      1.06   25.37   25.44  183.88   30.71    20.61
210240   1   2   0     27.37      1.05   25.37   25.44  183.88   30.71    21.12
210241   1   2   0     26.25      1.05   25.37   25.44  183.88   30.71    21.63
210242   1   2   0     26.26      1.06   25.37   25.44  183.88   30.71    22.13
210243   1   2   0     25.09      1.04   25.37   25.44  183.88   30.71    22.65
210244   1   2   0     23.28      1.03   25.37   25.44  183.88   30.71    23.15
210245   1   2   0     25.15      1.04   25.37   25.44  183.88   30.71    23.00
210246   1   2   0     25.95      1.05   25.37   25.44  183.88   30.71    23.66
210247   1   2   0     24.13      1.04   25.37   25.44  183.88   30.71    24.16
210248   1   2   0     25.74      1.04   25.37   25.44  183.88   30.71    24.67
210249   1   2   0     26.18      1.05   25.37   25.44  183.88   30.71    25.18
210250   1   2   0     25.53      1.04   25.37   25.44  183.88   30.71    27.00
210251   1   2   0     24.27      1.04   25.37   25.44  183.88   30.71    25.77
210252   1   2   0     26.61      1.05   25.37   25.44  183.88   30.71    26.69
210253   1   2   0     23.71      1.03   25.37   25.44  183.88   30.71    27.19
210254   1   2   0     25.17      1.04   25.37   25.44  183.88   30.71    31.02
210132   0   1   0   1158.34      3.75   11.87   11.93  184.77   14.42    15.73
210256   0   1   0   1069.14      2.56   11.87   11.93  184.77   14.42    17.02
210257   0   1   0   1012.77      2.50   11.87   11.93  184.77   14.42    17.58
210258   0   1   0    952.01      2.43   11.87   11.93  184.77   14.42    18.10
210259   0   1   0    871.77      2.34   11.87   11.93  184.77   14.42    18.59
210260   0   1   0    772.06      2.21   11.87   11.93  184.77   14.42    19.10
210261   0   1   0    646.42      2.05   11.87   11.93  184.77   14.42    19.61
210262   0   1   0    486.91      1.83   11.87   11.93  184.77   14.42    20.11
210263   0   1   0    310.62      1.55   11.87   11.93  184.77   14.42    20.62
210264   0   1   0    148.40      1.22   11.87   11.93  184.77   14.42    21.13
210265   0   1   0     46.91      0.66   11.87   11.93  184.77   14.42    21.64
210266   0   1   0     40.48      0.63   11.87   11.93  184.77   14.42    22.14
210267   0   1   0     37.57      0.61   11.87   11.93  184.77   14.42    22.65
210268   0   1   0     39.27      0.62   11.87   11.93  184.77   14.42    23.15
210269   0   1   0     38.93      0.61   11.87   11.93  184.77   14.42    23.00
210270   0   1   0     36.63      0.60   11.87   11.93  184.77   14.42    23.67
210271   0   1   0     37.11      0.60   11.87   11.93  184.77   14.42    24.17
210272   0   1   0     37.53      0.60   11.87   11.93  184.77   14.42    24.68
210273   0   1   0     36.45      0.60   11.87   11.93  184.77   14.42    25.18
210274   0   1   0     35.50      0.59   11.87   11.93  184.77   14.42    26.99
210275   0   1   0     35.14      0.59   11.87   11.93  184.77   14.42    25.78
210276   0   1   0     36.50      0.59   11.87   11.93  184.77   14.42    26.69
210277   0   1   0     34.76      0.59   11.87   11.93  184.77   14.42    27.19
210278   0   1   0     35.34      0.58   11.87   11.93  184.77   14.42    31.02
210060   0   2  -1    400.83      4.87   29.04   29.04  152.67   12.93    15.77
210280   0   2  -1    400.77      3.47   29.04   29.04  152.67   12.93    17.03
210281   0   2  -1    392.88      3.47   29.04   29.04  152.67   12.93    17.58
210282   0   2  -1    395.62      3.47   29.04   29.04  152.67   12.93    18.08
210283   0   2  -1    402.58      3.48   29.04   29.04  152.67   12.93    18.59
210284   0   2  -1    394.11      3.46   29.04   29.04  152.67   12.93    19.09
210285   0   2  -1    386.03      3.45   29.04   29.04  152.67   12.93    19.60
210286   0   2  -1    377.03      3.41   29.04   29.04  152.67   12.93    20.11
210287   0   2  -1    396.26      3.49   29.04   29.04  152.67   12.93    20.62
210288   0   2  -1    384.50      3.45   29.04   29.04  152.67   12.93    21.11
210289   0   2  -1    390.22      3.46   29.04   29.04  152.67   12.93    21.64
210290   0   2  -1    387.87      3.45   29.04   29.04  152.67   12.93    22.13
210291   0   2  -1    390.67      3.52   29.04   29.04  152.67   12.93    22.65
210292   0   2  -1    381.12      3.45   29.04   29.04  152.67   12.93    23.15
210293   0   2  -1    385.88      3.45   29.04   29.04  152.67   12.93    23.01
210294   0   2  -1    386.53      3.44   29.04   29.04  152.67   12.93    23.66
210295   0   2  -1    380.53      3.43   29.04   29.04  152.67   12.93    24.17
210296   0   2  -1    384.34      3.45   29.04   29.04  152.67   12.93    24.67
210297   0   2  -1    397.63      3.48   29.04   29.04  152.67   12.93    25.18
210298   0   2  -1    379.77      3.45   29.04   29.04  152.67   12.93    27.00
210299   0   2  -1    392.44      3.46   29.04   29.04  152.67   12.93    25.78
210300   0   2  -1    386.17      3.43   29.04   29.04  152.67   12.93    26.70
210301   0   2  -1    370.54      3.40   29.04   29.04  152.67   12.93    27.20
210302   0   2  -1    389.51      3.43   29.04   29.04  152.67   12.93    31.02
210071   0   1  -1   1255.40      4.80   19.26   19.21  133.35   11.58    15.76
210304   0   1  -1   1269.50      3.41   19.26   19.21  133.35   11.58    17.00
210305   0   1  -1   1267.50      3.41   19.26   19.21  133.35   11.58    17.60
210306   0   1  -1   1262.85      3.40   19.26   19.21  133.35   11.58    18.09
210307   0   1  -1   1258.43      3.40   19.26   19.21  133.35   11.58    18.60
210308   0   1  -1   1258.54      3.40   19.26   19.21  133.35   11.58    19.09
210309   0   1  -1   1267.45      3.41   19.26   19.21  133.35   11.58    19.62
210310   0   1  -1   1258.13      3.40   19.26   19.21  133.35   11.58    20.11
210311   0   1  -1   1262.74      3.41   19.26   19.21  133.35   11.58    20.62
210312   0   1  -1   1255.24      3.40   19.26   19.21  133.35   11.58    21.11
210313   0   1  -1   1254.08      3.39   19.26   19.21  133.35   11.58    21.63
210314   0   1  -1   1255.90      3.40   19.26   19.21  133.35   11.58    22.13
210315   0   1  -1   1248.81      3.39   19.26   19.21  133.35   11.58    22.64
210316   0   1  -1   1255.90      3.40   19.26   19.21  133.35   11.58    23.15
210317   0   1  -1   1256.75      3.40   19.26   19.21  133.35   11.58    22.99
210318   0   1  -1   1251.77      3.39   19.26   19.21  133.35   11.58    23.66
210319   0   1  -1   1258.37      3.40   19.26   19.21  133.35   11.58    24.17
210320   0   1  -1   1252.15      3.39   19.26   19.21  133.35   11.58    24.67
210321   0   1  -1   1250.65      3.39   19.26   19.21  133.35   11.58    25.17
210322   0   1  -1   1259.29      3.40   19.26   19.21  133.35   11.58    26.99
210323   0   1  -1   1262.52      3.40   19.26   19.21  133.35   11.58    25.79
210324   0   1  -1   1272.00      3.42   19.26   19.21  133.35   11.58    26.69
210325   0   1  -1   1257.02      3.40   19.26   19.21  133.35   11.58    27.19
210326   0   1  -1   1252.48      3.39   19.26   19.21  133.35   11.58    31.02
210036   0   1  -2   1124.05      8.03   33.74   31.48  116.50    4.38    15.79
210327   0   1  -2   1130.67      6.52   33.74   31.48  116.50    4.38    17.75
210328   0   1  -2   1086.36      5.80   33.74   31.48  116.50    4.38    17.10
210329   0   1  -2   1033.51      5.60   33.74   31.48  116.50    4.38    17.60
210330   0   1  -2   1001.24      5.58   33.74   31.48  116.50    4.38    18.09
210331   0   1  -2    961.16      5.63   33.74   31.48  116.50    4.38    18.60
210332   0   1  -2    921.71      5.37   33.74   31.48  116.50    4.38    19.09
210333   0   1  -2    871.17      5.38   33.74   31.48  116.50    4.38    19.59
210334   0   1  -2    816.45      5.27   33.74   31.48  116.50    4.38    20.11
210335   0   1  -2    765.08      5.26   33.74   31.48  116.50    4.38    20.61
210336   0   1  -2    700.83      5.04   33.74   31.48  116.50    4.38    21.11
210337   0   1  -2    653.83      4.93   33.74   31.48  116.50    4.38    21.63
210338   0   1  -2    598.87      4.92   33.74   31.48  116.50    4.38    22.13
210339   0   1  -2    546.51      4.68   33.74   31.48  116.50    4.38    22.64
210340   0   1  -2    518.26      4.65   33.74   31.48  116.50    4.38    23.14
210341   0   1  -2    515.16      4.65   33.74   31.48  116.50    4.38    23.00
210342   0   1  -2    464.72      4.52   33.74   31.48  116.50    4.38    23.67
210343   0   1  -2    450.81      4.48   33.74   31.48  116.50    4.38    24.17
210344   0   1  -2    410.62      4.45   33.74   31.48  116.50    4.38    24.67
210345   0   1  -2    367.89      4.34   33.74   31.48  116.50    4.38    25.18
210346   0   1  -2    324.91      4.21   33.74   31.48  116.50    4.38    26.99
210347   0   1  -2    327.36      4.21   33.74   31.48  116.50    4.38    25.78
210348   0   1  -2    323.41      4.20   33.74   31.48  116.50    4.38    26.69
210349   0   1  -2    317.86      4.11   33.74   31.48  116.50    4.38    27.19
210350   0   1  -2    321.13      4.12   33.74   31.48  116.50    4.38    31.02
210351   3   0  -1   3044.34      6.77   26.26   26.35  142.00  100.68    17.68
210352   3   0  -1   3035.19      6.77   26.26   26.35  142.00  100.68    17.09
210353   3   0  -1   3004.98      6.73   26.26   26.35  142.00  100.68    17.60
210354   3   0  -1   3006.95      6.74   26.26   26.35  142.00  100.68    18.09
210355   3   0  -1   2995.02      6.73   26.26   26.35  142.00  100.68    18.60
210356   3   0  -1   2983.33      6.72   26.26   26.35  142.00  100.68    19.11
210357   3   0  -1   2984.31      6.72   26.26   26.35  142.00  100.68    19.60
210358   3   0  -1   2963.85      6.70   26.26   26.35  142.00  100.68    20.11
210359   3   0  -1   2939.52      6.68   26.26   26.35  142.00  100.68    20.63
210360   3   0  -1   2928.34      6.66   26.26   26.35  142.00  100.68    21.12
210361   3   0  -1   2891.00      6.62   26.26   26.35  142.00  100.68    21.64
210362   3   0  -1   2851.93      6.59   26.26   26.35  142.00  100.68    22.13
210363   3   0  -1   2821.15      6.55   26.26   26.35  142.00  100.68    22.64
210364   3   0  -1   2763.23      6.50   26.26   26.35  142.00  100.68    23.15
210365   3   0  -1   2768.87      6.50   26.26   26.35  142.00  100.68    23.00
210366   3   0  -1   2708.76      6.45   26.26   26.35  142.00  100.68    23.66
210367   3   0  -1   2657.85      6.38   26.26   26.35  142.00  100.68    24.17
210368   3   0  -1   2631.74      6.35   26.26   26.35  142.00  100.68    24.68
210369   3   0  -1   2599.59      6.32   26.26   26.35  142.00  100.68    25.17
210370   3   0  -1   2553.28      6.28   26.26   26.35  142.00  100.68    26.99
210371   3   0  -1   2575.85      6.29   26.26   26.35  142.00  100.68    25.79
210372   3   0  -1   2559.20      6.26   26.26   26.35  142.00  100.68    26.70
210373   3   0  -1   2552.28      6.26   26.26   26.35  142.00  100.68    27.19
210374   3   0  -1   2536.12      6.24   26.26   26.35  142.00  100.68    31.02
210375   0   0  -1     63.16      0.79   14.95   14.83   95.38  -13.19    17.49
210376   0   0  -1     62.08      0.78   14.95   14.83   95.38  -13.19    17.11
210377   0   0  -1     61.97      0.78   14.95   14.83   95.38  -13.19    17.57
210378   0   0  -1     59.91      0.77   14.95   14.83   95.38  -13.19    18.09
210379   0   0  -1     57.76      0.76   14.95   14.83   95.38  -13.19    18.60
210380   0   0  -1     55.54      0.75   14.95   14.83   95.38  -13.19    19.10
210381   0   0  -1     55.64      0.75   14.95   14.83   95.38  -13.19    19.61
210382   0   0  -1     51.87      0.74   14.95   14.83   95.38  -13.19    20.11
210383   0   0  -1     49.97      0.73   14.95   14.83   95.38  -13.19    20.62
210384   0   0  -1     48.65      0.72   14.95   14.83   95.38  -13.19    21.12
210385   0   0  -1     46.13      0.71   14.95   14.83   95.38  -13.19    21.64
210386   0   0  -1     44.31      0.70   14.95   14.83   95.38  -13.19    22.14
210387   0   0  -1     41.45      0.69   14.95   14.83   95.38  -13.19    22.65
210388   0   0  -1     39.43      0.67   14.95   14.83   95.38  -13.19    23.15
210389   0   0  -1     40.67      0.68   14.95   14.83   95.38  -13.19    23.01
210390   0   0  -1     38.49      0.67   14.95   14.83   95.38  -13.19    23.67
210391   0   0  -1     34.81      0.65   14.95   14.83   95.38  -13.19    24.16
210392   0   0  -1     32.52      0.64   14.95   14.83   95.38  -13.19    24.67
210393   0   0  -1     31.77      0.63   14.95   14.83   95.38  -13.19    25.18
210394   0   0  -1     28.81      0.62   14.95   14.83   95.38  -13.19    27.00
210395   0   0  -1     30.28      0.63   14.95   14.83   95.38  -13.19    25.78
210396   0   0  -1     31.20      0.63   14.95   14.83   95.38  -13.19    26.69
210397   0   0  -1     29.29      0.62   14.95   14.83   95.38  -13.19    27.20
210398   0   0  -1     29.68      0.62   14.95   14.83   95.38  -13.19    31.02
