# Supplementary material for: Tuning magnetoelectricity in a mixed-anisotropy antiferromagnet
Source: Nat Commun. 2023 Jun 9;14:3408. doi: 10.1038/s41467-023-39128-7 (PMC10256750; doi:10.1038/s41467-023-39128-7)
Supplement: Supplementary file 3 — Source Data [file 41467_2023_39128_MOESM3_ESM.zip › source_data/Fig2b-c_4F1_neutron_LiNiFePO4_Tscan_010_Px_Py_Pz.dat]

NSF	10.0	0.0	-1.0	0.0000	1.0000	0.0000	0	671	1500	37.83	18.84	2.5700	0
SF	10.0	0.0	-1.0	0.0000	1.0000	0.0000	0	319	8500	38.63	106.61	2.5700	0
NSF	0.0	11.0	-1.0	0.0000	1.0000	0.0000	0	674	1500	38.63	18.79	2.5700	0
SF	0.0	11.0	-1.0	0.0000	1.0000	0.0000	0	307	8500	39.02	106.68	2.5700	0
NSF	0.0	0.0	10.0	0.0000	1.0000	0.0000	0	681	1500	39.01	18.85	2.5700	0
SF	0.0	0.0	10.0	0.0000	1.0000	0.0000	0	291	8500	38.67	106.77	2.5700	0
NSF	10.0	0.0	-1.0	0.0000	1.0000	0.0000	0	622	1500	38.71	18.84	2.5700	0
SF	10.0	0.0	-1.0	0.0000	1.0000	0.0000	0	291	8500	38.83	106.58	2.5700	0
NSF	0.0	11.0	-1.0	0.0000	1.0000	0.0000	0	636	1500	38.86	18.78	2.5700	0
SF	0.0	11.0	-1.0	0.0000	1.0000	0.0000	0	300	8500	38.79	106.83	2.5700	0
NSF	0.0	0.0	10.0	0.0000	1.0000	0.0000	0	684	1500	38.88	18.86	2.5700	0
SF	0.0	0.0	10.0	0.0000	1.0000	0.0000	0	288	8500	39.05	106.65	2.5700	0
NSF	10.0	0.0	-1.0	0.0000	1.0000	0.0000	0	754	1500	39.02	18.89	2.5700	0
SF	10.0	0.0	-1.0	0.0000	1.0000	0.0000	0	300	8500	38.52	106.33	2.5700	0
NSF	0.0	11.0	-1.0	0.0000	1.0000	0.0000	0	652	1500	38.47	18.78	2.5700	0
SF	0.0	11.0	-1.0	0.0000	1.0000	0.0000	0	303	8500	38.17	106.48	2.5700	0
NSF	0.0	0.0	10.0	0.0000	1.0000	0.0000	0	651	1500	38.08	18.77	2.5700	0
SF	0.0	0.0	10.0	0.0000	1.0000	0.0000	0	298	8500	37.97	106.85	2.5700	0
NSF	10.0	0.0	-1.0	0.0000	1.0000	0.0000	0	674	1500	37.94	18.81	2.5700	0
SF	10.0	0.0	-1.0	0.0000	1.0000	0.0000	0	297	8500	37.46	106.66	2.5700	0
NSF	0.0	11.0	-1.0	0.0000	1.0000	0.0000	0	655	1500	37.37	18.72	2.5700	0
SF	0.0	11.0	-1.0	0.0000	1.0000	0.0000	0	320	8500	36.87	106.46	2.5700	0
NSF	0.0	0.0	10.0	0.0000	1.0000	0.0000	0	658	1500	36.80	18.90	2.5700	0
SF	0.0	0.0	10.0	0.0000	1.0000	0.0000	0	317	8500	36.99	106.72	2.5700	0
NSF	10.0	0.0	-1.0	0.0000	1.0000	0.0000	0	664	1500	37.09	18.86	2.5700	0
SF	10.0	0.0	-1.0	0.0000	1.0000	0.0000	0	305	8500	36.49	106.76	2.5700	0
NSF	0.0	11.0	-1.0	0.0000	1.0000	0.0000	0	637	1500	36.40	18.78	2.5700	0
SF	0.0	11.0	-1.0	0.0000	1.0000	0.0000	0	315	8500	36.25	106.64	2.5700	0
NSF	0.0	0.0	10.0	0.0000	1.0000	0.0000	0	640	1500	36.25	18.76	2.5700	0
SF	0.0	0.0	10.0	0.0000	1.0000	0.0000	0	284	8500	36.30	106.61	2.5700	0
NSF	10.0	0.0	-1.0	0.0000	1.0000	0.0000	0	675	1500	36.24	18.84	2.5700	0
SF	10.0	0.0	-1.0	0.0000	1.0000	0.0000	0	318	8500	35.46	106.48	2.5700	0
NSF	0.0	11.0	-1.0	0.0000	1.0000	0.0000	0	697	1500	35.36	18.93	2.5700	0
SF	0.0	11.0	-1.0	0.0000	1.0000	0.0000	0	320	8500	35.28	106.76	2.5700	0
NSF	0.0	0.0	10.0	0.0000	1.0000	0.0000	0	675	1500	35.10	18.83	2.5700	0
SF	0.0	0.0	10.0	0.0000	1.0000	0.0000	0	324	8500	35.27	106.77	2.5700	0
NSF	10.0	0.0	-1.0	0.0000	1.0000	0.0000	0	677	1500	35.24	18.76	2.5700	0
SF	10.0	0.0	-1.0	0.0000	1.0000	0.0000	0	314	8500	34.41	106.38	2.5700	0
NSF	0.0	11.0	-1.0	0.0000	1.0000	0.0000	0	704	1500	34.31	18.83	2.5700	0
SF	0.0	11.0	-1.0	0.0000	1.0000	0.0000	0	321	8500	34.05	106.91	2.5700	0
NSF	0.0	0.0	10.0	0.0000	1.0000	0.0000	0	667	1500	34.04	18.78	2.5700	0
SF	0.0	0.0	10.0	0.0000	1.0000	0.0000	0	276	8500	33.96	106.45	2.5700	0
NSF	10.0	0.0	-1.0	0.0000	1.0000	0.0000	0	662	1500	33.96	18.93	2.5700	0
SF	10.0	0.0	-1.0	0.0000	1.0000	0.0000	0	316	8500	33.31	106.76	2.5700	0
NSF	0.0	11.0	-1.0	0.0000	1.0000	0.0000	0	688	1500	33.23	18.78	2.5700	0
SF	0.0	11.0	-1.0	0.0000	1.0000	0.0000	0	326	8500	33.05	106.67	2.5700	0
NSF	0.0	0.0	10.0	0.0000	1.0000	0.0000	0	684	1500	33.04	18.83	2.5700	0
SF	0.0	0.0	10.0	0.0000	1.0000	0.0000	0	306	8500	32.98	106.69	2.5700	0
NSF	10.0	0.0	-1.0	0.0000	1.0000	0.0000	0	686	1500	32.95	18.94	2.5700	0
SF	10.0	0.0	-1.0	0.0000	1.0000	0.0000	0	340	8500	32.32	106.64	2.5700	0
NSF	0.0	11.0	-1.0	0.0000	1.0000	0.0000	0	619	1500	32.21	18.80	2.5700	0
SF	0.0	11.0	-1.0	0.0000	1.0000	0.0000	0	335	8500	32.09	107.00	2.5700	0
NSF	0.0	0.0	10.0	0.0000	1.0000	0.0000	0	752	1500	32.08	18.85	2.5700	0
SF	0.0	0.0	10.0	0.0000	1.0000	0.0000	0	311	8500	31.98	106.50	2.5700	0
NSF	10.0	0.0	-1.0	0.0000	1.0000	0.0000	0	685	1500	31.99	18.74	2.5700	0
SF	10.0	0.0	-1.0	0.0000	1.0000	0.0000	0	303	8500	31.40	106.31	2.5700	0
NSF	0.0	11.0	-1.0	0.0000	1.0000	0.0000	0	646	1500	31.33	18.85	2.5700	0
SF	0.0	11.0	-1.0	0.0000	1.0000	0.0000	0	334	8500	31.05	106.87	2.5700	0
NSF	0.0	0.0	10.0	0.0000	1.0000	0.0000	0	671	1500	31.00	18.84	2.5700	0
SF	0.0	0.0	10.0	0.0000	1.0000	0.0000	0	298	8500	31.37	106.51	2.5700	0
NSF	10.0	0.0	-1.0	0.0000	1.0000	0.0000	0	686	1500	31.40	18.76	2.5700	0
SF	10.0	0.0	-1.0	0.0000	1.0000	0.0000	0	326	8500	30.47	106.72	2.5700	0
NSF	0.0	11.0	-1.0	0.0000	1.0000	0.0000	0	661	1500	30.42	18.83	2.5700	0
SF	0.0	11.0	-1.0	0.0000	1.0000	0.0000	0	327	8500	30.16	106.73	2.5700	0
NSF	0.0	0.0	10.0	0.0000	1.0000	0.0000	0	635	1500	30.16	18.82	2.5700	0
SF	0.0	0.0	10.0	0.0000	1.0000	0.0000	0	325	8500	30.15	106.77	2.5700	0
NSF	10.0	0.0	-1.0	0.0000	1.0000	0.0000	0	693	1500	30.19	18.87	2.5700	0
SF	10.0	0.0	-1.0	0.0000	1.0000	0.0000	0	340	8500	29.45	106.82	2.5700	0
NSF	0.0	11.0	-1.0	0.0000	1.0000	0.0000	0	596	1500	29.37	18.90	2.5700	0
SF	0.0	11.0	-1.0	0.0000	1.0000	0.0000	0	318	8500	29.24	106.76	2.5700	0
NSF	0.0	0.0	10.0	0.0000	1.0000	0.0000	0	693	1500	29.33	18.83	2.5700	0
SF	0.0	0.0	10.0	0.0000	1.0000	0.0000	0	304	8500	29.12	106.51	2.5700	0
NSF	10.0	0.0	-1.0	0.0000	1.0000	0.0000	0	641	1500	29.18	18.76	2.5700	0
SF	10.0	0.0	-1.0	0.0000	1.0000	0.0000	0	336	8500	28.27	106.55	2.5700	0
NSF	0.0	11.0	-1.0	0.0000	1.0000	0.0000	0	665	1500	28.22	18.75	2.5700	0
SF	0.0	11.0	-1.0	0.0000	1.0000	0.0000	0	328	8500	28.26	106.61	2.5700	0
NSF	0.0	0.0	10.0	0.0000	1.0000	0.0000	0	685	1500	28.24	18.73	2.5700	0
SF	0.0	0.0	10.0	0.0000	1.0000	0.0000	0	288	8500	28.17	106.53	2.5700	0
NSF	10.0	0.0	-1.0	0.0000	1.0000	0.0000	0	679	1500	28.26	18.88	2.5700	0
SF	10.0	0.0	-1.0	0.0000	1.0000	0.0000	0	352	8500	27.50	106.50	2.5700	0
NSF	0.0	11.0	-1.0	0.0000	1.0000	0.0000	0	647	1500	27.45	18.84	2.5700	0
SF	0.0	11.0	-1.0	0.0000	1.0000	0.0000	0	337	8500	27.39	106.65	2.5700	0
NSF	0.0	0.0	10.0	0.0000	1.0000	0.0000	0	689	1500	27.31	18.89	2.5700	0
SF	0.0	0.0	10.0	0.0000	1.0000	0.0000	0	312	8500	27.36	106.90	2.5700	0
NSF	10.0	0.0	-1.0	0.0000	1.0000	0.0000	0	615	1500	27.34	18.86	2.5700	0
SF	10.0	0.0	-1.0	0.0000	1.0000	0.0000	0	361	8500	27.44	106.86	2.5700	0
NSF	0.0	11.0	-1.0	0.0000	1.0000	0.0000	0	603	1500	27.40	18.78	2.5700	0
SF	0.0	11.0	-1.0	0.0000	1.0000	0.0000	0	367	8500	27.26	106.88	2.5700	0
NSF	0.0	0.0	10.0	0.0000	1.0000	0.0000	0	644	1500	27.28	18.79	2.5700	0
SF	0.0	0.0	10.0	0.0000	1.0000	0.0000	0	304	8500	27.26	106.73	2.5700	0
NSF	10.0	0.0	-1.0	0.0000	1.0000	0.0000	0	692	1500	27.25	18.90	2.5700	0
SF	10.0	0.0	-1.0	0.0000	1.0000	0.0000	0	357	8500	26.51	106.56	2.5700	0
NSF	0.0	11.0	-1.0	0.0000	1.0000	0.0000	0	694	1500	26.47	18.78	2.5700	0
SF	0.0	11.0	-1.0	0.0000	1.0000	0.0000	0	348	8500	26.35	106.50	2.5700	0
NSF	0.0	0.0	10.0	0.0000	1.0000	0.0000	0	738	1500	26.35	18.83	2.5700	0
SF	0.0	0.0	10.0	0.0000	1.0000	0.0000	0	271	8500	26.33	106.51	2.5700	0
NSF	10.0	0.0	-1.0	0.0000	1.0000	0.0000	0	643	1500	26.53	18.78	2.5700	0
SF	10.0	0.0	-1.0	0.0000	1.0000	0.0000	0	379	8500	25.93	106.82	2.5700	0
NSF	0.0	11.0	-1.0	0.0000	1.0000	0.0000	0	672	1500	25.90	18.72	2.5700	0
SF	0.0	11.0	-1.0	0.0000	1.0000	0.0000	0	387	8500	25.83	106.50	2.5700	0
NSF	0.0	0.0	10.0	0.0000	1.0000	0.0000	0	656	1500	25.79	18.78	2.5700	0
SF	0.0	0.0	10.0	0.0000	1.0000	0.0000	0	313	8500	25.84	106.44	2.5700	0
NSF	10.0	0.0	-1.0	0.0000	1.0000	0.0000	0	666	1500	25.83	18.84	2.5700	0
SF	10.0	0.0	-1.0	0.0000	1.0000	0.0000	0	388	8500	25.42	106.65	2.5700	0
NSF	0.0	11.0	-1.0	0.0000	1.0000	0.0000	0	706	1500	25.40	18.84	2.5700	0
SF	0.0	11.0	-1.0	0.0000	1.0000	0.0000	0	408	8500	25.35	106.44	2.5700	0
NSF	0.0	0.0	10.0	0.0000	1.0000	0.0000	0	680	1500	25.34	18.85	2.5700	0
SF	0.0	0.0	10.0	0.0000	1.0000	0.0000	0	340	8500	25.34	106.66	2.5700	0
NSF	10.0	0.0	-1.0	0.0000	1.0000	0.0000	0	665	1500	25.33	18.86	2.5700	0
SF	10.0	0.0	-1.0	0.0000	1.0000	0.0000	0	407	8500	24.84	106.73	2.5700	0
NSF	0.0	11.0	-1.0	0.0000	1.0000	0.0000	0	694	1500	24.77	18.76	2.5700	0
SF	0.0	11.0	-1.0	0.0000	1.0000	0.0000	0	428	8500	24.83	106.36	2.5700	0
NSF	0.0	0.0	10.0	0.0000	1.0000	0.0000	0	677	1500	24.78	18.82	2.5700	0
SF	0.0	0.0	10.0	0.0000	1.0000	0.0000	0	327	8500	24.75	106.89	2.5700	0
NSF	10.0	0.0	-1.0	0.0000	1.0000	0.0000	0	711	1500	24.82	18.82	2.5700	0
SF	10.0	0.0	-1.0	0.0000	1.0000	0.0000	0	428	8500	24.50	106.57	2.5700	0
NSF	0.0	11.0	-1.0	0.0000	1.0000	0.0000	0	657	1500	24.35	18.80	2.5700	0
SF	0.0	11.0	-1.0	0.0000	1.0000	0.0000	0	421	8500	24.38	106.61	2.5700	0
NSF	0.0	0.0	10.0	0.0000	1.0000	0.0000	0	692	1500	24.38	18.80	2.5700	0
SF	0.0	0.0	10.0	0.0000	1.0000	0.0000	0	352	8500	24.39	106.59	2.5700	0
NSF	10.0	0.0	-1.0	0.0000	1.0000	0.0000	0	705	1500	24.40	18.83	2.5700	0
SF	10.0	0.0	-1.0	0.0000	1.0000	0.0000	0	442	8500	23.96	106.56	2.5700	0
NSF	0.0	11.0	-1.0	0.0000	1.0000	0.0000	0	705	1500	23.96	18.83	2.5700	0
SF	0.0	11.0	-1.0	0.0000	1.0000	0.0000	0	495	8500	23.88	106.66	2.5700	0
NSF	0.0	0.0	10.0	0.0000	1.0000	0.0000	0	678	1500	23.89	18.85	2.5700	0
SF	0.0	0.0	10.0	0.0000	1.0000	0.0000	0	382	8500	23.90	106.80	2.5700	0
NSF	10.0	0.0	-1.0	0.0000	1.0000	0.0000	0	731	1500	23.90	18.78	2.5700	0
SF	10.0	0.0	-1.0	0.0000	1.0000	0.0000	0	484	8500	23.40	106.84	2.5700	0
NSF	0.0	11.0	-1.0	0.0000	1.0000	0.0000	0	690	1500	23.33	18.84	2.5700	0
SF	0.0	11.0	-1.0	0.0000	1.0000	0.0000	0	513	8500	23.48	106.96	2.5700	0
NSF	0.0	0.0	10.0	0.0000	1.0000	0.0000	0	710	1500	23.37	18.92	2.5700	0
SF	0.0	0.0	10.0	0.0000	1.0000	0.0000	0	438	8500	23.38	106.59	2.5700	0
NSF	10.0	0.0	-1.0	0.0000	1.0000	0.0000	0	680	1500	23.43	18.78	2.5700	0
SF	10.0	0.0	-1.0	0.0000	1.0000	0.0000	0	490	8500	23.05	106.55	2.5700	0
NSF	0.0	11.0	-1.0	0.0000	1.0000	0.0000	0	671	1500	23.01	18.72	2.5700	0
SF	0.0	11.0	-1.0	0.0000	1.0000	0.0000	0	561	8500	22.95	106.79	2.5700	0
NSF	0.0	0.0	10.0	0.0000	1.0000	0.0000	0	684	1500	22.95	18.81	2.5700	0
SF	0.0	0.0	10.0	0.0000	1.0000	0.0000	0	447	8500	22.93	106.45	2.5700	0
NSF	10.0	0.0	-1.0	0.0000	1.0000	0.0000	0	664	1500	22.93	18.81	2.5700	0
SF	10.0	0.0	-1.0	0.0000	1.0000	0.0000	0	548	8500	22.45	106.65	2.5700	0
NSF	0.0	11.0	-1.0	0.0000	1.0000	0.0000	0	685	1500	22.43	18.77	2.5700	0
SF	0.0	11.0	-1.0	0.0000	1.0000	0.0000	0	615	8500	22.45	106.58	2.5700	0
NSF	0.0	0.0	10.0	0.0000	1.0000	0.0000	0	707	1500	22.45	18.85	2.5700	0
SF	0.0	0.0	10.0	0.0000	1.0000	0.0000	0	448	8500	22.44	106.73	2.5700	0
NSF	10.0	0.0	-1.0	0.0000	1.0000	0.0000	0	660	1500	22.43	18.82	2.5700	0
SF	10.0	0.0	-1.0	0.0000	1.0000	0.0000	0	632	8500	21.99	106.79	2.5700	0
NSF	0.0	11.0	-1.0	0.0000	1.0000	0.0000	0	666	1500	22.00	18.81	2.5700	0
SF	0.0	11.0	-1.0	0.0000	1.0000	0.0000	0	676	8500	21.95	106.57	2.5700	0
NSF	0.0	0.0	10.0	0.0000	1.0000	0.0000	0	719	1500	21.91	18.82	2.5700	0
SF	0.0	0.0	10.0	0.0000	1.0000	0.0000	0	474	8500	22.07	106.62	2.5700	0
NSF	10.0	0.0	-1.0	0.0000	1.0000	0.0000	0	704	1500	21.96	18.70	2.5700	0
SF	10.0	0.0	-1.0	0.0000	1.0000	0.0000	0	700	8500	21.47	106.33	2.5700	0
NSF	0.0	11.0	-1.0	0.0000	1.0000	0.0000	0	636	1500	21.45	18.78	2.5700	0
SF	0.0	11.0	-1.0	0.0000	1.0000	0.0000	0	825	8500	21.43	106.62	2.5700	0
NSF	0.0	0.0	10.0	0.0000	1.0000	0.0000	0	727	1500	21.43	18.82	2.5700	0
SF	0.0	0.0	10.0	0.0000	1.0000	0.0000	0	441	8500	21.43	106.84	2.5700	0
NSF	10.0	0.0	-1.0	0.0000	1.0000	0.0000	0	648	1500	21.42	18.75	2.5700	0
SF	10.0	0.0	-1.0	0.0000	1.0000	0.0000	0	1030	8500	21.00	106.61	2.5700	0
NSF	0.0	11.0	-1.0	0.0000	1.0000	0.0000	0	665	1500	20.94	18.88	2.5700	0
SF	0.0	11.0	-1.0	0.0000	1.0000	0.0000	0	1995	8500	21.00	106.60	2.5700	0
NSF	0.0	0.0	10.0	0.0000	1.0000	0.0000	0	812	1500	20.98	18.77	2.5700	0
SF	0.0	0.0	10.0	0.0000	1.0000	0.0000	0	580	8500	21.11	106.88	2.5700	0
NSF	10.0	0.0	-1.0	0.0000	1.0000	0.0000	0	732	1500	21.06	18.86	2.5700	0
SF	10.0	0.0	-1.0	0.0000	1.0000	0.0000	0	3876	8500	20.47	106.70	2.5700	0
NSF	0.0	11.0	-1.0	0.0000	1.0000	0.0000	0	764	1500	20.46	18.84	2.5700	0
SF	0.0	11.0	-1.0	0.0000	1.0000	0.0000	0	6422	8500	20.47	106.70	2.5700	0
NSF	0.0	0.0	10.0	0.0000	1.0000	0.0000	0	1640	1500	20.47	18.76	2.5700	0
SF	0.0	0.0	10.0	0.0000	1.0000	0.0000	0	694	8500	20.50	106.75	2.5700	0
NSF	10.0	0.0	-1.0	0.0000	1.0000	0.0000	0	748	1500	20.56	18.79	2.5700	0
SF	10.0	0.0	-1.0	0.0000	1.0000	0.0000	0	11374	8500	20.02	106.84	2.5700	0
NSF	0.0	11.0	-1.0	0.0000	1.0000	0.0000	0	856	1500	20.09	18.87	2.5700	0
SF	0.0	11.0	-1.0	0.0000	1.0000	0.0000	0	14193	8500	19.91	106.75	2.5700	0
NSF	0.0	0.0	10.0	0.0000	1.0000	0.0000	0	3496	1500	19.87	18.77	2.5700	0
SF	0.0	0.0	10.0	0.0000	1.0000	0.0000	0	979	8500	20.04	106.58	2.5700	0
NSF	10.0	0.0	-1.0	0.0000	1.0000	0.0000	0	854	1500	20.04	18.88	2.5700	0
SF	10.0	0.0	-1.0	0.0000	1.0000	0.0000	0	20992	8500	19.54	106.81	2.5700	0
NSF	0.0	11.0	-1.0	0.0000	1.0000	0.0000	0	962	1500	19.54	18.86	2.5700	0
SF	0.0	11.0	-1.0	0.0000	1.0000	0.0000	0	22605	8500	19.51	106.69	2.5700	0
NSF	0.0	0.0	10.0	0.0000	1.0000	0.0000	0	4505	1500	19.52	18.77	2.5700	0
SF	0.0	0.0	10.0	0.0000	1.0000	0.0000	0	1166	8500	19.81	107.07	2.5700	0
NSF	10.0	0.0	-1.0	0.0000	1.0000	0.0000	0	855	1500	19.82	18.76	2.5700	0
SF	10.0	0.0	-1.0	0.0000	1.0000	0.0000	0	26964	8500	19.20	106.65	2.5700	0
NSF	0.0	11.0	-1.0	0.0000	1.0000	0.0000	0	1161	1500	19.15	18.74	2.5700	0
SF	0.0	11.0	-1.0	0.0000	1.0000	0.0000	0	29887	8500	19.02	106.83	2.5700	0
NSF	0.0	0.0	10.0	0.0000	1.0000	0.0000	0	5885	1500	19.02	18.86	2.5700	0
SF	0.0	0.0	10.0	0.0000	1.0000	0.0000	0	1479	8500	19.01	106.66	2.5700	0
NSF	10.0	0.0	-1.0	0.0000	1.0000	0.0000	0	1075	1500	19.00	18.78	2.5700	0
SF	10.0	0.0	-1.0	0.0000	1.0000	0.0000	0	35565	8500	18.59	106.79	2.5700	0
NSF	0.0	11.0	-1.0	0.0000	1.0000	0.0000	0	1216	1500	18.56	18.81	2.5700	0
SF	0.0	11.0	-1.0	0.0000	1.0000	0.0000	0	35555	8500	18.56	106.79	2.5700	0
NSF	0.0	0.0	10.0	0.0000	1.0000	0.0000	0	6812	1500	18.55	18.79	2.5700	0
SF	0.0	0.0	10.0	0.0000	1.0000	0.0000	0	1560	8500	18.54	106.68	2.5700	0
NSF	10.0	0.0	-1.0	0.0000	1.0000	0.0000	0	1112	1500	18.52	18.69	2.5700	0
SF	10.0	0.0	-1.0	0.0000	1.0000	0.0000	0	39848	8500	18.10	106.80	2.5700	0
NSF	0.0	11.0	-1.0	0.0000	1.0000	0.0000	0	1333	1500	18.10	18.93	2.5700	0
SF	0.0	11.0	-1.0	0.0000	1.0000	0.0000	0	39573	8500	18.06	106.92	2.5700	0
NSF	0.0	0.0	10.0	0.0000	1.0000	0.0000	0	7441	1500	18.05	18.71	2.5700	0
SF	0.0	0.0	10.0	0.0000	1.0000	0.0000	0	1649	8500	18.06	106.54	2.5700	0
NSF	10.0	0.0	-1.0	0.0000	1.0000	0.0000	0	1070	1500	18.08	18.78	2.5700	0
SF	10.0	0.0	-1.0	0.0000	1.0000	0.0000	0	43133	8500	17.60	106.34	2.5700	0
NSF	0.0	11.0	-1.0	0.0000	1.0000	0.0000	0	1352	1500	17.58	18.73	2.5700	0
SF	0.0	11.0	-1.0	0.0000	1.0000	0.0000	0	42543	8500	17.58	106.46	2.5700	0
NSF	0.0	0.0	10.0	0.0000	1.0000	0.0000	0	8099	1500	17.57	18.75	2.5700	0
SF	0.0	0.0	10.0	0.0000	1.0000	0.0000	0	1826	8500	17.59	107.09	2.5700	0
NSF	10.0	0.0	-1.0	0.0000	1.0000	0.0000	0	1159	1500	17.58	18.83	2.5700	0
SF	10.0	0.0	-1.0	0.0000	1.0000	0.0000	0	45833	8500	17.13	106.71	2.5700	0
NSF	0.0	11.0	-1.0	0.0000	1.0000	0.0000	0	1424	1500	17.14	18.82	2.5700	0
SF	0.0	11.0	-1.0	0.0000	1.0000	0.0000	0	45014	8500	17.08	106.73	2.5700	0
NSF	0.0	0.0	10.0	0.0000	1.0000	0.0000	0	8294	1500	17.12	18.91	2.5700	0
SF	0.0	0.0	10.0	0.0000	1.0000	0.0000	0	1838	8500	17.14	106.59	2.5700	0
NSF	10.0	0.0	-1.0	0.0000	1.0000	0.0000	0	1203	1500	17.08	18.80	2.5700	0
SF	10.0	0.0	-1.0	0.0000	1.0000	0.0000	0	48342	8500	16.52	106.49	2.5700	0
NSF	0.0	11.0	-1.0	0.0000	1.0000	0.0000	0	1471	1500	16.49	18.87	2.5700	0
SF	0.0	11.0	-1.0	0.0000	1.0000	0.0000	0	47459	8500	16.68	106.60	2.5700	0
NSF	0.0	0.0	10.0	0.0000	1.0000	0.0000	0	8952	1500	16.62	18.85	2.5700	0
SF	0.0	0.0	10.0	0.0000	1.0000	0.0000	0	1883	8500	16.60	106.55	2.5700	0
NSF	10.0	0.0	-1.0	0.0000	1.0000	0.0000	0	1239	1500	16.53	18.82	2.5700	0
SF	10.0	0.0	-1.0	0.0000	1.0000	0.0000	0	50717	8500	16.06	106.74	2.5700	0
NSF	0.0	11.0	-1.0	0.0000	1.0000	0.0000	0	1495	1500	16.01	18.86	2.5700	0
SF	0.0	11.0	-1.0	0.0000	1.0000	0.0000	0	49095	8500	16.15	106.48	2.5700	0
NSF	0.0	0.0	10.0	0.0000	1.0000	0.0000	0	9200	1500	16.13	18.79	2.5700	0
SF	0.0	0.0	10.0	0.0000	1.0000	0.0000	0	1947	8500	16.09	106.59	2.5700	0
NSF	10.0	0.0	-1.0	0.0000	1.0000	0.0000	0	1196	1500	16.12	18.83	2.5700	0
SF	10.0	0.0	-1.0	0.0000	1.0000	0.0000	0	51656	8500	15.69	106.64	2.5700	0
NSF	0.0	11.0	-1.0	0.0000	1.0000	0.0000	0	1510	1500	15.65	18.87	2.5700	0
SF	0.0	11.0	-1.0	0.0000	1.0000	0.0000	0	50452	8500	15.64	106.65	2.5700	0
NSF	0.0	0.0	10.0	0.0000	1.0000	0.0000	0	9559	1500	15.64	18.75	2.5700	0
SF	0.0	0.0	10.0	0.0000	1.0000	0.0000	0	1992	8500	15.74	106.68	2.5700	0
NSF	10.0	0.0	-1.0	0.0000	1.0000	0.0000	0	1325	1500	15.67	18.89	2.5700	0
SF	10.0	0.0	-1.0	0.0000	1.0000	0.0000	0	53725	8500	15.15	106.70	2.5700	0
NSF	0.0	11.0	-1.0	0.0000	1.0000	0.0000	0	1518	1500	15.21	18.86	2.5700	0
SF	0.0	11.0	-1.0	0.0000	1.0000	0.0000	0	51417	8500	15.26	106.78	2.5700	0
NSF	0.0	0.0	10.0	0.0000	1.0000	0.0000	0	9586	1500	15.36	18.74	2.5700	0
SF	0.0	0.0	10.0	0.0000	1.0000	0.0000	0	2051	8500	15.31	106.64	2.5700	0
NSF	10.0	0.0	-1.0	0.0000	1.0000	0.0000	0	1382	1500	15.24	18.89	2.5700	0
SF	10.0	0.0	-1.0	0.0000	1.0000	0.0000	0	54498	8500	14.67	106.62	2.5700	0
NSF	0.0	11.0	-1.0	0.0000	1.0000	0.0000	0	1556	1500	14.67	18.86	2.5700	0
SF	0.0	11.0	-1.0	0.0000	1.0000	0.0000	0	53146	8500	14.65	106.93	2.5700	0
NSF	0.0	0.0	10.0	0.0000	1.0000	0.0000	0	9963	1500	14.69	18.94	2.5700	0
SF	0.0	0.0	10.0	0.0000	1.0000	0.0000	0	1999	8500	14.77	107.04	2.5700	0
NSF	10.0	0.0	-1.0	0.0000	1.0000	0.0000	0	1337	1500	14.71	18.74	2.5700	0
SF	10.0	0.0	-1.0	0.0000	1.0000	0.0000	0	55736	8500	14.13	106.45	2.5700	0
NSF	0.0	11.0	-1.0	0.0000	1.0000	0.0000	0	1558	1500	14.21	18.88	2.5700	0
SF	0.0	11.0	-1.0	0.0000	1.0000	0.0000	0	54042	8500	14.12	106.83	2.5700	0
NSF	0.0	0.0	10.0	0.0000	1.0000	0.0000	0	10147	1500	14.13	18.83	2.5700	0
SF	0.0	0.0	10.0	0.0000	1.0000	0.0000	0	2081	8500	14.26	106.52	2.5700	0
NSF	10.0	0.0	-1.0	0.0000	1.0000	0.0000	0	1260	1500	14.34	18.68	2.5700	0
SF	10.0	0.0	-1.0	0.0000	1.0000	0.0000	0	56742	8500	13.70	106.67	2.5700	0
NSF	0.0	11.0	-1.0	0.0000	1.0000	0.0000	0	1588	1500	13.66	18.91	2.5700	0
SF	0.0	11.0	-1.0	0.0000	1.0000	0.0000	0	54998	8500	13.67	106.32	2.5700	0
NSF	0.0	0.0	10.0	0.0000	1.0000	0.0000	0	10090	1500	13.78	18.84	2.5700	0
SF	0.0	0.0	10.0	0.0000	1.0000	0.0000	0	2158	8500	13.75	106.54	2.5700	0
NSF	10.0	0.0	-1.0	0.0000	1.0000	0.0000	0	1355	1500	13.81	18.81	2.5700	0
SF	10.0	0.0	-1.0	0.0000	1.0000	0.0000	0	57951	8500	13.20	107.28	2.5700	0
NSF	0.0	11.0	-1.0	0.0000	1.0000	0.0000	0	1574	1500	13.19	18.73	2.5700	0
SF	0.0	11.0	-1.0	0.0000	1.0000	0.0000	0	55880	8500	13.13	106.65	2.5700	0
NSF	0.0	0.0	10.0	0.0000	1.0000	0.0000	0	10270	1500	13.15	18.80	2.5700	0
SF	0.0	0.0	10.0	0.0000	1.0000	0.0000	0	2152	8500	13.21	106.50	2.5700	0
NSF	10.0	0.0	-1.0	0.0000	1.0000	0.0000	0	1287	1500	13.23	18.78	2.5700	0
SF	10.0	0.0	-1.0	0.0000	1.0000	0.0000	0	58449	8500	12.70	106.23	2.5700	0
NSF	0.0	11.0	-1.0	0.0000	1.0000	0.0000	0	1599	1500	12.81	18.85	2.5700	0
SF	0.0	11.0	-1.0	0.0000	1.0000	0.0000	0	56328	8500	12.65	106.86	2.5700	0
NSF	0.0	0.0	10.0	0.0000	1.0000	0.0000	0	10617	1500	12.84	18.92	2.5700	0
SF	0.0	0.0	10.0	0.0000	1.0000	0.0000	0	2204	8500	12.74	106.68	2.5700	0
NSF	10.0	0.0	-1.0	0.0000	1.0000	0.0000	0	1319	1500	12.58	18.87	2.5700	0
SF	10.0	0.0	-1.0	0.0000	1.0000	0.0000	0	59148	8500	12.30	106.72	2.5700	0
NSF	0.0	11.0	-1.0	0.0000	1.0000	0.0000	0	1599	1500	12.25	18.83	2.5700	0
SF	0.0	11.0	-1.0	0.0000	1.0000	0.0000	0	56835	8500	12.52	106.88	2.5700	0
NSF	0.0	0.0	10.0	0.0000	1.0000	0.0000	0	10696	1500	12.45	18.77	2.5700	0
SF	0.0	0.0	10.0	0.0000	1.0000	0.0000	0	2164	8500	12.41	106.86	2.5700	0
NSF	10.0	0.0	-1.0	0.0000	1.0000	0.0000	0	1417	1500	12.30	18.85	2.5700	0
SF	10.0	0.0	-1.0	0.0000	1.0000	0.0000	0	59273	8500	12.44	107.08	2.5700	0
NSF	0.0	11.0	-1.0	0.0000	1.0000	0.0000	0	1535	1500	12.39	18.82	2.5700	0
SF	0.0	11.0	-1.0	0.0000	1.0000	0.0000	0	56989	8500	12.17	106.88	2.5700	0
NSF	0.0	0.0	10.0	0.0000	1.0000	0.0000	0	10798	1500	12.20	18.86	2.5700	0
SF	0.0	0.0	10.0	0.0000	1.0000	0.0000	0	2167	8500	12.18	106.55	2.5700	0
NSF	10.0	0.0	-1.0	0.0000	1.0000	0.0000	0	1347	1500	12.13	18.88	2.5700	0
SF	10.0	0.0	-1.0	0.0000	1.0000	0.0000	0	60099	8500	10.84	106.86	2.5700	0
NSF	0.0	11.0	-1.0	0.0000	1.0000	0.0000	0	1634	1500	10.81	18.72	2.5700	0
SF	0.0	11.0	-1.0	0.0000	1.0000	0.0000	0	58915	8500	10.81	106.80	2.5700	0
NSF	0.0	0.0	10.0	0.0000	1.0000	0.0000	0	10956	1500	10.79	18.83	2.5700	0
SF	0.0	0.0	10.0	0.0000	1.0000	0.0000	0	2217	8500	10.73	106.98	2.5700	0
NSF	10.0	0.0	-1.0	0.0000	1.0000	0.0000	0	1383	1500	10.51	18.86	2.5700	0
SF	10.0	0.0	-1.0	0.0000	1.0000	0.0000	0	61350	8500	9.80	106.82	2.5700	0
NSF	0.0	11.0	-1.0	0.0000	1.0000	0.0000	0	1641	1500	9.93	18.81	2.5700	0
SF	0.0	11.0	-1.0	0.0000	1.0000	0.0000	0	59231	8500	9.81	106.85	2.5700	0
NSF	0.0	0.0	10.0	0.0000	1.0000	0.0000	0	10980	1500	9.77	18.76	2.5700	0
SF	0.0	0.0	10.0	0.0000	1.0000	0.0000	0	2306	8500	9.77	106.52	2.5700	0
NSF	10.0	0.0	-1.0	0.0000	1.0000	0.0000	0	1340	1500	9.73	18.82	2.5700	0
SF	10.0	0.0	-1.0	0.0000	1.0000	0.0000	0	61517	8500	8.85	106.89	2.5700	0
NSF	0.0	11.0	-1.0	0.0000	1.0000	0.0000	0	1694	1500	8.81	18.74	2.5700	0
SF	0.0	11.0	-1.0	0.0000	1.0000	0.0000	0	59477	8500	9.00	106.99	2.5700	0
NSF	0.0	0.0	10.0	0.0000	1.0000	0.0000	0	11102	1500	8.87	18.91	2.5700	0
SF	0.0	0.0	10.0	0.0000	1.0000	0.0000	0	2281	8500	8.93	106.76	2.5700	0
NSF	10.0	0.0	-1.0	0.0000	1.0000	0.0000	0	1353	1500	8.92	18.87	2.5700	0
SF	10.0	0.0	-1.0	0.0000	1.0000	0.0000	0	62232	8500	7.83	106.78	2.5700	0
NSF	0.0	11.0	-1.0	0.0000	1.0000	0.0000	0	1690	1500	7.84	18.80	2.5700	0
SF	0.0	11.0	-1.0	0.0000	1.0000	0.0000	0	60044	8500	7.85	106.63	2.5700	0
NSF	0.0	0.0	10.0	0.0000	1.0000	0.0000	0	11113	1500	7.89	18.85	2.5700	0
SF	0.0	0.0	10.0	0.0000	1.0000	0.0000	0	2293	8500	8.04	107.06	2.5700	0
NSF	10.0	0.0	-1.0	0.0000	1.0000	0.0000	0	1361	1500	7.63	18.87	2.5700	0
SF	10.0	0.0	-1.0	0.0000	1.0000	0.0000	0	62389	8500	6.70	107.04	2.5700	0
NSF	0.0	11.0	-1.0	0.0000	1.0000	0.0000	0	1601	1500	6.71	18.79	2.5700	0
SF	0.0	11.0	-1.0	0.0000	1.0000	0.0000	0	61083	8500	7.17	106.88	2.5700	0
NSF	0.0	0.0	10.0	0.0000	1.0000	0.0000	0	11412	1500	7.07	18.79	2.5700	0
SF	0.0	0.0	10.0	0.0000	1.0000	0.0000	0	2277	8500	6.86	106.97	2.5700	0
NSF	10.0	0.0	-1.0	0.0000	1.0000	0.0000	0	1368	1500	6.61	18.89	2.5700	0
SF	10.0	0.0	-1.0	0.0000	1.0000	0.0000	0	62604	8500	6.43	106.72	2.5700	0
NSF	0.0	11.0	-1.0	0.0000	1.0000	0.0000	0	1660	1500	6.35	18.82	2.5700	0
SF	0.0	11.0	-1.0	0.0000	1.0000	0.0000	0	60613	8500	5.77	106.86	2.5700	0
NSF	0.0	0.0	10.0	0.0000	1.0000	0.0000	0	11173	1500	5.62	18.89	2.5700	0
SF	0.0	0.0	10.0	0.0000	1.0000	0.0000	0	2285	8500	5.68	106.66	2.5700	0
NSF	10.0	0.0	-1.0	0.0000	1.0000	0.0000	0	1368	1500	5.46	18.79	2.5700	0
SF	10.0	0.0	-1.0	0.0000	1.0000	0.0000	0	62688	8500	4.82	106.93	2.5700	0
NSF	0.0	11.0	-1.0	0.0000	1.0000	0.0000	0	1687	1500	4.96	18.74	2.5700	0
SF	0.0	11.0	-1.0	0.0000	1.0000	0.0000	0	60774	8500	4.66	106.83	2.5700	0
NSF	0.0	0.0	10.0	0.0000	1.0000	0.0000	0	11375	1500	4.72	18.92	2.5700	0
SF	0.0	0.0	10.0	0.0000	1.0000	0.0000	0	2319	8500	5.05	106.91	2.5700	0
NSF	10.0	0.0	-1.0	0.0000	1.0000	0.0000	0	1362	1500	4.92	18.96	2.5700	0
SF	10.0	0.0	-1.0	0.0000	1.0000	0.0000	0	62981	8500	3.95	107.15	2.5700	0
NSF	0.0	11.0	-1.0	0.0000	1.0000	0.0000	0	1708	1500	4.02	18.96	2.5700	0
SF	0.0	11.0	-1.0	0.0000	1.0000	0.0000	0	60904	8500	4.01	106.62	2.5700	0
NSF	0.0	0.0	10.0	0.0000	1.0000	0.0000	0	11292	1500	4.05	18.87	2.5700	0
SF	0.0	0.0	10.0	0.0000	1.0000	0.0000	0	2251	8500	3.98	106.85	2.5700	0
