# Supplementary material for: Tuning magnetoelectricity in a mixed-anisotropy antiferromagnet
Source: Nat Commun. 2023 Jun 9;14:3408. doi: 10.1038/s41467-023-39128-7 (PMC10256750; doi:10.1038/s41467-023-39128-7)
Supplement: Supplementary file 3 — Source Data [file 41467_2023_39128_MOESM3_ESM.zip › source_data/Fig2d-e_4F1_neutron_LiNiFePO4_Tscan_001_Px_Py_Pz.dat]

NSF	10.0	0.0	-1.0	0.0000	0.0000	1.0000	0	4513	10000	38.74	125.38	2.5700	0
SF	10.0	0.0	-1.0	0.0000	0.0000	1.0000	0	344	10000	38.71	125.15	2.5700	0
NSF	0.0	11.0	-1.0	0.0000	0.0000	1.0000	0	4276	10000	38.79	125.37	2.5700	0
SF	0.0	11.0	-1.0	0.0000	0.0000	1.0000	0	349	10000	38.65	125.47	2.5700	0
NSF	0.0	0.0	10.0	0.0000	0.0000	1.0000	0	4469	10000	38.64	125.14	2.5700	0
SF	0.0	0.0	10.0	0.0000	0.0000	1.0000	0	312	10000	38.59	125.52	2.5700	0
NSF	10.0	0.0	-1.0	0.0000	0.0000	1.0000	0	4521	10000	38.19	125.52	2.5700	0
SF	10.0	0.0	-1.0	0.0000	0.0000	1.0000	0	347	10000	38.12	125.39	2.5700	0
NSF	0.0	11.0	-1.0	0.0000	0.0000	1.0000	0	4448	10000	37.97	125.15	2.5700	0
SF	0.0	11.0	-1.0	0.0000	0.0000	1.0000	0	308	10000	37.95	125.43	2.5700	0
NSF	0.0	0.0	10.0	0.0000	0.0000	1.0000	0	4314	10000	38.14	125.26	2.5700	0
SF	0.0	0.0	10.0	0.0000	0.0000	1.0000	0	316	10000	37.86	125.09	2.5700	0
NSF	10.0	0.0	-1.0	0.0000	0.0000	1.0000	0	4516	10000	37.37	125.41	2.5700	0
SF	10.0	0.0	-1.0	0.0000	0.0000	1.0000	0	369	10000	37.11	125.38	2.5700	0
NSF	0.0	11.0	-1.0	0.0000	0.0000	1.0000	0	4357	10000	37.15	125.43	2.5700	0
SF	0.0	11.0	-1.0	0.0000	0.0000	1.0000	0	302	10000	37.01	125.68	2.5700	0
NSF	0.0	0.0	10.0	0.0000	0.0000	1.0000	0	4418	10000	36.89	125.06	2.5700	0
SF	0.0	0.0	10.0	0.0000	0.0000	1.0000	0	345	10000	36.88	125.64	2.5700	0
NSF	10.0	0.0	-1.0	0.0000	0.0000	1.0000	0	4458	10000	36.45	125.46	2.5700	0
SF	10.0	0.0	-1.0	0.0000	0.0000	1.0000	0	358	10000	36.05	125.54	2.5700	0
NSF	0.0	11.0	-1.0	0.0000	0.0000	1.0000	0	4325	10000	35.91	125.59	2.5700	0
SF	0.0	11.0	-1.0	0.0000	0.0000	1.0000	0	355	10000	35.98	125.67	2.5700	0
NSF	0.0	0.0	10.0	0.0000	0.0000	1.0000	0	4461	10000	35.84	125.39	2.5700	0
SF	0.0	0.0	10.0	0.0000	0.0000	1.0000	0	314	10000	36.03	125.28	2.5700	0
NSF	10.0	0.0	-1.0	0.0000	0.0000	1.0000	0	4666	10000	35.49	125.80	2.5700	0
SF	10.0	0.0	-1.0	0.0000	0.0000	1.0000	0	354	10000	35.01	125.30	2.5700	0
NSF	0.0	11.0	-1.0	0.0000	0.0000	1.0000	0	4456	10000	35.11	125.43	2.5700	0
SF	0.0	11.0	-1.0	0.0000	0.0000	1.0000	0	321	10000	35.09	124.94	2.5700	0
NSF	0.0	0.0	10.0	0.0000	0.0000	1.0000	0	4488	10000	34.84	125.35	2.5700	0
SF	0.0	0.0	10.0	0.0000	0.0000	1.0000	0	312	10000	34.86	125.18	2.5700	0
NSF	10.0	0.0	-1.0	0.0000	0.0000	1.0000	0	4498	10000	34.41	125.28	2.5700	0
SF	10.0	0.0	-1.0	0.0000	0.0000	1.0000	0	379	10000	34.05	125.25	2.5700	0
NSF	0.0	11.0	-1.0	0.0000	0.0000	1.0000	0	4381	10000	33.95	125.48	2.5700	0
SF	0.0	11.0	-1.0	0.0000	0.0000	1.0000	0	316	10000	33.94	125.19	2.5700	0
NSF	0.0	0.0	10.0	0.0000	0.0000	1.0000	0	4424	10000	34.00	125.36	2.5700	0
SF	0.0	0.0	10.0	0.0000	0.0000	1.0000	0	295	10000	34.00	125.68	2.5700	0
NSF	10.0	0.0	-1.0	0.0000	0.0000	1.0000	0	4408	10000	33.44	125.43	2.5700	0
SF	10.0	0.0	-1.0	0.0000	0.0000	1.0000	0	362	10000	33.10	125.47	2.5700	0
NSF	0.0	11.0	-1.0	0.0000	0.0000	1.0000	0	4342	10000	32.99	125.53	2.5700	0
SF	0.0	11.0	-1.0	0.0000	0.0000	1.0000	0	316	10000	32.98	125.57	2.5700	0
NSF	0.0	0.0	10.0	0.0000	0.0000	1.0000	0	4322	10000	32.97	125.26	2.5700	0
SF	0.0	0.0	10.0	0.0000	0.0000	1.0000	0	322	10000	33.18	125.91	2.5700	0
NSF	10.0	0.0	-1.0	0.0000	0.0000	1.0000	0	4477	10000	32.92	125.23	2.5700	0
SF	10.0	0.0	-1.0	0.0000	0.0000	1.0000	0	335	10000	33.02	125.32	2.5700	0
NSF	0.0	11.0	-1.0	0.0000	0.0000	1.0000	0	4335	10000	32.95	125.67	2.5700	0
SF	0.0	11.0	-1.0	0.0000	0.0000	1.0000	0	328	10000	33.09	125.60	2.5700	0
NSF	0.0	0.0	10.0	0.0000	0.0000	1.0000	0	4428	10000	33.08	125.35	2.5700	0
SF	0.0	0.0	10.0	0.0000	0.0000	1.0000	0	337	10000	33.15	125.39	2.5700	0
NSF	10.0	0.0	-1.0	0.0000	0.0000	1.0000	0	4428	10000	32.40	125.35	2.5700	0
SF	10.0	0.0	-1.0	0.0000	0.0000	1.0000	0	364	10000	32.14	125.23	2.5700	0
NSF	0.0	11.0	-1.0	0.0000	0.0000	1.0000	0	4347	10000	32.06	125.83	2.5700	0
SF	0.0	11.0	-1.0	0.0000	0.0000	1.0000	0	338	10000	32.00	125.71	2.5700	0
NSF	0.0	0.0	10.0	0.0000	0.0000	1.0000	0	4440	10000	31.98	125.27	2.5700	0
SF	0.0	0.0	10.0	0.0000	0.0000	1.0000	0	323	10000	32.01	125.40	2.5700	0
NSF	10.0	0.0	-1.0	0.0000	0.0000	1.0000	0	4520	10000	31.37	125.17	2.5700	0
SF	10.0	0.0	-1.0	0.0000	0.0000	1.0000	0	358	10000	31.08	125.48	2.5700	0
NSF	0.0	11.0	-1.0	0.0000	0.0000	1.0000	0	4362	10000	31.12	125.39	2.5700	0
SF	0.0	11.0	-1.0	0.0000	0.0000	1.0000	0	303	10000	31.07	125.26	2.5700	0
NSF	0.0	0.0	10.0	0.0000	0.0000	1.0000	0	4424	10000	31.15	124.95	2.5700	0
SF	0.0	0.0	10.0	0.0000	0.0000	1.0000	0	320	10000	31.02	125.35	2.5700	0
NSF	10.0	0.0	-1.0	0.0000	0.0000	1.0000	0	4499	10000	30.55	125.67	2.5700	0
SF	10.0	0.0	-1.0	0.0000	0.0000	1.0000	0	341	10000	30.27	125.08	2.5700	0
NSF	0.0	11.0	-1.0	0.0000	0.0000	1.0000	0	4270	10000	30.15	125.19	2.5700	0
SF	0.0	11.0	-1.0	0.0000	0.0000	1.0000	0	319	10000	30.11	125.20	2.5700	0
NSF	0.0	0.0	10.0	0.0000	0.0000	1.0000	0	4366	10000	30.17	125.39	2.5700	0
SF	0.0	0.0	10.0	0.0000	0.0000	1.0000	0	321	10000	30.09	125.19	2.5700	0
NSF	10.0	0.0	-1.0	0.0000	0.0000	1.0000	0	4466	10000	29.47	125.29	2.5700	0
SF	10.0	0.0	-1.0	0.0000	0.0000	1.0000	0	381	10000	29.23	125.83	2.5700	0
NSF	0.0	11.0	-1.0	0.0000	0.0000	1.0000	0	4334	10000	29.15	125.28	2.5700	0
SF	0.0	11.0	-1.0	0.0000	0.0000	1.0000	0	328	10000	29.15	125.29	2.5700	0
NSF	0.0	0.0	10.0	0.0000	0.0000	1.0000	0	4400	10000	29.18	125.34	2.5700	0
SF	0.0	0.0	10.0	0.0000	0.0000	1.0000	0	330	10000	29.23	125.34	2.5700	0
NSF	10.0	0.0	-1.0	0.0000	0.0000	1.0000	0	4480	10000	28.49	125.02	2.5700	0
SF	10.0	0.0	-1.0	0.0000	0.0000	1.0000	0	365	10000	28.28	125.55	2.5700	0
NSF	0.0	11.0	-1.0	0.0000	0.0000	1.0000	0	4393	10000	28.21	125.01	2.5700	0
SF	0.0	11.0	-1.0	0.0000	0.0000	1.0000	0	345	10000	28.22	125.39	2.5700	0
NSF	0.0	0.0	10.0	0.0000	0.0000	1.0000	0	4393	10000	28.22	125.38	2.5700	0
SF	0.0	0.0	10.0	0.0000	0.0000	1.0000	0	295	10000	28.22	125.27	2.5700	0
NSF	10.0	0.0	-1.0	0.0000	0.0000	1.0000	0	4401	10000	27.55	125.28	2.5700	0
SF	10.0	0.0	-1.0	0.0000	0.0000	1.0000	0	367	10000	27.28	125.20	2.5700	0
NSF	0.0	11.0	-1.0	0.0000	0.0000	1.0000	0	4428	10000	27.30	125.78	2.5700	0
SF	0.0	11.0	-1.0	0.0000	0.0000	1.0000	0	337	10000	27.13	125.03	2.5700	0
NSF	0.0	0.0	10.0	0.0000	0.0000	1.0000	0	4408	10000	27.23	125.12	2.5700	0
SF	0.0	0.0	10.0	0.0000	0.0000	1.0000	0	344	10000	27.25	125.51	2.5700	0
NSF	10.0	0.0	-1.0	0.0000	0.0000	1.0000	0	4511	10000	27.29	125.30	2.5700	0
SF	10.0	0.0	-1.0	0.0000	0.0000	1.0000	0	342	10000	27.26	125.77	2.5700	0
NSF	0.0	11.0	-1.0	0.0000	0.0000	1.0000	0	4354	10000	27.36	125.84	2.5700	0
SF	0.0	11.0	-1.0	0.0000	0.0000	1.0000	0	345	10000	27.24	125.47	2.5700	0
NSF	0.0	0.0	10.0	0.0000	0.0000	1.0000	0	4297	10000	27.25	124.99	2.5700	0
SF	0.0	0.0	10.0	0.0000	0.0000	1.0000	0	346	10000	27.47	125.83	2.5700	0
NSF	10.0	0.0	-1.0	0.0000	0.0000	1.0000	0	4420	10000	26.49	125.20	2.5700	0
SF	10.0	0.0	-1.0	0.0000	0.0000	1.0000	0	387	10000	26.50	125.21	2.5700	0
NSF	0.0	11.0	-1.0	0.0000	0.0000	1.0000	0	4283	10000	26.31	125.60	2.5700	0
SF	0.0	11.0	-1.0	0.0000	0.0000	1.0000	0	297	10000	26.47	125.68	2.5700	0
NSF	0.0	0.0	10.0	0.0000	0.0000	1.0000	0	4378	10000	26.50	125.15	2.5700	0
SF	0.0	0.0	10.0	0.0000	0.0000	1.0000	0	338	10000	26.36	125.46	2.5700	0
NSF	10.0	0.0	-1.0	0.0000	0.0000	1.0000	0	4574	10000	25.91	125.37	2.5700	0
SF	10.0	0.0	-1.0	0.0000	0.0000	1.0000	0	400	10000	25.85	125.39	2.5700	0
NSF	0.0	11.0	-1.0	0.0000	0.0000	1.0000	0	4390	10000	25.85	125.52	2.5700	0
SF	0.0	11.0	-1.0	0.0000	0.0000	1.0000	0	324	10000	25.86	125.32	2.5700	0
NSF	0.0	0.0	10.0	0.0000	0.0000	1.0000	0	4402	10000	25.95	125.54	2.5700	0
SF	0.0	0.0	10.0	0.0000	0.0000	1.0000	0	339	10000	25.80	125.21	2.5700	0
NSF	10.0	0.0	-1.0	0.0000	0.0000	1.0000	0	4492	10000	25.42	125.39	2.5700	0
SF	10.0	0.0	-1.0	0.0000	0.0000	1.0000	0	394	10000	25.30	125.34	2.5700	0
NSF	0.0	11.0	-1.0	0.0000	0.0000	1.0000	0	4392	10000	25.33	125.01	2.5700	0
SF	0.0	11.0	-1.0	0.0000	0.0000	1.0000	0	340	10000	25.26	125.47	2.5700	0
NSF	0.0	0.0	10.0	0.0000	0.0000	1.0000	0	4392	10000	25.25	125.61	2.5700	0
SF	0.0	0.0	10.0	0.0000	0.0000	1.0000	0	412	10000	25.36	125.41	2.5700	0
NSF	10.0	0.0	-1.0	0.0000	0.0000	1.0000	0	4493	10000	25.03	125.37	2.5700	0
SF	10.0	0.0	-1.0	0.0000	0.0000	1.0000	0	475	10000	24.94	124.97	2.5700	0
NSF	0.0	11.0	-1.0	0.0000	0.0000	1.0000	0	4340	10000	24.88	125.46	2.5700	0
SF	0.0	11.0	-1.0	0.0000	0.0000	1.0000	0	352	10000	24.86	125.44	2.5700	0
NSF	0.0	0.0	10.0	0.0000	0.0000	1.0000	0	4502	10000	24.89	125.36	2.5700	0
SF	0.0	0.0	10.0	0.0000	0.0000	1.0000	0	465	10000	24.82	125.26	2.5700	0
NSF	10.0	0.0	-1.0	0.0000	0.0000	1.0000	0	4636	10000	24.36	125.56	2.5700	0
SF	10.0	0.0	-1.0	0.0000	0.0000	1.0000	0	543	10000	24.38	125.18	2.5700	0
NSF	0.0	11.0	-1.0	0.0000	0.0000	1.0000	0	4514	10000	24.58	125.75	2.5700	0
SF	0.0	11.0	-1.0	0.0000	0.0000	1.0000	0	368	10000	24.63	125.54	2.5700	0
NSF	0.0	0.0	10.0	0.0000	0.0000	1.0000	0	4306	10000	24.40	125.58	2.5700	0
SF	0.0	0.0	10.0	0.0000	0.0000	1.0000	0	541	10000	24.51	125.76	2.5700	0
NSF	10.0	0.0	-1.0	0.0000	0.0000	1.0000	0	4482	10000	24.51	125.27	2.5700	0
SF	10.0	0.0	-1.0	0.0000	0.0000	1.0000	0	571	10000	23.90	125.42	2.5700	0
NSF	0.0	11.0	-1.0	0.0000	0.0000	1.0000	0	4674	10000	23.82	125.23	2.5700	0
SF	0.0	11.0	-1.0	0.0000	0.0000	1.0000	0	384	10000	23.91	125.43	2.5700	0
NSF	0.0	0.0	10.0	0.0000	0.0000	1.0000	0	4420	10000	23.98	125.57	2.5700	0
SF	0.0	0.0	10.0	0.0000	0.0000	1.0000	0	604	10000	23.90	125.41	2.5700	0
NSF	10.0	0.0	-1.0	0.0000	0.0000	1.0000	0	4558	10000	23.66	125.09	2.5700	0
SF	10.0	0.0	-1.0	0.0000	0.0000	1.0000	0	713	10000	23.50	125.32	2.5700	0
NSF	0.0	11.0	-1.0	0.0000	0.0000	1.0000	0	4539	10000	23.42	125.42	2.5700	0
SF	0.0	11.0	-1.0	0.0000	0.0000	1.0000	0	389	10000	23.46	125.83	2.5700	0
NSF	0.0	0.0	10.0	0.0000	0.0000	1.0000	0	4436	10000	23.44	125.46	2.5700	0
SF	0.0	0.0	10.0	0.0000	0.0000	1.0000	0	765	10000	23.45	125.60	2.5700	0
NSF	10.0	0.0	-1.0	0.0000	0.0000	1.0000	0	4386	10000	23.01	125.26	2.5700	0
SF	10.0	0.0	-1.0	0.0000	0.0000	1.0000	0	917	10000	22.95	125.45	2.5700	0
NSF	0.0	11.0	-1.0	0.0000	0.0000	1.0000	0	4815	10000	22.84	125.43	2.5700	0
SF	0.0	11.0	-1.0	0.0000	0.0000	1.0000	0	439	10000	22.97	125.35	2.5700	0
NSF	0.0	0.0	10.0	0.0000	0.0000	1.0000	0	4498	10000	22.88	125.44	2.5700	0
SF	0.0	0.0	10.0	0.0000	0.0000	1.0000	0	887	10000	22.89	125.34	2.5700	0
NSF	10.0	0.0	-1.0	0.0000	0.0000	1.0000	0	4509	10000	22.44	125.43	2.5700	0
SF	10.0	0.0	-1.0	0.0000	0.0000	1.0000	0	1035	10000	22.43	125.69	2.5700	0
NSF	0.0	11.0	-1.0	0.0000	0.0000	1.0000	0	4972	10000	22.43	125.41	2.5700	0
SF	0.0	11.0	-1.0	0.0000	0.0000	1.0000	0	467	10000	22.49	125.18	2.5700	0
NSF	0.0	0.0	10.0	0.0000	0.0000	1.0000	0	4494	10000	22.43	125.42	2.5700	0
SF	0.0	0.0	10.0	0.0000	0.0000	1.0000	0	1040	10000	22.42	125.65	2.5700	0
NSF	10.0	0.0	-1.0	0.0000	0.0000	1.0000	0	4586	10000	21.98	125.48	2.5700	0
SF	10.0	0.0	-1.0	0.0000	0.0000	1.0000	0	1092	10000	22.00	124.98	2.5700	0
NSF	0.0	11.0	-1.0	0.0000	0.0000	1.0000	0	4969	10000	21.91	125.33	2.5700	0
SF	0.0	11.0	-1.0	0.0000	0.0000	1.0000	0	471	10000	21.98	125.51	2.5700	0
NSF	0.0	0.0	10.0	0.0000	0.0000	1.0000	0	4567	10000	21.98	125.50	2.5700	0
SF	0.0	0.0	10.0	0.0000	0.0000	1.0000	0	1180	10000	21.81	125.48	2.5700	0
NSF	10.0	0.0	-1.0	0.0000	0.0000	1.0000	0	4459	10000	21.38	125.51	2.5700	0
SF	10.0	0.0	-1.0	0.0000	0.0000	1.0000	0	1282	10000	21.54	125.20	2.5700	0
NSF	0.0	11.0	-1.0	0.0000	0.0000	1.0000	0	5083	10000	21.59	125.41	2.5700	0
SF	0.0	11.0	-1.0	0.0000	0.0000	1.0000	0	552	10000	21.45	125.18	2.5700	0
NSF	0.0	0.0	10.0	0.0000	0.0000	1.0000	0	4484	10000	21.42	125.14	2.5700	0
SF	0.0	0.0	10.0	0.0000	0.0000	1.0000	0	1146	10000	21.37	125.34	2.5700	0
NSF	10.0	0.0	-1.0	0.0000	0.0000	1.0000	0	4394	10000	21.41	125.35	2.5700	0
SF	10.0	0.0	-1.0	0.0000	0.0000	1.0000	0	1278	10000	21.59	125.37	2.5700	0
NSF	0.0	11.0	-1.0	0.0000	0.0000	1.0000	0	5099	10000	21.45	125.27	2.5700	0
SF	0.0	11.0	-1.0	0.0000	0.0000	1.0000	0	523	10000	21.48	125.33	2.5700	0
NSF	0.0	0.0	10.0	0.0000	0.0000	1.0000	0	4511	10000	21.43	124.95	2.5700	0
SF	0.0	0.0	10.0	0.0000	0.0000	1.0000	0	1347	10000	21.44	125.30	2.5700	0
NSF	10.0	0.0	-1.0	0.0000	0.0000	1.0000	0	4630	10000	20.96	125.15	2.5700	0
SF	10.0	0.0	-1.0	0.0000	0.0000	1.0000	0	1336	10000	20.95	125.06	2.5700	0
NSF	0.0	11.0	-1.0	0.0000	0.0000	1.0000	0	5097	10000	20.90	125.28	2.5700	0
SF	0.0	11.0	-1.0	0.0000	0.0000	1.0000	0	561	10000	20.94	125.38	2.5700	0
NSF	0.0	0.0	10.0	0.0000	0.0000	1.0000	0	4460	10000	20.97	125.14	2.5700	0
SF	0.0	0.0	10.0	0.0000	0.0000	1.0000	0	1381	10000	20.93	125.47	2.5700	0
NSF	10.0	0.0	-1.0	0.0000	0.0000	1.0000	0	4660	10000	20.55	125.34	2.5700	0
SF	10.0	0.0	-1.0	0.0000	0.0000	1.0000	0	1376	10000	20.58	125.46	2.5700	0
NSF	0.0	11.0	-1.0	0.0000	0.0000	1.0000	0	5228	10000	20.54	125.57	2.5700	0
SF	0.0	11.0	-1.0	0.0000	0.0000	1.0000	0	616	10000	20.35	125.69	2.5700	0
NSF	0.0	0.0	10.0	0.0000	0.0000	1.0000	0	4497	10000	20.44	125.29	2.5700	0
SF	0.0	0.0	10.0	0.0000	0.0000	1.0000	0	1384	10000	20.47	125.29	2.5700	0
NSF	10.0	0.0	-1.0	0.0000	0.0000	1.0000	0	4582	10000	20.05	125.15	2.5700	0
SF	10.0	0.0	-1.0	0.0000	0.0000	1.0000	0	1516	10000	19.92	125.36	2.5700	0
NSF	0.0	11.0	-1.0	0.0000	0.0000	1.0000	0	5224	10000	19.97	125.58	2.5700	0
SF	0.0	11.0	-1.0	0.0000	0.0000	1.0000	0	721	10000	19.95	125.81	2.5700	0
NSF	0.0	0.0	10.0	0.0000	0.0000	1.0000	0	4611	10000	20.00	125.71	2.5700	0
SF	0.0	0.0	10.0	0.0000	0.0000	1.0000	0	1395	10000	20.04	125.30	2.5700	0
NSF	10.0	0.0	-1.0	0.0000	0.0000	1.0000	0	4620	10000	19.57	125.81	2.5700	0
SF	10.0	0.0	-1.0	0.0000	0.0000	1.0000	0	1641	10000	19.53	125.24	2.5700	0
NSF	0.0	11.0	-1.0	0.0000	0.0000	1.0000	0	5280	10000	19.63	125.48	2.5700	0
SF	0.0	11.0	-1.0	0.0000	0.0000	1.0000	0	801	10000	19.47	125.40	2.5700	0
NSF	0.0	0.0	10.0	0.0000	0.0000	1.0000	0	4762	10000	19.62	125.39	2.5700	0
SF	0.0	0.0	10.0	0.0000	0.0000	1.0000	0	1350	10000	19.51	125.05	2.5700	0
NSF	10.0	0.0	-1.0	0.0000	0.0000	1.0000	0	4570	10000	18.94	125.26	2.5700	0
SF	10.0	0.0	-1.0	0.0000	0.0000	1.0000	0	1766	10000	19.06	125.60	2.5700	0
NSF	0.0	11.0	-1.0	0.0000	0.0000	1.0000	0	5319	10000	18.92	125.42	2.5700	0
SF	0.0	11.0	-1.0	0.0000	0.0000	1.0000	0	954	10000	19.00	125.59	2.5700	0
NSF	0.0	0.0	10.0	0.0000	0.0000	1.0000	0	4776	10000	19.19	125.55	2.5700	0
SF	0.0	0.0	10.0	0.0000	0.0000	1.0000	0	1298	10000	19.03	125.13	2.5700	0
NSF	10.0	0.0	-1.0	0.0000	0.0000	1.0000	0	4635	10000	18.49	125.65	2.5700	0
SF	10.0	0.0	-1.0	0.0000	0.0000	1.0000	0	1994	10000	18.55	125.81	2.5700	0
NSF	0.0	11.0	-1.0	0.0000	0.0000	1.0000	0	5135	10000	18.52	125.26	2.5700	0
SF	0.0	11.0	-1.0	0.0000	0.0000	1.0000	0	1058	10000	18.54	125.28	2.5700	0
NSF	0.0	0.0	10.0	0.0000	0.0000	1.0000	0	4968	10000	18.52	125.42	2.5700	0
SF	0.0	0.0	10.0	0.0000	0.0000	1.0000	0	1238	10000	18.55	125.53	2.5700	0
NSF	10.0	0.0	-1.0	0.0000	0.0000	1.0000	0	4500	10000	18.08	125.42	2.5700	0
SF	10.0	0.0	-1.0	0.0000	0.0000	1.0000	0	1966	10000	18.06	125.49	2.5700	0
NSF	0.0	11.0	-1.0	0.0000	0.0000	1.0000	0	5274	10000	18.10	125.40	2.5700	0
SF	0.0	11.0	-1.0	0.0000	0.0000	1.0000	0	1182	10000	18.06	125.31	2.5700	0
NSF	0.0	0.0	10.0	0.0000	0.0000	1.0000	0	5199	10000	18.05	125.55	2.5700	0
SF	0.0	0.0	10.0	0.0000	0.0000	1.0000	0	1210	10000	18.03	125.52	2.5700	0
NSF	10.0	0.0	-1.0	0.0000	0.0000	1.0000	0	4561	10000	17.56	125.59	2.5700	0
SF	10.0	0.0	-1.0	0.0000	0.0000	1.0000	0	2150	10000	17.64	125.50	2.5700	0
NSF	0.0	11.0	-1.0	0.0000	0.0000	1.0000	0	5098	10000	17.56	125.43	2.5700	0
SF	0.0	11.0	-1.0	0.0000	0.0000	1.0000	0	1266	10000	17.52	125.23	2.5700	0
NSF	0.0	0.0	10.0	0.0000	0.0000	1.0000	0	5189	10000	17.57	125.03	2.5700	0
SF	0.0	0.0	10.0	0.0000	0.0000	1.0000	0	1235	10000	17.62	125.75	2.5700	0
NSF	10.0	0.0	-1.0	0.0000	0.0000	1.0000	0	4507	10000	17.16	125.65	2.5700	0
SF	10.0	0.0	-1.0	0.0000	0.0000	1.0000	0	2265	10000	17.03	125.44	2.5700	0
NSF	0.0	11.0	-1.0	0.0000	0.0000	1.0000	0	5115	10000	17.05	125.65	2.5700	0
SF	0.0	11.0	-1.0	0.0000	0.0000	1.0000	0	1391	10000	17.09	125.52	2.5700	0
NSF	0.0	0.0	10.0	0.0000	0.0000	1.0000	0	5403	10000	17.21	125.36	2.5700	0
SF	0.0	0.0	10.0	0.0000	0.0000	1.0000	0	1257	10000	17.09	125.57	2.5700	0
NSF	10.0	0.0	-1.0	0.0000	0.0000	1.0000	0	4530	10000	16.64	125.46	2.5700	0
SF	10.0	0.0	-1.0	0.0000	0.0000	1.0000	0	2172	10000	16.58	125.43	2.5700	0
NSF	0.0	11.0	-1.0	0.0000	0.0000	1.0000	0	5171	10000	16.64	125.54	2.5700	0
SF	0.0	11.0	-1.0	0.0000	0.0000	1.0000	0	1473	10000	16.59	125.32	2.5700	0
NSF	0.0	0.0	10.0	0.0000	0.0000	1.0000	0	5532	10000	16.61	125.62	2.5700	0
SF	0.0	0.0	10.0	0.0000	0.0000	1.0000	0	1183	10000	16.66	125.74	2.5700	0
NSF	10.0	0.0	-1.0	0.0000	0.0000	1.0000	0	4529	10000	16.14	125.48	2.5700	0
SF	10.0	0.0	-1.0	0.0000	0.0000	1.0000	0	2368	10000	16.13	125.26	2.5700	0
NSF	0.0	11.0	-1.0	0.0000	0.0000	1.0000	0	4985	10000	16.11	125.87	2.5700	0
SF	0.0	11.0	-1.0	0.0000	0.0000	1.0000	0	1557	10000	16.10	125.22	2.5700	0
NSF	0.0	0.0	10.0	0.0000	0.0000	1.0000	0	5475	10000	16.12	125.49	2.5700	0
SF	0.0	0.0	10.0	0.0000	0.0000	1.0000	0	1157	10000	16.14	125.26	2.5700	0
NSF	10.0	0.0	-1.0	0.0000	0.0000	1.0000	0	4538	10000	15.62	125.30	2.5700	0
SF	10.0	0.0	-1.0	0.0000	0.0000	1.0000	0	2364	10000	15.62	125.36	2.5700	0
NSF	0.0	11.0	-1.0	0.0000	0.0000	1.0000	0	5163	10000	15.63	125.41	2.5700	0
SF	0.0	11.0	-1.0	0.0000	0.0000	1.0000	0	1636	10000	15.68	125.62	2.5700	0
NSF	0.0	0.0	10.0	0.0000	0.0000	1.0000	0	5534	10000	15.67	125.46	2.5700	0
SF	0.0	0.0	10.0	0.0000	0.0000	1.0000	0	1194	10000	15.65	125.61	2.5700	0
NSF	10.0	0.0	-1.0	0.0000	0.0000	1.0000	0	4520	10000	15.18	125.51	2.5700	0
SF	10.0	0.0	-1.0	0.0000	0.0000	1.0000	0	2524	10000	15.11	125.48	2.5700	0
NSF	0.0	11.0	-1.0	0.0000	0.0000	1.0000	0	5062	10000	15.19	125.49	2.5700	0
SF	0.0	11.0	-1.0	0.0000	0.0000	1.0000	0	1672	10000	15.18	125.56	2.5700	0
NSF	0.0	0.0	10.0	0.0000	0.0000	1.0000	0	5678	10000	15.10	125.52	2.5700	0
SF	0.0	0.0	10.0	0.0000	0.0000	1.0000	0	1099	10000	15.14	125.39	2.5700	0
NSF	10.0	0.0	-1.0	0.0000	0.0000	1.0000	0	4658	10000	14.69	125.49	2.5700	0
SF	10.0	0.0	-1.0	0.0000	0.0000	1.0000	0	2488	10000	14.68	125.46	2.5700	0
NSF	0.0	11.0	-1.0	0.0000	0.0000	1.0000	0	5132	10000	14.65	125.39	2.5700	0
SF	0.0	11.0	-1.0	0.0000	0.0000	1.0000	0	1773	10000	14.70	125.12	2.5700	0
NSF	0.0	0.0	10.0	0.0000	0.0000	1.0000	0	5666	10000	14.71	126.00	2.5700	0
SF	0.0	0.0	10.0	0.0000	0.0000	1.0000	0	1127	10000	14.71	125.55	2.5700	0
NSF	10.0	0.0	-1.0	0.0000	0.0000	1.0000	0	4532	10000	14.22	125.54	2.5700	0
SF	10.0	0.0	-1.0	0.0000	0.0000	1.0000	0	2504	10000	14.23	125.30	2.5700	0
NSF	0.0	11.0	-1.0	0.0000	0.0000	1.0000	0	5131	10000	14.19	125.23	2.5700	0
SF	0.0	11.0	-1.0	0.0000	0.0000	1.0000	0	1819	10000	14.20	125.75	2.5700	0
NSF	0.0	0.0	10.0	0.0000	0.0000	1.0000	0	5799	10000	14.22	125.41	2.5700	0
SF	0.0	0.0	10.0	0.0000	0.0000	1.0000	0	1229	10000	14.21	125.68	2.5700	0
NSF	10.0	0.0	-1.0	0.0000	0.0000	1.0000	0	4526	10000	13.72	125.35	2.5700	0
SF	10.0	0.0	-1.0	0.0000	0.0000	1.0000	0	2520	10000	13.72	125.55	2.5700	0
NSF	0.0	11.0	-1.0	0.0000	0.0000	1.0000	0	5080	10000	13.73	125.14	2.5700	0
SF	0.0	11.0	-1.0	0.0000	0.0000	1.0000	0	1816	10000	13.72	125.21	2.5700	0
NSF	0.0	0.0	10.0	0.0000	0.0000	1.0000	0	5814	10000	13.66	125.43	2.5700	0
SF	0.0	0.0	10.0	0.0000	0.0000	1.0000	0	1194	10000	13.72	125.33	2.5700	0
NSF	10.0	0.0	-1.0	0.0000	0.0000	1.0000	0	4570	10000	13.25	125.55	2.5700	0
SF	10.0	0.0	-1.0	0.0000	0.0000	1.0000	0	2666	10000	13.25	125.28	2.5700	0
NSF	0.0	11.0	-1.0	0.0000	0.0000	1.0000	0	5162	10000	13.24	125.58	2.5700	0
SF	0.0	11.0	-1.0	0.0000	0.0000	1.0000	0	1900	10000	13.23	125.45	2.5700	0
NSF	0.0	0.0	10.0	0.0000	0.0000	1.0000	0	5708	10000	13.27	125.58	2.5700	0
SF	0.0	0.0	10.0	0.0000	0.0000	1.0000	0	1158	10000	13.24	125.39	2.5700	0
NSF	10.0	0.0	-1.0	0.0000	0.0000	1.0000	0	4494	10000	12.79	125.23	2.5700	0
SF	10.0	0.0	-1.0	0.0000	0.0000	1.0000	0	2647	10000	12.74	125.36	2.5700	0
NSF	0.0	11.0	-1.0	0.0000	0.0000	1.0000	0	5050	10000	12.73	125.04	2.5700	0
SF	0.0	11.0	-1.0	0.0000	0.0000	1.0000	0	1880	10000	12.84	125.21	2.5700	0
NSF	0.0	0.0	10.0	0.0000	0.0000	1.0000	0	5878	10000	12.77	125.61	2.5700	0
SF	0.0	0.0	10.0	0.0000	0.0000	1.0000	0	1221	10000	12.83	125.46	2.5700	0
NSF	10.0	0.0	-1.0	0.0000	0.0000	1.0000	0	4664	10000	12.33	125.54	2.5700	0
SF	10.0	0.0	-1.0	0.0000	0.0000	1.0000	0	2752	10000	12.25	125.77	2.5700	0
NSF	0.0	11.0	-1.0	0.0000	0.0000	1.0000	0	5012	10000	12.22	125.36	2.5700	0
SF	0.0	11.0	-1.0	0.0000	0.0000	1.0000	0	1900	10000	12.34	125.53	2.5700	0
NSF	0.0	0.0	10.0	0.0000	0.0000	1.0000	0	5856	10000	12.29	125.25	2.5700	0
SF	0.0	0.0	10.0	0.0000	0.0000	1.0000	0	1131	10000	12.27	125.56	2.5700	0
NSF	10.0	0.0	-1.0	0.0000	0.0000	1.0000	0	4614	10000	11.78	125.29	2.5700	0
SF	10.0	0.0	-1.0	0.0000	0.0000	1.0000	0	2774	10000	11.82	125.74	2.5700	0
NSF	0.0	11.0	-1.0	0.0000	0.0000	1.0000	0	5235	10000	11.79	125.48	2.5700	0
SF	0.0	11.0	-1.0	0.0000	0.0000	1.0000	0	1986	10000	11.77	125.78	2.5700	0
NSF	0.0	0.0	10.0	0.0000	0.0000	1.0000	0	6018	10000	11.80	125.55	2.5700	0
SF	0.0	0.0	10.0	0.0000	0.0000	1.0000	0	1220	10000	11.77	125.66	2.5700	0
NSF	10.0	0.0	-1.0	0.0000	0.0000	1.0000	0	4657	10000	11.78	125.66	2.5700	0
SF	10.0	0.0	-1.0	0.0000	0.0000	1.0000	0	2772	10000	11.79	125.52	2.5700	0
NSF	0.0	11.0	-1.0	0.0000	0.0000	1.0000	0	5088	10000	11.76	125.37	2.5700	0
SF	0.0	11.0	-1.0	0.0000	0.0000	1.0000	0	1957	10000	11.77	125.49	2.5700	0
NSF	0.0	0.0	10.0	0.0000	0.0000	1.0000	0	5843	10000	11.82	125.59	2.5700	0
SF	0.0	0.0	10.0	0.0000	0.0000	1.0000	0	1211	10000	11.80	125.44	2.5700	0
NSF	10.0	0.0	-1.0	0.0000	0.0000	1.0000	0	4614	10000	10.81	125.60	2.5700	0
SF	10.0	0.0	-1.0	0.0000	0.0000	1.0000	0	2788	10000	10.81	125.60	2.5700	0
NSF	0.0	11.0	-1.0	0.0000	0.0000	1.0000	0	5237	10000	10.87	125.85	2.5700	0
SF	0.0	11.0	-1.0	0.0000	0.0000	1.0000	0	2057	10000	10.88	125.21	2.5700	0
NSF	0.0	0.0	10.0	0.0000	0.0000	1.0000	0	6174	10000	10.82	125.60	2.5700	0
SF	0.0	0.0	10.0	0.0000	0.0000	1.0000	0	1181	10000	10.83	125.20	2.5700	0
NSF	10.0	0.0	-1.0	0.0000	0.0000	1.0000	0	4590	10000	9.90	125.22	2.5700	0
SF	10.0	0.0	-1.0	0.0000	0.0000	1.0000	0	2851	10000	9.89	125.72	2.5700	0
NSF	0.0	11.0	-1.0	0.0000	0.0000	1.0000	0	5169	10000	9.85	125.44	2.5700	0
SF	0.0	11.0	-1.0	0.0000	0.0000	1.0000	0	2068	10000	9.86	125.34	2.5700	0
NSF	0.0	0.0	10.0	0.0000	0.0000	1.0000	0	6077	10000	9.85	125.02	2.5700	0
SF	0.0	0.0	10.0	0.0000	0.0000	1.0000	0	1221	10000	9.83	125.56	2.5700	0
NSF	10.0	0.0	-1.0	0.0000	0.0000	1.0000	0	4637	10000	8.94	125.49	2.5700	0
SF	10.0	0.0	-1.0	0.0000	0.0000	1.0000	0	2947	10000	8.89	125.27	2.5700	0
NSF	0.0	11.0	-1.0	0.0000	0.0000	1.0000	0	5188	10000	8.88	125.58	2.5700	0
SF	0.0	11.0	-1.0	0.0000	0.0000	1.0000	0	2088	10000	8.89	125.44	2.5700	0
NSF	0.0	0.0	10.0	0.0000	0.0000	1.0000	0	6095	10000	8.89	125.36	2.5700	0
SF	0.0	0.0	10.0	0.0000	0.0000	1.0000	0	1216	10000	8.87	125.23	2.5700	0
NSF	10.0	0.0	-1.0	0.0000	0.0000	1.0000	0	4500	10000	7.89	125.63	2.5700	0
SF	10.0	0.0	-1.0	0.0000	0.0000	1.0000	0	2870	10000	7.93	125.46	2.5700	0
NSF	0.0	11.0	-1.0	0.0000	0.0000	1.0000	0	5149	10000	7.92	125.64	2.5700	0
SF	0.0	11.0	-1.0	0.0000	0.0000	1.0000	0	2183	10000	7.91	125.92	2.5700	0
NSF	0.0	0.0	10.0	0.0000	0.0000	1.0000	0	6136	10000	7.93	125.48	2.5700	0
SF	0.0	0.0	10.0	0.0000	0.0000	1.0000	0	1286	10000	7.91	125.37	2.5700	0
NSF	10.0	0.0	-1.0	0.0000	0.0000	1.0000	0	4634	10000	6.80	125.40	2.5700	0
SF	10.0	0.0	-1.0	0.0000	0.0000	1.0000	0	2938	10000	6.81	125.47	2.5700	0
NSF	0.0	11.0	-1.0	0.0000	0.0000	1.0000	0	5269	10000	7.26	125.36	2.5700	0
SF	0.0	11.0	-1.0	0.0000	0.0000	1.0000	0	2235	10000	7.11	125.34	2.5700	0
NSF	0.0	0.0	10.0	0.0000	0.0000	1.0000	0	6028	10000	6.99	125.39	2.5700	0
SF	0.0	0.0	10.0	0.0000	0.0000	1.0000	0	1311	10000	6.62	125.73	2.5700	0
NSF	10.0	0.0	-1.0	0.0000	0.0000	1.0000	0	4556	10000	5.71	125.39	2.5700	0
SF	10.0	0.0	-1.0	0.0000	0.0000	1.0000	0	3041	10000	5.71	125.29	2.5700	0
NSF	0.0	11.0	-1.0	0.0000	0.0000	1.0000	0	5288	10000	6.33	125.53	2.5700	0
SF	0.0	11.0	-1.0	0.0000	0.0000	1.0000	0	2077	10000	5.68	125.70	2.5700	0
NSF	0.0	0.0	10.0	0.0000	0.0000	1.0000	0	6120	10000	5.66	125.44	2.5700	0
SF	0.0	0.0	10.0	0.0000	0.0000	1.0000	0	1280	10000	5.85	125.33	2.5700	0
NSF	10.0	0.0	-1.0	0.0000	0.0000	1.0000	0	4572	10000	4.78	125.53	2.5700	0
SF	10.0	0.0	-1.0	0.0000	0.0000	1.0000	0	2949	10000	5.24	125.40	2.5700	0
NSF	0.0	11.0	-1.0	0.0000	0.0000	1.0000	0	5298	10000	4.78	125.68	2.5700	0
SF	0.0	11.0	-1.0	0.0000	0.0000	1.0000	0	2210	10000	4.96	125.61	2.5700	0
NSF	0.0	0.0	10.0	0.0000	0.0000	1.0000	0	6232	10000	4.61	125.67	2.5700	0
SF	0.0	0.0	10.0	0.0000	0.0000	1.0000	0	1317	10000	5.32	125.72	2.5700	0
NSF	10.0	0.0	-1.0	0.0000	0.0000	1.0000	0	4601	10000	3.84	125.36	2.5700	0
SF	10.0	0.0	-1.0	0.0000	0.0000	1.0000	0	3064	10000	3.88	125.78	2.5700	0
NSF	0.0	11.0	-1.0	0.0000	0.0000	1.0000	0	5287	10000	3.89	125.47	2.5700	0
SF	0.0	11.0	-1.0	0.0000	0.0000	1.0000	0	2231	10000	4.15	125.35	2.5700	0
NSF	0.0	0.0	10.0	0.0000	0.0000	1.0000	0	5980	10000	4.11	125.50	2.5700	0
SF	0.0	0.0	10.0	0.0000	0.0000	1.0000	0	1324	10000	3.61	125.60	2.5700	0
