# Supplementary material for: Tuning magnetoelectricity in a mixed-anisotropy antiferromagnet
Source: Nat Commun. 2023 Jun 9;14:3408. doi: 10.1038/s41467-023-39128-7 (PMC10256750; doi:10.1038/s41467-023-39128-7)
Supplement: Supplementary file 3 — Source Data [file 41467_2023_39128_MOESM3_ESM.zip › source_data/Fig2f_canting_angle_from_4F1.dat]

T [K]     phi [deg]  err [deg]
20.4700   19.2459    0.1016
20.0400   18.3931    0.1003
19.5100   28.4865    0.0529
19.0300   33.4749    0.0395
18.5500   41.1575    0.0310
18.0300   44.0996    0.0256
17.6200   46.2527    0.0262
17.0900   48.6371    0.0235
16.6600   50.6880    0.0245
16.1400   52.5796    0.0246
15.6500   51.7264    0.0238
15.1400   53.7356    0.0219
14.7100   54.7243    0.0252
14.2100   54.6353    0.0234
13.7200   55.2854    0.0234
13.2400   54.4183    0.0225
12.8300   55.5762    0.0222
12.2700   56.8808    0.0239
11.7700   55.4189    0.0213
11.8000   56.0730    0.0236
10.8300   56.8484    0.0214
 9.8300   56.5625    0.0215
 8.8700   56.4063    0.0209
 7.9100   57.2397    0.0215
 6.6200   56.3854    0.0222
 5.8500   54.4944    0.0184
 5.3200   56.3199    0.0203
 3.6100   55.1201    0.0203
