# Supplementary material for: Tuning magnetoelectricity in a mixed-anisotropy antiferromagnet
Source: Nat Commun. 2023 Jun 9;14:3408. doi: 10.1038/s41467-023-39128-7 (PMC10256750; doi:10.1038/s41467-023-39128-7)
Supplement: Supplementary file 3 — Source Data [file 41467_2023_39128_MOESM3_ESM.zip › source_data/Fig3a_pyrocurrent_LiNiFePO4_Ea_Ha.dat]

T [K]     I [pA]
    2.5429   -0.0028
    2.6954   -0.0028
    2.8547    0.0013
    2.8776    0.0065
    3.2857    0.0047
    3.3060    0.0118
    3.7975    0.0113
    3.8343    0.0105
    4.2303    0.0136
    4.4389    0.0134
    4.7772    0.0158
    4.8100    0.0114
    5.2630    0.0127
    5.3546    0.0146
    5.6855    0.0118
    5.7245    0.0131
    6.0219    0.0092
    6.1614    0.0055
    6.5302    0.0114
    6.5456    0.0096
    6.8865    0.0130
    6.9480    0.0077
    7.3159    0.0087
    7.3531    0.0068
    7.6542    0.0112
    7.9497    0.0071
    8.0039    0.0062
    8.3044    0.0090
    8.3799    0.0051
    8.6947    0.0040
    9.1010    0.0074
    9.1192    0.0061
    9.5165    0.0035
    9.5529    0.0062
    9.8110    0.0012
   10.0630    0.0012
   10.3060    0.0023
   10.6132   -0.0004
   10.6551    0.0006
   10.9412    0.0011
   11.2033    0.0006
   11.2343    0.0021
   11.5573   -0.0015
   11.6392   -0.0028
   11.9184   -0.0006
   11.9914   -0.0005
   12.2727   -0.0009
   12.5469    0.0013
   12.7639   -0.0028
   13.0484    0.0007
   13.0910   -0.0025
   13.3690    0.0041
   13.6006   -0.0023
   13.8686   -0.0031
   13.9145   -0.0040
   14.2585   -0.0049
   14.3011   -0.0023
   14.6114    0.0005
   14.6512   -0.0013
   14.9374   -0.0036
   14.9539    0.0030
   15.2571   -0.0009
   15.3192   -0.0003
   15.5877    0.0001
   15.8001   -0.0027
   16.8014    0.0016
   17.0136    0.0076
   17.2519    0.0050
   17.3249    0.0087
   17.5728    0.0113
   17.7991    0.0159
   17.9931    0.0157
   18.0462    0.0263
   18.3273    0.0253
   18.5545    0.0319
   18.8102    0.0323
   19.0386    0.0400
   19.1070    0.0548
   19.3805    0.0611
   19.4633    0.0834
   19.7262    0.1009
   19.9530    0.5894
   19.9994    0.0177
   20.2823    0.0043
   20.5151    0.0038
   20.5647    0.0088
   20.8462    0.0051
   21.0437    0.0001
   21.3386    0.0024
   21.5498    0.0074
   21.7678    0.0023
   21.8150    0.0037
   22.1328    0.0011
   22.1774    0.0024
   22.4564   -0.0009
   22.6777    0.0077
   22.7240   -0.0028
   23.0637    0.0007
   23.2837    0.0005
   23.3285   -0.0009
   23.6431   -0.0049
   23.8812   -0.0012
   24.0880   -0.0035
   24.3173   -0.0057
   24.3929   -0.0238
   24.7057   -0.0207
   24.7557    0.0069
   25.0269    0.0029
   25.0714    0.0030
   25.3786    0.0004
   25.4299    0.0035
   25.6910    0.0048
   25.7156   -0.0016
   26.0381    0.0006
   26.0868    0.0012
   26.3440    0.0005
   26.6336    0.0020
   26.8812    0.0021
   26.9326   -0.0072
   27.2091    0.0115
   27.4205   -0.0062
   27.4702    0.0001
   27.7574   -0.0014
   27.7942   -0.0032
   28.1394    0.0059
   28.4142   -0.0011
   28.4753    0.0012
   28.7275    0.0085
   29.0033   -0.0028
   29.2051   -0.0051
   29.4225   -0.0023
   29.4942   -0.0006
   29.8262   -0.0067
   30.0327    0.0005
   30.0930   -0.0044
   30.3710   -0.0078
   30.4087   -0.0058
   30.6710   -0.0039
   30.7263   -0.0034
   30.9782   -0.0045
   31.2397   -0.0015
   31.4485    0.0005
   31.5067    0.0058
   31.7732    0.0006
   31.9585    0.0026
   32.0167    0.0042
   32.2720    0.0020
   32.3286    0.0030
   32.6220    0.0015
   32.6635    0.0029
   32.9689    0.0003
   33.2548   -0.0025
   33.2967    0.0005
   33.5362    0.0008
   33.5916   -0.0020
   33.8526   -0.0017
   33.9138    0.0034
   34.1689    0.0012
   34.2065    0.0039
   34.4849    0.0005
   34.7121    0.0017
   34.9504    0.0012
   35.2155    0.0005
   35.2323   -0.0052
   35.4950   -0.0008
   35.7561   -0.0014
   35.8216    0.0037
   36.0723    0.0028
   36.1127   -0.0030
   36.4143    0.0016
   36.6561    0.0044
