# Supplementary material for: Tuning magnetoelectricity in a mixed-anisotropy antiferromagnet
Source: Nat Commun. 2023 Jun 9;14:3408. doi: 10.1038/s41467-023-39128-7 (PMC10256750; doi:10.1038/s41467-023-39128-7)
Supplement: Supplementary file 3 — Source Data [file 41467_2023_39128_MOESM3_ESM.zip › source_data/Fig3a_pyrocurrent_LiNiFePO4_Eb_Ha.dat]

T [K]     I [pA]
    2.5094   -0.0025
    2.5094   -0.0024
    2.5101   -0.0010
    2.5185   -0.0014
    2.5221   -0.0010
    2.5908   -0.0010
    2.6332   -0.0022
    2.8365   -0.0014
    2.8550   -0.0019
    2.9603   -0.0038
    3.0550   -0.0003
    3.1325   -0.0016
    3.1587   -0.0004
    3.3091   -0.0005
    3.3150   -0.0002
    3.4692    0.0000
    3.4901    0.0007
    3.6004   -0.0006
    3.6284   -0.0001
    3.7639   -0.0026
    3.8699    0.0006
    3.9379   -0.0004
    3.9576   -0.0017
    4.0762   -0.0005
    4.1160    0.0017
    4.2411   -0.0003
    4.3246   -0.0016
    4.3409    0.0004
    4.4611    0.0003
    4.5514   -0.0012
    4.5694    0.0031
    4.6937    0.0010
    4.7306   -0.0013
    4.8543    0.0005
    4.8809   -0.0008
    5.0249   -0.0001
    5.1095   -0.0017
    5.1980    0.0000
    5.2796   -0.0009
    5.3449   -0.0041
    5.3655   -0.0045
    5.4991   -0.0010
    5.5105   -0.0015
    5.6884   -0.0011
    5.7729   -0.0030
    5.7867   -0.0044
    5.8986   -0.0028
    5.9978   -0.0038
    6.0148   -0.0033
    6.1365   -0.0030
    6.2370   -0.0026
    6.2572   -0.0048
    6.3571   -0.0033
    6.4696   -0.0038
    6.5727   -0.0040
    6.6411   -0.0046
    6.6717   -0.0039
    6.7987   -0.0025
    6.8103   -0.0028
    6.9493   -0.0016
    6.9744   -0.0062
    7.1159   -0.0024
    7.2007   -0.0015
    7.2860    0.0000
    7.3114    0.0010
    7.4295    0.0014
    7.4386    0.0003
    7.5674    0.0013
    7.5801    0.0035
    7.6813    0.0026
    7.6989    0.0023
    7.8021    0.0038
    7.8314    0.0029
    7.9365    0.0034
    7.9647    0.0021
    8.0846    0.0021
    8.1096    0.0041
    8.2355    0.0042
    8.2488    0.0039
    8.3542    0.0025
    8.3699    0.0036
    8.5064    0.0050
    8.5307    0.0014
    8.6496    0.0049
    8.7488    0.0046
    8.7729    0.0034
    8.8873    0.0058
    8.9044    0.0019
    9.0003    0.0046
    9.0798    0.0044
    9.0923    0.0052
    9.2111    0.0057
    9.2373    0.0030
    9.3564    0.0042
    9.3630    0.0036
    9.4993    0.0054
    9.5940    0.0055
    9.6649    0.0061
    9.6919    0.0044
    9.8093    0.0074
    9.8370    0.0051
    9.9327    0.0071
    9.9527    0.0055
   10.0802    0.0075
   10.0871    0.0054
   10.2195    0.0075
   10.2320    0.0071
   10.3520    0.0088
   10.3692    0.0063
   10.4933    0.0068
   10.5003    0.0048
   10.6137    0.0043
   10.6198    0.0057
   10.7646    0.0041
   10.7878    0.0058
   10.8833    0.0060
   10.9025    0.0059
   11.0311    0.0066
   11.0356    0.0042
   11.1339    0.0072
   11.1516    0.0058
   11.2765    0.0070
   11.2998    0.0054
   11.4117    0.0050
   11.4141    0.0040
   11.5306    0.0045
   11.6322    0.0040
   11.6576    0.0038
   11.7857    0.0033
   11.8556    0.0041
   11.8830    0.0036
   11.9961    0.0029
   12.1289    0.0023
   12.1235    0.0019
   12.2733    0.0035
   12.3336    0.0004
   12.4090    0.0022
   12.5009    0.0012
   12.5383    0.0016
   12.6613    0.0011
   12.7505    0.0019
   12.8244    0.0009
   12.9217    0.0018
   12.9349    0.0010
   13.0450    0.0019
   13.0662    0.0010
   13.1572    0.0014
   13.1831    0.0034
   13.3040    0.0004
   13.3235    0.0009
   13.4495    0.0029
   13.4524    0.0015
   13.5657   -0.0010
   13.5663    0.0001
   13.7246    0.0003
   13.7405    0.0011
   13.8571   -0.0006
   13.8819    0.0013
   13.9706    0.0000
   14.0020    0.0014
   14.1363    0.0026
   14.1325    0.0016
   14.2425    0.0032
   14.2663    0.0008
   14.3596    0.0048
   14.3849    0.0037
   14.5012    0.0037
   14.5080    0.0025
   14.6199    0.0065
   14.6435    0.0037
   14.7588    0.0067
   14.7870    0.0046
   14.8853    0.0081
   14.8703    0.0035
   15.0006    0.0088
   15.0231    0.0066
   15.1489    0.0090
   15.1427    0.0069
   15.3035    0.0071
   15.2953    0.0068
   15.4093    0.0076
   15.4199    0.0051
   15.5467    0.0075
   15.5507    0.0041
   15.6662    0.0068
   15.7572    0.0042
   15.7966    0.0038
   15.8833    0.0037
   15.9125    0.0045
   16.3360    0.0076
   16.3565    0.0046
   16.4609    0.0035
   16.4865    0.0038
   16.5821    0.0057
   16.6072    0.0043
   16.7318    0.0034
   16.7544    0.0051
   16.8548    0.0038
   16.8732    0.0062
   16.9964    0.0035
   17.0204    0.0053
   17.1211    0.0040
   17.1453    0.0033
   17.2410    0.0054
   17.2689    0.0068
   17.3888    0.0066
   17.4714    0.0085
   17.4925    0.0058
   17.6001    0.0084
   17.6297    0.0060
   17.7283    0.0079
   17.8159    0.0046
   17.8993    0.0051
   17.9099    0.0077
   18.0413    0.0077
   18.0692    0.0085
   18.1882    0.0070
   18.2699    0.0118
   18.3611    0.0104
   18.3778    0.0117
   18.4791    0.0091
   18.5043    0.0108
   18.6172    0.0106
   18.6256    0.0142
   18.7466    0.0132
   18.7545    0.0142
   18.8877    0.0102
   18.8963    0.0148
   19.0204    0.0142
   19.0385    0.0155
   19.1521    0.0137
   19.2291    0.0151
   19.2550    0.0156
   19.3593    0.0132
   19.3840    0.0139
   19.5249    0.0156
   19.5327    0.0156
   19.6746    0.0198
   19.7011    0.0267
   19.8519    0.0311
   19.8694    0.0477
   19.9648    0.0522
   20.0530    0.0655
   20.1653    0.1019
   20.2441    0.1009
   20.3549    0.0911
   20.3765    0.0794
   20.4729    0.0701
   20.5016    0.0676
   20.6039    0.0608
   20.6896    0.0485
   20.7931    0.0398
   20.8886    0.0321
   20.9134    0.0214
   21.0127    0.0123
   21.0328    0.0044
   21.1525    0.0003
   21.2528    0.0018
   21.3207    0.0036
   21.4195    0.0021
   21.5148    0.0003
   21.5417    0.0002
   21.6355   -0.0004
   21.7413   -0.0015
   21.7810   -0.0012
   21.8599    0.0023
   21.9854   -0.0008
   21.9801   -0.0008
   22.1290    0.0003
   22.2052    0.0005
   22.3008   -0.0011
   22.3907    0.0013
   22.4977    0.0005
   22.5373    0.0033
   22.6174    0.0011
   22.6377    0.0004
   22.7576   -0.0002
   22.8537    0.0004
   22.9599   -0.0001
   22.9818   -0.0005
   23.0957   -0.0019
   23.1248   -0.0013
   23.2254   -0.0009
   23.2439    0.0002
   23.4081    0.0039
   23.4121    0.0041
   23.5363    0.0013
   23.6386   -0.0018
   23.7096   -0.0013
   23.8174    0.0003
   23.9148   -0.0003
   24.0100   -0.0015
   24.0731   -0.0010
   24.1933   -0.0023
   24.2668   -0.0011
   24.2972   -0.0017
   24.4323   -0.0023
   24.4608   -0.0012
   24.5773   -0.0009
   24.6466   -0.0023
   24.6729   -0.0008
   24.7936    0.0005
   24.8912    0.0008
   24.9721   -0.0012
   25.0735    0.0006
   25.1663    0.0020
   25.1925   -0.0003
   25.3129    0.0031
   25.3150    0.0002
   25.4122   -0.0006
   25.4695    0.0009
   25.5632    0.0001
   25.5833   -0.0003
   25.7143    0.0002
   25.7643    0.0004
   25.8309    0.0012
   25.9410    0.0025
   26.0269    0.0004
   26.0873   -0.0005
   26.1797   -0.0022
   26.2632    0.0012
   26.3708    0.0016
   26.4373    0.0009
   26.4658    0.0007
   26.5882    0.0014
   26.6743    0.0032
   26.6883   -0.0027
   26.7912    0.0007
   26.8897   -0.0010
   26.9967    0.0023
   27.0744   -0.0004
   27.1953    0.0026
   27.2539    0.0023
   27.3634    0.0023
   27.4093    0.0008
   27.5200    0.0018
   27.5288   -0.0010
   27.6436    0.0002
   27.7457   -0.0003
   27.7774    0.0011
   27.8998    0.0003
   27.9103    0.0002
   28.0542    0.0006
   28.1370   -0.0008
   28.2534   -0.0015
   28.3391    0.0003
   28.3883    0.0011
   28.4964   -0.0001
   28.5880   -0.0025
   28.6886    0.0022
   28.7570    0.0006
   28.7835    0.0002
   28.9106   -0.0012
   28.9120    0.0012
   29.0122    0.0004
   29.1275    0.0004
   29.1495   -0.0008
   29.2438    0.0002
   29.2769   -0.0008
   29.4006    0.0006
   29.4975   -0.0004
   29.5644    0.0007
   29.6063    0.0017
   29.7473    0.0022
   29.8307    0.0013
   29.8554    0.0000
   29.9754    0.0006
   30.0114    0.0023
   30.1152    0.0015
   30.1527    0.0000
   30.2453    0.0015
   30.2783    0.0008
   30.4102   -0.0019
   30.4354    0.0019
   30.5499    0.0000
   30.6682    0.0025
   30.6843   -0.0009
   30.7960   -0.0003
   30.8061    0.0008
   30.9268   -0.0016
   30.9459    0.0021
   31.0982    0.0005
   31.0792    0.0021
   31.2369    0.0001
   31.2655   -0.0022
   31.3985   -0.0026
   31.4047   -0.0015
   31.5018    0.0004
   31.6076   -0.0007
   31.6264    0.0014
   31.7593   -0.0002
   31.8437   -0.0012
   31.9419    0.0001
   32.0216    0.0018
   32.0380    0.0008
   32.1722    0.0015
   32.2490    0.0014
   32.3335    0.0050
   32.3747    0.0008
   32.4983    0.0011
   32.4880    0.0013
   32.5990    0.0006
   32.6384    0.0014
   32.7679    0.0017
   32.7928    0.0011
   32.8842    0.0012
   32.9813    0.0019
   32.9756    0.0020
   33.0871    0.0008
   33.2058   -0.0027
   33.2305    0.0008
   33.3554   -0.0000
   33.3805    0.0030
   33.4655   -0.0005
   33.5973    0.0002
   33.5817    0.0002
   33.7137    0.0030
   33.8088    0.0034
   33.8885    0.0009
   33.9851    0.0023
   34.0195    0.0007
   34.0955    0.0039
   34.1583    0.0021
   34.2732    0.0027
   34.2959    0.0015
   34.3839    0.0006
   34.3970   -0.0015
   34.5341   -0.0009
   34.6214   -0.0014
   34.6446   -0.0021
   34.7695    0.0025
   34.7852    0.0004
   34.8760    0.0006
   34.8865   -0.0006
   35.0343   -0.0020
   35.1120   -0.0012
   35.1447   -0.0025
   35.2473   -0.0010
   35.2757   -0.0009
   35.3727   -0.0008
   35.3962   -0.0033
   35.5176   -0.0016
   35.5410   -0.0009
   35.6295   -0.0006
   35.7642   -0.0028
   35.7755   -0.0023
   35.8935   -0.0018
   35.9202   -0.0043
   36.0208   -0.0022
   36.1201   -0.0031
   36.0979   -0.0019
   36.2190   -0.0025
   36.3164   -0.0005
   36.3588   -0.0030
   36.4932   -0.0027
   36.5723   -0.0034
   36.5725   -0.0022
   36.6815   -0.0010
   36.7548   -0.0009
   36.7879    0.0002
   36.8700   -0.0040
   36.9015   -0.0009
   36.9860   -0.0040
   37.0284   -0.0008
   37.1041    0.0002
   37.1569    0.0003
   37.2477   -0.0012
   37.3203   -0.0001
   37.3972   -0.0001
   37.4805    0.0009
   37.4969   -0.0011
   37.6105    0.0002
   37.6425   -0.0025
   37.7587   -0.0027
   37.8688    0.0000
   37.8752   -0.0003
   37.9719   -0.0001
   38.0359   -0.0010
   38.0790   -0.0010
   38.1096   -0.0006
   38.2747    0.0012
   38.2740    0.0003
   38.3544   -0.0003
   38.3781    0.0011
   38.4991   -0.0019
   38.5247    0.0012
   38.6621   -0.0001
   38.7476   -0.0014
   38.7701   -0.0010
   38.9003    0.0019
   38.9215    0.0021
