# Supplementary material for: Tuning magnetoelectricity in a mixed-anisotropy antiferromagnet
Source: Nat Commun. 2023 Jun 9;14:3408. doi: 10.1038/s41467-023-39128-7 (PMC10256750; doi:10.1038/s41467-023-39128-7)
Supplement: Supplementary file 3 — Source Data [file 41467_2023_39128_MOESM3_ESM.zip › source_data/Fig3b_pyrocurrent_LiNiFePO4_Ea_Hb.dat]

T [K]     I [pA]
    2.5059   -0.0030
    2.5058   -0.0023
    2.5056   -0.0034
    2.5191   -0.0027
    2.5584   -0.0034
    2.5637   -0.0046
    2.8258   -0.0020
    2.8314   -0.0089
    3.0372   -0.0075
    3.0439   -0.0062
    3.2456   -0.0053
    3.3537   -0.0036
    3.3824   -0.0043
    3.5036   -0.0020
    3.5418   -0.0059
    3.6934   -0.0028
    3.8113   -0.0027
    3.8368   -0.0017
    3.9558   -0.0019
    3.9785    0.0005
    4.1051   -0.0007
    4.1872   -0.0020
    4.2907   -0.0007
    4.3087   -0.0001
    4.4326   -0.0001
    4.5285   -0.0014
    4.5371    0.0008
    4.6998    0.0003
    4.7061   -0.0003
    4.8345   -0.0018
    4.8498   -0.0003
    4.9727    0.0018
    5.0012   -0.0004
    5.0869    0.0040
    5.1066   -0.0015
    5.2392    0.0023
    5.2531    0.0023
    5.3606    0.0001
    5.3788    0.0000
    5.4926    0.0007
    5.5077   -0.0014
    5.6066    0.0034
    5.6215    0.0005
    5.7619    0.0014
    5.8472   -0.0008
    5.8662   -0.0006
    5.9831    0.0025
    5.9973    0.0009
    6.1098    0.0006
    6.1991    0.0027
    6.2192    0.0013
    6.3247    0.0004
    6.3424    0.0005
    6.4611    0.0013
    6.5445    0.0024
    6.5599   -0.0005
    6.6706    0.0057
    6.7016    0.0021
    6.8235    0.0065
    6.8420    0.0021
    6.9563    0.0042
    6.9794   -0.0001
    7.0824    0.0003
    7.1104    0.0017
    7.2311    0.0015
    7.2450   -0.0001
    7.3934    0.0020
    7.3986    0.0009
    7.5338    0.0030
    7.6297    0.0025
    7.7083    0.0005
    7.8013    0.0032
    7.8226    0.0015
    7.9370    0.0034
    7.9584    0.0034
    8.0761    0.0062
    8.0872    0.0013
    8.2100    0.0049
    8.2309    0.0039
    8.3455    0.0017
    8.3682    0.0036
    8.4916    0.0070
    8.5108    0.0039
    8.6579    0.0054
    8.7324    0.0046
    8.7573    0.0038
    8.8533    0.0074
    8.8753    0.0052
    8.9968    0.0042
    9.0173    0.0054
    9.1135    0.0040
    9.1340    0.0055
    9.2524    0.0068
    9.2607    0.0043
    9.3809    0.0042
    9.4972    0.0060
    9.5196    0.0049
    9.6331    0.0044
    9.7156    0.0040
    9.7324    0.0040
    9.8526    0.0059
    9.8758    0.0028
    9.9939    0.0056
    9.9969    0.0039
   10.1054    0.0067
   10.1136    0.0056
   10.2397    0.0063
   10.2349    0.0060
   10.3545    0.0046
   10.4307    0.0028
   10.4554    0.0034
   10.5731    0.0064
   10.6032    0.0042
   10.7031    0.0039
   10.7167    0.0055
   10.8425    0.0030
   10.8595    0.0051
   10.9682    0.0068
   10.9888    0.0035
   11.1132    0.0045
   11.1314    0.0026
   11.2281    0.0053
   11.2571    0.0046
   11.3710    0.0057
   11.3971    0.0064
   11.5048    0.0045
   11.5212    0.0043
   11.6681    0.0035
   11.6676    0.0039
   11.7715    0.0046
   11.7988    0.0053
   11.9004    0.0084
   11.9337    0.0039
   12.0519    0.0007
   12.0755    0.0053
   12.2007    0.0060
   12.2288    0.0039
   12.3445    0.0024
   12.3720    0.0019
   12.4642    0.0043
   12.4834    0.0040
   12.5856    0.0047
   12.6098    0.0026
   12.7285    0.0054
   12.7289    0.0037
   12.8439    0.0073
   12.8480    0.0073
   12.9749    0.0053
   13.0928    0.0063
   13.1836    0.0055
   13.2780    0.0071
   13.2783    0.0077
   13.3823    0.0138
   13.4194    0.0083
   13.5049    0.0090
   13.5405    0.0079
   13.6314    0.0103
   13.6690    0.0115
   13.7548    0.0092
   13.7784    0.0076
   13.8828    0.0111
   13.9080    0.0143
   14.0309    0.0116
   14.0387    0.0131
   14.1537    0.0134
   14.1649    0.0109
   14.2774    0.0141
   14.2910    0.0125
   14.3972    0.0111
   14.4243    0.0130
   14.5159    0.0128
   14.5347    0.0111
   14.6648    0.0158
   14.6668    0.0155
   14.7981    0.0167
   14.7893    0.0138
   14.9080    0.0153
   14.9839    0.0174
   15.0759    0.0148
   15.1168    0.0151
   15.2174    0.0173
   15.2454    0.0177
   15.3599    0.0193
   15.4196    0.0178
   15.4582    0.0170
   15.5641    0.0203
   15.5803    0.0188
   15.7014    0.0201
   15.6900    0.0185
   15.8395    0.0201
   15.9171    0.0186
   16.3231    0.0184
   16.3518    0.0224
   16.4507    0.0257
   16.5313    0.0219
   16.5498    0.0234
   16.6505    0.0239
   16.6709    0.0208
   16.7940    0.0263
   16.8093    0.0250
   16.9129    0.0257
   17.0384    0.0247
   17.1131    0.0280
   17.1375    0.0281
   17.2398    0.0303
   17.2590    0.0286
   17.3547    0.0275
   17.4484    0.0301
   17.4735    0.0295
   17.6233    0.0306
   17.6418    0.0294
   17.7408    0.0301
   17.7623    0.0308
   17.9063    0.0278
   18.0083    0.0339
   18.0351    0.0323
   18.1490    0.0354
   18.2364    0.0356
   18.2494    0.0349
   18.3782    0.0354
   18.4025    0.0359
   18.4992    0.0376
   18.5987    0.0386
   18.5993    0.0375
   18.7454    0.0382
   18.7421    0.0370
   18.8844    0.0370
   18.9610    0.0398
   19.0723    0.0433
   19.0883    0.0409
   19.1859    0.0420
   19.2943    0.0432
   19.3044    0.0477
   19.4130    0.0478
   19.4236    0.0463
   19.5414    0.0462
   19.6391    0.0495
   19.7086    0.0503
   19.7353    0.0542
   19.8785    0.0522
   19.8958    0.0570
   20.0228    0.0587
   20.1469    0.0601
   20.1696    0.0328
   20.2910    0.0150
   20.3054    0.0114
   20.4103    0.0145
   20.5011    0.0199
   20.6103    0.0237
   20.6244    0.0295
   20.7379    0.0290
   20.8375    0.0320
   20.9292    0.0322
   20.9574    0.0333
   21.0980    0.0340
   21.0978    0.0378
   21.2441    0.0389
   21.2411    0.0423
   21.3623    0.0405
   21.4592    0.0406
   21.5593    0.0448
   21.6599    0.0429
   21.6896    0.0489
   21.7910    0.0463
   21.9102    0.0476
   22.0186    0.0522
   22.0406    0.0532
   22.1659    0.0543
   22.2335    0.0564
   22.3349    0.0589
   22.4289    0.0606
   22.4219    0.0662
   22.5736    0.0656
   22.5796    0.0666
   22.7075    0.0724
   22.7179    0.0759
   22.8225    0.0789
   22.8338    0.0865
   22.9602    0.0920
   23.0585    0.1019
   23.0815    0.1307
   23.2251    0.1621
   23.3032    0.2552
   23.3901    0.3401
   23.4108    0.4935
   23.5448    0.5156
   23.6353    0.3756
   23.7010    0.2072
   23.7317    0.1220
   23.8723    0.0813
   23.8709    0.0554
   24.0088    0.0421
   24.1176    0.0294
   24.1133    0.0191
   24.2636    0.0160
   24.2637    0.0124
   24.3801    0.0102
   24.4113    0.0084
   24.5074    0.0062
   24.6082    0.0029
   24.6963    0.0028
   24.7106    0.0043
   24.8486    0.0001
   24.8721    0.0008
   24.9710   -0.0014
   25.0592   -0.0021
   25.0874   -0.0040
   25.2011   -0.0042
   25.2179   -0.0038
   25.3502   -0.0019
   25.4252   -0.0023
   25.5150   -0.0035
   25.5411   -0.0008
   25.6766   -0.0024
   25.7609   -0.0022
   25.8587   -0.0028
   25.9333   -0.0020
   25.9471   -0.0016
   26.0962   -0.0016
   26.1133   -0.0023
   26.2123    0.0007
   26.3029   -0.0035
   26.4054   -0.0028
   26.4935   -0.0023
   26.5924   -0.0038
   26.7129   -0.0001
   26.7244    0.0007
   26.8269    0.0004
   26.8367   -0.0012
   26.9926   -0.0002
   27.0181   -0.0005
   27.1349    0.0007
   27.2323   -0.0014
   27.3203   -0.0002
   27.3213    0.0010
   27.4627   -0.0000
   27.5568   -0.0003
   27.5845   -0.0022
   27.7080   -0.0008
   27.7009   -0.0003
   27.8340    0.0003
   27.9176    0.0009
   27.9452   -0.0001
   28.0642    0.0005
   28.0867    0.0016
   28.2312    0.0012
   28.2385   -0.0017
   28.3699   -0.0003
   28.4616   -0.0007
   28.4714   -0.0007
   28.5898   -0.0003
   28.5768    0.0012
   28.7162   -0.0010
   28.8012    0.0001
   28.8262   -0.0022
   28.9604    0.0006
   28.9579   -0.0028
   29.0905   -0.0001
   29.1198    0.0000
   29.2165   -0.0001
   29.2354   -0.0016
   29.3885    0.0005
   29.4975   -0.0007
   29.5856    0.0020
   29.6991    0.0004
   29.8071   -0.0012
   29.8734   -0.0013
   29.9441    0.0075
   30.0633    0.0024
   30.0845    0.0013
   30.1969    0.0014
   30.2094    0.0007
   30.3291    0.0009
   30.4287    0.0029
   30.4553   -0.0001
   30.5481    0.0007
   30.6473   -0.0007
   30.6542    0.0011
   30.7651    0.0015
   30.7723    0.0011
   30.9118    0.0020
   30.9987    0.0015
   31.0963    0.0004
   31.2242    0.0005
   31.2927   -0.0006
   31.3078   -0.0001
   31.4327   -0.0004
   31.5219    0.0012
   31.6348    0.0007
   31.6224   -0.0002
   31.7487    0.0007
   31.8132   -0.0001
   31.9211   -0.0002
   32.0079    0.0000
   32.0931    0.0000
   32.2127    0.0019
   32.2040   -0.0002
   32.3251    0.0039
   32.3340   -0.0006
   32.4886    0.0007
   32.5620   -0.0015
   32.6667    0.0017
   32.6810   -0.0003
   32.8048    0.0016
   32.8320    0.0015
   32.9130    0.0008
   32.9545   -0.0011
   33.0567    0.0022
   33.0764    0.0007
   33.1988    0.0007
   33.3075   -0.0038
   33.3319    0.0011
   33.4152   -0.0001
   33.4504    0.0020
   33.5450    0.0001
   33.6511    0.0005
   33.7386    0.0004
   33.7371   -0.0004
   33.8923    0.0007
   33.8899    0.0005
   34.0131    0.0014
   34.0894   -0.0007
   34.1809    0.0014
   34.2091    0.0004
   34.2882    0.0003
   34.3988   -0.0014
   34.5247    0.0009
   34.5855   -0.0020
   34.7151    0.0002
   34.7126   -0.0019
   34.8398    0.0005
   34.9216   -0.0003
   35.0160    0.0000
   35.1086    0.0005
   35.1168    0.0006
   35.2430   -0.0013
   35.3758   -0.0020
   35.3771    0.0000
   35.4939   -0.0030
   35.5033   -0.0025
   35.5815   -0.0001
   35.6017   -0.0011
   35.7374    0.0002
   35.8159    0.0004
   35.9311   -0.0015
   35.9292   -0.0005
   36.0317   -0.0009
   36.1452   -0.0014
   36.1337   -0.0001
   36.2598   -0.0022
   36.2644    0.0005
   36.4064   -0.0005
   36.3998   -0.0015
   36.5258   -0.0026
   36.5037    0.0028
   36.6444   -0.0020
   36.7579   -0.0004
   36.8540   -0.0032
   36.9250   -0.0001
   36.9991   -0.0002
   37.1211   -0.0011
   37.1424    0.0012
   37.2402   -0.0013
   37.2496   -0.0001
   37.4006   -0.0029
   37.4648   -0.0013
   37.5466    0.0018
   37.5875   -0.0000
   37.7041   -0.0002
   37.7030   -0.0017
   37.8209   -0.0007
   37.9294   -0.0029
   37.9255    0.0009
   38.0871    0.0034
   38.1458   -0.0006
   38.2814    0.0001
   38.3296   -0.0004
   38.3700    0.0003
   38.4560    0.0005
   38.5600   -0.0002
   38.5503   -0.0014
   38.6763    0.0000
   38.7227   -0.0006
   38.8324    0.0000
   38.9079   -0.0013
   38.9177    0.0021
   39.0546   -0.0007
   39.0739   -0.0007
