# Supplementary material for: Tuning magnetoelectricity in a mixed-anisotropy antiferromagnet
Source: Nat Commun. 2023 Jun 9;14:3408. doi: 10.1038/s41467-023-39128-7 (PMC10256750; doi:10.1038/s41467-023-39128-7)
Supplement: Supplementary file 3 — Source Data [file 41467_2023_39128_MOESM3_ESM.zip › source_data/Fig3b_pyrocurrent_LiNiFePO4_Eb_Hb.dat]

T [K]     I [pA]
    2.5079    0.0008
    2.5083    0.0027
    2.5586    0.0025
    2.5726    0.0023
    2.7951    0.0023
    2.8241   -0.0007
    3.0162   -0.0000
    3.1193   -0.0024
    3.1411    0.0008
    3.2908   -0.0010
    3.3133   -0.0009
    3.4173   -0.0000
    3.4346    0.0000
    3.5715    0.0012
    3.5864   -0.0024
    3.7295   -0.0006
    3.7632   -0.0010
    3.9177   -0.0001
    4.0360    0.0011
    4.0593   -0.0031
    4.1775   -0.0008
    4.1973   -0.0008
    4.3272    0.0011
    4.3480    0.0007
    4.4684   -0.0019
    4.4902    0.0001
    4.6052    0.0005
    4.6241    0.0014
    4.7558    0.0029
    4.7834    0.0020
    4.9164    0.0028
    4.9334    0.0023
    5.0465    0.0023
    5.0865    0.0016
    5.2044    0.0046
    5.2171    0.0011
    5.3350    0.0034
    5.3552    0.0027
    5.4569    0.0040
    5.4911    0.0018
    5.6057    0.0054
    5.6261    0.0019
    5.7444    0.0033
    5.7624   -0.0001
    5.8832    0.0037
    5.9958    0.0047
    6.0941    0.0048
    6.1152    0.0043
    6.2143    0.0045
    6.2377    0.0051
    6.3525    0.0049
    6.3718    0.0035
    6.4665    0.0047
    6.5049    0.0046
    6.6267    0.0028
    6.7020    0.0048
    6.7171    0.0043
    6.8541    0.0035
    6.8764    0.0038
    7.0108    0.0054
    7.0298    0.0044
    7.1689    0.0035
    7.2720    0.0016
    7.2859    0.0054
    7.3947    0.0018
    7.4187    0.0021
    7.5161    0.0037
    7.5416    0.0043
    7.6659    0.0052
    7.6826    0.0047
    7.8259    0.0046
    7.8362    0.0028
    7.9681    0.0052
    8.0556    0.0055
    8.0785    0.0049
    8.1782    0.0074
    8.1893    0.0047
    8.3031    0.0069
    8.3401    0.0064
    8.4584    0.0074
    8.4733    0.0091
    8.6033    0.0082
    8.6231    0.0068
    8.7515    0.0109
    8.7703    0.0077
    8.8770    0.0074
    8.9063    0.0061
    9.0261    0.0076
    9.0527    0.0087
    9.1523    0.0094
    9.1763    0.0075
    9.2747    0.0066
    9.3006    0.0092
    9.3972    0.0119
    9.4237    0.0088
    9.5434    0.0106
    9.5458    0.0084
    9.6899    0.0120
    9.6966    0.0106
    9.8229    0.0099
    9.8270    0.0111
    9.9185    0.0094
    9.9368    0.0117
   10.0390    0.0127
   10.0656    0.0120
   10.2160    0.0109
   10.2222    0.0099
   10.3350    0.0106
   10.3466    0.0111
   10.4646    0.0113
   10.5002    0.0092
   10.6053    0.0105
   10.6328    0.0101
   10.7499    0.0116
   10.7780    0.0096
   10.8839    0.0094
   10.9002    0.0099
   11.0339    0.0098
   11.1247    0.0077
   11.1302    0.0109
   11.2632    0.0113
   11.2747    0.0074
   11.3767    0.0099
   11.3947    0.0117
   11.4962    0.0110
   11.5180    0.0144
   11.6400    0.0105
   11.7630    0.0121
   11.7699    0.0092
   11.9292    0.0107
   11.9385    0.0099
   12.0591    0.0113
   12.0887    0.0089
   12.1898    0.0116
   12.2007    0.0067
   12.3036    0.0109
   12.3337    0.0093
   12.4258    0.0110
   12.4686    0.0072
   12.5707    0.0081
   12.6035    0.0087
   12.6976    0.0088
   12.7279    0.0090
   12.8365    0.0071
   12.8585    0.0068
   12.9690    0.0082
   12.9962    0.0072
   13.0993    0.0088
   13.1359    0.0084
   13.2742    0.0092
   13.2709    0.0093
   13.3873    0.0066
   13.4866    0.0076
   13.4912    0.0065
   13.6038    0.0069
   13.6906    0.0099
   13.7038    0.0065
   13.8372    0.0089
   13.9391    0.0085
   14.0000    0.0095
   14.1060    0.0088
   14.0972    0.0059
   14.2656    0.0072
   14.3650    0.0076
   14.3912    0.0085
   14.5040    0.0051
   14.5164    0.0074
   14.6239    0.0075
   14.7291    0.0070
   14.7222    0.0051
   14.8570    0.0051
   14.8650    0.0086
   14.9669    0.0064
   15.0062    0.0058
   15.0910    0.0069
   15.1240    0.0060
   15.2381    0.0055
   15.2396    0.0053
   15.3444    0.0070
   15.3831    0.0049
   15.4890    0.0069
   15.5811    0.0055
   15.5812    0.0061
   15.7135    0.0073
   15.7110    0.0048
   15.8445    0.0060
   15.8439    0.0057
   16.2829    0.0056
   16.2955    0.0060
   16.4168    0.0055
   16.4409    0.0060
   16.5374    0.0072
   16.5621    0.0066
   16.7047    0.0066
   16.7111    0.0055
   16.8063    0.0054
   16.8306    0.0048
   16.9522    0.0075
   16.9730    0.0069
   17.0775    0.0066
   17.1611    0.0077
   17.1758    0.0067
   17.3111    0.0083
   17.3917    0.0043
   17.4000    0.0052
   17.5143    0.0080
   17.5208    0.0071
   17.6368    0.0046
   17.7550    0.0040
   17.8342    0.0069
   17.8614    0.0047
   17.9594    0.0072
   17.9918    0.0039
   18.1078    0.0060
   18.1303    0.0066
   18.2291    0.0043
   18.2530    0.0079
   18.3746    0.0071
   18.4603    0.0038
   18.5498    0.0064
   18.5594    0.0061
   18.6614    0.0052
   18.6982    0.0051
   18.7963    0.0061
   18.8162    0.0045
   18.9414    0.0062
   18.9429    0.0047
   18.9897    0.0051
   19.1173    0.0046
   19.1403    0.0044
   19.2448    0.0057
   19.2728    0.0032
   19.4062    0.0031
   19.4167   -0.0014
   19.5434   -0.0004
   19.6230   -0.0005
   19.6438   -0.0038
   19.7435   -0.0030
   19.8462   -0.0027
   19.9240   -0.0019
   19.9445   -0.0033
   20.0784   -0.0032
   20.1564   -0.0013
   20.1620   -0.0002
   20.2824   -0.0029
   20.3508   -0.0012
   20.3738    0.0044
   20.4991    0.0002
   20.5246    0.0036
   20.6398    0.0023
   20.7230    0.0016
   20.7545    0.0070
   20.8448    0.0079
   20.9419    0.0082
   20.9625    0.0092
   21.0687    0.0073
   21.0865    0.0071
   21.2180    0.0085
   21.2367    0.0115
   21.3282    0.0092
   21.4025    0.0125
   21.4927    0.0131
   21.5148    0.0138
   21.6403    0.0123
   21.6598    0.0175
   21.7607    0.0168
   21.7827    0.0186
   21.9018    0.0173
   21.9090    0.0194
   22.0345    0.0220
   22.0565    0.0221
   22.1543    0.0221
   22.2480    0.0223
   22.2579    0.0244
   22.3787    0.0226
   22.4012    0.0259
   22.5003    0.0273
   22.5227    0.0281
   22.6385    0.0259
   22.6396    0.0280
   22.7837    0.0247
   22.7804    0.0304
   22.9047    0.0314
   22.9370    0.0368
   23.0635    0.0347
   23.0781    0.0386
   23.1814    0.0389
   23.2102    0.0417
   23.3040    0.0474
   23.4011    0.0486
   23.4279    0.0535
   23.5246    0.0561
   23.5455    0.0699
   23.6706    0.0537
   23.6720    0.0520
   23.7683    0.0629
   23.7826    0.0630
   23.9007    0.0528
   23.9298    0.0614
   24.0315    0.0544
   24.0609    0.0593
   24.1689    0.0632
   24.1783    0.0571
   24.2789    0.0727
   24.3073    0.0652
   24.4378    0.0616
   24.5177    0.0428
   24.5339    0.0348
   24.6750    0.0336
   24.6666    0.0205
   24.8050    0.0196
   24.8905    0.0102
   24.9071    0.0095
   25.0331    0.0050
   25.0334    0.0047
   25.1504    0.0046
   25.1721    0.0034
   25.2669    0.0020
   25.2995    0.0014
   25.3976    0.0043
   25.4496    0.0004
   25.5372    0.0012
   25.5636   -0.0006
   25.6612   -0.0019
   25.6833   -0.0013
   25.8249    0.0015
   25.8848   -0.0009
   25.9044   -0.0007
   26.0213    0.0004
   26.0956   -0.0013
   26.1154   -0.0012
   26.2363   -0.0005
   26.2337   -0.0011
   26.3670    0.0008
   26.3845   -0.0006
   26.4742    0.0015
   26.5768   -0.0005
   26.6466    0.0008
   26.6782   -0.0003
   26.7845    0.0044
   26.7971   -0.0000
   26.9166    0.0004
   26.9461   -0.0016
   27.0441   -0.0000
   27.0742    0.0007
   27.1850    0.0009
   27.1927    0.0006
   27.2998   -0.0001
   27.3089    0.0009
   27.4041   -0.0000
   27.4283   -0.0004
   27.5533    0.0014
   27.6253   -0.0005
   27.6393    0.0018
   27.6796    0.0011
   27.7908   -0.0010
   27.7870   -0.0010
   27.8976    0.0021
   27.9246    0.0002
   28.0245    0.0037
   28.0393    0.0009
   28.1682    0.0019
   28.1772    0.0029
   28.2942   -0.0006
   28.3258    0.0001
   28.4789   -0.0000
   28.4870   -0.0022
   28.5899    0.0004
   28.6693   -0.0003
   28.6907   -0.0004
   28.7890    0.0022
   28.8158   -0.0009
   28.9415   -0.0024
   28.9734    0.0017
   29.0548    0.0007
   29.1373    0.0007
   29.1537   -0.0009
   29.2837    0.0003
   29.2789    0.0005
   29.3832   -0.0001
   29.4090   -0.0017
   29.5345    0.0034
   29.5328   -0.0001
   29.6606    0.0035
   29.6636   -0.0003
   29.7803    0.0009
   29.8037    0.0005
   29.9191    0.0020
   29.9372    0.0003
   30.0994   -0.0013
   30.1599    0.0012
   30.1797    0.0010
   30.2874   -0.0026
   30.3539    0.0004
   30.3843   -0.0011
   30.4879    0.0023
   30.5024   -0.0018
   30.5967    0.0005
   30.6162   -0.0015
   30.7566    0.0014
   30.8450   -0.0015
   30.9152   -0.0016
   30.9569    0.0007
   31.0351   -0.0008
   31.0615    0.0004
   31.1837    0.0014
   31.1831   -0.0019
   31.3143   -0.0022
   31.3243   -0.0007
   31.4067   -0.0022
   31.4991    0.0001
   31.5167   -0.0047
   31.6302   -0.0008
   31.6467   -0.0024
   31.7359   -0.0011
   31.7716   -0.0012
   31.8922   -0.0022
   31.9168   -0.0020
   31.9961    0.0008
   32.0879   -0.0008
   32.1024   -0.0011
   32.2065    0.0007
   32.2151   -0.0005
   32.3584   -0.0013
   32.3494   -0.0013
   32.4789   -0.0004
   32.5084   -0.0025
   32.5853    0.0002
   32.6399   -0.0003
   32.7386    0.0022
   32.7445   -0.0000
   32.8494    0.0002
   32.8819   -0.0026
   32.9649   -0.0020
   32.9938    0.0002
   33.1467   -0.0027
   33.1687   -0.0029
   33.2842   -0.0004
   33.3156    0.0006
   33.4011    0.0007
   33.4312   -0.0003
   33.5187   -0.0003
   33.5480    0.0034
   33.6828    0.0007
   33.6893   -0.0008
   33.8248   -0.0026
   33.8211   -0.0008
   33.9322   -0.0003
   33.9653    0.0003
   34.0512    0.0004
   34.0917   -0.0009
   34.1880    0.0005
   34.1862   -0.0006
   34.3027    0.0000
   34.3395    0.0001
   34.4032   -0.0001
   34.5239    0.0016
   34.5322   -0.0000
   34.6241    0.0006
   34.6279    0.0023
   34.7517   -0.0006
   34.7795    0.0003
   34.8871    0.0021
   34.9804   -0.0024
   34.9615   -0.0006
   35.1005   -0.0000
   35.1165   -0.0020
   35.2327    0.0012
   35.2540   -0.0028
   35.3424    0.0003
   35.3393    0.0019
   35.4987    0.0003
   35.6053   -0.0014
   35.6616    0.0016
   35.6978   -0.0000
   35.8281    0.0027
   35.9065   -0.0003
   35.9042    0.0015
   36.0171    0.0019
   36.0407    0.0006
   36.1117   -0.0000
   36.1255    0.0017
   36.2435    0.0007
   36.2911    0.0001
   36.3885    0.0013
   36.3706    0.0003
   36.5321    0.0003
   36.5417   -0.0000
   36.6357    0.0023
   36.6508    0.0003
   36.7544    0.0019
   36.7961    0.0003
   36.8821    0.0007
   36.9889   -0.0027
   37.0365    0.0004
   37.1209    0.0007
   37.2275   -0.0008
   37.2446   -0.0002
   37.3433    0.0016
   37.3750   -0.0000
   37.4483    0.0009
   37.5490    0.0005
   37.6482    0.0015
   37.6697    0.0016
   37.7683    0.0012
   37.8405    0.0004
   37.8485   -0.0000
   37.9420    0.0010
   37.9701   -0.0019
   38.0568    0.0001
   38.0875    0.0009
   38.2381   -0.0004
   38.2791   -0.0000
   38.2960   -0.0025
   38.4516    0.0009
   38.4382   -0.0008
   38.5362    0.0005
   38.5518   -0.0002
   38.6543   -0.0001
   38.6794   -0.0038
   38.8009   -0.0008
   38.8217   -0.0011
