# Supplementary material for: Tuning magnetoelectricity in a mixed-anisotropy antiferromagnet
Source: Nat Commun. 2023 Jun 9;14:3408. doi: 10.1038/s41467-023-39128-7 (PMC10256750; doi:10.1038/s41467-023-39128-7)
Supplement: Supplementary file 3 — Source Data [file 41467_2023_39128_MOESM3_ESM.zip › source_data/Fig3c_pyrocurrent_LiNiFePO4_Ea_Hc.dat]

T [K]     I [pA]
    2.5084    0.0066
    2.5076    0.0052
    2.5145    0.0034
    2.5414    0.0051
    2.5501    0.0043
    2.7661    0.0034
    2.7908    0.0001
    2.9139   -0.0038
    3.0315   -0.0018
    3.0545   -0.0024
    3.2342    0.0002
    3.3335   -0.0005
    3.3601   -0.0028
    3.4953   -0.0010
    3.5152    0.0020
    3.6435    0.0001
    3.6722   -0.0010
    3.7815   -0.0005
    3.9063   -0.0002
    3.9262    0.0026
    4.0632   -0.0057
    4.0772    0.0009
    4.1916   -0.0027
    4.3041    0.0018
    4.4106    0.0014
    4.5163   -0.0003
    4.5377    0.0006
    4.6919    0.0017
    4.6997    0.0011
    4.8440    0.0014
    4.8645    0.0026
    4.9806    0.0020
    4.9840   -0.0017
    5.1248    0.0033
    5.1401    0.0020
    5.2842    0.0011
    5.2884    0.0027
    5.4215    0.0005
    5.4333   -0.0004
    5.5669   -0.0001
    5.5812    0.0026
    5.6875    0.0032
    5.7678   -0.0002
    5.8595    0.0043
    5.8737    0.0006
    6.0136    0.0021
    6.0913    0.0018
    6.1893    0.0015
    6.2107   -0.0019
    6.3296   -0.0002
    6.3439   -0.0032
    6.4758   -0.0024
    6.4861   -0.0023
    6.6291   -0.0012
    6.6397   -0.0030
    6.7855   -0.0012
    6.7953   -0.0016
    6.9332   -0.0021
    7.0327    0.0003
    7.0480   -0.0036
    7.1816   -0.0035
    7.1908   -0.0023
    7.3053   -0.0006
    7.3305   -0.0024
    7.4360   -0.0021
    7.4797   -0.0044
    7.5880   -0.0029
    7.6770   -0.0011
    7.6915   -0.0035
    7.7877   -0.0001
    7.8785   -0.0033
    7.8988   -0.0029
    8.0148   -0.0013
    8.1447    0.0019
    8.1537   -0.0003
    8.2790    0.0001
    8.3035    0.0025
    8.4151    0.0015
    8.4343    0.0008
    8.5539    0.0001
    8.6517    0.0016
    8.6612   -0.0030
    8.7573    0.0016
    8.7757   -0.0019
    8.9021    0.0007
    8.9245   -0.0008
    9.0510    0.0001
    9.0708    0.0032
    9.1802    0.0035
    9.1981    0.0054
    9.3409    0.0010
    9.3527    0.0023
    9.4716    0.0005
    9.5693    0.0015
    9.6558    0.0015
    9.6641    0.0030
    9.8061    0.0021
    9.8993    0.0037
   10.0025    0.0041
   10.1272    0.0030
   10.1230    0.0017
   10.2717    0.0033
   10.3492    0.0029
   10.4506    0.0034
   10.5488    0.0039
   10.6376    0.0013
   10.7277   -0.0000
   10.8188    0.0025
   10.9172    0.0015
   10.9327    0.0017
   11.0495   -0.0021
   11.1473    0.0012
   11.2437    0.0002
   11.2601    0.0021
   11.3696    0.0013
   11.3931    0.0031
   11.5243    0.0023
   11.5365    0.0022
   11.6942   -0.0012
   11.7972   -0.0019
   11.7888    0.0018
   11.9131    0.0014
   11.9335   -0.0014
   12.0605   -0.0010
   12.0943    0.0012
   12.1946    0.0016
   12.2840   -0.0004
   12.2980   -0.0039
   12.4674   -0.0024
   12.5448   -0.0005
   12.5473    0.0004
   12.6588   -0.0021
   12.7724   -0.0034
   12.7609   -0.0041
   12.8759   -0.0020
   12.9765   -0.0031
   13.0093   -0.0022
   13.1222   -0.0019
   13.1267   -0.0028
   13.2627   -0.0032
   13.2501   -0.0020
   13.3901   -0.0009
   13.3976   -0.0042
   13.5310   -0.0022
   13.5546   -0.0018
   13.6525   -0.0027
   13.6799   -0.0044
   13.7732   -0.0042
   13.8093   -0.0050
   13.8969   -0.0045
   13.9313   -0.0050
   14.0255   -0.0019
   14.1139   -0.0043
   14.1294   -0.0056
   14.2245   -0.0018
   14.2639   -0.0023
   14.3610   -0.0003
   14.3554   -0.0036
   14.4899   -0.0027
   14.4877   -0.0021
   14.6117   -0.0021
   14.6341    0.0011
   14.7265    0.0004
   14.7668   -0.0048
   14.8482   -0.0033
   14.9602   -0.0026
   15.0094   -0.0019
   15.0869   -0.0022
   15.1059   -0.0029
   15.2127   -0.0014
   15.2392   -0.0024
   15.3705   -0.0009
   15.3787   -0.0053
   15.4587    0.0007
   15.4869   -0.0015
   15.5940   -0.0009
   15.6077   -0.0021
   15.7316   -0.0039
   15.8799   -0.0020
   15.9398   -0.0015
   15.9775   -0.0021
   16.3930   -0.0013
   16.4229   -0.0014
   16.5227   -0.0008
   16.5481   -0.0012
   16.6464   -0.0003
   16.6726    0.0000
   16.7735   -0.0004
   16.8003   -0.0004
   16.9015    0.0010
   16.9261   -0.0019
   17.0334   -0.0007
   17.1421    0.0015
   17.1670   -0.0015
   17.2807    0.0001
   17.2932    0.0007
   17.4159   -0.0023
   17.4333   -0.0011
   17.5401    0.0008
   17.5546   -0.0005
   17.6550   -0.0001
   17.6809   -0.0014
   17.7877    0.0004
   17.8017    0.0013
   17.9155   -0.0010
   17.9275   -0.0015
   18.0660    0.0007
   18.0764   -0.0007
   18.1929    0.0032
   18.2010   -0.0011
   18.3031   -0.0005
   18.3242    0.0023
   18.4327    0.0018
   18.4504    0.0025
   18.5764    0.0027
   18.5803   -0.0024
   18.6982    0.0039
   18.7263    0.0021
   18.8287    0.0040
   18.9292    0.0002
   18.9513    0.0008
   19.1009    0.0030
   19.1020    0.0018
   19.2225    0.0034
   19.2311    0.0023
   19.3555    0.0035
   19.3589    0.0030
   19.4779    0.0042
   19.4990    0.0027
   19.6161    0.0050
   19.7021    0.0041
   19.7215    0.0033
   19.8453    0.0059
   19.8530    0.0060
   19.9650    0.0075
   20.0612    0.0008
   20.0710   -0.0029
   20.1912   -0.0018
   20.2102   -0.0045
   20.3079   -0.0035
   20.3352   -0.0031
   20.4546   -0.0045
   20.4590   -0.0050
   20.5742   -0.0049
   20.5865   -0.0036
   20.7031   -0.0035
   20.7874   -0.0015
   20.7917   -0.0014
   20.9177    0.0017
   20.9445    0.0015
   21.0415    0.0006
   21.1420    0.0004
   21.1576    0.0034
   21.2512    0.0005
   21.2617    0.0017
   21.4133    0.0026
   21.4813    0.0013
   21.5128    0.0012
   21.6212   -0.0001
   21.6448    0.0053
   21.7410    0.0029
   21.7705    0.0021
   21.8721    0.0021
   21.8907    0.0045
   21.9960    0.0025
   22.0082    0.0026
   22.1143    0.0037
   22.1171    0.0062
   22.2347    0.0035
   22.2367    0.0032
   22.3621    0.0015
   22.3705    0.0024
   22.5106    0.0027
   22.5119    0.0038
   22.6376    0.0019
   22.6431    0.0034
   22.7581   -0.0002
   22.7737    0.0051
   22.8903    0.0019
   22.9771    0.0031
   22.9770    0.0064
   23.0774    0.0047
   23.1810    0.0051
   23.1818    0.0041
   23.3236    0.0059
   23.4092    0.0069
   23.4298    0.0064
   23.5319    0.0067
   23.5560    0.0069
   23.6847    0.0085
   23.7045    0.0098
   23.8343    0.0118
   23.8303    0.0135
   23.9784    0.0128
   23.9768    0.0184
   24.1247    0.0194
   24.1353    0.0284
   24.2563    0.0391
   24.3328    0.0478
   24.4532    0.0475
   24.4489    0.0101
   24.5955   -0.0018
   24.6741   -0.0016
   24.7712    0.0015
   24.7994   -0.0010
   24.9190   -0.0015
   24.9972    0.0003
   25.0054   -0.0019
   25.1228    0.0007
   25.2160    0.0004
   25.3178    0.0019
   25.3270    0.0008
   25.4658   -0.0014
   25.4598   -0.0014
   25.5885   -0.0008
   25.6761    0.0029
   25.7590    0.0024
   25.7853    0.0002
   25.8891   -0.0009
   25.9804    0.0008
   26.0759    0.0019
   26.1731    0.0021
   26.2494    0.0020
   26.3776    0.0029
   26.3667    0.0010
   26.4933    0.0034
   26.5025   -0.0006
   26.6409    0.0026
   26.6361    0.0001
   26.7579    0.0016
   26.7939    0.0002
   26.9443    0.0018
   26.9420    0.0005
   27.0569   -0.0003
   27.1265   -0.0004
   27.2407    0.0027
   27.2654   -0.0000
   27.3445   -0.0004
   27.4457    0.0010
   27.5485    0.0001
   27.5711    0.0009
   27.6970    0.0008
   27.7970   -0.0030
   27.8156    0.0007
   27.9440   -0.0021
   27.9507    0.0008
   28.0519   -0.0014
   28.1408    0.0006
   28.2434   -0.0007
   28.3299    0.0005
   28.4152    0.0016
   28.5220    0.0016
   28.6068   -0.0020
   28.6837   -0.0002
   28.7801    0.0007
   28.8831    0.0014
   28.9186    0.0006
   29.0298    0.0009
   29.0495    0.0012
   29.1673   -0.0006
   29.2426    0.0022
   29.3481    0.0009
   29.3839    0.0002
   29.4854   -0.0007
   29.5114    0.0014
   29.6304   -0.0002
   29.6541    0.0021
   29.7538   -0.0006
   29.8459    0.0007
   29.8460    0.0015
   29.9824   -0.0002
   29.9868    0.0006
   30.1275    0.0029
   30.2117    0.0023
   30.3002    0.0040
   30.4035    0.0014
   30.4730   -0.0005
   30.5027    0.0013
   30.6112    0.0003
   30.5975    0.0004
   30.7489    0.0025
   30.8334    0.0013
   30.8658    0.0026
   30.9824    0.0012
   31.0154   -0.0011
   31.1475   -0.0003
   31.1681    0.0023
   31.2559    0.0032
   31.3449    0.0005
   31.4506    0.0009
   31.5543    0.0013
   31.5418    0.0023
   31.6757    0.0001
   31.6742    0.0024
   31.8050    0.0019
   31.7997   -0.0016
   31.9565   -0.0028
   31.9783   -0.0009
   32.0752    0.0002
   32.1760    0.0001
   32.2748    0.0033
   32.3651    0.0003
   32.4313   -0.0003
   32.5600    0.0001
   32.5465    0.0020
   32.6902    0.0004
   32.6798    0.0026
   32.8282    0.0024
   32.8851    0.0021
   32.9047    0.0016
   33.0454   -0.0006
   33.0291   -0.0021
   33.1972   -0.0010
   33.1892   -0.0004
   33.3273   -0.0004
   33.3401    0.0005
   33.4462   -0.0013
   33.5323    0.0022
   33.6419    0.0021
   33.6776    0.0005
   33.7691   -0.0008
   33.7858   -0.0015
   33.9144   -0.0005
   33.9969    0.0013
   34.0044    0.0019
   34.1456    0.0002
   34.2363    0.0013
   34.3095    0.0010
   34.4037   -0.0018
   34.4856   -0.0013
   34.6034   -0.0018
   34.6762    0.0001
   34.7563   -0.0017
   34.7732   -0.0011
   34.9123   -0.0003
   35.0027   -0.0034
   35.0651   -0.0040
   35.1760   -0.0036
   35.2097   -0.0059
   35.3318   -0.0018
   35.4187   -0.0010
   35.4947   -0.0027
   35.6161   -0.0047
   35.6273   -0.0007
   35.7303   -0.0027
   35.7835   -0.0008
   35.8520   -0.0037
   35.9782   -0.0054
   36.0677   -0.0031
   36.1371   -0.0002
   36.1547   -0.0023
   36.2799   -0.0006
   36.3694    0.0004
   36.4519   -0.0017
   36.5494   -0.0044
   36.5903   -0.0007
   36.6595   -0.0032
   36.7635   -0.0023
   36.8439   -0.0002
   36.8710   -0.0008
   36.9491   -0.0022
   36.9809   -0.0030
   37.1265   -0.0019
   37.1590    0.0006
   37.2819   -0.0005
   37.3924    0.0009
   37.3771    0.0006
   37.4991    0.0006
   37.5498    0.0001
   37.6207    0.0012
   37.6851    0.0016
   37.7909    0.0002
   37.8793   -0.0009
   37.9575   -0.0008
   38.0347    0.0031
   38.0703   -0.0011
   38.2015    0.0025
   38.1973    0.0000
   38.3315    0.0019
   38.3640    0.0001
   38.5024    0.0010
   38.5910    0.0026
   38.6734   -0.0003
   38.6658   -0.0001
   38.7932   -0.0006
   38.7763    0.0004
   38.9475    0.0016
   38.9258    0.0019
   39.0236    0.0010
