# Supplementary material for: Tuning magnetoelectricity in a mixed-anisotropy antiferromagnet
Source: Nat Commun. 2023 Jun 9;14:3408. doi: 10.1038/s41467-023-39128-7 (PMC10256750; doi:10.1038/s41467-023-39128-7)
Supplement: Supplementary file 3 — Source Data [file 41467_2023_39128_MOESM3_ESM.zip › source_data/Fig3c_pyrocurrent_LiNiFePO4_Eb_Hc.dat]

T [K]     I [pA]
    2.5063   -0.0029
    2.5072   -0.0058
    2.5065   -0.0034
    2.5153   -0.0028
    2.5184    0.0003
    2.5734   -0.0023
    2.7395   -0.0015
    2.7750   -0.0022
    2.9238   -0.0035
    3.0097   -0.0019
    3.1213   -0.0000
    3.2423   -0.0017
    3.3471    0.0053
    3.3624    0.0017
    3.5165   -0.0005
    3.6208   -0.0018
    3.7215   -0.0005
    3.7352   -0.0001
    3.8760   -0.0010
    3.9053    0.0020
    4.0536    0.0007
    4.0713    0.0040
    4.1995    0.0009
    4.3124   -0.0006
    4.3290    0.0009
    4.4393    0.0016
    4.4555   -0.0001
    4.6011    0.0007
    4.7050    0.0007
    4.8404    0.0011
    4.8462    0.0009
    4.9793    0.0018
    5.0031    0.0010
    5.1218   -0.0007
    5.2803    0.0012
    5.2861   -0.0010
    5.4243   -0.0010
    5.4332   -0.0015
    5.5800    0.0003
    5.6103    0.0021
    5.7602    0.0039
    5.7667    0.0007
    5.9185    0.0003
    6.0202    0.0025
    6.1167   -0.0001
    6.2456    0.0043
    6.3357    0.0008
    6.4442    0.0026
    6.5703    0.0026
    6.6518    0.0028
    6.7485    0.0013
    6.8651    0.0027
    6.9676    0.0028
    7.0761    0.0024
    7.0864   -0.0007
    7.2370   -0.0008
    7.2505    0.0032
    7.3872    0.0008
    7.4087   -0.0017
    7.5448    0.0010
    7.5666    0.0011
    7.6741   -0.0019
    7.7708    0.0011
    7.7741    0.0002
    7.9152    0.0003
    7.9272    0.0014
    8.0440    0.0006
    8.0659    0.0003
    8.1910    0.0001
    8.3033    0.0003
    8.3276   -0.0015
    8.4575   -0.0003
    8.5658    0.0014
    8.6492   -0.0018
    8.7375    0.0003
    8.8378    0.0002
    8.9356   -0.0023
    9.0581   -0.0006
    9.0563    0.0007
    9.1809   -0.0023
    9.2522    0.0014
    9.3685    0.0016
    9.3984   -0.0007
    9.4988   -0.0012
    9.6237    0.0021
    9.6933    0.0010
    9.7913   -0.0004
    9.8954   -0.0003
   10.0104    0.0008
   10.1115   -0.0020
   10.1900   -0.0042
   10.3140    0.0001
   10.3909   -0.0035
   10.4873   -0.0007
   10.6137   -0.0023
   10.6247   -0.0003
   10.7383   -0.0025
   10.8418   -0.0015
   10.9631   -0.0031
   11.0607    0.0003
   11.1678   -0.0030
   11.2612   -0.0051
   11.3533   -0.0037
   11.4569   -0.0048
   11.5634   -0.0059
   11.5839   -0.0032
   11.7279   -0.0037
   11.8468   -0.0033
   11.9492   -0.0069
   12.0470   -0.0051
   12.1208   -0.0034
   12.2179   -0.0016
   12.3159   -0.0038
   12.4306   -0.0012
   12.5137   -0.0015
   12.5911   -0.0038
   12.6424   -0.0014
   12.7524   -0.0005
   12.8623   -0.0021
   12.8581   -0.0018
   12.9947   -0.0043
   13.1077   -0.0017
   13.0977   -0.0042
   13.2270   -0.0020
   13.3254   -0.0030
   13.3403   -0.0046
   13.4425   -0.0021
   13.5470   -0.0040
   13.6540   -0.0055
   13.7271   -0.0022
   13.8174   -0.0039
   13.9278   -0.0034
   14.0115   -0.0012
   14.1455   -0.0079
   14.2166   -0.0068
   14.3249   -0.0065
   14.3122   -0.0065
   14.4547   -0.0049
   14.5500   -0.0021
   14.5645   -0.0039
   14.7044   -0.0005
   14.8114   -0.0029
   14.7970   -0.0018
   14.9681   -0.0036
   15.0658   -0.0009
   15.1441   -0.0026
   15.2586   -0.0042
   15.2935   -0.0043
   15.3916   -0.0016
   15.4866   -0.0040
   15.4739   -0.0046
   15.6022   -0.0037
   15.6675   -0.0027
   15.7673   -0.0001
   15.9094   -0.0021
   15.8968   -0.0031
   16.3809    0.0002
   16.4889   -0.0029
   16.5057   -0.0028
   16.6339   -0.0015
   16.7099   -0.0023
   16.8062    0.0001
   16.8301   -0.0018
   16.9505   -0.0017
   16.9763   -0.0007
   17.0904   -0.0016
   17.1950   -0.0023
   17.2006   -0.0016
   17.3211   -0.0022
   17.3982    0.0000
   17.4961   -0.0003
   17.6095   -0.0024
   17.7082   -0.0017
   17.7844   -0.0026
   17.8993    0.0013
   17.9079   -0.0000
   18.0533   -0.0012
   18.1252   -0.0005
   18.1365   -0.0053
   18.2637   -0.0040
   18.3497   -0.0010
   18.4535   -0.0004
   18.4691   -0.0025
   18.5941    0.0033
   18.6945   -0.0006
   18.7885    0.0013
   18.7880   -0.0018
   18.9208    0.0003
   18.9413    0.0019
   19.0914    0.0020
   19.1090   -0.0010
   19.2084    0.0022
   19.3008    0.0035
   19.4033    0.0002
   19.4917    0.0028
   19.5689    0.0019
   19.6739    0.0035
   19.7698    0.0004
   19.8644    0.0038
   19.9644   -0.0005
   20.0900   -0.0020
   20.1888   -0.0027
   20.2582   -0.0027
   20.3603   -0.0002
   20.4547   -0.0013
   20.4852    0.0008
   20.6027   -0.0020
   20.6228    0.0015
   20.7610   -0.0004
   20.8307    0.0007
   20.9406    0.0011
   20.9525    0.0016
   21.0620   -0.0006
   21.1591    0.0012
   21.2556    0.0018
   21.3616    0.0019
   21.4549   -0.0000
   21.5302   -0.0010
   21.6365    0.0034
   21.7548    0.0003
   21.7643   -0.0010
   21.8602   -0.0005
   21.8743   -0.0004
   22.0086   -0.0004
   22.0226    0.0001
   22.1461    0.0009
   22.2422    0.0001
   22.3405    0.0004
   22.4225    0.0001
   22.5116    0.0010
   22.5916   -0.0003
   22.6707    0.0007
   22.7967   -0.0003
   22.8716   -0.0002
   22.9442   -0.0008
   23.0668    0.0004
   23.1001   -0.0003
   23.2243    0.0011
   23.2181    0.0025
   23.3537   -0.0005
   23.4432    0.0007
   23.5243    0.0017
   23.6183    0.0008
   23.7439   -0.0006
   23.8150   -0.0009
   23.8275   -0.0008
   23.9315    0.0011
   24.0263   -0.0009
   24.1410   -0.0012
   24.1616    0.0005
   24.2877    0.0025
   24.3189   -0.0002
   24.4279   -0.0009
   24.5058   -0.0001
   24.6092   -0.0013
   24.7172    0.0001
   24.8075    0.0004
   24.9061    0.0008
   24.9892   -0.0005
   25.0960   -0.0010
   25.1945    0.0016
   25.2946    0.0002
   25.3129   -0.0012
   25.4474    0.0021
   25.5353   -0.0001
   25.6230    0.0001
   25.7298    0.0009
   25.8166    0.0008
   25.8992   -0.0007
   26.0040    0.0033
   26.0979    0.0016
   26.1941    0.0018
   26.2867    0.0018
   26.3831   -0.0005
   26.3899    0.0003
   26.5553    0.0011
   26.6356    0.0009
   26.7333    0.0014
   26.8344   -0.0002
   26.8410   -0.0014
   26.9568   -0.0003
   27.0275   -0.0009
   27.0554   -0.0003
   27.1994    0.0002
   27.2684   -0.0027
   27.3222   -0.0029
   27.4488    0.0007
   27.5380   -0.0001
   27.6339    0.0008
   27.7267    0.0008
   27.7495    0.0008
   27.8560    0.0002
   27.9389   -0.0009
   28.0437    0.0005
   28.1500    0.0021
   28.2388    0.0019
   28.3465    0.0014
   28.4700    0.0019
   28.5704    0.0005
   28.6387    0.0003
   28.6953    0.0021
   28.7668    0.0028
   28.8967    0.0006
   28.9141    0.0034
   29.0308    0.0009
   29.0307    0.0001
   29.1551    0.0003
   29.2553    0.0021
   29.3230    0.0003
   29.4261    0.0048
   29.5218    0.0016
   29.6239    0.0007
   29.7207    0.0030
   29.8083    0.0008
   29.9031    0.0014
   29.8966    0.0034
   30.0177    0.0010
   30.1263    0.0020
   30.1845    0.0023
   30.2003   -0.0021
   30.3301    0.0004
   30.4387    0.0007
   30.5293    0.0019
   30.5402    0.0026
   30.6832    0.0006
   30.7704    0.0033
   30.8605    0.0005
   30.9540    0.0025
   30.9473    0.0012
   31.0773   -0.0007
   31.1867    0.0022
   31.2716    0.0025
   31.2973    0.0007
   31.4276    0.0017
   31.4955    0.0015
   31.5969    0.0008
   31.6894    0.0010
   31.7189    0.0027
   31.8147    0.0015
   31.9296    0.0017
   31.9431   -0.0009
   32.0732    0.0027
   32.1890    0.0013
   32.1748   -0.0004
   32.3087    0.0032
   32.3346    0.0006
   32.4651    0.0021
   32.5697   -0.0005
   32.5777    0.0008
   32.7031    0.0022
   32.7957    0.0032
   32.8879    0.0006
   32.8696    0.0021
   32.9959    0.0009
   33.0821    0.0036
   33.1641    0.0028
   33.2723    0.0021
   33.3596    0.0022
   33.4358    0.0003
   33.5325    0.0017
   33.6318   -0.0002
   33.7113    0.0008
   33.8229   -0.0019
   33.8262    0.0004
   33.9679   -0.0004
   34.0252    0.0006
   34.1725    0.0001
   34.2373    0.0005
   34.3298    0.0003
   34.4226    0.0001
   34.4677   -0.0004
   34.5861   -0.0002
   34.5648   -0.0019
   34.7111   -0.0007
   34.8099   -0.0016
   34.8303   -0.0012
   34.9082   -0.0017
   35.0222   -0.0022
   35.0510   -0.0055
   35.1767   -0.0034
   35.1583   -0.0045
   35.2831   -0.0041
   35.3790   -0.0020
   35.5106   -0.0033
   35.5008   -0.0022
   35.6236   -0.0015
   35.7463   -0.0034
   35.7235   -0.0030
   35.8433   -0.0051
   35.9401   -0.0028
   36.0144   -0.0034
   36.0356   -0.0005
   36.1340   -0.0042
   36.1479    0.0003
   36.2620   -0.0031
   36.2702   -0.0022
   36.3936   -0.0009
   36.5015   -0.0021
   36.5614   -0.0005
   36.6701   -0.0023
   36.7628   -0.0021
   36.7691   -0.0019
   36.8602   -0.0011
   36.9555   -0.0011
   37.0580   -0.0026
   37.1464   -0.0022
   37.1735    0.0007
   37.2433   -0.0000
   37.2904    0.0004
   37.3846   -0.0001
   37.4151   -0.0022
   37.5122   -0.0007
   37.5644   -0.0006
   37.6479    0.0005
   37.6370   -0.0000
   37.7373   -0.0002
   37.8881    0.0015
   37.9774    0.0015
   38.0238   -0.0031
   38.0567   -0.0012
   38.1783   -0.0007
   38.1838   -0.0018
   38.3359   -0.0004
   38.3995   -0.0016
   38.4546   -0.0014
   38.5015   -0.0014
   38.5933   -0.0001
   38.5727   -0.0008
   38.6938    0.0004
   38.7093   -0.0003
   38.7918   -0.0002
   38.8407   -0.0022
   38.9911   -0.0013
   39.0636   -0.0028
