# Supplementary material for: Tuning magnetoelectricity in a mixed-anisotropy antiferromagnet
Source: Nat Commun. 2023 Jun 9;14:3408. doi: 10.1038/s41467-023-39128-7 (PMC10256750; doi:10.1038/s41467-023-39128-7)
Supplement: Supplementary file 3 — Source Data [file 41467_2023_39128_MOESM3_ESM.zip › source_data/Fig3d_polarization_LiFePO4_Ea_Hb.dat]

T [K]     P [uC/m^2]
    2.6812    0.6499
    2.7624    0.6498
    2.9015    0.6481
    2.9135    0.6489
    3.0929    0.6510
    3.2166    0.6521
    3.3840    0.6577
    3.4233    0.6616
    3.5465    0.6656
    3.5608    0.6684
    3.7212    0.6730
    3.7241    0.6760
    3.8853    0.6805
    3.9676    0.6849
    3.9714    0.6873
    4.1225    0.6949
    4.2907    0.7007
    4.2936    0.7073
    4.5293    0.7152
    4.6964    0.7221
    4.7172    0.7255
    4.8517    0.7300
    4.9520    0.7335
    4.9588    0.7347
    5.0658    0.7392
    5.1817    0.7463
    5.3303    0.7524
    5.3395    0.7572
    5.4860    0.7632
    5.6510    0.7688
    5.7097    0.7731
    5.8598    0.7804
    5.8692    0.7843
    6.0126    0.7929
    6.1490    0.7993
    6.1681    0.8047
    6.2834    0.8204
    6.4924    0.8258
    6.5129    0.8325
    6.6602    0.8398
    6.6700    0.8432
    6.7876    0.8465
    6.8009    0.8501
    6.9598    0.8542
    6.9711    0.8583
    7.0968    0.8642
    7.1030    0.8691
    7.2855    0.8780
    7.2984    0.8842
    7.4138    0.8901
    7.5074    0.8951
    7.5126    0.8986
    7.7717    0.9125
    7.9344    0.9267
    8.0717    0.9304
    8.0854    0.9334
    8.2463    0.9374
    8.2585    0.9394
    8.4076    0.9440
    8.4178    0.9465
    8.5511    0.9497
    8.5546    0.9526
    8.6979    0.9588
    8.7841    0.9633
    8.7868    0.9673
    8.9259    0.9708
    8.9355    0.9741
    9.0522    0.9776
    9.0575    0.9828
    9.2260    0.9892
    9.2330    0.9918
    9.3689    0.9941
    9.5306    0.9984
    9.6849    1.0026
    9.7074    1.0038
    9.8476    1.0061
    9.8582    1.0091
    9.9858    1.0135
    9.9996    1.0167
   10.1347    1.0190
   10.1378    1.0206
   10.2929    1.0237
   10.4401    1.0263
   10.4923    1.0280
   10.5058    1.0312
   10.6644    1.0357
   10.7461    1.0393
   10.7526    1.0419
   10.8976    1.0459
   10.9008    1.0478
   11.0254    1.0500
   11.0344    1.0530
   11.1695    1.0566
   11.2037    1.0641
   11.4175    1.0682
   11.5551    1.0743
   11.6338    1.0783
   11.6369    1.0799
   11.8030    1.0825
   11.8221    1.0857
   11.9455    1.0887
   11.9622    1.0900
   12.0724    1.0932
   12.0759    1.0951
   12.2033    1.0996
   12.3354    1.1060
   12.4759    1.1106
   12.4949    1.1138
   12.6503    1.1164
   12.6542    1.1185
   12.7849    1.1251
   12.9266    1.1323
   13.0971    1.1393
   13.1111    1.1456
   13.2470    1.1492
   13.2596    1.1519
   13.3720    1.1557
   13.3831    1.1591
   13.5076    1.1632
   13.5179    1.1665
   13.6626    1.1719
   13.6795    1.1738
   13.8000    1.1793
   13.9247    1.1848
   13.9443    1.1880
   14.0711    1.1921
   14.0870    1.1950
   14.2174    1.2003
   14.3275    1.2059
   14.3451    1.2108
   14.5067    1.2170
   14.5097    1.2217
   14.6473    1.2257
   14.6619    1.2275
   14.7592    1.2311
   14.7750    1.2341
   14.8906    1.2377
   14.9084    1.2410
   15.0404    1.2462
   15.0980    1.2533
   15.2650    1.2605
   15.2781    1.2637
   15.4047    1.2675
   15.4109    1.2702
   15.5430    1.2731
   15.5534    1.2769
   15.6721    1.2826
   15.6813    1.2880
   15.8120    1.2921
   15.9380    1.2964
   15.9566    1.2991
   16.3377    1.3144
   16.3462    1.3161
   16.4699    1.3203
   16.4904    1.3248
   16.6351    1.3306
   16.6386    1.3333
   16.7716    1.3407
   16.9019    1.3466
   16.9110    1.3513
   17.0610    1.3589
   17.2096    1.3662
   17.2872    1.3709
   17.2908    1.3736
   17.4138    1.3784
   17.4211    1.3812
   17.5743    1.3856
   17.6956    1.3906
   17.8255    1.3959
   17.8386    1.4004
   17.9377    1.4089
   18.1155    1.4125
   18.1943    1.4170
   18.1979    1.4196
   18.3234    1.4246
   18.3361    1.4279
   18.4617    1.4314
   18.4650    1.4336
   18.6084    1.4394
   18.7171    1.4435
   18.7201    1.4479
   18.8770    1.4522
   18.9131    1.4558
   19.0106    1.4587
   19.0199    1.4612
   19.1487    1.4667
   19.1618    1.4708
   19.2712    1.4744
   19.2761    1.4786
   19.3925    1.4837
   19.4117    1.4869
   19.5027    1.4909
   19.5282    1.4957
   19.6459    1.4988
   19.6764    1.5010
   19.7725    1.5049
   19.8958    1.5101
   19.9137    1.5139
   20.0502    1.5162
   20.0606    1.5190
   20.1878    1.5238
   20.2515    1.5268
   20.2544    1.5283
   20.3666    1.5300
   20.3702    1.5312
   20.5006    1.5335
   20.5115    1.5357
   20.6530    1.5400
   20.7782    1.5461
   20.7947    1.5507
   20.9526    1.5537
   21.0386    1.5553
   21.0951    1.5564
   21.1122    1.5590
   21.2229    1.5618
   21.2322    1.5634
   21.3429    1.5653
   21.3623    1.5675
   21.4863    1.5687
   21.4990    1.5697
   21.6222    1.5719
   21.6355    1.5744
   21.7512    1.5792
   21.8431    1.5827
   22.0321    1.5842
   22.0481    1.5855
   22.1567    1.5892
   22.2832    1.5924
   22.2899    1.5941
   22.3877    1.5954
   22.4048    1.5982
   22.5159    1.6024
   22.5959    1.6054
   22.6072    1.6064
   22.7278    1.6077
   22.8623    1.6088
   22.8772    1.6100
   23.0053    1.6123
   23.0085    1.6134
   23.1413    1.6147
   23.1553    1.6174
   23.2644    1.6195
   23.2817    1.6203
   23.4546    1.6230
   23.5151    1.6251
   23.6396    1.6278
   23.6497    1.6300
   23.7598    1.6327
   23.7773    1.6352
   23.8945    1.6385
   23.9175    1.6412
   24.0418    1.6457
   24.1559    1.6506
   24.1591    1.6535
   24.2854    1.6560
   24.3037    1.6606
   24.4436    1.6644
   24.5689    1.6668
   24.6448    1.6695
   24.7403    1.6732
   24.7434    1.6756
   24.8676    1.6793
   24.8871    1.6830
   25.0201    1.6901
   25.1580    1.6942
   25.1609    1.6965
   25.2857    1.7021
   25.2890    1.7059
   25.4153    1.7090
   25.4291    1.7117
   25.5488    1.7142
   25.5563    1.7160
   25.6704    1.7191
   25.6824    1.7218
   25.8072    1.7265
   25.9165    1.7304
   25.9354    1.7331
   26.0444    1.7373
   26.1926    1.7437
   26.2060    1.7486
   26.3314    1.7522
   26.3459    1.7554
   26.4529    1.7589
   26.4554    1.7622
   26.5813    1.7658
   26.5848    1.7692
   26.7027    1.7726
   26.7226    1.7751
   26.8449    1.7798
   26.9592    1.7852
   26.9624    1.7884
   27.0999    1.7927
   27.1033    1.7960
   27.2376    1.7993
   27.2439    1.8018
   27.3946    1.8077
   27.5617    1.8173
   27.6961    1.8234
   27.7739    1.8277
   27.7766    1.8311
   27.8968    1.8350
   28.0230    1.8379
   28.0394    1.8405
   28.1461    1.8450
   28.1500    1.8529
   28.3103    1.8600
   28.4537    1.8637
   28.4662    1.8663
   28.5794    1.8708
   28.6542    1.8772
   28.8058    1.8820
   28.8091    1.8833
   28.9148    1.8860
   28.9288    1.8899
   29.0737    1.8966
   29.2221    1.9027
   29.2254    1.9051
   29.3800    1.9088
   29.3831    1.9113
   29.5233    1.9152
   29.5270    1.9207
   29.6898    1.9240
   29.8165    1.9280
   29.9414    1.9338
   29.9536    1.9371
   30.0682    1.9401
   30.1446    1.9450
   30.2119    1.9501
   30.3914    1.9520
   30.5259    1.9553
   30.5321    1.9564
   30.6733    1.9593
   30.8147    1.9629
   30.9806    1.9669
   31.0535    1.9679
   31.0676    1.9704
   31.2055    1.9731
   31.2086    1.9751
   31.3596    1.9784
   31.3791    1.9800
   31.5011    1.9833
   31.5037    1.9855
   31.6591    1.9902
   31.6650    1.9919
   31.7716    1.9935
   31.7772    1.9958
   31.8925    1.9996
   32.0118    2.0048
   32.0274    2.0084
   32.1643    2.0133
   32.3400    2.0210
   32.4452    2.0243
   32.4483    2.0267
   32.5730    2.0291
   32.5868    2.0303
   32.6347    2.0321
   32.8182    2.0342
   32.8341    2.0356
   32.9421    2.0376
   32.9445    2.0397
   33.0931    2.0417
   33.1075    2.0441
   33.2164    2.0488
   33.3543    2.0514
   33.3641    2.0530
   33.4817    2.0581
   33.6390    2.0618
   33.6529    2.0644
   33.7812    2.0687
   33.8887    2.0726
   33.9942    2.0767
   33.9989    2.0807
   34.1907    2.0820
   34.2054    2.0827
   34.3141    2.0844
   34.3389    2.0865
   34.4662    2.0886
   34.4754    2.0885
   34.6026    2.0893
   34.6055    2.0897
   34.7268    2.0913
   34.7329    2.0954
   34.9053    2.0967
   34.9224    2.0981
   35.0602    2.1006
   35.1753    2.1026
   35.1795    2.1039
   35.3195    2.1041
   35.3223    2.1043
   35.4702    2.1047
   35.6090    2.1059
   35.7357    2.1067
   35.7453    2.1058
   35.9096    2.1061
   35.9692    2.1063
   35.9727    2.1064
   36.0791    2.1067
   36.0852    2.1070
   36.2166    2.1082
   36.2242    2.1095
   36.3414    2.1117
   36.3472    2.1113
   36.4573    2.1095
   36.4599    2.1090
   36.5919    2.1092
   36.6058    2.1103
   36.7320    2.1105
   36.7446    2.1100
   36.8557    2.1101
   36.8711    2.1110
   36.9744    2.1119
   36.9799    2.1127
   37.0887    2.1129
   37.1026    2.1131
   37.2515    2.1146
   37.2546    2.1147
   37.3648    2.1141
   37.3788    2.1135
   37.4813    2.1129
   37.4909    2.1130
   37.6341    2.1136
   37.7597    2.1127
   37.8507    2.1109
   37.9619    2.1117
   37.9671    2.1134
   38.1165    2.1136
   38.2234    2.1148
   38.2290    2.1165
   38.3638    2.1161
   38.4740    2.1146
   38.5016    2.1151
   38.5964    2.1163
   38.6138    2.1168
   38.7328    2.1172
   38.7521    2.1175
   38.8707    2.1169
   38.9453    2.1164
   38.9680    2.1160
   39.0906    2.1146
   39.2313    2.1137
   39.3532    2.1137
   39.3585    2.1134
   39.4708    2.1113
   39.5802    2.1092
   39.5861    2.1078
   39.7271    2.1053
   39.8748    2.1040
   39.8774    2.1039
   40.0017    2.1022
   40.1093    2.1002
   40.2383    2.0985
   40.2485    2.0976
   40.3646    2.0953
   40.5070    2.0926
   40.5094    2.0912
   40.6439    2.0878
   40.7504    2.0863
   40.7589    2.0845
   40.8876    2.0813
   40.8907    2.0794
   40.9907    2.0768
   40.9975    2.0749
   41.1420    2.0727
   41.2430    2.0709
   41.2522    2.0700
   41.3778    2.0678
   41.4972    2.0644
   41.5128    2.0625
   41.6104    2.0580
   41.7611    2.0521
   41.7824    2.0507
   41.8720    2.0479
   42.0139    2.0432
   42.1073    2.0391
   42.1772    2.0347
   42.3193    2.0283
   42.4419    2.0242
   42.4454    2.0219
   42.5886    2.0180
   42.5907    2.0161
   42.6964    2.0126
   42.6997    2.0096
   42.8305    2.0034
   42.8335    1.9997
   42.9395    1.9955
   42.9417    1.9930
   43.0892    1.9868
   43.0931    1.9831
   43.2172    1.9760
   43.3544    1.9665
   43.5092    1.9577
   43.6160    1.9515
   43.6184    1.9467
   43.7556    1.9416
   43.7595    1.9379
   43.8587    1.9313
   43.8724    1.9218
   44.0107    1.9104
   44.1327    1.8999
   44.1476    1.8944
   44.2813    1.8851
   44.2889    1.8786
   44.4324    1.8654
   44.5505    1.8541
   44.5535    1.8481
   44.6763    1.8368
   44.6794    1.8308
   44.7990    1.8195
   44.8031    1.8123
   44.9386    1.7963
   45.0435    1.7847
   45.0502    1.7723
   45.2000    1.7562
   45.3459    1.7335
   45.4690    1.7105
   45.6099    1.6883
   45.6129    1.6789
   45.7358    1.6628
   45.7404    1.6498
   45.8679    1.6297
   45.9405    1.6085
   46.0770    1.5827
   46.0938    1.5698
   46.2093    1.5442
   46.3095    1.5202
   46.3184    1.5034
   46.4513    1.4753
   46.5676    1.4447
   46.5729    1.4184
   46.7102    1.3959
   46.7133    1.3783
   46.8171    1.3388
   46.9589    1.2808
   47.0653    1.2244
   47.2019    1.1685
   47.2102    1.1326
   47.3343    1.0547
   47.4688    0.9134
   47.5903    0.7528
   47.6556    0.6035
   47.8267    0.2887
   47.9400    0.0409
   47.9532    0.0297
   48.0868    0.0215
   48.2089    0.0187
   48.2134    0.0179
   48.3334    0.0166
   48.3558    0.0156
   48.4528    0.0145
   48.4551    0.0143
   48.5762    0.0143
   48.6810    0.0137
   48.7858    0.0123
   48.9237    0.0115
   48.9382    0.0117
   49.0271    0.0113
   49.0460    0.0100
   49.1806    0.0077
   49.3199    0.0057
   49.4670    0.0041
   49.5772    0.0038
   49.5911    0.0044
   49.7079    0.0042
   49.7244    0.0028
   49.8581    0.0024
   49.8770    0.0028
   50.0053    0.0045
   50.1352    0.0066
   50.2590    0.0070
   50.3712    0.0059
   50.4987    0.0043
   50.5176    0.0033
   50.6230    0.0030
   50.7441    0.0031
   50.8661    0.0025
   50.9976    0.0016
   51.0010    0.0015
   51.1067    0.0030
   51.1227    0.0037
   51.2452    0.0035
   51.2472    0.0040
   51.3580    0.0038
   51.3636    0.0029
   51.5056    0.0025
   51.6046    0.0021
   51.7499    0.0011
   51.7548    0.0005
   51.8625   -0.0005
   51.9368   -0.0012
   52.0731   -0.0007
   52.0787   -0.0010
   52.2261   -0.0020
   52.3352   -0.0019
   52.3467   -0.0014
   52.4480   -0.0007
   52.5585   -0.0005
   52.6730   -0.0003
   52.6746    0.0000
   52.7846   -0.0003
   52.8006   -0.0016
   52.9285   -0.0016
   53.0515   -0.0018
   53.0553   -0.0027
   53.1735   -0.0033
   53.1849   -0.0030
   53.2989   -0.0035
   53.3414   -0.0041
   53.4529   -0.0037
   53.4666   -0.0033
   53.6137   -0.0032
   53.7383   -0.0042
   53.7527   -0.0044
   53.8733   -0.0038
   53.8855   -0.0032
   53.9995   -0.0025
   54.0131   -0.0027
   54.1444   -0.0030
   54.1475   -0.0016
   54.2954    0.0011
   54.4622    0.0027
   54.5707    0.0024
   54.5732    0.0012
   54.7139   -0.0001
   54.7182   -0.0003
   54.8524    0.0006
   54.9114    0.0012
   54.9140    0.0017
   55.0456    0.0024
   55.0491    0.0028
   55.1535    0.0030
   55.2706    0.0008
   55.3896   -0.0013
   55.4950   -0.0011
   55.4994   -0.0015
   55.6245   -0.0020
   55.7388   -0.0012
   55.7425   -0.0007
   55.8884   -0.0011
   55.8910   -0.0019
   56.0155   -0.0022
   56.0243   -0.0017
   56.1289   -0.0019
   56.1356   -0.0021
   56.2444   -0.0023
   56.2564   -0.0016
   56.3831   -0.0002
   56.4023    0.0003
   56.5212   -0.0000
   56.5340   -0.0012
   56.6550   -0.0024
   56.6588   -0.0019
   56.7981   -0.0001
   56.8196   -0.0011
   56.9151   -0.0021
   56.9194   -0.0011
   57.0398    0.0006
   57.1613    0.0009
   57.1741    0.0014
   57.3088    0.0011
   57.3754    0.0004
   57.4817   -0.0004
   57.4864   -0.0007
   57.6273    0.0001
   57.6296    0.0005
   57.7419    0.0014
   57.8538    0.0022
   57.8684    0.0029
