# Supplementary material for: Tuning magnetoelectricity in a mixed-anisotropy antiferromagnet
Source: Nat Commun. 2023 Jun 9;14:3408. doi: 10.1038/s41467-023-39128-7 (PMC10256750; doi:10.1038/s41467-023-39128-7)
Supplement: Supplementary file 3 — Source Data [file 41467_2023_39128_MOESM3_ESM.zip › source_data/Fig3d_polarization_LiNiFePO4_Ea_Hb.dat]

T [K]     P [uC/m^2]
    2.5059   74.6773
    2.5058   74.7008
    2.5056   74.7347
    2.5191   74.7623
    2.5584   74.7965
    2.5637   74.8432
    2.8258   74.8631
    2.8314   74.9532
    3.0372   75.0285
    3.0439   75.0914
    3.2456   75.1453
    3.3537   75.1815
    3.3824   75.2250
    3.5036   75.2451
    3.5418   75.3044
    3.6934   75.3329
    3.8113   75.3598
    3.8368   75.3766
    3.9558   75.3956
    3.9785   75.3901
    4.1051   75.3976
    4.1872   75.4181
    4.2907   75.4254
    4.3087   75.4263
    4.4326   75.4275
    4.5285   75.4412
    4.5371   75.4335
    4.6998   75.4306
    4.7061   75.4338
    4.8345   75.4515
    4.8498   75.4548
    4.9727   75.4370
    5.0012   75.4414
    5.0869   75.4010
    5.1066   75.4164
    5.2392   75.3933
    5.2531   75.3704
    5.3606   75.3694
    5.3788   75.3690
    5.4926   75.3614
    5.5077   75.3753
    5.6066   75.3408
    5.6215   75.3359
    5.7619   75.3216
    5.8472   75.3301
    5.8662   75.3364
    5.9831   75.3109
    5.9973   75.3021
    6.1098   75.2965
    6.1991   75.2690
    6.2192   75.2555
    6.3247   75.2517
    6.3424   75.2468
    6.4611   75.2341
    6.5445   75.2103
    6.5599   75.2154
    6.6706   75.1579
    6.7016   75.1367
    6.8235   75.0712
    6.8420   75.0496
    6.9563   75.0068
    6.9794   75.0080
    7.0824   75.0045
    7.1104   74.9869
    7.2311   74.9720
    7.2450   74.9732
    7.3934   74.9527
    7.3986   74.9434
    7.5338   74.9127
    7.6297   74.8877
    7.7083   74.8831
    7.8013   74.8510
    7.8226   74.8356
    7.9370   74.8015
    7.9584   74.7671
    8.0761   74.7045
    8.0872   74.6915
    8.2100   74.6422
    8.2309   74.6025
    8.3455   74.5849
    8.3682   74.5485
    8.4916   74.4778
    8.5108   74.4385
    8.6579   74.3840
    8.7324   74.3380
    8.7573   74.2991
    8.8533   74.2245
    8.8753   74.1722
    8.9968   74.1299
    9.0173   74.0751
    9.1135   74.0343
    9.1340   73.9790
    9.2524   73.9106
    9.2607   73.8675
    9.3809   73.8247
    9.4972   73.7636
    9.5196   73.7143
    9.6331   73.6700
    9.7156   73.6296
    9.7324   73.5891
    9.8526   73.5299
    9.8758   73.5019
    9.9939   73.4458
    9.9969   73.4068
   10.1054   73.3390
   10.1136   73.2819
   10.2397   73.2180
   10.2349   73.1578
   10.3545   73.1112
   10.4307   73.0825
   10.4554   73.0486
   10.5731   72.9841
   10.6032   72.9414
   10.7031   72.9021
   10.7167   72.8466
   10.8425   72.8161
   10.8595   72.7642
   10.9682   72.6957
   10.9888   72.6605
   11.1132   72.6145
   11.1314   72.5886
   11.2281   72.5353
   11.2571   72.4884
   11.3710   72.4313
   11.3971   72.3672
   11.5048   72.3215
   11.5212   72.2777
   11.6681   72.2423
   11.6676   72.2034
   11.7715   72.1567
   11.7988   72.1030
   11.9004   72.0181
   11.9337   71.9783
   12.0519   71.9707
   12.0755   71.9176
   12.2007   71.8570
   12.2288   71.8179
   12.3445   71.7938
   12.3720   71.7749
   12.4642   71.7319
   12.4834   71.6919
   12.5856   71.6442
   12.6098   71.6183
   12.7285   71.5636
   12.7289   71.5263
   12.8439   71.4524
   12.8480   71.3783
   12.9749   71.3249
   13.0928   71.2613
   13.1836   71.2058
   13.2780   71.1342
   13.2783   71.0562
   13.3823   70.9164
   13.4194   70.8326
   13.5049   70.7418
   13.5405   70.6624
   13.6314   70.5588
   13.6690   70.4425
   13.7548   70.3494
   13.7784   70.2723
   13.8828   70.1599
   13.9080   70.0159
   14.0309   69.8989
   14.0387   69.7665
   14.1537   69.6312
   14.1649   69.5214
   14.2774   69.3785
   14.2910   69.2521
   14.3972   69.1397
   14.4243   69.0080
   14.5159   68.8786
   14.5347   68.7668
   14.6648   68.6076
   14.6668   68.4512
   14.7981   68.2829
   14.7893   68.1438
   14.9080   67.9888
   14.9839   67.8134
   15.0759   67.6640
   15.1168   67.5112
   15.2174   67.3367
   15.2454   67.1575
   15.3599   66.9621
   15.4196   66.7822
   15.4582   66.6103
   15.5641   66.4048
   15.5803   66.2148
   15.7014   66.0122
   15.6900   65.8252
   15.8395   65.6226
   15.9171   65.4347
   16.3231   65.2490
   16.3518   65.0230
   16.4507   64.7629
   16.5313   64.5412
   16.5498   64.3053
   16.6505   64.0640
   16.6709   63.8541
   16.7940   63.5880
   16.8093   63.3359
   16.9129   63.0760
   17.0384   62.8269
   17.1131   62.5443
   17.1375   62.2609
   17.2398   61.9551
   17.2590   61.6667
   17.3547   61.3891
   17.4484   61.0855
   17.4735   60.7877
   17.6233   60.4789
   17.6418   60.1823
   17.7408   59.8779
   17.7623   59.5664
   17.9063   59.2856
   18.0083   58.9436
   18.0351   58.6171
   18.1490   58.2592
   18.2364   57.8992
   18.2494   57.5467
   18.3782   57.1896
   18.4025   56.8273
   18.4992   56.4471
   18.5987   56.0568
   18.5993   55.6782
   18.7454   55.2927
   18.7421   54.9190
   18.8844   54.5453
   18.9610   54.1432
   19.0723   53.7061
   19.0883   53.2931
   19.1859   52.8686
   19.2943   52.4323
   19.3044   51.9500
   19.4130   51.4676
   19.4236   50.9995
   19.5414   50.5324
   19.6391   50.0324
   19.7086   49.5238
   19.7353   48.9765
   19.8785   48.4490
   19.8958   47.8735
   20.0228   47.2802
   20.1469   46.6731
   20.1696   46.3421
   20.2910   46.1903
   20.3054   46.0757
   20.4103   45.9295
   20.5011   45.7289
   20.6103   45.4897
   20.6244   45.1913
   20.7379   44.8986
   20.8375   44.5750
   20.9292   44.2501
   20.9574   43.9140
   21.0980   43.5708
   21.0978   43.1889
   21.2441   42.7958
   21.2411   42.3690
   21.3623   41.9596
   21.4592   41.5491
   21.5593   41.0970
   21.6599   40.6633
   21.6896   40.1697
   21.7910   39.7023
   21.9102   39.2211
   22.0186   38.6942
   22.0406   38.1565
   22.1659   37.6078
   22.2335   37.0376
   22.3349   36.4427
   22.4289   35.8308
   22.4219   35.1621
   22.5736   34.4996
   22.5796   33.8270
   22.7075   33.0958
   22.7179   32.3291
   22.8225   31.5321
   22.8338   30.6584
   22.9602   29.7287
   23.0585   28.6993
   23.0815   27.3786
   23.2251   25.7413
   23.3032   23.1638
   23.3901   19.7286
   23.4108   14.7434
   23.5448    9.5358
   23.6353    5.7414
   23.7010    3.6485
   23.7317    2.4161
   23.8723    1.5949
   23.8709    1.0357
   24.0088    0.6100
   24.1176    0.3131
   24.1133    0.1205
   24.2636   -0.0407
   24.2637   -0.1664
   24.3801   -0.2696
   24.4113   -0.3547
   24.5074   -0.4169
   24.6082   -0.4467
   24.6963   -0.4750
   24.7106   -0.5185
   24.8486   -0.5200
   24.8721   -0.5278
   24.9710   -0.5138
   25.0592   -0.4927
   25.0874   -0.4526
   25.2011   -0.4105
   25.2179   -0.3726
   25.3502   -0.3535
   25.4252   -0.3301
   25.5150   -0.2944
   25.5411   -0.2865
   25.6766   -0.2623
   25.7609   -0.2400
   25.8587   -0.2113
   25.9333   -0.1915
   25.9471   -0.1749
   26.0962   -0.1591
   26.1133   -0.1360
   26.2123   -0.1430
   26.3029   -0.1081
   26.4054   -0.0802
   26.4935   -0.0571
   26.5924   -0.0186
   26.7129   -0.0174
   26.7244   -0.0242
   26.8269   -0.0279
   26.8367   -0.0161
   26.9926   -0.0144
   27.0181   -0.0090
   27.1349   -0.0166
   27.2323   -0.0021
   27.3203   -0.0002
   27.3213   -0.0101
   27.4627   -0.0098
   27.5568   -0.0066
   27.5845    0.0155
   27.7080    0.0236
   27.7009    0.0271
   27.8340    0.0243
   27.9176    0.0151
   27.9452    0.0158
   28.0642    0.0109
   28.0867   -0.0055
   28.2312   -0.0181
   28.2385   -0.0005
   28.3699    0.0023
   28.4616    0.0091
   28.4714    0.0165
   28.5898    0.0199
   28.5768    0.0081
   28.7162    0.0179
   28.8012    0.0171
   28.8262    0.0391
   28.9604    0.0331
   28.9579    0.0611
   29.0905    0.0619
   29.1198    0.0615
   29.2165    0.0628
   29.2354    0.0787
   29.3885    0.0733
   29.4975    0.0803
   29.5856    0.0603
   29.6991    0.0560
   29.8071    0.0685
   29.8734    0.0814
   29.9441    0.0059
   30.0633   -0.0183
   30.0845   -0.0310
   30.1969   -0.0451
   30.2094   -0.0526
   30.3291   -0.0619
   30.4287   -0.0911
   30.4553   -0.0900
   30.5481   -0.0973
   30.6473   -0.0901
   30.6542   -0.1017
   30.7651   -0.1166
   30.7723   -0.1275
   30.9118   -0.1472
   30.9987   -0.1620
   31.0963   -0.1658
   31.2242   -0.1709
   31.2927   -0.1644
   31.3078   -0.1635
   31.4327   -0.1599
   31.5219   -0.1718
   31.6348   -0.1788
   31.6224   -0.1764
   31.7487   -0.1832
   31.8132   -0.1818
   31.9211   -0.1796
   32.0079   -0.1800
   32.0931   -0.1805
   32.2127   -0.1998
   32.2040   -0.1976
   32.3251   -0.2374
   32.3340   -0.2311
   32.4886   -0.2379
   32.5620   -0.2231
   32.6667   -0.2404
   32.6810   -0.2376
   32.8048   -0.2541
   32.8320   -0.2696
   32.9130   -0.2782
   32.9545   -0.2667
   33.0567   -0.2892
   33.0764   -0.2960
   33.1988   -0.3035
   33.3075   -0.2648
   33.3319   -0.2758
   33.4152   -0.2748
   33.4504   -0.2954
   33.5450   -0.2961
   33.6511   -0.3008
   33.7386   -0.3048
   33.7371   -0.3006
   33.8923   -0.3073
   33.8899   -0.3128
   34.0131   -0.3271
   34.0894   -0.3205
   34.1809   -0.3344
   34.2091   -0.3389
   34.2882   -0.3419
   34.3988   -0.3278
   34.5247   -0.3371
   34.5855   -0.3171
   34.7151   -0.3186
   34.7126   -0.2993
   34.8398   -0.3047
   34.9216   -0.3013
   35.0160   -0.3018
   35.1086   -0.3067
   35.1168   -0.3130
   35.2430   -0.2996
   35.3758   -0.2793
   35.3771   -0.2794
   35.4939   -0.2496
   35.5033   -0.2243
   35.5815   -0.2237
   35.6017   -0.2126
   35.7374   -0.2143
   35.8159   -0.2181
   35.9311   -0.2028
   35.9292   -0.1974
   36.0317   -0.1880
   36.1452   -0.1734
   36.1337   -0.1719
   36.2598   -0.1496
   36.2644   -0.1545
   36.4064   -0.1490
   36.3998   -0.1343
   36.5258   -0.1083
   36.5037   -0.1367
   36.6444   -0.1165
   36.7579   -0.1124
   36.8540   -0.0803
   36.9250   -0.0797
   36.9991   -0.0775
   37.1211   -0.0667
   37.1424   -0.0791
   37.2402   -0.0658
   37.2496   -0.0647
   37.4006   -0.0354
   37.4648   -0.0224
   37.5466   -0.0411
   37.5875   -0.0408
   37.7041   -0.0389
   37.7030   -0.0220
   37.8209   -0.0154
   37.9294    0.0137
   37.9255    0.0051
   38.0871   -0.0292
   38.1458   -0.0230
   38.2814   -0.0237
   38.3296   -0.0193
   38.3700   -0.0221
   38.4560   -0.0270
   38.5600   -0.0252
   38.5503   -0.0112
   38.6763   -0.0116
   38.7227   -0.0059
   38.8324   -0.0064
   38.9079    0.0071
   38.9177   -0.0144
   39.0546   -0.0071
   39.0739         0
