# Supplementary material for: Tuning magnetoelectricity in a mixed-anisotropy antiferromagnet
Source: Nat Commun. 2023 Jun 9;14:3408. doi: 10.1038/s41467-023-39128-7 (PMC10256750; doi:10.1038/s41467-023-39128-7)
Supplement: Supplementary file 3 — Source Data [file 41467_2023_39128_MOESM3_ESM.zip › source_data/Fig3d_polarization_LiNiFePO4_Ea_Hc.dat]

T [K]     P [uC/m^2]
    2.5084    3.7193
    2.5076    3.6672
    2.5145    3.6332
    2.5414    3.5819
    2.5501    3.5382
    2.7661    3.5039
    2.7908    3.5032
    2.9139    3.5417
    3.0315    3.5599
    3.0545    3.5838
    3.2342    3.5815
    3.3335    3.5868
    3.3601    3.6151
    3.4953    3.6257
    3.5152    3.6052
    3.6435    3.6045
    3.6722    3.6147
    3.7815    3.6200
    3.9063    3.6217
    3.9262    3.5949
    4.0632    3.6522
    4.0772    3.6429
    4.1916    3.6703
    4.3041    3.6520
    4.4106    3.6382
    4.5163    3.6416
    4.5377    3.6354
    4.6919    3.6178
    4.6997    3.6068
    4.8440    3.5923
    4.8645    3.5659
    4.9806    3.5454
    4.9840    3.5628
    5.1248    3.5299
    5.1401    3.5095
    5.2842    3.4987
    5.2884    3.4715
    5.4215    3.4666
    5.4333    3.4707
    5.5669    3.4715
    5.5812    3.4456
    5.6875    3.4128
    5.7678    3.4153
    5.8595    3.3719
    5.8737    3.3654
    6.0136    3.3444
    6.0913    3.3261
    6.1893    3.3115
    6.2107    3.3311
    6.3296    3.3336
    6.3439    3.3663
    6.4758    3.3901
    6.4861    3.4130
    6.6291    3.4251
    6.6397    3.4552
    6.7855    3.4671
    6.7953    3.4829
    6.9332    3.5039
    7.0327    3.5006
    7.0480    3.5373
    7.1816    3.5727
    7.1908    3.5957
    7.3053    3.6019
    7.3305    3.6259
    7.4360    3.6472
    7.4797    3.6916
    7.5880    3.7207
    7.6770    3.7315
    7.6915    3.7666
    7.7877    3.7681
    7.8785    3.8014
    7.8988    3.8312
    8.0148    3.8438
    8.1447    3.8250
    8.1537    3.8276
    8.2790    3.8269
    8.3035    3.8013
    8.4151    3.7863
    8.4343    3.7782
    8.5539    3.7775
    8.6517    3.7614
    8.6612    3.7915
    8.7573    3.7756
    8.7757    3.7946
    8.9021    3.7871
    8.9245    3.7955
    9.0510    3.7940
    9.0708    3.7617
    9.1802    3.7263
    9.1981    3.6714
    9.3409    3.6614
    9.3527    3.6382
    9.4716    3.6328
    9.5693    3.6172
    9.6558    3.6021
    9.6641    3.5722
    9.8061    3.5507
    9.8993    3.5136
   10.0025    3.4719
   10.1272    3.4420
   10.1230    3.4253
   10.2717    3.3916
   10.3492    3.3619
   10.4506    3.3279
   10.5488    3.2885
   10.6376    3.2752
   10.7277    3.2756
   10.8188    3.2505
   10.9172    3.2352
   10.9327    3.2178
   11.0495    3.2388
   11.1473    3.2270
   11.2437    3.2248
   11.2601    3.2039
   11.3696    3.1912
   11.3931    3.1603
   11.5243    3.1373
   11.5365    3.1153
   11.6942    3.1274
   11.7972    3.1468
   11.7888    3.1290
   11.9131    3.1153
   11.9335    3.1296
   12.0605    3.1401
   12.0943    3.1279
   12.1946    3.1119
   12.2840    3.1161
   12.2980    3.1557
   12.4674    3.1802
   12.5448    3.1854
   12.5473    3.1816
   12.6588    3.2030
   12.7724    3.2370
   12.7609    3.2787
   12.8759    3.2984
   12.9765    3.3292
   13.0093    3.3514
   13.1222    3.3703
   13.1267    3.3985
   13.2627    3.4312
   13.2501    3.4518
   13.3901    3.4604
   13.3976    3.5024
   13.5310    3.5247
   13.5546    3.5429
   13.6525    3.5700
   13.6799    3.6148
   13.7732    3.6570
   13.8093    3.7078
   13.8969    3.7529
   13.9313    3.8031
   14.0255    3.8226
   14.1139    3.8660
   14.1294    3.9230
   14.2245    3.9415
   14.2639    3.9650
   14.3610    3.9678
   14.3554    4.0042
   14.4899    4.0317
   14.4877    4.0527
   14.6117    4.0744
   14.6341    4.0628
   14.7265    4.0584
   14.7668    4.1071
   14.8482    4.1404
   14.9602    4.1664
   15.0094    4.1854
   15.0869    4.2079
   15.1059    4.2369
   15.2127    4.2513
   15.2392    4.2756
   15.3705    4.2850
   15.3787    4.3390
   15.4587    4.3324
   15.4869    4.3474
   15.5940    4.3562
   15.6077    4.3770
   15.7316    4.4161
   15.8799    4.4363
   15.9398    4.4516
   15.9775    4.4733
   16.3930    4.4863
   16.4229    4.5007
   16.5227    4.5088
   16.5481    4.5206
   16.6464    4.5238
   16.6726    4.5238
   16.7735    4.5273
   16.8003    4.5309
   16.9015    4.5212
   16.9261    4.5408
   17.0334    4.5476
   17.1421    4.5324
   17.1670    4.5479
   17.2807    4.5473
   17.2932    4.5407
   17.4159    4.5643
   17.4333    4.5758
   17.5401    4.5679
   17.5546    4.5730
   17.6550    4.5745
   17.6809    4.5887
   17.7877    4.5851
   17.8017    4.5715
   17.9155    4.5813
   17.9275    4.5967
   18.0660    4.5901
   18.0764    4.5973
   18.1929    4.5646
   18.2010    4.5759
   18.3031    4.5814
   18.3242    4.5578
   18.4327    4.5395
   18.4504    4.5145
   18.5764    4.4871
   18.5803    4.5114
   18.6982    4.4723
   18.7263    4.4508
   18.8287    4.4101
   18.9292    4.4081
   18.9513    4.3996
   19.1009    4.3696
   19.1020    4.3511
   19.2225    4.3166
   19.2311    4.2935
   19.3555    4.2580
   19.3589    4.2279
   19.4779    4.1858
   19.4990    4.1589
   19.6161    4.1085
   19.7021    4.0672
   19.7215    4.0338
   19.8453    3.9738
   19.8530    3.9134
   19.9650    3.8381
   20.0612    3.8304
   20.0710    3.8602
   20.1912    3.8785
   20.2102    3.9239
   20.3079    3.9588
   20.3352    3.9901
   20.4546    4.0357
   20.4590    4.0865
   20.5742    4.1361
   20.5865    4.1722
   20.7031    4.2075
   20.7874    4.2229
   20.7917    4.2366
   20.9177    4.2199
   20.9445    4.2051
   21.0415    4.1992
   21.1420    4.1954
   21.1576    4.1613
   21.2512    4.1558
   21.2617    4.1390
   21.4133    4.1132
   21.4813    4.1002
   21.5128    4.0877
   21.6212    4.0884
   21.6448    4.0344
   21.7410    4.0054
   21.7705    3.9838
   21.8721    3.9623
   21.8907    3.9164
   21.9960    3.8908
   22.0082    3.8648
   22.1143    3.8270
   22.1171    3.7641
   22.2347    3.7283
   22.2367    3.6960
   22.3621    3.6811
   22.3705    3.6571
   22.5106    3.6301
   22.5119    3.5921
   22.6376    3.5731
   22.6431    3.5386
   22.7581    3.5405
   22.7737    3.4885
   22.8903    3.4691
   22.9771    3.4376
   22.9770    3.3726
   23.0774    3.3251
   23.1810    3.2735
   23.1818    3.2324
   23.3236    3.1729
   23.4092    3.1028
   23.4298    3.0379
   23.5319    2.9699
   23.5560    2.9007
   23.6847    2.8148
   23.7045    2.7162
   23.8343    2.5966
   23.8303    2.4608
   23.9784    2.3313
   23.9768    2.1453
   24.1247    1.9494
   24.1353    1.6622
   24.2563    1.2670
   24.3328    0.7844
   24.4532    0.3043
   24.4489    0.2020
   24.5955    0.2206
   24.6741    0.2369
   24.7712    0.2222
   24.7994    0.2327
   24.9190    0.2477
   24.9972    0.2451
   25.0054    0.2641
   25.1228    0.2568
   25.2160    0.2525
   25.3178    0.2329
   25.3270    0.2250
   25.4658    0.2392
   25.4598    0.2534
   25.5885    0.2610
   25.6761    0.2316
   25.7590    0.2072
   25.7853    0.2053
   25.8891    0.2142
   25.9804    0.2064
   26.0759    0.1874
   26.1731    0.1663
   26.2494    0.1459
   26.3776    0.1167
   26.3667    0.1066
   26.4933    0.0719
   26.5025    0.0784
   26.6409    0.0522
   26.6361    0.0512
   26.7579    0.0352
   26.7939    0.0337
   26.9443    0.0159
   26.9420    0.0104
   27.0569    0.0135
   27.1265    0.0179
   27.2407   -0.0093
   27.2654   -0.0088
   27.3445   -0.0052
   27.4457   -0.0149
   27.5485   -0.0156
   27.5711   -0.0249
   27.6970   -0.0332
   27.7970   -0.0028
   27.8156   -0.0102
   27.9440    0.0108
   27.9507    0.0023
   28.0519    0.0167
   28.1408    0.0104
   28.2434    0.0172
   28.3299    0.0125
   28.4152   -0.0031
   28.5220   -0.0194
   28.6068    0.0013
   28.6837    0.0038
   28.7801   -0.0036
   28.8831   -0.0177
   28.9186   -0.0233
   29.0298   -0.0327
   29.0495   -0.0444
   29.1673   -0.0380
   29.2426   -0.0600
   29.3481   -0.0691
   29.3839   -0.0709
   29.4854   -0.0638
   29.5114   -0.0778
   29.6304   -0.0762
   29.6541   -0.0973
   29.7538   -0.0913
   29.8459   -0.0988
   29.8460   -0.1136
   29.9824   -0.1114
   29.9868   -0.1178
   30.1275   -0.1466
   30.2117   -0.1699
   30.3002   -0.2100
   30.4035   -0.2247
   30.4730   -0.2201
   30.5027   -0.2334
   30.6112   -0.2360
   30.5975   -0.2405
   30.7489   -0.2655
   30.8334   -0.2784
   30.8658   -0.3050
   30.9824   -0.3174
   31.0154   -0.3066
   31.1475   -0.3034
   31.1681   -0.3271
   31.2559   -0.3595
   31.3449   -0.3643
   31.4506   -0.3733
   31.5543   -0.3863
   31.5418   -0.4093
   31.6757   -0.4100
   31.6742   -0.4343
   31.8050   -0.4538
   31.7997   -0.4380
   31.9565   -0.4101
   31.9783   -0.4011
   32.0752   -0.4033
   32.1760   -0.4045
   32.2748   -0.4381
   32.3651   -0.4411
   32.4313   -0.4380
   32.5600   -0.4387
   32.5465   -0.4588
   32.6902   -0.4624
   32.6798   -0.4889
   32.8282   -0.5135
   32.8851   -0.5347
   32.9047   -0.5512
   33.0454   -0.5447
   33.0291   -0.5232
   33.1972   -0.5127
   33.1892   -0.5084
   33.3273   -0.5039
   33.3401   -0.5092
   33.4462   -0.4958
   33.5323   -0.5180
   33.6419   -0.5389
   33.6776   -0.5443
   33.7691   -0.5363
   33.7858   -0.5208
   33.9144   -0.5154
   33.9969   -0.5281
   34.0044   -0.5477
   34.1456   -0.5496
   34.2363   -0.5627
   34.3095   -0.5725
   34.4037   -0.5540
   34.4856   -0.5412
   34.6034   -0.5234
   34.6762   -0.5241
   34.7563   -0.5071
   34.7732   -0.4957
   34.9123   -0.4928
   35.0027   -0.4584
   35.0651   -0.4180
   35.1760   -0.3822
   35.2097   -0.3221
   35.3318   -0.3035
   35.4187   -0.2938
   35.4947   -0.2666
   35.6161   -0.2188
   35.6273   -0.2119
   35.7303   -0.1847
   35.7835   -0.1762
   35.8520   -0.1391
   35.9782   -0.0849
   36.0677   -0.0534
   36.1371   -0.0514
   36.1547   -0.0280
   36.2799   -0.0224
   36.3694   -0.0264
   36.4519   -0.0087
   36.5494    0.0352
   36.5903    0.0423
   36.6595    0.0746
   36.7635    0.0975
   36.8439    0.0996
   36.8710    0.1073
   36.9491    0.1290
   36.9809    0.1596
   37.1265    0.1785
   37.1590    0.1720
   37.2819    0.1768
   37.3924    0.1675
   37.3771    0.1614
   37.4991    0.1557
   37.5498    0.1550
   37.6207    0.1428
   37.6851    0.1269
   37.7909    0.1244
   37.8793    0.1339
   37.9575    0.1416
   38.0347    0.1102
   38.0703    0.1211
   38.2015    0.0956
   38.1973    0.0953
   38.3315    0.0759
   38.3640    0.0752
   38.5024    0.0652
   38.5910    0.0393
   38.6734    0.0422
   38.6658    0.0436
   38.7932    0.0500
   38.7763    0.0459
   38.9475    0.0297
   38.9258    0.0104
   39.0236         0
