# Supplementary material for: Tuning magnetoelectricity in a mixed-anisotropy antiferromagnet
Source: Nat Commun. 2023 Jun 9;14:3408. doi: 10.1038/s41467-023-39128-7 (PMC10256750; doi:10.1038/s41467-023-39128-7)
Supplement: Supplementary file 3 — Source Data [file 41467_2023_39128_MOESM3_ESM.zip › source_data/Fig3d_polarization_LiNiFePO4_Eb_Ha.dat]

T [K]     P [uC/m^2]
    2.5094   18.1937
    2.5094   18.2179
    2.5101   18.2278
    2.5185   18.2416
    2.5221   18.2513
    2.5908   18.2609
    2.6332   18.2827
    2.8365   18.2969
    2.8550   18.3163
    2.9603   18.3544
    3.0550   18.3576
    3.1325   18.3739
    3.1587   18.3784
    3.3091   18.3833
    3.3150   18.3857
    3.4692   18.3857
    3.4901   18.3789
    3.6004   18.3850
    3.6284   18.3856
    3.7639   18.4121
    3.8699   18.4065
    3.9379   18.4104
    3.9576   18.4279
    4.0762   18.4326
    4.1160   18.4158
    4.2411   18.4189
    4.3246   18.4349
    4.3409   18.4311
    4.4611   18.4283
    4.5514   18.4408
    4.5694   18.4097
    4.6937   18.3997
    4.7306   18.4133
    4.8543   18.4078
    4.8809   18.4157
    5.0249   18.4164
    5.1095   18.4341
    5.1980   18.4340
    5.2796   18.4435
    5.3449   18.4850
    5.3655   18.5309
    5.4991   18.5410
    5.5105   18.5560
    5.6884   18.5670
    5.7729   18.5968
    5.7867   18.6413
    5.8986   18.6699
    5.9978   18.7086
    6.0148   18.7415
    6.1365   18.7719
    6.2370   18.7985
    6.2572   18.8475
    6.3571   18.8806
    6.4696   18.9189
    6.5727   18.9594
    6.6411   19.0055
    6.6717   19.0445
    6.7987   19.0695
    6.8103   19.0980
    6.9493   19.1140
    6.9744   19.1766
    7.1159   19.2009
    7.2007   19.2162
    7.2860   19.2157
    7.3114   19.2059
    7.4295   19.1921
    7.4386   19.1893
    7.5674   19.1763
    7.5801   19.1408
    7.6813   19.1142
    7.6989   19.0914
    7.8021   19.0530
    7.8314   19.0239
    7.9365   18.9896
    7.9647   18.9686
    8.0846   18.9476
    8.1096   18.9064
    8.2355   18.8637
    8.2488   18.8246
    8.3542   18.7997
    8.3699   18.7636
    8.5064   18.7127
    8.5307   18.6986
    8.6496   18.6491
    8.7488   18.6024
    8.7729   18.5678
    8.8873   18.5088
    8.9044   18.4899
    9.0003   18.4432
    9.0798   18.3990
    9.0923   18.3463
    9.2111   18.2892
    9.2373   18.2592
    9.3564   18.2164
    9.3630   18.1805
    9.4993   18.1259
    9.5940   18.0705
    9.6649   18.0090
    9.6919   17.9648
    9.8093   17.8905
    9.8370   17.8386
    9.9327   17.7672
    9.9527   17.7119
   10.0802   17.6365
   10.0871   17.5814
   10.2195   17.5061
   10.2320   17.4342
   10.3520   17.3449
   10.3692   17.2814
   10.4933   17.2132
   10.5003   17.1645
   10.6137   17.1214
   10.6198   17.0636
   10.7646   17.0221
   10.7878   16.9631
   10.8833   16.9023
   10.9025   16.8426
   11.0311   16.7759
   11.0356   16.7338
   11.1339   16.6615
   11.1516   16.6028
   11.2765   16.5322
   11.2998   16.4780
   11.4117   16.4278
   11.4141   16.3875
   11.5306   16.3421
   11.6322   16.3014
   11.6576   16.2626
   11.7857   16.2291
   11.8556   16.1877
   11.8830   16.1512
   11.9961   16.1216
   12.1289   16.0979
   12.1235   16.0784
   12.2733   16.0431
   12.3336   16.0394
   12.4090   16.0172
   12.5009   16.0051
   12.5383   15.9889
   12.6613   15.9781
   12.7505   15.9591
   12.8244   15.9500
   12.9217   15.9322
   12.9349   15.9221
   13.0450   15.9030
   13.0662   15.8930
   13.1572   15.8787
   13.1831   15.8440
   13.3040   15.8398
   13.3235   15.8309
   13.4495   15.8018
   13.4524   15.7868
   13.5657   15.7969
   13.5663   15.7958
   13.7246   15.7926
   13.7405   15.7820
   13.8571   15.7881
   13.8819   15.7748
   13.9706   15.7745
   14.0020   15.7603
   14.1363   15.7345
   14.1325   15.7183
   14.2425   15.6860
   14.2663   15.6783
   14.3596   15.6294
   14.3849   15.5922
   14.5012   15.5545
   14.5080   15.5291
   14.6199   15.4637
   14.6435   15.4267
   14.7588   15.3590
   14.7870   15.3125
   14.8853   15.2305
   14.8703   15.1954
   15.0006   15.1060
   15.0231   15.0399
   15.1489   14.9490
   15.1427   14.8794
   15.3035   14.8074
   15.2953   14.7388
   15.4093   14.6622
   15.4199   14.6107
   15.5467   14.5351
   15.5507   14.4932
   15.6662   14.4249
   15.7572   14.3821
   15.7966   14.3436
   15.8833   14.3061
   15.9125   14.2608
   16.3360   14.1844
   16.3565   14.1380
   16.4609   14.1024
   16.4865   14.0637
   16.5821   14.0066
   16.6072   13.9631
   16.7318   13.9283
   16.7544   13.8772
   16.8548   13.8385
   16.8732   13.7756
   16.9964   13.7406
   17.0204   13.6869
   17.1211   13.6469
   17.1453   13.6137
   17.2410   13.5596
   17.2689   13.4908
   17.3888   13.4246
   17.4714   13.3391
   17.4925   13.2810
   17.6001   13.1963
   17.6297   13.1353
   17.7283   13.0552
   17.8159   13.0082
   17.8993   12.9563
   17.9099   12.8790
   18.0413   12.8008
   18.0692   12.7148
   18.1882   12.6442
   18.2699   12.5248
   18.3611   12.4194
   18.3778   12.3014
   18.4791   12.2092
   18.5043   12.1001
   18.6172   11.9934
   18.6256   11.8496
   18.7466   11.7168
   18.7545   11.5730
   18.8877   11.4699
   18.8963   11.3200
   19.0204   11.1762
   19.0385   11.0198
   19.1521   10.8819
   19.2291   10.7292
   19.2550   10.5717
   19.3593   10.4386
   19.3840   10.2979
   19.5249   10.1404
   19.5327    9.9825
   19.6746    9.7830
   19.7011    9.5133
   19.8519    9.1988
   19.8694    8.7174
   19.9648    8.1896
   20.0530    7.5283
   20.1653    6.4992
   20.2441    5.4801
   20.3549    4.5595
   20.3765    3.7574
   20.4729    3.0498
   20.5016    2.3673
   20.6039    1.7533
   20.6896    1.2638
   20.7931    0.8614
   20.8886    0.5369
   20.9134    0.3211
   21.0127    0.1968
   21.0328    0.1528
   21.1525    0.1495
   21.2528    0.1318
   21.3207    0.0953
   21.4195    0.0740
   21.5148    0.0711
   21.5417    0.0687
   21.6355    0.0725
   21.7413    0.0873
   21.7810    0.0991
   21.8599    0.0757
   21.9854    0.0837
   21.9801    0.0920
   22.1290    0.0891
   22.2052    0.0838
   22.3008    0.0947
   22.3907    0.0817
   22.4977    0.0769
   22.5373    0.0440
   22.6174    0.0330
   22.6377    0.0292
   22.7576    0.0309
   22.8537    0.0268
   22.9599    0.0277
   22.9818    0.0325
   23.0957    0.0517
   23.1248    0.0649
   23.2254    0.0745
   23.2439    0.0720
   23.4081    0.0327
   23.4121   -0.0083
   23.5363   -0.0213
   23.6386   -0.0034
   23.7096    0.0101
   23.8174    0.0071
   23.9148    0.0102
   24.0100    0.0249
   24.0731    0.0348
   24.1933    0.0576
   24.2668    0.0683
   24.2972    0.0858
   24.4323    0.1095
   24.4608    0.1219
   24.5773    0.1308
   24.6466    0.1539
   24.6729    0.1616
   24.7936    0.1562
   24.8912    0.1477
   24.9721    0.1595
   25.0735    0.1534
   25.1663    0.1334
   25.1925    0.1366
   25.3129    0.1052
   25.3150    0.1034
   25.4122    0.1097
   25.4695    0.1011
   25.5632    0.1005
   25.5833    0.1034
   25.7143    0.1011
   25.7643    0.0971
   25.8309    0.0848
   25.9410    0.0599
   26.0269    0.0559
   26.0873    0.0611
   26.1797    0.0830
   26.2632    0.0710
   26.3708    0.0547
   26.4373    0.0456
   26.4658    0.0381
   26.5882    0.0241
   26.6743   -0.0078
   26.6883    0.0198
   26.7912    0.0125
   26.8897    0.0230
   26.9967    0.0000
   27.0744    0.0043
   27.1953   -0.0215
   27.2539   -0.0449
   27.3634   -0.0678
   27.4093   -0.0760
   27.5200   -0.0940
   27.5288   -0.0841
   27.6436   -0.0864
   27.7457   -0.0834
   27.7774   -0.0943
   27.8998   -0.0971
   27.9103   -0.0993
   28.0542   -0.1050
   28.1370   -0.0970
   28.2534   -0.0819
   28.3391   -0.0852
   28.3883   -0.0966
   28.4964   -0.0959
   28.5880   -0.0707
   28.6886   -0.0931
   28.7570   -0.0996
   28.7835   -0.1018
   28.9106   -0.0894
   28.9120   -0.1013
   29.0122   -0.1051
   29.1275   -0.1095
   29.1495   -0.1013
   29.2438   -0.1036
   29.2769   -0.0952
   29.4006   -0.1017
   29.4975   -0.0981
   29.5644   -0.1049
   29.6063   -0.1222
   29.7473   -0.1447
   29.8307   -0.1580
   29.8554   -0.1583
   29.9754   -0.1642
   30.0114   -0.1876
   30.1152   -0.2031
   30.1527   -0.2034
   30.2453   -0.2182
   30.2783   -0.2258
   30.4102   -0.2063
   30.4354   -0.2258
   30.5499   -0.2258
   30.6682   -0.2515
   30.6843   -0.2421
   30.7960   -0.2389
   30.8061   -0.2472
   30.9268   -0.2306
   30.9459   -0.2514
   31.0982   -0.2561
   31.0792   -0.2769
   31.2369   -0.2781
   31.2655   -0.2555
   31.3985   -0.2295
   31.4047   -0.2146
   31.5018   -0.2187
   31.6076   -0.2118
   31.6264   -0.2264
   31.7593   -0.2247
   31.8437   -0.2128
   31.9419   -0.2139
   32.0216   -0.2320
   32.0380   -0.2402
   32.1722   -0.2555
   32.2490   -0.2697
   32.3335   -0.3204
   32.3747   -0.3287
   32.4983   -0.3402
   32.4880   -0.3537
   32.5990   -0.3602
   32.6384   -0.3743
   32.7679   -0.3913
   32.7928   -0.4022
   32.8842   -0.4140
   32.9813   -0.4329
   32.9756   -0.4529
   33.0871   -0.4609
   33.2058   -0.4335
   33.2305   -0.4416
   33.3554   -0.4412
   33.3805   -0.4715
   33.4655   -0.4669
   33.5973   -0.4685
   33.5817   -0.4708
   33.7137   -0.5013
   33.8088   -0.5356
   33.8885   -0.5451
   33.9851   -0.5682
   34.0195   -0.5753
   34.0955   -0.6148
   34.1583   -0.6360
   34.2732   -0.6631
   34.2959   -0.6787
   34.3839   -0.6849
   34.3970   -0.6700
   34.5341   -0.6610
   34.6214   -0.6466
   34.6446   -0.6251
   34.7695   -0.6502
   34.7852   -0.6545
   34.8760   -0.6603
   34.8865   -0.6544
   35.0343   -0.6342
   35.1120   -0.6224
   35.1447   -0.5969
   35.2473   -0.5870
   35.2757   -0.5778
   35.3727   -0.5700
   35.3962   -0.5365
   35.5176   -0.5202
   35.5410   -0.5109
   35.6295   -0.5053
   35.7642   -0.4773
   35.7755   -0.4539
   35.8935   -0.4356
   35.9202   -0.3922
   36.0208   -0.3704
   36.1201   -0.3389
   36.0979   -0.3193
   36.2190   -0.2945
   36.3164   -0.2892
   36.3588   -0.2586
   36.4932   -0.2317
   36.5723   -0.1974
   36.5725   -0.1755
   36.6815   -0.1654
   36.7548   -0.1565
   36.7879   -0.1587
   36.8700   -0.1186
   36.9015   -0.1094
   36.9860   -0.0690
   37.0284   -0.0606
   37.1041   -0.0629
   37.1569   -0.0661
   37.2477   -0.0537
   37.3203   -0.0531
   37.3972   -0.0523
   37.4805   -0.0613
   37.4969   -0.0505
   37.6105   -0.0522
   37.6425   -0.0268
   37.7587    0.0006
   37.8688    0.0003
   37.8752    0.0038
   37.9719    0.0046
   38.0359    0.0148
   38.0790    0.0247
   38.1096    0.0308
   38.2747    0.0182
   38.2740    0.0153
   38.3544    0.0188
   38.3781    0.0073
   38.4991    0.0264
   38.5247    0.0147
   38.6621    0.0153
   38.7476    0.0299
   38.7701    0.0403
   38.9003    0.0216
   38.9215         0
