# Supplementary material for: Tuning magnetoelectricity in a mixed-anisotropy antiferromagnet
Source: Nat Commun. 2023 Jun 9;14:3408. doi: 10.1038/s41467-023-39128-7 (PMC10256750; doi:10.1038/s41467-023-39128-7)
Supplement: Supplementary file 3 — Source Data [file 41467_2023_39128_MOESM3_ESM.zip › source_data/Fig3d_polarization_LiNiPO4_Ea_Hc_Mercier.dat]

T [K]     P [uC/m^2]
    2.4581    0.0748
    5.1037    0.0756
    7.7704    0.0754
    8.9138    0.0849
    9.7453    0.0916
   10.3039    0.1066
   11.4027    0.1272
   12.0872    0.1385
   12.7083    0.1534
   13.7419    0.1842
   14.2988    0.2056
   15.2300    0.2299
   16.1747    0.2819
   17.5382    0.3257
   17.7494    0.3147
   18.9679    0.3557
   19.5093    0.3567
   19.8457    0.3448
   20.7000         0
