# Supplementary material for: Tuning magnetoelectricity in a mixed-anisotropy antiferromagnet
Source: Nat Commun. 2023 Jun 9;14:3408. doi: 10.1038/s41467-023-39128-7 (PMC10256750; doi:10.1038/s41467-023-39128-7)
Supplement: Supplementary file 3 — Source Data [file 41467_2023_39128_MOESM3_ESM.zip › source_data/Fig3e_polarization_LiNiFePO4_Ea_Ha.dat]

T [K]     P [uC/m^2]
    2.5429    5.6681
    2.6954    5.6795
    2.8547    5.6741
    2.8776    5.6478
    3.2857    5.6288
    3.3060    5.5809
    3.7975    5.5353
    3.8343    5.4930
    4.2303    5.4382
    4.4389    5.3841
    4.7772    5.3201
    4.8100    5.2742
    5.2630    5.2228
    5.3546    5.1638
    5.6855    5.1163
    5.7245    5.0634
    6.0219    5.0263
    6.1614    5.0043
    6.5302    4.9583
    6.5456    4.9197
    6.8865    4.8670
    6.9480    4.8357
    7.3159    4.8007
    7.3531    4.7732
    7.6542    4.7278
    7.9497    4.6992
    8.0039    4.6741
    8.3044    4.6377
    8.3799    4.6169
    8.6947    4.6009
    9.1010    4.5709
    9.1192    4.5462
    9.5165    4.5319
    9.5529    4.5069
    9.8110    4.5019
   10.0630    4.4972
   10.3060    4.4880
   10.6132    4.4895
   10.6551    4.4871
   10.9412    4.4828
   11.2033    4.4803
   11.2343    4.4716
   11.5573    4.4778
   11.6392    4.4891
   11.9184    4.4917
   11.9914    4.4937
   12.2727    4.4973
   12.5469    4.4921
   12.7639    4.5034
   13.0484    4.5006
   13.0910    4.5107
   13.3690    4.4943
   13.6006    4.5036
   13.8686    4.5159
   13.9145    4.5322
   14.2585    4.5521
   14.3011    4.5614
   14.6114    4.5593
   14.6512    4.5647
   14.9374    4.5791
   14.9539    4.5672
   15.2571    4.5707
   15.3192    4.5721
   15.5877    4.5718
   15.8001    4.5825
   16.8014    4.5760
   17.0136    4.5451
   17.2519    4.5249
   17.3249    4.4896
   17.5728    4.4440
   17.7991    4.3798
   17.9931    4.3163
   18.0462    4.2100
   18.3273    4.1076
   18.5545    3.9787
   18.8102    3.8484
   19.0386    3.6869
   19.1070    3.4654
   19.3805    3.2184
   19.4633    2.8815
   19.7262    2.4737
   19.9530    0.0921
   19.9994    0.0207
   20.2823    0.0035
   20.5151   -0.0117
   20.5647   -0.0472
   20.8462   -0.0679
   21.0437   -0.0682
   21.3386   -0.0779
   21.5498   -0.1078
   21.7678   -0.1173
   21.8150   -0.1323
   22.1328   -0.1369
   22.1774   -0.1464
   22.4564   -0.1428
   22.6777   -0.1739
   22.7240   -0.1628
   23.0637   -0.1658
   23.2837   -0.1680
   23.3285   -0.1644
   23.6431   -0.1448
   23.8812   -0.1398
   24.0880   -0.1259
   24.3173   -0.1030
   24.3929   -0.0067
   24.7057    0.0770
   24.7557    0.0490
   25.0269    0.0373
   25.0714    0.0252
   25.3786    0.0235
   25.4299    0.0092
   25.6910   -0.0101
   25.7156   -0.0036
   26.0381   -0.0059
   26.0868   -0.0107
   26.3440   -0.0127
   26.6336   -0.0207
   26.8812   -0.0290
   26.9326   -0.0000
   27.2091   -0.0463
   27.4205   -0.0214
   27.4702   -0.0218
   27.7574   -0.0160
   27.7942   -0.0032
   28.1394   -0.0271
   28.4142   -0.0225
   28.4753   -0.0274
   28.7275   -0.0617
   29.0033   -0.0503
   29.2051   -0.0297
   29.4225   -0.0204
   29.4942   -0.0179
   29.8262    0.0091
   30.0327    0.0071
   30.0930    0.0249
   30.3710    0.0563
   30.4087    0.0796
   30.6710    0.0955
   30.7263    0.1092
   30.9782    0.1273
   31.2397    0.1334
   31.4485    0.1313
   31.5067    0.1079
   31.7732    0.1053
   31.9585    0.0948
   32.0167    0.0780
   32.2720    0.0697
   32.3286    0.0576
   32.6220    0.0518
   32.6635    0.0399
   32.9689    0.0385
   33.2548    0.0487
   33.2967    0.0468
   33.5362    0.0434
   33.5916    0.0515
   33.8526    0.0583
   33.9138    0.0447
   34.1689    0.0398
   34.2065    0.0241
   34.4849    0.0221
   34.7121    0.0154
   34.9504    0.0107
   35.2155    0.0087
   35.2323    0.0297
   35.4950    0.0331
   35.7561    0.0386
   35.8216    0.0235
   36.0723    0.0122
   36.1127    0.0242
   36.4143    0.0179
   36.6561         0
