# Supplementary material for: Tuning magnetoelectricity in a mixed-anisotropy antiferromagnet
Source: Nat Commun. 2023 Jun 9;14:3408. doi: 10.1038/s41467-023-39128-7 (PMC10256750; doi:10.1038/s41467-023-39128-7)
Supplement: Supplementary file 3 — Source Data [file 41467_2023_39128_MOESM3_ESM.zip › source_data/Fig3e_polarization_LiNiFePO4_Eb_Hb.dat]

T [K]     P [uC/m^2]
    2.5079   34.3193
    2.5083   34.2924
    2.5586   34.2670
    2.5726   34.2439
    2.7951   34.2206
    2.8241   34.2282
    3.0162   34.2285
    3.1193   34.2523
    3.1411   34.2439
    3.2908   34.2541
    3.3133   34.2632
    3.4173   34.2635
    3.4346   34.2633
    3.5715   34.2514
    3.5864   34.2753
    3.7295   34.2810
    3.7632   34.2911
    3.9177   34.2925
    4.0360   34.2818
    4.0593   34.3129
    4.1775   34.3213
    4.1973   34.3294
    4.3272   34.3180
    4.3480   34.3111
    4.4684   34.3303
    4.4902   34.3294
    4.6052   34.3245
    4.6241   34.3105
    4.7558   34.2815
    4.7834   34.2609
    4.9164   34.2330
    4.9334   34.2100
    5.0465   34.1865
    5.0865   34.1702
    5.2044   34.1233
    5.2171   34.1124
    5.3350   34.0776
    5.3552   34.0498
    5.4569   34.0090
    5.4911   33.9904
    5.6057   33.9359
    5.6261   33.9169
    5.7444   33.8834
    5.7624   33.8848
    5.8832   33.8477
    5.9958   33.8006
    6.0941   33.7520
    6.1152   33.7090
    6.2143   33.6635
    6.2377   33.6119
    6.3525   33.5627
    6.3718   33.5277
    6.4665   33.4799
    6.5049   33.4330
    6.6267   33.4048
    6.7020   33.3558
    6.7171   33.3122
    6.8541   33.2765
    6.8764   33.2379
    7.0108   33.1837
    7.0298   33.1395
    7.1689   33.1046
    7.2720   33.0886
    7.2859   33.0339
    7.3947   33.0155
    7.4187   32.9939
    7.5161   32.9562
    7.5416   32.9126
    7.6659   32.8602
    7.6826   32.8129
    7.8259   32.7662
    7.8362   32.7384
    7.9681   32.6855
    8.0556   32.6295
    8.0785   32.5799
    8.1782   32.5048
    8.1893   32.4579
    8.3031   32.3884
    8.3401   32.3233
    8.4584   32.2489
    8.4733   32.1568
    8.6033   32.0739
    8.6231   32.0055
    8.7515   31.8954
    8.7703   31.8177
    8.8770   31.7427
    8.9063   31.6812
    9.0261   31.6044
    9.0527   31.5170
    9.1523   31.4221
    9.1763   31.3465
    9.2747   31.2797
    9.3006   31.1867
    9.3972   31.0661
    9.4237   30.9771
    9.5434   30.8699
    9.5458   30.7848
    9.6899   30.6639
    9.6966   30.5565
    9.8229   30.4566
    9.8270   30.3446
    9.9185   30.2501
    9.9368   30.1322
   10.0390   30.0034
   10.0656   29.8818
   10.2160   29.7721
   10.2222   29.6720
   10.3350   29.5654
   10.3466   29.4529
   10.4646   29.3389
   10.5002   29.2456
   10.6053   29.1390
   10.6328   29.0371
   10.7499   28.9204
   10.7780   28.8237
   10.8839   28.7287
   10.9002   28.6284
   11.0339   28.5293
   11.1247   28.4519
   11.1302   28.3416
   11.2632   28.2274
   11.2747   28.1528
   11.3767   28.0529
   11.3947   27.9345
   11.4962   27.8235
   11.5180   27.6782
   11.6400   27.5720
   11.7630   27.4498
   11.7699   27.3571
   11.9292   27.2486
   11.9385   27.1485
   12.0591   27.0346
   12.0887   26.9442
   12.1898   26.8268
   12.2007   26.7591
   12.3036   26.6491
   12.3337   26.5549
   12.4258   26.4440
   12.4686   26.3708
   12.5707   26.2894
   12.6035   26.2016
   12.6976   26.1131
   12.7279   26.0226
   12.8365   25.9507
   12.8585   25.8817
   12.9690   25.7989
   12.9962   25.7258
   13.0993   25.6365
   13.1359   25.5519
   13.2742   25.4589
   13.2709   25.3648
   13.3873   25.2977
   13.4866   25.2208
   13.4912   25.1551
   13.6038   25.0853
   13.6906   24.9854
   13.7038   24.9198
   13.8372   24.8303
   13.9391   24.7444
   14.0000   24.6484
   14.1060   24.5595
   14.0972   24.4997
   14.2656   24.4268
   14.3650   24.3496
   14.3912   24.2634
   14.5040   24.2114
   14.5164   24.1366
   14.6239   24.0609
   14.7291   23.9901
   14.7222   23.9381
   14.8570   23.8870
   14.8650   23.8002
   14.9669   23.7356
   15.0062   23.6775
   15.0910   23.6074
   15.1240   23.5464
   15.2381   23.4908
   15.2396   23.4370
   15.3444   23.3661
   15.3831   23.3166
   15.4890   23.2467
   15.5811   23.1907
   15.5812   23.1292
   15.7135   23.0552
   15.7110   23.0067
   15.8445   22.9465
   15.8439   22.8894
   16.2829   22.8332
   16.2955   22.7725
   16.4168   22.7170
   16.4409   22.6568
   16.5374   22.5845
   16.5621   22.5176
   16.7047   22.4513
   16.7111   22.3954
   16.8063   22.3411
   16.8306   22.2931
   16.9522   22.2176
   16.9730   22.1475
   17.0775   22.0812
   17.1611   22.0035
   17.1758   21.9361
   17.3111   21.8527
   17.3917   21.8088
   17.4000   21.7567
   17.5143   21.6757
   17.5208   21.6039
   17.6368   21.5570
   17.7550   21.5165
   17.8342   21.4470
   17.8614   21.3997
   17.9594   21.3268
   17.9918   21.2876
   18.1078   21.2270
   18.1303   21.1602
   18.2291   21.1164
   18.2530   21.0370
   18.3746   20.9653
   18.4603   20.9269
   18.5498   20.8623
   18.5594   20.8011
   18.6614   20.7483
   18.6982   20.6966
   18.7963   20.6348
   18.8162   20.5889
   18.9414   20.5265
   18.9429   20.4792
   18.9897   20.4278
   19.1173   20.3813
   19.1403   20.3370
   19.2448   20.2798
   19.2728   20.2475
   19.4062   20.2161
   19.4167   20.2302
   19.5434   20.2346
   19.6230   20.2394
   19.6438   20.2776
   19.7435   20.3077
   19.8462   20.3351
   19.9240   20.3538
   19.9445   20.3872
   20.0784   20.4200
   20.1564   20.4330
   20.1620   20.4349
   20.2824   20.4638
   20.3508   20.4755
   20.3738   20.4313
   20.4991   20.4290
   20.5246   20.3922
   20.6398   20.3692
   20.7230   20.3526
   20.7545   20.2822
   20.8448   20.2023
   20.9419   20.1192
   20.9625   20.0264
   21.0687   19.9524
   21.0865   19.8811
   21.2180   19.7951
   21.2367   19.6788
   21.3282   19.5857
   21.4025   19.4599
   21.4927   19.3275
   21.5148   19.1882
   21.6403   19.0637
   21.6598   18.8870
   21.7607   18.7175
   21.7827   18.5291
   21.9018   18.3546
   21.9090   18.1592
   22.0345   17.9371
   22.0565   17.7142
   22.1543   17.4908
   22.2480   17.2657
   22.2579   17.0197
   22.3787   16.7912
   22.4012   16.5297
   22.5003   16.2538
   22.5227   15.9699
   22.6385   15.7086
   22.6396   15.4261
   22.7837   15.1764
   22.7804   14.8690
   22.9047   14.5523
   22.9370   14.1807
   23.0635   13.8300
   23.0781   13.4399
   23.1814   13.0473
   23.2102   12.6264
   23.3040   12.1480
   23.4011   11.6572
   23.4279   11.1168
   23.5246   10.5504
   23.5455    9.8446
   23.6706    9.3022
   23.6720    8.7771
   23.7683    8.1414
   23.7826    7.5048
   23.9007    6.9717
   23.9298    6.3510
   24.0315    5.8020
   24.0609    5.2033
   24.1689    4.5644
   24.1783    3.9880
   24.2789    3.2541
   24.3073    2.5951
   24.4378    1.9726
   24.5177    1.5406
   24.5339    1.1889
   24.6750    0.8491
   24.6666    0.6420
   24.8050    0.4441
   24.8905    0.3412
   24.9071    0.2449
   25.0331    0.1946
   25.0334    0.1473
   25.1504    0.1006
   25.1721    0.0663
   25.2669    0.0460
   25.2995    0.0319
   25.3976   -0.0110
   25.4496   -0.0147
   25.5372   -0.0267
   25.5636   -0.0204
   25.6612   -0.0017
   25.6833    0.0117
   25.8249   -0.0037
   25.8848    0.0050
   25.9044    0.0117
   26.0213    0.0078
   26.0956    0.0207
   26.1154    0.0328
   26.2363    0.0382
   26.2337    0.0493
   26.3670    0.0410
   26.3845    0.0473
   26.4742    0.0325
   26.5768    0.0373
   26.6466    0.0291
   26.6782    0.0321
   26.7845   -0.0126
   26.7971   -0.0126
   26.9166   -0.0161
   26.9461   -0.0000
   27.0441    0.0000
   27.0742   -0.0071
   27.1850   -0.0166
   27.1927   -0.0224
   27.2998   -0.0212
   27.3089   -0.0298
   27.4041   -0.0297
   27.4283   -0.0259
   27.5533   -0.0399
   27.6253   -0.0344
   27.6393   -0.0524
   27.6796   -0.0638
   27.7908   -0.0535
   27.7870   -0.0436
   27.8976   -0.0651
   27.9246   -0.0669
   28.0245   -0.1041
   28.0393   -0.1129
   28.1682   -0.1325
   28.1772   -0.1618
   28.2942   -0.1562
   28.3258   -0.1570
   28.4789   -0.1569
   28.4870   -0.1343
   28.5899   -0.1382
   28.6693   -0.1356
   28.6907   -0.1314
   28.7890   -0.1532
   28.8158   -0.1444
   28.9415   -0.1203
   28.9734   -0.1374
   29.0548   -0.1447
   29.1373   -0.1520
   29.1537   -0.1429
   29.2837   -0.1456
   29.2789   -0.1504
   29.3832   -0.1494
   29.4090   -0.1319
   29.5345   -0.1662
   29.5328   -0.1651
   29.6606   -0.2007
   29.6636   -0.1981
   29.7803   -0.2075
   29.8037   -0.2130
   29.9191   -0.2336
   29.9372   -0.2370
   30.0994   -0.2235
   30.1599   -0.2357
   30.1797   -0.2452
   30.2874   -0.2193
   30.3539   -0.2236
   30.3843   -0.2120
   30.4879   -0.2349
   30.5024   -0.2171
   30.5967   -0.2223
   30.6162   -0.2068
   30.7566   -0.2213
   30.8450   -0.2059
   30.9152   -0.1894
   30.9569   -0.1961
   31.0351   -0.1880
   31.0615   -0.1919
   31.1837   -0.2059
   31.1831   -0.1870
   31.3143   -0.1648
   31.3243   -0.1578
   31.4067   -0.1358
   31.4991   -0.1369
   31.5167   -0.0891
   31.6302   -0.0806
   31.6467   -0.0565
   31.7359   -0.0453
   31.7716   -0.0331
   31.8922   -0.0111
   31.9168    0.0090
   31.9961    0.0009
   32.0879    0.0094
   32.1024    0.0208
   32.2065    0.0138
   32.2151    0.0192
   32.3584    0.0319
   32.3494    0.0451
   32.4789    0.0490
   32.5084    0.0741
   32.5853    0.0717
   32.6399    0.0747
   32.7386    0.0527
   32.7445    0.0530
   32.8494    0.0509
   32.8819    0.0773
   32.9649    0.0975
   32.9938    0.0957
   33.1467    0.1227
   33.1687    0.1521
   33.2842    0.1556
   33.3156    0.1496
   33.4011    0.1425
   33.4312    0.1459
   33.5187    0.1487
   33.5480    0.1145
   33.6828    0.1077
   33.6893    0.1163
   33.8248    0.1421
   33.8211    0.1501
   33.9322    0.1532
   33.9653    0.1506
   34.0512    0.1462
   34.0917    0.1555
   34.1880    0.1507
   34.1862    0.1572
   34.3027    0.1570
   34.3395    0.1565
   34.4032    0.1577
   34.5239    0.1414
   34.5322    0.1417
   34.6241    0.1352
   34.6279    0.1122
   34.7517    0.1187
   34.7795    0.1159
   34.8871    0.0947
   34.9804    0.1194
   34.9615    0.1257
   35.1005    0.1260
   35.1165    0.1458
   35.2327    0.1332
   35.2540    0.1611
   35.3424    0.1582
   35.3393    0.1390
   35.4987    0.1364
   35.6053    0.1505
   35.6616    0.1340
   35.6978    0.1343
   35.8281    0.1069
   35.9065    0.1103
   35.9042    0.0954
   36.0171    0.0767
   36.0407    0.0703
   36.1117    0.0707
   36.1255    0.0537
   36.2435    0.0467
   36.2911    0.0454
   36.3885    0.0326
   36.3706    0.0300
   36.5321    0.0267
   36.5417    0.0268
   36.6357    0.0035
   36.6508    0.0001
   36.7544   -0.0189
   36.7961   -0.0218
   36.8821   -0.0288
   36.9889   -0.0019
   37.0365   -0.0064
   37.1209   -0.0133
   37.2275   -0.0052
   37.2446   -0.0034
   37.3433   -0.0199
   37.3750   -0.0198
   37.4483   -0.0290
   37.5490   -0.0338
   37.6482   -0.0490
   37.6697   -0.0656
   37.7683   -0.0777
   37.8405   -0.0818
   37.8485   -0.0815
   37.9420   -0.0920
   37.9701   -0.0728
   38.0568   -0.0741
   38.0875   -0.0835
   38.2381   -0.0796
   38.2791   -0.0794
   38.2960   -0.0542
   38.4516   -0.0636
   38.4382   -0.0554
   38.5362   -0.0609
   38.5518   -0.0587
   38.6543   -0.0577
   38.6794   -0.0198
   38.8009   -0.0114
   38.8217         0
