# Supplementary material for: Tuning magnetoelectricity in a mixed-anisotropy antiferromagnet
Source: Nat Commun. 2023 Jun 9;14:3408. doi: 10.1038/s41467-023-39128-7 (PMC10256750; doi:10.1038/s41467-023-39128-7)
Supplement: Supplementary file 3 — Source Data [file 41467_2023_39128_MOESM3_ESM.zip › source_data/Fig3e_polarization_LiNiFePO4_Eb_Hc.dat]

T [K]     P [uC/m^2]
    2.5063   -1.8808
    2.5072   -1.8218
    2.5065   -1.7873
    2.5153   -1.7588
    2.5184   -1.7616
    2.5734   -1.7383
    2.7395   -1.7234
    2.7750   -1.7014
    2.9238   -1.6665
    3.0097   -1.6477
    3.1213   -1.6476
    3.2423   -1.6300
    3.3471   -1.6837
    3.3624   -1.7010
    3.5165   -1.6963
    3.6208   -1.6777
    3.7215   -1.6727
    3.7352   -1.6718
    3.8760   -1.6620
    3.9053   -1.6820
    4.0536   -1.6887
    4.0713   -1.7295
    4.1995   -1.7390
    4.3124   -1.7329
    4.3290   -1.7423
    4.4393   -1.7586
    4.4555   -1.7575
    4.6011   -1.7642
    4.7050   -1.7716
    4.8404   -1.7831
    4.8462   -1.7924
    4.9793   -1.8102
    5.0031   -1.8201
    5.1218   -1.8134
    5.2803   -1.8254
    5.2861   -1.8149
    5.4243   -1.8047
    5.4332   -1.7892
    5.5800   -1.7919
    5.6103   -1.8133
    5.7602   -1.8528
    5.7667   -1.8599
    5.9185   -1.8626
    6.0202   -1.8880
    6.1167   -1.8870
    6.2456   -1.9309
    6.3357   -1.9392
    6.4442   -1.9655
    6.5703   -1.9919
    6.6518   -2.0198
    6.7485   -2.0327
    6.8651   -2.0598
    6.9676   -2.0886
    7.0761   -2.1129
    7.0864   -2.1063
    7.2370   -2.0986
    7.2505   -2.1306
    7.3872   -2.1385
    7.4087   -2.1210
    7.5448   -2.1308
    7.5666   -2.1417
    7.6741   -2.1230
    7.7708   -2.1340
    7.7741   -2.1360
    7.9152   -2.1396
    7.9272   -2.1534
    8.0440   -2.1598
    8.0659   -2.1631
    8.1910   -2.1638
    8.3033   -2.1667
    8.3276   -2.1517
    8.4575   -2.1488
    8.5658   -2.1630
    8.6492   -2.1451
    8.7375   -2.1479
    8.8378   -2.1501
    8.9356   -2.1272
    9.0581   -2.1209
    9.0563   -2.1280
    9.1809   -2.1050
    9.2522   -2.1189
    9.3685   -2.1354
    9.3984   -2.1281
    9.4988   -2.1164
    9.6237   -2.1380
    9.6933   -2.1479
    9.7913   -2.1439
    9.8954   -2.1414
   10.0104   -2.1498
   10.1115   -2.1297
   10.1900   -2.0871
   10.3140   -2.0883
   10.3909   -2.0525
   10.4873   -2.0449
   10.6137   -2.0220
   10.6247   -2.0185
   10.7383   -1.9933
   10.8418   -1.9787
   10.9631   -1.9473
   11.0607   -1.9500
   11.1678   -1.9194
   11.2612   -1.8682
   11.3533   -1.8308
   11.4569   -1.7821
   11.5634   -1.7229
   11.5839   -1.6904
   11.7279   -1.6529
   11.8468   -1.6198
   11.9492   -1.5506
   12.0470   -1.4991
   12.1208   -1.4649
   12.2179   -1.4488
   12.3159   -1.4102
   12.4306   -1.3978
   12.5137   -1.3830
   12.5911   -1.3445
   12.6424   -1.3306
   12.7524   -1.3260
   12.8623   -1.3049
   12.8581   -1.2863
   12.9947   -1.2431
   13.1077   -1.2258
   13.0977   -1.1830
   13.2270   -1.1629
   13.3254   -1.1330
   13.3403   -1.0861
   13.4425   -1.0646
   13.5470   -1.0242
   13.6540   -0.9682
   13.7271   -0.9460
   13.8174   -0.9068
   13.9278   -0.8725
   14.0115   -0.8605
   14.1455   -0.7803
   14.2166   -0.7119
   14.3249   -0.6458
   14.3122   -0.5803
   14.4547   -0.5310
   14.5500   -0.5100
   14.5645   -0.4711
   14.7044   -0.4662
   14.8114   -0.4367
   14.7970   -0.4181
   14.9681   -0.3814
   15.0658   -0.3719
   15.1441   -0.3456
   15.2586   -0.3032
   15.2935   -0.2597
   15.3916   -0.2435
   15.4866   -0.2031
   15.4739   -0.1567
   15.6022   -0.1192
   15.6675   -0.0919
   15.7673   -0.0910
   15.9094   -0.0698
   15.8968   -0.0380
   16.3809   -0.0401
   16.4889   -0.0110
   16.5057    0.0175
   16.6339    0.0323
   16.7099    0.0560
   16.8062    0.0554
   16.8301    0.0735
   16.9505    0.0906
   16.9763    0.0972
   17.0904    0.1134
   17.1950    0.1368
   17.2006    0.1533
   17.3211    0.1756
   17.3982    0.1755
   17.4961    0.1784
   17.6095    0.2026
   17.7082    0.2195
   17.7844    0.2454
   17.8993    0.2325
   17.9079    0.2328
   18.0533    0.2448
   18.1252    0.2497
   18.1365    0.3033
   18.2637    0.3436
   18.3497    0.3534
   18.4535    0.3571
   18.4691    0.3824
   18.5941    0.3493
   18.6945    0.3554
   18.7885    0.3427
   18.7880    0.3612
   18.9208    0.3584
   18.9413    0.3394
   19.0914    0.3196
   19.1090    0.3299
   19.2084    0.3076
   19.3008    0.2727
   19.4033    0.2709
   19.4917    0.2424
   19.5689    0.2229
   19.6739    0.1878
   19.7698    0.1835
   19.8644    0.1449
   19.9644    0.1502
   20.0900    0.1707
   20.1888    0.1977
   20.2582    0.2246
   20.3603    0.2264
   20.4547    0.2392
   20.4852    0.2310
   20.6027    0.2515
   20.6228    0.2359
   20.7610    0.2403
   20.8307    0.2332
   20.9406    0.2220
   20.9525    0.2054
   21.0620    0.2119
   21.1591    0.1998
   21.2556    0.1818
   21.3616    0.1630
   21.4549    0.1633
   21.5302    0.1732
   21.6365    0.1385
   21.7548    0.1351
   21.7643    0.1455
   21.8602    0.1505
   21.8743    0.1544
   22.0086    0.1585
   22.0226    0.1572
   22.1461    0.1483
   22.2422    0.1470
   22.3405    0.1432
   22.4225    0.1421
   22.5116    0.1324
   22.5916    0.1359
   22.6707    0.1285
   22.7967    0.1311
   22.8716    0.1329
   22.9442    0.1408
   23.0668    0.1365
   23.1001    0.1399
   23.2243    0.1287
   23.2181    0.1033
   23.3537    0.1088
   23.4432    0.1022
   23.5243    0.0852
   23.6183    0.0768
   23.7439    0.0829
   23.8150    0.0920
   23.8275    0.1005
   23.9315    0.0895
   24.0263    0.0989
   24.1410    0.1115
   24.1616    0.1064
   24.2877    0.0816
   24.3189    0.0839
   24.4279    0.0931
   24.5058    0.0939
   24.6092    0.1067
   24.7172    0.1058
   24.8075    0.1013
   24.9061    0.0935
   24.9892    0.0989
   25.0960    0.1086
   25.1945    0.0927
   25.2946    0.0905
   25.3129    0.1025
   25.4474    0.0811
   25.5353    0.0825
   25.6230    0.0811
   25.7298    0.0717
   25.8166    0.0636
   25.8992    0.0709
   26.0040    0.0381
   26.0979    0.0216
   26.1941    0.0031
   26.2867   -0.0148
   26.3831   -0.0099
   26.3899   -0.0127
   26.5553   -0.0239
   26.6356   -0.0332
   26.7333   -0.0471
   26.8344   -0.0450
   26.8410   -0.0310
   26.9568   -0.0283
   27.0275   -0.0196
   27.0554   -0.0162
   27.1994   -0.0182
   27.2684    0.0092
   27.3222    0.0383
   27.4488    0.0313
   27.5380    0.0321
   27.6339    0.0243
   27.7267    0.0165
   27.7495    0.0081
   27.8560    0.0065
   27.9389    0.0151
   28.0437    0.0099
   28.1500   -0.0118
   28.2388   -0.0311
   28.3465   -0.0448
   28.4700   -0.0636
   28.5704   -0.0689
   28.6387   -0.0717
   28.6953   -0.0930
   28.7668   -0.1214
   28.8967   -0.1273
   28.9141   -0.1618
   29.0308   -0.1709
   29.0307   -0.1717
   29.1551   -0.1751
   29.2553   -0.1965
   29.3230   -0.1993
   29.4261   -0.2481
   29.5218   -0.2646
   29.6239   -0.2714
   29.7207   -0.3014
   29.8083   -0.3095
   29.9031   -0.3240
   29.8966   -0.3579
   30.0177   -0.3679
   30.1263   -0.3882
   30.1845   -0.4117
   30.2003   -0.3902
   30.3301   -0.3945
   30.4387   -0.4014
   30.5293   -0.4205
   30.5402   -0.4469
   30.6832   -0.4524
   30.7704   -0.4862
   30.8605   -0.4910
   30.9540   -0.5160
   30.9473   -0.5284
   31.0773   -0.5212
   31.1867   -0.5434
   31.2716   -0.5688
   31.2973   -0.5754
   31.4276   -0.5930
   31.4955   -0.6078
   31.5969   -0.6162
   31.6894   -0.6267
   31.7189   -0.6535
   31.8147   -0.6691
   31.9296   -0.6858
   31.9431   -0.6766
   32.0732   -0.7041
   32.1890   -0.7176
   32.1748   -0.7132
   32.3087   -0.7451
   32.3346   -0.7511
   32.4651   -0.7721
   32.5697   -0.7675
   32.5777   -0.7754
   32.7031   -0.7979
   32.7957   -0.8298
   32.8879   -0.8359
   32.8696   -0.8576
   32.9959   -0.8664
   33.0821   -0.9032
   33.1641   -0.9310
   33.2723   -0.9519
   33.3596   -0.9737
   33.4358   -0.9767
   33.5325   -0.9940
   33.6318   -0.9916
   33.7113   -0.9998
   33.8229   -0.9809
   33.8262   -0.9845
   33.9679   -0.9804
   34.0252   -0.9860
   34.1725   -0.9866
   34.2373   -0.9921
   34.3298   -0.9951
   34.4226   -0.9956
   34.4677   -0.9917
   34.5861   -0.9893
   34.5648   -0.9703
   34.7111   -0.9628
   34.8099   -0.9469
   34.8303   -0.9349
   34.9082   -0.9178
   35.0222   -0.8955
   35.0510   -0.8397
   35.1767   -0.8056
   35.1583   -0.7602
   35.2831   -0.7188
   35.3790   -0.6990
   35.5106   -0.6656
   35.5008   -0.6437
   35.6236   -0.6291
   35.7463   -0.5942
   35.7235   -0.5640
   35.8433   -0.5125
   35.9401   -0.4842
   36.0144   -0.4500
   36.0356   -0.4449
   36.1340   -0.4029
   36.1479   -0.4057
   36.2620   -0.3748
   36.2702   -0.3523
   36.3936   -0.3428
   36.5015   -0.3215
   36.5614   -0.3166
   36.6701   -0.2935
   36.7628   -0.2724
   36.7691   -0.2537
   36.8602   -0.2422
   36.9555   -0.2316
   37.0580   -0.2050
   37.1464   -0.1832
   37.1735   -0.1907
   37.2433   -0.1906
   37.2904   -0.1949
   37.3846   -0.1943
   37.4151   -0.1718
   37.5122   -0.1650
   37.5644   -0.1594
   37.6479   -0.1643
   37.6370   -0.1642
   37.7373   -0.1617
   37.8881   -0.1770
   37.9774   -0.1919
   38.0238   -0.1601
   38.0567   -0.1482
   38.1783   -0.1414
   38.1838   -0.1232
   38.3359   -0.1189
   38.3995   -0.1023
   38.4546   -0.0881
   38.5015   -0.0740
   38.5933   -0.0732
   38.5727   -0.0648
   38.6938   -0.0684
   38.7093   -0.0658
   38.7918   -0.0639
   38.8407   -0.0419
   38.9911   -0.0283
   39.0636         0
