# Supplementary material for: Tuning magnetoelectricity in a mixed-anisotropy antiferromagnet
Source: Nat Commun. 2023 Jun 9;14:3408. doi: 10.1038/s41467-023-39128-7 (PMC10256750; doi:10.1038/s41467-023-39128-7)
Supplement: Supplementary file 3 — Source Data [file 41467_2023_39128_MOESM3_ESM.zip › source_data/Fig3f_P_vs_H_LiNiFePO4_Eb_Hc.dat]

Field [T] P [uC/m^2] err [uC/m^2]
         0  -15.6878   15.0000
    1.0000   -3.2236    8.0000
    2.0000   -1.7276    2.0000
    3.0000    4.8096    5.0000
    4.0000    0.8507    2.0000
    5.0000    3.5268    5.0000
