# Supplementary material for: Tuning magnetoelectricity in a mixed-anisotropy antiferromagnet
Source: Nat Commun. 2023 Jun 9;14:3408. doi: 10.1038/s41467-023-39128-7 (PMC10256750; doi:10.1038/s41467-023-39128-7)
Supplement: Supplementary file 3 — Source Data [file 41467_2023_39128_MOESM3_ESM.zip › source_data/Fig4a_simulated_susceptibility_LiNi0.80Fe0.20PO4.dat]

T [K}     chi_a     chi_b     chi_c
  100.0000    0.0118    0.0121    0.0109
   99.6500    0.0118    0.0123    0.0110
   99.3000    0.0118    0.0122    0.0110
   98.9500    0.0118    0.0123    0.0110
   98.6000    0.0118    0.0123    0.0111
   98.2500    0.0118    0.0123    0.0111
   97.9000    0.0118    0.0123    0.0112
   97.5500    0.0119    0.0123    0.0113
   97.2000    0.0119    0.0123    0.0113
   96.8500    0.0119    0.0123    0.0113
   96.5000    0.0119    0.0124    0.0114
   96.1500    0.0119    0.0125    0.0115
   95.8000    0.0120    0.0125    0.0115
   95.4500    0.0120    0.0125    0.0115
   95.1000    0.0120    0.0126    0.0115
   94.7500    0.0121    0.0126    0.0115
   94.4000    0.0121    0.0126    0.0115
   94.0500    0.0121    0.0127    0.0115
   93.7000    0.0121    0.0128    0.0115
   93.3500    0.0122    0.0128    0.0115
   93.0000    0.0122    0.0129    0.0115
   92.6500    0.0122    0.0129    0.0115
   92.3000    0.0123    0.0130    0.0116
   91.9500    0.0123    0.0129    0.0116
   91.6000    0.0123    0.0129    0.0116
   91.2500    0.0123    0.0130    0.0117
   90.9000    0.0123    0.0130    0.0117
   90.5500    0.0123    0.0131    0.0118
   90.2000    0.0123    0.0130    0.0118
   89.8500    0.0123    0.0130    0.0119
   89.5000    0.0124    0.0130    0.0119
   89.1500    0.0124    0.0130    0.0119
   88.8000    0.0124    0.0130    0.0119
   88.4500    0.0124    0.0131    0.0120
   88.1000    0.0125    0.0132    0.0120
   87.7500    0.0126    0.0133    0.0120
   87.4000    0.0126    0.0133    0.0121
   87.0500    0.0127    0.0133    0.0121
   86.7000    0.0128    0.0134    0.0122
   86.3500    0.0129    0.0134    0.0121
   86.0000    0.0130    0.0135    0.0121
   85.6500    0.0130    0.0136    0.0121
   85.3000    0.0130    0.0136    0.0121
   84.9500    0.0131    0.0137    0.0122
   84.6000    0.0131    0.0137    0.0122
   84.2500    0.0131    0.0137    0.0122
   83.9000    0.0132    0.0137    0.0123
   83.5500    0.0132    0.0137    0.0123
   83.2000    0.0132    0.0138    0.0123
   82.8500    0.0132    0.0138    0.0124
   82.5000    0.0132    0.0139    0.0125
   82.1500    0.0132    0.0139    0.0125
   81.8000    0.0133    0.0139    0.0125
   81.4500    0.0133    0.0140    0.0126
   81.1000    0.0134    0.0140    0.0126
   80.7500    0.0134    0.0141    0.0127
   80.4000    0.0135    0.0142    0.0127
   80.0500    0.0135    0.0142    0.0127
   79.7000    0.0136    0.0143    0.0128
   79.3500    0.0136    0.0144    0.0128
   79.0000    0.0137    0.0144    0.0128
   78.6500    0.0138    0.0144    0.0128
   78.3000    0.0139    0.0145    0.0129
   77.9500    0.0140    0.0146    0.0130
   77.6000    0.0140    0.0146    0.0130
   77.2500    0.0140    0.0146    0.0131
   76.9000    0.0140    0.0146    0.0131
   76.5500    0.0141    0.0146    0.0132
   76.2000    0.0141    0.0147    0.0132
   75.8500    0.0142    0.0148    0.0133
   75.5000    0.0143    0.0148    0.0134
   75.1500    0.0143    0.0148    0.0134
   74.8000    0.0143    0.0149    0.0135
   74.4500    0.0142    0.0149    0.0135
   74.1000    0.0143    0.0150    0.0135
   73.7500    0.0143    0.0150    0.0136
   73.4000    0.0143    0.0151    0.0137
   73.0500    0.0144    0.0152    0.0137
   72.7000    0.0144    0.0153    0.0137
   72.3500    0.0144    0.0153    0.0138
   72.0000    0.0145    0.0152    0.0138
   71.6500    0.0144    0.0153    0.0138
   71.3000    0.0144    0.0154    0.0139
   70.9500    0.0144    0.0155    0.0139
   70.6000    0.0145    0.0155    0.0140
   70.2500    0.0146    0.0156    0.0140
   69.9000    0.0146    0.0156    0.0141
   69.5500    0.0147    0.0157    0.0140
   69.2000    0.0147    0.0157    0.0140
   68.8500    0.0148    0.0158    0.0141
   68.5000    0.0149    0.0158    0.0141
   68.1500    0.0150    0.0160    0.0142
   67.8000    0.0151    0.0160    0.0143
   67.4500    0.0152    0.0160    0.0143
   67.1000    0.0153    0.0161    0.0143
   66.7500    0.0154    0.0161    0.0144
   66.4000    0.0155    0.0161    0.0143
   66.0500    0.0155    0.0162    0.0143
   65.7000    0.0156    0.0162    0.0144
   65.3500    0.0158    0.0163    0.0144
   65.0000    0.0158    0.0164    0.0145
   64.6500    0.0159    0.0165    0.0145
   64.3000    0.0159    0.0165    0.0145
   63.9500    0.0160    0.0167    0.0145
   63.6000    0.0160    0.0167    0.0146
   63.2500    0.0161    0.0168    0.0147
   62.9000    0.0161    0.0169    0.0148
   62.5500    0.0161    0.0169    0.0149
   62.2000    0.0162    0.0170    0.0150
   61.8500    0.0162    0.0171    0.0150
   61.5000    0.0162    0.0170    0.0151
   61.1500    0.0163    0.0171    0.0151
   60.8000    0.0163    0.0172    0.0152
   60.4500    0.0163    0.0172    0.0153
   60.1000    0.0164    0.0172    0.0153
   59.7500    0.0165    0.0173    0.0154
   59.4000    0.0166    0.0174    0.0154
   59.0500    0.0167    0.0175    0.0154
   58.7000    0.0168    0.0175    0.0155
   58.3500    0.0168    0.0175    0.0155
   58.0000    0.0168    0.0175    0.0156
   57.6500    0.0169    0.0177    0.0156
   57.3000    0.0170    0.0177    0.0156
   56.9500    0.0170    0.0178    0.0157
   56.6000    0.0170    0.0179    0.0157
   56.2500    0.0171    0.0179    0.0158
   55.9000    0.0171    0.0179    0.0160
   55.5500    0.0172    0.0180    0.0160
   55.2000    0.0173    0.0180    0.0161
   54.8500    0.0173    0.0181    0.0161
   54.5000    0.0174    0.0182    0.0161
   54.1500    0.0175    0.0183    0.0161
   53.8000    0.0176    0.0185    0.0162
   53.4500    0.0176    0.0186    0.0162
   53.1000    0.0177    0.0186    0.0162
   52.7500    0.0177    0.0186    0.0163
   52.4000    0.0177    0.0186    0.0164
   52.0500    0.0177    0.0188    0.0163
   51.7000    0.0178    0.0188    0.0164
   51.3500    0.0178    0.0189    0.0165
   51.0000    0.0179    0.0189    0.0166
   50.6500    0.0180    0.0190    0.0166
   50.3000    0.0180    0.0191    0.0167
   49.9500    0.0181    0.0191    0.0168
   49.6000    0.0182    0.0192    0.0169
   49.2500    0.0183    0.0193    0.0171
   48.9000    0.0184    0.0194    0.0171
   48.5500    0.0185    0.0196    0.0171
   48.2000    0.0186    0.0196    0.0172
   47.8500    0.0187    0.0198    0.0173
   47.5000    0.0187    0.0198    0.0173
   47.1500    0.0187    0.0199    0.0174
   46.8000    0.0187    0.0200    0.0174
   46.4500    0.0189    0.0202    0.0176
   46.1000    0.0189    0.0203    0.0175
   45.7500    0.0190    0.0205    0.0176
   45.4000    0.0190    0.0205    0.0177
   45.0500    0.0191    0.0205    0.0178
   44.7000    0.0192    0.0206    0.0178
   44.3500    0.0193    0.0206    0.0178
   44.0000    0.0194    0.0207    0.0179
   43.6500    0.0195    0.0208    0.0180
   43.3000    0.0196    0.0208    0.0180
   42.9500    0.0198    0.0210    0.0181
   42.6000    0.0199    0.0210    0.0180
   42.2500    0.0200    0.0211    0.0182
   41.9000    0.0200    0.0211    0.0182
   41.5500    0.0201    0.0213    0.0182
   41.2000    0.0201    0.0215    0.0183
   40.8500    0.0202    0.0216    0.0183
   40.5000    0.0202    0.0217    0.0184
   40.1500    0.0202    0.0218    0.0184
   39.8000    0.0203    0.0218    0.0185
   39.4500    0.0204    0.0219    0.0186
   39.1000    0.0204    0.0219    0.0186
   38.7500    0.0205    0.0221    0.0187
   38.4000    0.0206    0.0220    0.0187
   38.0500    0.0207    0.0222    0.0187
   37.7000    0.0208    0.0223    0.0188
   37.3500    0.0209    0.0224    0.0189
   37.0000    0.0210    0.0225    0.0191
   36.6500    0.0212    0.0226    0.0192
   36.3000    0.0213    0.0227    0.0193
   35.9500    0.0213    0.0230    0.0193
   35.6000    0.0214    0.0230    0.0193
   35.2500    0.0215    0.0232    0.0195
   34.9000    0.0216    0.0233    0.0196
   34.5500    0.0217    0.0234    0.0197
   34.2000    0.0219    0.0235    0.0198
   33.8500    0.0219    0.0235    0.0199
   33.5000    0.0220    0.0237    0.0199
   33.1500    0.0220    0.0238    0.0200
   32.8000    0.0221    0.0240    0.0201
   32.4500    0.0222    0.0241    0.0202
   32.1000    0.0224    0.0242    0.0203
   31.7500    0.0225    0.0244    0.0204
   31.4000    0.0227    0.0245    0.0205
   31.0500    0.0228    0.0246    0.0204
   30.7000    0.0228    0.0247    0.0205
   30.3500    0.0229    0.0248    0.0206
   30.0000    0.0229    0.0250    0.0207
   29.6500    0.0230    0.0251    0.0209
   29.3000    0.0232    0.0252    0.0210
   28.9500    0.0233    0.0252    0.0211
   28.6000    0.0234    0.0254    0.0211
   28.2500    0.0233    0.0255    0.0213
   27.9000    0.0234    0.0257    0.0213
   27.5500    0.0234    0.0259    0.0214
   27.2000    0.0235    0.0261    0.0216
   26.8500    0.0234    0.0262    0.0217
   26.5000    0.0235    0.0261    0.0218
   26.1500    0.0236    0.0263    0.0218
   25.8000    0.0237    0.0261    0.0217
   25.4500    0.0238    0.0259    0.0218
   25.1000    0.0238    0.0256    0.0218
   24.7500    0.0239    0.0252    0.0219
   24.4000    0.0240    0.0249    0.0220
   24.0500    0.0240    0.0245    0.0221
   23.7000    0.0240    0.0239    0.0221
   23.3500    0.0240    0.0233    0.0221
   23.0000    0.0241    0.0227    0.0221
   22.6500    0.0241    0.0222    0.0223
   22.3000    0.0241    0.0216    0.0223
   21.9500    0.0240    0.0212    0.0224
   21.6000    0.0240    0.0208    0.0224
   21.2500    0.0241    0.0205    0.0224
   20.9000    0.0242    0.0203    0.0226
   20.5500    0.0241    0.0200    0.0225
   20.2000    0.0240    0.0199    0.0224
   19.8500    0.0239    0.0198    0.0225
   19.5000    0.0236    0.0200    0.0225
   19.1500    0.0232    0.0201    0.0226
   18.8000    0.0227    0.0203    0.0224
   18.4500    0.0221    0.0205    0.0225
   18.1000    0.0215    0.0209    0.0226
   17.7500    0.0208    0.0213    0.0226
   17.4000    0.0202    0.0218    0.0226
   17.0500    0.0194    0.0222    0.0226
   16.7000    0.0187    0.0227    0.0226
   16.3500    0.0180    0.0231    0.0226
   16.0000    0.0173    0.0236    0.0227
   15.6500    0.0167    0.0240    0.0227
   15.3000    0.0161    0.0245    0.0227
   14.9500    0.0157    0.0247    0.0227
   14.6000    0.0152    0.0250    0.0227
   14.2500    0.0147    0.0252    0.0226
   13.9000    0.0143    0.0257    0.0226
   13.5500    0.0138    0.0258    0.0226
   13.2000    0.0134    0.0260    0.0225
   12.8500    0.0129    0.0262    0.0224
   12.5000    0.0125    0.0263    0.0225
   12.1500    0.0120    0.0264    0.0225
   11.8000    0.0116    0.0265    0.0226
   11.4500    0.0113    0.0266    0.0225
   11.1000    0.0109    0.0268    0.0226
   10.7500    0.0106    0.0269    0.0226
   10.4000    0.0102    0.0269    0.0227
   10.0500    0.0099    0.0266    0.0228
    9.7000    0.0095    0.0267    0.0228
    9.3500    0.0092    0.0267    0.0228
    9.0000    0.0089    0.0268    0.0229
    8.6500    0.0086    0.0268    0.0229
    8.3000    0.0084    0.0268    0.0228
    7.9500    0.0081    0.0268    0.0228
    7.6000    0.0079    0.0268    0.0228
    7.2500    0.0076    0.0268    0.0228
    6.9000    0.0074    0.0268    0.0229
    6.5500    0.0072    0.0268    0.0231
    6.2000    0.0069    0.0268    0.0230
    5.8500    0.0067    0.0267    0.0229
    5.5000    0.0065    0.0266    0.0230
    5.1500    0.0063    0.0265    0.0231
    4.8000    0.0061    0.0264    0.0232
    4.4500    0.0058    0.0263    0.0232
    4.1000    0.0056    0.0261    0.0233
    3.7500    0.0054    0.0260    0.0235
    3.4000    0.0052    0.0258    0.0235
    3.0500    0.0049    0.0257    0.0235
    2.7000    0.0047    0.0255    0.0234
    2.3500    0.0046    0.0254    0.0236
    2.0000    0.0045    0.0253    0.0236
    1.6500    0.0044    0.0253    0.0237
    1.3000    0.0043    0.0252    0.0237
    0.9500    0.0042    0.0252    0.0237
    0.6000    0.0041    0.0252    0.0238
