# Supplementary material for: Tuning magnetoelectricity in a mixed-anisotropy antiferromagnet
Source: Nat Commun. 2023 Jun 9;14:3408. doi: 10.1038/s41467-023-39128-7 (PMC10256750; doi:10.1038/s41467-023-39128-7)
Supplement: Supplementary file 3 — Source Data [file 41467_2023_39128_MOESM3_ESM.zip › source_data/Fig4b_order_parameter_Sa.dat]

T [K]     0.00      0.20      0.25      0.30      0.35      0.40      0.45      0.50      0.60      0.80      1.00
  100.0000    0.0005    0.0004    0.0004    0.0002    0.0006    0.0008    0.0003    0.0006    0.0007    0.0008    0.0008
   99.6500    0.0005    0.0002    0.0006    0.0004    0.0001    0.0005    0.0002    0.0003    0.0006    0.0005    0.0015
   99.3000    0.0004    0.0002    0.0003    0.0003    0.0005    0.0003    0.0005    0.0007    0.0008    0.0005    0.0009
   98.9500    0.0007    0.0002    0.0003    0.0004    0.0003    0.0005    0.0003    0.0007    0.0005    0.0012    0.0012
   98.6000    0.0002    0.0005    0.0004    0.0003    0.0003    0.0003    0.0007    0.0003    0.0007    0.0003    0.0005
   98.2500    0.0001    0.0005    0.0004    0.0004    0.0002    0.0004    0.0006    0.0005    0.0005    0.0010    0.0009
   97.9000    0.0003    0.0002    0.0003    0.0003    0.0004    0.0003    0.0004    0.0004    0.0006    0.0012    0.0008
   97.5500    0.0004    0.0003    0.0004    0.0005    0.0004    0.0007    0.0006    0.0007    0.0005    0.0007    0.0006
   97.2000    0.0003    0.0005    0.0003    0.0005    0.0006    0.0005    0.0004    0.0004    0.0006    0.0013    0.0010
   96.8500    0.0003    0.0003    0.0002    0.0004    0.0004    0.0003    0.0005    0.0004    0.0007    0.0004    0.0004
   96.5000    0.0003    0.0003    0.0004    0.0005    0.0008    0.0007    0.0004    0.0004    0.0003    0.0011    0.0006
   96.1500    0.0002    0.0007    0.0006    0.0004    0.0006    0.0007    0.0006    0.0002    0.0007    0.0011    0.0012
   95.8000    0.0003    0.0005    0.0004    0.0006    0.0008    0.0006    0.0002    0.0007    0.0007    0.0013    0.0015
   95.4500    0.0002    0.0005    0.0003    0.0003    0.0004    0.0005    0.0007    0.0004    0.0010    0.0013    0.0006
   95.1000    0.0002    0.0005    0.0008    0.0008    0.0007    0.0007    0.0004    0.0005    0.0004    0.0009    0.0014
   94.7500    0.0002    0.0005    0.0005    0.0005    0.0005    0.0005    0.0003    0.0010    0.0005    0.0003    0.0014
   94.4000    0.0003    0.0007    0.0003    0.0005    0.0004    0.0004    0.0008    0.0008    0.0009    0.0010    0.0009
   94.0500    0.0004    0.0003    0.0005    0.0003    0.0004    0.0005    0.0005    0.0008    0.0003    0.0016    0.0007
   93.7000    0.0002    0.0003    0.0005    0.0003    0.0004    0.0002    0.0004    0.0004    0.0008    0.0013    0.0009
   93.3500    0.0003    0.0003    0.0006    0.0003    0.0005    0.0004    0.0003    0.0006    0.0007    0.0007    0.0008
   93.0000    0.0004    0.0002    0.0008    0.0003    0.0007    0.0005    0.0006    0.0006    0.0005    0.0007    0.0008
   92.6500    0.0002    0.0004    0.0004    0.0006    0.0004    0.0004    0.0005    0.0008    0.0004    0.0007    0.0011
   92.3000    0.0002    0.0004    0.0002    0.0002    0.0003    0.0009    0.0004    0.0005    0.0004    0.0013    0.0011
   91.9500    0.0003    0.0002    0.0007    0.0004    0.0004    0.0005    0.0004    0.0009    0.0011    0.0007    0.0010
   91.6000    0.0003    0.0004    0.0006    0.0005    0.0007    0.0005    0.0003    0.0006    0.0007    0.0012    0.0008
   91.2500    0.0003    0.0004    0.0003    0.0005    0.0005    0.0005    0.0005    0.0004    0.0007    0.0006    0.0014
   90.9000    0.0003    0.0003    0.0005    0.0006    0.0006    0.0005    0.0004    0.0009    0.0011    0.0013    0.0011
   90.5500    0.0003    0.0005    0.0005    0.0004    0.0007    0.0005    0.0006    0.0006    0.0004    0.0009    0.0010
   90.2000    0.0003    0.0004    0.0003    0.0006    0.0004    0.0010    0.0006    0.0005    0.0007    0.0008    0.0011
   89.8500    0.0002    0.0004    0.0004    0.0002    0.0005    0.0004    0.0005    0.0009    0.0006    0.0006    0.0006
   89.5000    0.0003    0.0005    0.0005    0.0004    0.0004    0.0006    0.0005    0.0007    0.0008    0.0003    0.0010
   89.1500    0.0003    0.0006    0.0002    0.0002    0.0003    0.0006    0.0003    0.0006    0.0014    0.0007    0.0009
   88.8000    0.0002    0.0005    0.0004    0.0007    0.0003    0.0005    0.0004    0.0006    0.0004    0.0009    0.0011
   88.4500    0.0003    0.0003    0.0007    0.0004    0.0006    0.0004    0.0004    0.0003    0.0007    0.0011    0.0015
   88.1000    0.0003    0.0003    0.0007    0.0002    0.0006    0.0004    0.0004    0.0012    0.0005    0.0003    0.0016
   87.7500    0.0002    0.0004    0.0004    0.0006    0.0005    0.0005    0.0003    0.0009    0.0008    0.0008    0.0019
   87.4000    0.0003    0.0005    0.0004    0.0004    0.0003    0.0006    0.0003    0.0006    0.0005    0.0006    0.0009
   87.0500    0.0002    0.0004    0.0003    0.0005    0.0005    0.0003    0.0004    0.0004    0.0008    0.0005    0.0011
   86.7000    0.0004    0.0003    0.0002    0.0007    0.0007    0.0005    0.0004    0.0006    0.0010    0.0008    0.0014
   86.3500    0.0003    0.0005    0.0006    0.0007    0.0005    0.0004    0.0006    0.0005    0.0009    0.0005    0.0006
   86.0000    0.0002    0.0004    0.0005    0.0006    0.0004    0.0005    0.0004    0.0005    0.0009    0.0003    0.0010
   85.6500    0.0002    0.0005    0.0003    0.0005    0.0005    0.0007    0.0005    0.0007    0.0007    0.0010    0.0007
   85.3000    0.0002    0.0003    0.0003    0.0007    0.0006    0.0005    0.0007    0.0009    0.0002    0.0007    0.0014
   84.9500    0.0004    0.0003    0.0005    0.0003    0.0006    0.0008    0.0008    0.0004    0.0006    0.0007    0.0017
   84.6000    0.0003    0.0005    0.0004    0.0004    0.0003    0.0003    0.0006    0.0002    0.0005    0.0012    0.0015
   84.2500    0.0002    0.0004    0.0006    0.0006    0.0005    0.0004    0.0005    0.0005    0.0006    0.0009    0.0014
   83.9000    0.0002    0.0003    0.0004    0.0003    0.0007    0.0004    0.0007    0.0002    0.0005    0.0016    0.0007
   83.5500    0.0003    0.0003    0.0003    0.0003    0.0003    0.0005    0.0003    0.0010    0.0006    0.0020    0.0008
   83.2000    0.0003    0.0005    0.0003    0.0003    0.0007    0.0006    0.0006    0.0007    0.0007    0.0008    0.0015
   82.8500    0.0002    0.0006    0.0005    0.0004    0.0003    0.0009    0.0007    0.0007    0.0005    0.0008    0.0008
   82.5000    0.0003    0.0005    0.0004    0.0009    0.0006    0.0006    0.0005    0.0005    0.0006    0.0010    0.0013
   82.1500    0.0005    0.0004    0.0008    0.0006    0.0004    0.0006    0.0003    0.0007    0.0007    0.0012    0.0010
   81.8000    0.0005    0.0005    0.0004    0.0007    0.0008    0.0003    0.0005    0.0004    0.0005    0.0012    0.0014
   81.4500    0.0003    0.0003    0.0004    0.0006    0.0007    0.0009    0.0009    0.0005    0.0009    0.0015    0.0014
   81.1000    0.0003    0.0003    0.0006    0.0006    0.0002    0.0005    0.0006    0.0004    0.0006    0.0017    0.0010
   80.7500    0.0003    0.0003    0.0007    0.0002    0.0003    0.0004    0.0007    0.0008    0.0007    0.0015    0.0017
   80.4000    0.0003    0.0003    0.0005    0.0003    0.0005    0.0004    0.0006    0.0010    0.0011    0.0010    0.0014
   80.0500    0.0003    0.0003    0.0005    0.0004    0.0003    0.0005    0.0006    0.0005    0.0006    0.0008    0.0009
   79.7000    0.0001    0.0005    0.0006    0.0006    0.0006    0.0005    0.0005    0.0006    0.0009    0.0006    0.0012
   79.3500    0.0004    0.0003    0.0004    0.0005    0.0006    0.0006    0.0007    0.0007    0.0010    0.0010    0.0010
   79.0000    0.0003    0.0002    0.0005    0.0003    0.0008    0.0005    0.0008    0.0006    0.0006    0.0009    0.0005
   78.6500    0.0002    0.0005    0.0003    0.0003    0.0005    0.0004    0.0006    0.0004    0.0004    0.0008    0.0016
   78.3000    0.0001    0.0005    0.0003    0.0008    0.0005    0.0005    0.0009    0.0005    0.0003    0.0014    0.0016
   77.9500    0.0004    0.0003    0.0004    0.0004    0.0004    0.0002    0.0004    0.0007    0.0006    0.0011    0.0011
   77.6000    0.0003    0.0003    0.0006    0.0006    0.0004    0.0007    0.0009    0.0006    0.0008    0.0006    0.0017
   77.2500    0.0001    0.0002    0.0003    0.0003    0.0004    0.0004    0.0004    0.0003    0.0007    0.0009    0.0007
   76.9000    0.0001    0.0004    0.0005    0.0006    0.0007    0.0006    0.0003    0.0008    0.0011    0.0013    0.0015
   76.5500    0.0005    0.0003    0.0003    0.0004    0.0006    0.0005    0.0006    0.0005    0.0006    0.0012    0.0015
   76.2000    0.0003    0.0003    0.0003    0.0005    0.0008    0.0008    0.0008    0.0002    0.0009    0.0011    0.0013
   75.8500    0.0002    0.0005    0.0002    0.0004    0.0003    0.0006    0.0003    0.0005    0.0009    0.0010    0.0012
   75.5000    0.0003    0.0004    0.0003    0.0005    0.0001    0.0004    0.0008    0.0007    0.0004    0.0006    0.0022
   75.1500    0.0004    0.0006    0.0005    0.0006    0.0005    0.0004    0.0009    0.0010    0.0010    0.0009    0.0017
   74.8000    0.0005    0.0003    0.0004    0.0003    0.0007    0.0005    0.0005    0.0006    0.0010    0.0008    0.0006
   74.4500    0.0004    0.0003    0.0004    0.0006    0.0007    0.0006    0.0004    0.0007    0.0008    0.0010    0.0010
   74.1000    0.0005    0.0005    0.0006    0.0003    0.0004    0.0005    0.0006    0.0005    0.0005    0.0004    0.0019
   73.7500    0.0003    0.0004    0.0004    0.0007    0.0005    0.0006    0.0005    0.0009    0.0006    0.0012    0.0024
   73.4000    0.0004    0.0003    0.0004    0.0003    0.0003    0.0003    0.0008    0.0009    0.0007    0.0010    0.0021
   73.0500    0.0004    0.0003    0.0003    0.0007    0.0008    0.0005    0.0005    0.0007    0.0006    0.0005    0.0004
   72.7000    0.0004    0.0004    0.0005    0.0003    0.0007    0.0006    0.0003    0.0005    0.0007    0.0009    0.0015
   72.3500    0.0003    0.0004    0.0007    0.0008    0.0004    0.0007    0.0004    0.0009    0.0011    0.0010    0.0017
   72.0000    0.0002    0.0006    0.0004    0.0004    0.0005    0.0007    0.0006    0.0006    0.0007    0.0009    0.0014
   71.6500    0.0004    0.0004    0.0005    0.0004    0.0006    0.0009    0.0005    0.0007    0.0006    0.0006    0.0009
   71.3000    0.0002    0.0002    0.0002    0.0006    0.0010    0.0004    0.0008    0.0005    0.0012    0.0010    0.0013
   70.9500    0.0005    0.0002    0.0004    0.0007    0.0004    0.0005    0.0005    0.0010    0.0005    0.0020    0.0015
   70.6000    0.0004    0.0004    0.0008    0.0006    0.0006    0.0005    0.0005    0.0008    0.0006    0.0017    0.0020
   70.2500    0.0004    0.0004    0.0003    0.0002    0.0004    0.0005    0.0008    0.0003    0.0009    0.0011    0.0013
   69.9000    0.0003    0.0005    0.0005    0.0006    0.0004    0.0004    0.0009    0.0004    0.0008    0.0013    0.0011
   69.5500    0.0003    0.0004    0.0004    0.0005    0.0005    0.0008    0.0005    0.0008    0.0011    0.0013    0.0022
   69.2000    0.0003    0.0004    0.0007    0.0011    0.0005    0.0007    0.0002    0.0006    0.0009    0.0006    0.0012
   68.8500    0.0003    0.0005    0.0004    0.0006    0.0009    0.0002    0.0009    0.0006    0.0004    0.0007    0.0011
   68.5000    0.0003    0.0005    0.0003    0.0007    0.0005    0.0003    0.0008    0.0010    0.0010    0.0018    0.0015
   68.1500    0.0003    0.0008    0.0004    0.0003    0.0007    0.0004    0.0008    0.0009    0.0006    0.0012    0.0010
   67.8000    0.0004    0.0003    0.0003    0.0007    0.0007    0.0008    0.0009    0.0008    0.0006    0.0014    0.0013
   67.4500    0.0003    0.0001    0.0006    0.0005    0.0008    0.0006    0.0006    0.0006    0.0006    0.0006    0.0013
   67.1000    0.0002    0.0004    0.0006    0.0007    0.0007    0.0005    0.0007    0.0011    0.0008    0.0022    0.0008
   66.7500    0.0002    0.0004    0.0004    0.0003    0.0004    0.0008    0.0007    0.0009    0.0007    0.0013    0.0013
   66.4000    0.0003    0.0004    0.0005    0.0006    0.0005    0.0006    0.0005    0.0009    0.0013    0.0013    0.0010
   66.0500    0.0001    0.0002    0.0003    0.0006    0.0005    0.0009    0.0004    0.0005    0.0004    0.0013    0.0012
   65.7000    0.0002    0.0007    0.0004    0.0003    0.0004    0.0009    0.0005    0.0009    0.0010    0.0011    0.0008
   65.3500    0.0001    0.0004    0.0006    0.0003    0.0005    0.0008    0.0005    0.0008    0.0010    0.0015    0.0020
   65.0000    0.0002    0.0003    0.0003    0.0004    0.0003    0.0008    0.0005    0.0009    0.0004    0.0008    0.0019
   64.6500    0.0004    0.0002    0.0004    0.0004    0.0003    0.0004    0.0007    0.0006    0.0010    0.0016    0.0009
   64.3000    0.0002    0.0004    0.0006    0.0005    0.0005    0.0005    0.0007    0.0005    0.0006    0.0011    0.0019
   63.9500    0.0002    0.0004    0.0004    0.0007    0.0006    0.0005    0.0005    0.0007    0.0006    0.0012    0.0008
   63.6000    0.0003    0.0004    0.0005    0.0007    0.0006    0.0009    0.0010    0.0010    0.0010    0.0012    0.0018
   63.2500    0.0002    0.0006    0.0003    0.0007    0.0007    0.0007    0.0003    0.0008    0.0007    0.0019    0.0018
   62.9000    0.0006    0.0007    0.0005    0.0005    0.0006    0.0004    0.0009    0.0009    0.0009    0.0010    0.0018
   62.5500    0.0002    0.0006    0.0006    0.0003    0.0008    0.0013    0.0002    0.0005    0.0007    0.0008    0.0010
   62.2000    0.0002    0.0004    0.0005    0.0002    0.0005    0.0006    0.0008    0.0007    0.0010    0.0012    0.0016
   61.8500    0.0002    0.0006    0.0004    0.0003    0.0005    0.0004    0.0005    0.0007    0.0007    0.0008    0.0012
   61.5000    0.0002    0.0004    0.0004    0.0006    0.0007    0.0007    0.0006    0.0006    0.0011    0.0012    0.0007
   61.1500    0.0003    0.0003    0.0007    0.0002    0.0005    0.0008    0.0010    0.0014    0.0011    0.0011    0.0006
   60.8000    0.0002    0.0009    0.0006    0.0008    0.0006    0.0013    0.0006    0.0005    0.0012    0.0006    0.0011
   60.4500    0.0001    0.0005    0.0007    0.0006    0.0006    0.0008    0.0008    0.0011    0.0016    0.0011    0.0011
   60.1000    0.0002    0.0003    0.0002    0.0006    0.0006    0.0006    0.0008    0.0010    0.0008    0.0013    0.0018
   59.7500    0.0002    0.0003    0.0007    0.0004    0.0006    0.0006    0.0008    0.0015    0.0011    0.0012    0.0012
   59.4000    0.0002    0.0002    0.0005    0.0004    0.0006    0.0002    0.0004    0.0008    0.0012    0.0010    0.0012
   59.0500    0.0005    0.0005    0.0004    0.0007    0.0007    0.0008    0.0003    0.0011    0.0007    0.0017    0.0011
   58.7000    0.0006    0.0008    0.0007    0.0004    0.0005    0.0006    0.0008    0.0006    0.0010    0.0011    0.0014
   58.3500    0.0004    0.0007    0.0005    0.0007    0.0007    0.0010    0.0006    0.0006    0.0010    0.0008    0.0017
   58.0000    0.0004    0.0005    0.0004    0.0004    0.0003    0.0012    0.0006    0.0003    0.0004    0.0011    0.0008
   57.6500    0.0003    0.0004    0.0005    0.0004    0.0006    0.0007    0.0003    0.0008    0.0008    0.0022    0.0011
   57.3000    0.0002    0.0003    0.0004    0.0005    0.0006    0.0005    0.0004    0.0005    0.0011    0.0014    0.0014
   56.9500    0.0002    0.0004    0.0012    0.0005    0.0007    0.0002    0.0007    0.0011    0.0008    0.0017    0.0012
   56.6000    0.0005    0.0004    0.0004    0.0006    0.0010    0.0013    0.0009    0.0008    0.0008    0.0010    0.0010
   56.2500    0.0003    0.0004    0.0004    0.0006    0.0005    0.0002    0.0009    0.0007    0.0008    0.0018    0.0012
   55.9000    0.0004    0.0005    0.0003    0.0002    0.0006    0.0004    0.0005    0.0006    0.0010    0.0009    0.0012
   55.5500    0.0002    0.0004    0.0005    0.0008    0.0005    0.0003    0.0005    0.0012    0.0011    0.0010    0.0005
   55.2000    0.0003    0.0005    0.0002    0.0004    0.0005    0.0008    0.0007    0.0013    0.0008    0.0010    0.0010
   54.8500    0.0005    0.0004    0.0006    0.0006    0.0009    0.0007    0.0004    0.0011    0.0014    0.0007    0.0010
   54.5000    0.0003    0.0004    0.0004    0.0004    0.0007    0.0005    0.0009    0.0011    0.0019    0.0008    0.0012
   54.1500    0.0003    0.0005    0.0009    0.0002    0.0010    0.0009    0.0005    0.0006    0.0006    0.0009    0.0012
   53.8000    0.0002    0.0005    0.0005    0.0005    0.0003    0.0003    0.0007    0.0006    0.0015    0.0015    0.0015
   53.4500    0.0007    0.0005    0.0006    0.0006    0.0006    0.0009    0.0008    0.0005    0.0013    0.0018    0.0008
   53.1000    0.0003    0.0008    0.0004    0.0006    0.0004    0.0008    0.0010    0.0009    0.0015    0.0016    0.0009
   52.7500    0.0001    0.0008    0.0007    0.0005    0.0008    0.0006    0.0006    0.0004    0.0005    0.0010    0.0012
   52.4000    0.0003    0.0004    0.0007    0.0006    0.0006    0.0007    0.0006    0.0006    0.0005    0.0005    0.0010
   52.0500    0.0003    0.0004    0.0006    0.0005    0.0009    0.0006    0.0006    0.0011    0.0010    0.0009    0.0011
   51.7000    0.0005    0.0005    0.0005    0.0004    0.0005    0.0005    0.0005    0.0008    0.0018    0.0013    0.0009
   51.3500    0.0004    0.0006    0.0003    0.0005    0.0010    0.0011    0.0007    0.0011    0.0008    0.0010    0.0008
   51.0000    0.0002    0.0005    0.0007    0.0007    0.0010    0.0005    0.0009    0.0010    0.0011    0.0007    0.0011
   50.6500    0.0004    0.0008    0.0006    0.0007    0.0008    0.0007    0.0006    0.0008    0.0009    0.0008    0.0008
   50.3000    0.0002    0.0007    0.0007    0.0007    0.0003    0.0008    0.0008    0.0014    0.0014    0.0011    0.0018
   49.9500    0.0005    0.0009    0.0004    0.0005    0.0004    0.0011    0.0012    0.0011    0.0015    0.0008    0.0010
   49.6000    0.0002    0.0008    0.0005    0.0005    0.0004    0.0012    0.0009    0.0010    0.0007    0.0016    0.0013
   49.2500    0.0003    0.0007    0.0006    0.0004    0.0005    0.0010    0.0010    0.0012    0.0015    0.0010    0.0009
   48.9000    0.0005    0.0003    0.0003    0.0009    0.0007    0.0005    0.0008    0.0010    0.0010    0.0011    0.0012
   48.5500    0.0004    0.0005    0.0007    0.0005    0.0008    0.0008    0.0010    0.0007    0.0017    0.0018    0.0008
   48.2000    0.0002    0.0004    0.0005    0.0006    0.0006    0.0008    0.0012    0.0012    0.0012    0.0006    0.0008
   47.8500    0.0003    0.0007    0.0005    0.0008    0.0005    0.0012    0.0007    0.0011    0.0013    0.0008    0.0011
   47.5000    0.0004    0.0006    0.0005    0.0006    0.0007    0.0006    0.0007    0.0017    0.0012    0.0008    0.0007
   47.1500    0.0002    0.0005    0.0008    0.0009    0.0008    0.0003    0.0006    0.0008    0.0015    0.0010    0.0014
   46.8000    0.0002    0.0005    0.0006    0.0007    0.0007    0.0008    0.0009    0.0010    0.0008    0.0010    0.0016
   46.4500    0.0003    0.0004    0.0005    0.0008    0.0011    0.0011    0.0010    0.0008    0.0011    0.0013    0.0011
   46.1000    0.0003    0.0002    0.0010    0.0008    0.0006    0.0008    0.0015    0.0008    0.0016    0.0011    0.0006
   45.7500    0.0005    0.0007    0.0004    0.0006    0.0007    0.0007    0.0009    0.0008    0.0008    0.0006    0.0011
   45.4000    0.0005    0.0007    0.0005    0.0005    0.0007    0.0014    0.0002    0.0012    0.0008    0.0013    0.0009
   45.0500    0.0003    0.0005    0.0008    0.0007    0.0010    0.0008    0.0012    0.0009    0.0011    0.0009    0.0011
   44.7000    0.0003    0.0006    0.0003    0.0012    0.0005    0.0009    0.0008    0.0016    0.0007    0.0006    0.0013
   44.3500    0.0002    0.0004    0.0004    0.0005    0.0008    0.0009    0.0009    0.0008    0.0014    0.0013    0.0006
   44.0000    0.0003    0.0006    0.0004    0.0010    0.0004    0.0005    0.0014    0.0009    0.0010    0.0010    0.0009
   43.6500    0.0003    0.0004    0.0010    0.0007    0.0007    0.0007    0.0010    0.0010    0.0007    0.0008    0.0013
   43.3000    0.0003    0.0009    0.0004    0.0010    0.0009    0.0009    0.0016    0.0011    0.0011    0.0005    0.0009
   42.9500    0.0004    0.0005    0.0005    0.0006    0.0006    0.0010    0.0012    0.0007    0.0005    0.0007    0.0008
   42.6000    0.0004    0.0005    0.0009    0.0010    0.0009    0.0008    0.0009    0.0012    0.0007    0.0011    0.0013
   42.2500    0.0003    0.0006    0.0007    0.0007    0.0008    0.0012    0.0009    0.0014    0.0014    0.0007    0.0006
   41.9000    0.0002    0.0006    0.0006    0.0011    0.0011    0.0011    0.0006    0.0004    0.0017    0.0008    0.0006
   41.5500    0.0004    0.0005    0.0004    0.0006    0.0011    0.0012    0.0009    0.0015    0.0011    0.0008    0.0009
   41.2000    0.0001    0.0007    0.0007    0.0013    0.0011    0.0009    0.0013    0.0009    0.0010    0.0009    0.0008
   40.8500    0.0004    0.0008    0.0004    0.0005    0.0010    0.0010    0.0008    0.0012    0.0010    0.0008    0.0008
   40.5000    0.0003    0.0005    0.0006    0.0008    0.0011    0.0008    0.0008    0.0012    0.0007    0.0010    0.0010
   40.1500    0.0002    0.0006    0.0008    0.0005    0.0006    0.0012    0.0010    0.0009    0.0013    0.0012    0.0010
   39.8000    0.0006    0.0008    0.0005    0.0011    0.0004    0.0013    0.0012    0.0009    0.0016    0.0008    0.0006
   39.4500    0.0003    0.0006    0.0010    0.0008    0.0010    0.0010    0.0012    0.0006    0.0005    0.0016    0.0011
   39.1000    0.0004    0.0006    0.0009    0.0008    0.0014    0.0012    0.0014    0.0012    0.0010    0.0009    0.0007
   38.7500    0.0003    0.0005    0.0006    0.0012    0.0013    0.0009    0.0010    0.0010    0.0007    0.0008    0.0013
   38.4000    0.0005    0.0006    0.0008    0.0007    0.0006    0.0009    0.0007    0.0015    0.0015    0.0009    0.0014
   38.0500    0.0001    0.0010    0.0004    0.0008    0.0007    0.0005    0.0008    0.0014    0.0008    0.0008    0.0010
   37.7000    0.0005    0.0011    0.0010    0.0006    0.0007    0.0005    0.0011    0.0013    0.0013    0.0013    0.0008
   37.3500    0.0005    0.0004    0.0006    0.0006    0.0013    0.0006    0.0008    0.0008    0.0009    0.0006    0.0011
   37.0000    0.0003    0.0008    0.0007    0.0007    0.0011    0.0011    0.0008    0.0011    0.0013    0.0011    0.0010
   36.6500    0.0005    0.0006    0.0010    0.0007    0.0012    0.0011    0.0014    0.0016    0.0005    0.0019    0.0009
   36.3000    0.0002    0.0007    0.0009    0.0009    0.0007    0.0016    0.0009    0.0004    0.0015    0.0015    0.0005
   35.9500    0.0002    0.0005    0.0004    0.0009    0.0013    0.0007    0.0014    0.0008    0.0008    0.0006    0.0005
   35.6000    0.0004    0.0009    0.0012    0.0010    0.0009    0.0007    0.0011    0.0013    0.0002    0.0008    0.0009
   35.2500    0.0006    0.0008    0.0012    0.0006    0.0011    0.0010    0.0009    0.0006    0.0010    0.0007    0.0009
   34.9000    0.0004    0.0010    0.0012    0.0010    0.0008    0.0014    0.0011    0.0004    0.0005    0.0011    0.0013
   34.5500    0.0004    0.0005    0.0013    0.0009    0.0011    0.0006    0.0011    0.0009    0.0011    0.0003    0.0007
   34.2000    0.0002    0.0005    0.0006    0.0012    0.0008    0.0010    0.0011    0.0006    0.0011    0.0006    0.0008
   33.8500    0.0005    0.0004    0.0013    0.0007    0.0009    0.0010    0.0007    0.0009    0.0010    0.0008    0.0010
   33.5000    0.0004    0.0010    0.0010    0.0005    0.0010    0.0017    0.0007    0.0008    0.0009    0.0003    0.0008
   33.1500    0.0007    0.0006    0.0008    0.0014    0.0008    0.0008    0.0006    0.0014    0.0010    0.0007    0.0010
   32.8000    0.0005    0.0013    0.0010    0.0008    0.0015    0.0009    0.0013    0.0006    0.0012    0.0006    0.0005
   32.4500    0.0002    0.0004    0.0006    0.0010    0.0008    0.0014    0.0005    0.0011    0.0010    0.0010    0.0009
   32.1000    0.0006    0.0009    0.0009    0.0013    0.0008    0.0015    0.0005    0.0008    0.0010    0.0007    0.0006
   31.7500    0.0004    0.0005    0.0010    0.0015    0.0009    0.0014    0.0005    0.0010    0.0011    0.0004    0.0009
   31.4000    0.0006    0.0008    0.0011    0.0019    0.0012    0.0011    0.0006    0.0010    0.0014    0.0008    0.0009
   31.0500    0.0004    0.0002    0.0020    0.0020    0.0011    0.0007    0.0009    0.0011    0.0014    0.0014    0.0008
   30.7000    0.0002    0.0008    0.0007    0.0011    0.0007    0.0012    0.0012    0.0014    0.0005    0.0010    0.0015
   30.3500    0.0004    0.0006    0.0008    0.0009    0.0011    0.0007    0.0008    0.0010    0.0005    0.0013    0.0011
   30.0000    0.0006    0.0007    0.0012    0.0007    0.0007    0.0013    0.0006    0.0011    0.0010    0.0011    0.0007
   29.6500    0.0004    0.0010    0.0013    0.0013    0.0012    0.0013    0.0011    0.0005    0.0011    0.0008    0.0006
   29.3000    0.0006    0.0008    0.0004    0.0007    0.0010    0.0007    0.0009    0.0011    0.0013    0.0008    0.0004
   28.9500    0.0006    0.0011    0.0009    0.0008    0.0015    0.0008    0.0011    0.0009    0.0007    0.0012    0.0003
   28.6000    0.0003    0.0007    0.0014    0.0017    0.0009    0.0008    0.0009    0.0010    0.0006    0.0011    0.0013
   28.2500    0.0006    0.0008    0.0011    0.0007    0.0008    0.0012    0.0012    0.0014    0.0011    0.0008    0.0004
   27.9000    0.0003    0.0008    0.0016    0.0016    0.0011    0.0018    0.0008    0.0012    0.0008    0.0008    0.0007
   27.5500    0.0005    0.0011    0.0011    0.0013    0.0007    0.0017    0.0006    0.0008    0.0007    0.0010    0.0009
   27.2000    0.0007    0.0008    0.0010    0.0008    0.0009    0.0013    0.0009    0.0013    0.0008    0.0003    0.0014
   26.8500    0.0007    0.0010    0.0019    0.0013    0.0008    0.0010    0.0008    0.0008    0.0006    0.0005    0.0007
   26.5000    0.0007    0.0017    0.0013    0.0012    0.0006    0.0013    0.0008    0.0007    0.0013    0.0013    0.0011
   26.1500    0.0006    0.0014    0.0016    0.0011    0.0012    0.0014    0.0007    0.0007    0.0007    0.0007    0.0009
   25.8000    0.0005    0.0008    0.0017    0.0015    0.0014    0.0011    0.0015    0.0013    0.0005    0.0008    0.0005
   25.4500    0.0004    0.0015    0.0018    0.0010    0.0016    0.0005    0.0022    0.0010    0.0007    0.0003    0.0009
   25.1000    0.0003    0.0014    0.0007    0.0015    0.0011    0.0012    0.0005    0.0013    0.0013    0.0012    0.0010
   24.7500    0.0007    0.0009    0.0018    0.0017    0.0013    0.0013    0.0013    0.0006    0.0008    0.0007    0.0011
   24.4000    0.0002    0.0018    0.0006    0.0016    0.0005    0.0011    0.0005    0.0009    0.0011    0.0006    0.0010
   24.0500    0.0003    0.0018    0.0009    0.0017    0.0012    0.0009    0.0014    0.0006    0.0005    0.0011    0.0008
   23.7000    0.0004    0.0032    0.0018    0.0017    0.0013    0.0015    0.0017    0.0012    0.0005    0.0007    0.0012
   23.3500    0.0006    0.0013    0.0017    0.0004    0.0015    0.0011    0.0015    0.0009    0.0008    0.0005    0.0005
   23.0000    0.0007    0.0011    0.0014    0.0008    0.0003    0.0022    0.0007    0.0008    0.0005    0.0014    0.0005
   22.6500    0.0006    0.0025    0.0010    0.0025    0.0022    0.0006    0.0007    0.0010    0.0009    0.0007    0.0006
   22.3000    0.0007    0.0022    0.0015    0.0020    0.0016    0.0012    0.0012    0.0007    0.0004    0.0008    0.0008
   21.9500    0.0009    0.0029    0.0023    0.0017    0.0012    0.0007    0.0015    0.0005    0.0005    0.0011    0.0008
   21.6000    0.0006    0.0029    0.0029    0.0011    0.0016    0.0015    0.0003    0.0011    0.0012    0.0017    0.0007
   21.2500    0.0006    0.0031    0.0042    0.0022    0.0009    0.0010    0.0008    0.0012    0.0008    0.0010    0.0008
   20.9000    0.0009    0.0062    0.0040    0.0024    0.0010    0.0012    0.0011    0.0013    0.0009    0.0006    0.0008
   20.5500    0.0006    0.0074    0.0019    0.0014    0.0012    0.0012    0.0014    0.0013    0.0008    0.0006    0.0004
   20.2000    0.0010    0.0088    0.0024    0.0030    0.0015    0.0014    0.0019    0.0009    0.0012    0.0007    0.0009
   19.8500    0.0007    0.0101    0.0044    0.0026    0.0018    0.0010    0.0014    0.0008    0.0009    0.0014    0.0012
   19.5000    0.0010    0.0109    0.0056    0.0036    0.0015    0.0021    0.0015    0.0008    0.0010    0.0013    0.0007
   19.1500    0.0010    0.0506    0.0053    0.0045    0.0029    0.0009    0.0010    0.0013    0.0010    0.0007    0.0008
   18.8000    0.0007    0.1463    0.0087    0.0014    0.0010    0.0019    0.0008    0.0009    0.0006    0.0009    0.0007
   18.4500    0.0010    0.2890    0.0082    0.0053    0.0013    0.0019    0.0022    0.0013    0.0009    0.0008    0.0007
   18.1000    0.0015    0.4522    0.0165    0.0042    0.0022    0.0012    0.0008    0.0008    0.0016    0.0012    0.0004
   17.7500    0.0015    0.5120    0.0217    0.0078    0.0006    0.0015    0.0018    0.0013    0.0012    0.0008    0.0012
   17.4000    0.0007    0.5634    0.0802    0.0034    0.0035    0.0015    0.0015    0.0009    0.0014    0.0005    0.0010
   17.0500    0.0013    0.6060    0.2174    0.0102    0.0016    0.0008    0.0018    0.0005    0.0010    0.0008    0.0006
   16.7000    0.0013    0.6424    0.4119    0.0145    0.0023    0.0018    0.0013    0.0017    0.0009    0.0006    0.0005
   16.3500    0.0012    0.6717    0.4806    0.0099    0.0045    0.0027    0.0007    0.0017    0.0008    0.0011    0.0007
   16.0000    0.0009    0.7015    0.5302    0.0579    0.0023    0.0018    0.0020    0.0019    0.0012    0.0011    0.0006
   15.6500    0.0008    0.7262    0.5702    0.1553    0.0076    0.0018    0.0015    0.0012    0.0008    0.0008    0.0004
   15.3000    0.0018    0.7495    0.6087    0.1976    0.0057    0.0017    0.0026    0.0018    0.0011    0.0014    0.0009
   14.9500    0.0007    0.7721    0.6394    0.3894    0.0096    0.0027    0.0022    0.0030    0.0006    0.0012    0.0007
   14.6000    0.0009    0.7893    0.6677    0.4483    0.0061    0.0026    0.0009    0.0014    0.0005    0.0004    0.0008
   14.2500    0.0008    0.8087    0.6947    0.4935    0.0119    0.0029    0.0015    0.0013    0.0012    0.0013    0.0006
   13.9000    0.0011    0.8241    0.7177    0.5375    0.0231    0.0036    0.0036    0.0011    0.0008    0.0008    0.0008
   13.5500    0.0010    0.8405    0.7408    0.5722    0.0886    0.0032    0.0024    0.0015    0.0010    0.0013    0.0009
   13.2000    0.0010    0.8547    0.7620    0.6046    0.0978    0.0030    0.0035    0.0022    0.0004    0.0010    0.0009
   12.8500    0.0004    0.8679    0.7817    0.6335    0.2368    0.0054    0.0037    0.0020    0.0014    0.0007    0.0005
   12.5000    0.0009    0.8817    0.7992    0.6593    0.3639    0.0053    0.0026    0.0019    0.0007    0.0005    0.0010
   12.1500    0.0006    0.8950    0.8162    0.6827    0.4201    0.0161    0.0018    0.0016    0.0012    0.0006    0.0007
   11.8000    0.0005    0.9048    0.8326    0.7062    0.4574    0.0304    0.0031    0.0015    0.0014    0.0006    0.0008
   11.4500    0.0009    0.9156    0.8478    0.7276    0.4979    0.0193    0.0018    0.0012    0.0008    0.0005    0.0005
   11.1000    0.0010    0.9275    0.8609    0.7472    0.5347    0.1187    0.0037    0.0032    0.0015    0.0003    0.0007
   10.7500    0.0006    0.9381    0.8744    0.7649    0.5634    0.2165    0.0041    0.0024    0.0011    0.0009    0.0005
   10.4000    0.0010    0.9477    0.8872    0.7815    0.5902    0.2729    0.0125    0.0032    0.0010    0.0009    0.0007
   10.0500    0.0009    0.9568    0.8989    0.7976    0.6149    0.3622    0.0104    0.0016    0.0021    0.0007    0.0007
    9.7000    0.0006    0.9666    0.9110    0.8137    0.6393    0.4057    0.0252    0.0032    0.0008    0.0008    0.0006
    9.3500    0.0009    0.9748    0.9223    0.8281    0.6604    0.4401    0.0224    0.0027    0.0006    0.0008    0.0006
    9.0000    0.0007    0.9832    0.9327    0.8410    0.6817    0.4712    0.0445    0.0056    0.0014    0.0008    0.0008
    8.6500    0.0007    0.9914    0.9432    0.8548    0.7002    0.4999    0.0832    0.0031    0.0010    0.0007    0.0007
    8.3000    0.0006    0.9997    0.9530    0.8673    0.7181    0.5259    0.1515    0.0069    0.0005    0.0007    0.0005
    7.9500    0.0006    1.0077    0.9616    0.8796    0.7344    0.5506    0.2540    0.0072    0.0015    0.0005    0.0005
    7.6000    0.0003    1.0151    0.9709    0.8909    0.7516    0.5722    0.3010    0.0110    0.0012    0.0012    0.0007
    7.2500    0.0006    1.0220    0.9799    0.9021    0.7660    0.5950    0.3431    0.0202    0.0018    0.0005    0.0008
    6.9000    0.0007    1.0291    0.9889    0.9135    0.7816    0.6160    0.3806    0.0340    0.0019    0.0011    0.0006
    6.5500    0.0006    1.0366    0.9965    0.9233    0.7950    0.6342    0.4111    0.0450    0.0022    0.0003    0.0006
    6.2000    0.0006    1.0429    1.0043    0.9331    0.8095    0.6519    0.4420    0.1423    0.0014    0.0003    0.0009
    5.8500    0.0005    1.0496    1.0129    0.9434    0.8211    0.6701    0.4660    0.2001    0.0019    0.0008    0.0006
    5.5000    0.0004    1.0559    1.0202    0.9527    0.8346    0.6864    0.4919    0.2479    0.0028    0.0009    0.0011
    5.1500    0.0007    1.0624    1.0279    0.9614    0.8459    0.7019    0.5144    0.2861    0.0029    0.0013    0.0007
    4.8000    0.0006    1.0691    1.0349    0.9709    0.8586    0.7164    0.5379    0.3237    0.0018    0.0008    0.0008
    4.4500    0.0008    1.0753    1.0422    0.9796    0.8688    0.7316    0.5552    0.3529    0.0024    0.0004    0.0004
    4.1000    0.0008    1.0813    1.0498    0.9877    0.8794    0.7457    0.5748    0.3798    0.0027    0.0006    0.0009
    3.7500    0.0005    1.0872    1.0558    0.9962    0.8902    0.7582    0.5926    0.4057    0.0033    0.0006    0.0006
    3.4000    0.0004    1.0929    1.0626    1.0037    0.9005    0.7716    0.6095    0.4314    0.0046    0.0007    0.0009
    3.0500    0.0004    1.0995    1.0693    1.0114    0.9102    0.7839    0.6279    0.4510    0.0056    0.0009    0.0005
    2.7000    0.0009    1.1045    1.0759    1.0192    0.9194    0.7956    0.6423    0.4728    0.0110    0.0007    0.0010
    2.3500    0.0004    1.1102    1.0824    1.0272    0.9289    0.8071    0.6578    0.4935    0.0096    0.0005    0.0007
    2.0000    0.0005    1.1159    1.0888    1.0342    0.9382    0.8188    0.6720    0.5126    0.0257    0.0015    0.0007
    1.6500    0.0008    1.1214    1.0945    1.0413    0.9471    0.8294    0.6858    0.5310    0.0586    0.0008    0.0003
    1.3000    0.0002    1.1269    1.1009    1.0489    0.9562    0.8406    0.6992    0.5500    0.1044    0.0008    0.0013
    0.9500    0.0005    1.1324    1.1073    1.0556    0.9645    0.8506    0.7124    0.5649    0.1470    0.0008    0.0006
    0.6000    0.0010    1.1380    1.1129    1.0628    0.9726    0.8607    0.7250    0.5804    0.1852    0.0011    0.0003
