# Supplementary material for: Tuning magnetoelectricity in a mixed-anisotropy antiferromagnet
Source: Nat Commun. 2023 Jun 9;14:3408. doi: 10.1038/s41467-023-39128-7 (PMC10256750; doi:10.1038/s41467-023-39128-7)
Supplement: Supplementary file 3 — Source Data [file 41467_2023_39128_MOESM3_ESM.zip › source_data/Fig4c_order_parameter_Sb.dat]

T [K]     0.00      0.20      0.25      0.30      0.35      0.40      0.45      0.50      0.60      0.80      1.00
  100.0000    0.0003    0.0004    0.0008    0.0005    0.0003    0.0001    0.0003    0.0008    0.0008    0.0011    0.0017
   99.6500    0.0004    0.0006    0.0006    0.0005    0.0005    0.0005    0.0006    0.0005    0.0004    0.0008    0.0011
   99.3000    0.0003    0.0004    0.0006    0.0005    0.0004    0.0009    0.0005    0.0005    0.0007    0.0011    0.0012
   98.9500    0.0005    0.0003    0.0004    0.0002    0.0008    0.0007    0.0009    0.0009    0.0006    0.0008    0.0012
   98.6000    0.0003    0.0004    0.0005    0.0008    0.0004    0.0005    0.0004    0.0008    0.0007    0.0010    0.0015
   98.2500    0.0003    0.0003    0.0004    0.0005    0.0005    0.0006    0.0006    0.0013    0.0005    0.0007    0.0012
   97.9000    0.0003    0.0003    0.0003    0.0006    0.0003    0.0004    0.0005    0.0006    0.0008    0.0010    0.0007
   97.5500    0.0002    0.0003    0.0004    0.0005    0.0004    0.0005    0.0006    0.0005    0.0004    0.0007    0.0019
   97.2000    0.0001    0.0003    0.0005    0.0004    0.0007    0.0004    0.0005    0.0005    0.0011    0.0021    0.0012
   96.8500    0.0004    0.0003    0.0002    0.0009    0.0006    0.0006    0.0006    0.0008    0.0009    0.0015    0.0013
   96.5000    0.0003    0.0004    0.0002    0.0004    0.0006    0.0008    0.0004    0.0007    0.0009    0.0009    0.0017
   96.1500    0.0003    0.0006    0.0006    0.0008    0.0006    0.0006    0.0008    0.0006    0.0007    0.0011    0.0011
   95.8000    0.0002    0.0003    0.0004    0.0006    0.0006    0.0002    0.0006    0.0008    0.0009    0.0011    0.0016
   95.4500    0.0004    0.0004    0.0003    0.0008    0.0005    0.0010    0.0009    0.0006    0.0012    0.0008    0.0009
   95.1000    0.0002    0.0006    0.0004    0.0005    0.0007    0.0006    0.0004    0.0006    0.0004    0.0008    0.0008
   94.7500    0.0004    0.0004    0.0003    0.0006    0.0005    0.0005    0.0009    0.0006    0.0009    0.0003    0.0008
   94.4000    0.0004    0.0010    0.0005    0.0007    0.0004    0.0005    0.0002    0.0005    0.0005    0.0006    0.0008
   94.0500    0.0003    0.0003    0.0006    0.0006    0.0006    0.0007    0.0009    0.0002    0.0009    0.0011    0.0012
   93.7000    0.0003    0.0006    0.0004    0.0004    0.0006    0.0009    0.0007    0.0008    0.0005    0.0010    0.0016
   93.3500    0.0003    0.0001    0.0005    0.0006    0.0005    0.0009    0.0003    0.0007    0.0007    0.0006    0.0008
   93.0000    0.0002    0.0006    0.0003    0.0004    0.0006    0.0006    0.0006    0.0004    0.0006    0.0007    0.0021
   92.6500    0.0003    0.0004    0.0002    0.0003    0.0003    0.0005    0.0006    0.0006    0.0006    0.0009    0.0021
   92.3000    0.0002    0.0005    0.0004    0.0004    0.0005    0.0006    0.0004    0.0004    0.0008    0.0010    0.0012
   91.9500    0.0001    0.0007    0.0004    0.0005    0.0004    0.0006    0.0007    0.0006    0.0004    0.0008    0.0014
   91.6000    0.0004    0.0004    0.0004    0.0007    0.0003    0.0009    0.0007    0.0005    0.0008    0.0006    0.0017
   91.2500    0.0003    0.0005    0.0003    0.0003    0.0006    0.0002    0.0007    0.0006    0.0008    0.0010    0.0013
   90.9000    0.0003    0.0006    0.0004    0.0005    0.0004    0.0008    0.0005    0.0005    0.0005    0.0006    0.0012
   90.5500    0.0003    0.0005    0.0005    0.0005    0.0004    0.0003    0.0007    0.0007    0.0007    0.0015    0.0010
   90.2000    0.0002    0.0004    0.0005    0.0002    0.0005    0.0008    0.0005    0.0008    0.0005    0.0002    0.0025
   89.8500    0.0003    0.0008    0.0005    0.0005    0.0003    0.0009    0.0002    0.0006    0.0011    0.0011    0.0010
   89.5000    0.0003    0.0003    0.0007    0.0006    0.0004    0.0007    0.0008    0.0011    0.0008    0.0010    0.0016
   89.1500    0.0002    0.0006    0.0005    0.0005    0.0008    0.0006    0.0004    0.0007    0.0007    0.0012    0.0012
   88.8000    0.0004    0.0004    0.0005    0.0008    0.0004    0.0005    0.0008    0.0007    0.0007    0.0007    0.0009
   88.4500    0.0002    0.0006    0.0006    0.0006    0.0004    0.0006    0.0005    0.0006    0.0007    0.0011    0.0014
   88.1000    0.0002    0.0004    0.0003    0.0005    0.0011    0.0006    0.0007    0.0006    0.0003    0.0015    0.0015
   87.7500    0.0002    0.0006    0.0003    0.0004    0.0005    0.0006    0.0008    0.0010    0.0011    0.0009    0.0016
   87.4000    0.0004    0.0003    0.0004    0.0004    0.0008    0.0005    0.0005    0.0007    0.0007    0.0017    0.0018
   87.0500    0.0002    0.0003    0.0002    0.0004    0.0006    0.0003    0.0005    0.0005    0.0005    0.0009    0.0010
   86.7000    0.0004    0.0003    0.0005    0.0006    0.0003    0.0004    0.0007    0.0006    0.0005    0.0004    0.0017
   86.3500    0.0003    0.0002    0.0003    0.0004    0.0006    0.0003    0.0005    0.0004    0.0003    0.0007    0.0010
   86.0000    0.0004    0.0006    0.0003    0.0002    0.0004    0.0006    0.0004    0.0008    0.0006    0.0018    0.0007
   85.6500    0.0003    0.0003    0.0005    0.0005    0.0004    0.0003    0.0009    0.0006    0.0006    0.0005    0.0019
   85.3000    0.0002    0.0008    0.0004    0.0004    0.0005    0.0006    0.0006    0.0004    0.0005    0.0011    0.0018
   84.9500    0.0004    0.0004    0.0005    0.0007    0.0008    0.0007    0.0007    0.0006    0.0010    0.0014    0.0016
   84.6000    0.0002    0.0003    0.0001    0.0004    0.0007    0.0006    0.0003    0.0003    0.0005    0.0017    0.0017
   84.2500    0.0003    0.0004    0.0004    0.0005    0.0007    0.0007    0.0004    0.0005    0.0009    0.0011    0.0023
   83.9000    0.0002    0.0007    0.0005    0.0004    0.0005    0.0009    0.0005    0.0008    0.0009    0.0013    0.0008
   83.5500    0.0002    0.0005    0.0004    0.0006    0.0004    0.0005    0.0006    0.0004    0.0009    0.0003    0.0021
   83.2000    0.0001    0.0002    0.0003    0.0004    0.0003    0.0007    0.0008    0.0009    0.0006    0.0014    0.0017
   82.8500    0.0003    0.0002    0.0004    0.0004    0.0009    0.0004    0.0007    0.0011    0.0007    0.0011    0.0017
   82.5000    0.0003    0.0003    0.0007    0.0004    0.0006    0.0005    0.0005    0.0010    0.0005    0.0009    0.0023
   82.1500    0.0002    0.0005    0.0005    0.0004    0.0005    0.0003    0.0005    0.0008    0.0008    0.0008    0.0013
   81.8000    0.0004    0.0005    0.0003    0.0003    0.0006    0.0005    0.0003    0.0006    0.0009    0.0015    0.0023
   81.4500    0.0001    0.0003    0.0003    0.0004    0.0006    0.0007    0.0004    0.0010    0.0009    0.0008    0.0025
   81.1000    0.0002    0.0004    0.0007    0.0005    0.0007    0.0009    0.0006    0.0008    0.0011    0.0006    0.0025
   80.7500    0.0002    0.0003    0.0006    0.0007    0.0007    0.0007    0.0005    0.0005    0.0006    0.0007    0.0021
   80.4000    0.0003    0.0007    0.0007    0.0003    0.0004    0.0005    0.0003    0.0004    0.0015    0.0013    0.0028
   80.0500    0.0003    0.0003    0.0007    0.0007    0.0004    0.0004    0.0007    0.0009    0.0011    0.0021    0.0045
   79.7000    0.0003    0.0004    0.0005    0.0004    0.0004    0.0008    0.0006    0.0006    0.0008    0.0013    0.0019
   79.3500    0.0002    0.0005    0.0007    0.0006    0.0004    0.0005    0.0009    0.0007    0.0010    0.0011    0.0023
   79.0000    0.0003    0.0006    0.0005    0.0004    0.0003    0.0008    0.0004    0.0006    0.0006    0.0011    0.0040
   78.6500    0.0003    0.0005    0.0006    0.0004    0.0007    0.0008    0.0003    0.0006    0.0008    0.0023    0.0031
   78.3000    0.0003    0.0003    0.0006    0.0003    0.0006    0.0004    0.0006    0.0005    0.0009    0.0014    0.0055
   77.9500    0.0003    0.0003    0.0007    0.0008    0.0008    0.0004    0.0005    0.0007    0.0013    0.0010    0.0080
   77.6000    0.0003    0.0006    0.0004    0.0005    0.0006    0.0008    0.0006    0.0007    0.0008    0.0008    0.0028
   77.2500    0.0004    0.0004    0.0007    0.0007    0.0005    0.0005    0.0012    0.0009    0.0012    0.0007    0.0111
   76.9000    0.0002    0.0002    0.0003    0.0006    0.0006    0.0003    0.0008    0.0008    0.0008    0.0013    0.0047
   76.5500    0.0002    0.0004    0.0001    0.0010    0.0004    0.0007    0.0004    0.0009    0.0009    0.0014    0.0098
   76.2000    0.0004    0.0002    0.0006    0.0004    0.0005    0.0007    0.0010    0.0007    0.0010    0.0007    0.0083
   75.8500    0.0003    0.0005    0.0005    0.0007    0.0004    0.0002    0.0009    0.0005    0.0008    0.0010    0.0085
   75.5000    0.0002    0.0008    0.0005    0.0006    0.0005    0.0009    0.0008    0.0006    0.0008    0.0013    0.0095
   75.1500    0.0004    0.0005    0.0004    0.0005    0.0002    0.0005    0.0005    0.0009    0.0015    0.0024    0.0188
   74.8000    0.0003    0.0007    0.0004    0.0003    0.0008    0.0006    0.0009    0.0009    0.0005    0.0015    0.0203
   74.4500    0.0002    0.0004    0.0004    0.0009    0.0002    0.0006    0.0011    0.0007    0.0011    0.0017    0.0192
   74.1000    0.0003    0.0004    0.0005    0.0007    0.0004    0.0004    0.0009    0.0007    0.0006    0.0020    0.0307
   73.7500    0.0002    0.0002    0.0006    0.0004    0.0005    0.0009    0.0010    0.0008    0.0007    0.0007    0.0330
   73.4000    0.0001    0.0006    0.0003    0.0005    0.0004    0.0002    0.0006    0.0008    0.0008    0.0014    0.1123
   73.0500    0.0002    0.0007    0.0005    0.0005    0.0007    0.0007    0.0007    0.0008    0.0012    0.0017    0.1132
   72.7000    0.0002    0.0004    0.0004    0.0007    0.0002    0.0007    0.0006    0.0007    0.0012    0.0032    0.3889
   72.3500    0.0002    0.0004    0.0007    0.0003    0.0007    0.0007    0.0007    0.0010    0.0010    0.0030    0.2707
   72.0000    0.0003    0.0003    0.0006    0.0004    0.0008    0.0011    0.0010    0.0008    0.0005    0.0013    0.6834
   71.6500    0.0002    0.0005    0.0005    0.0003    0.0008    0.0006    0.0010    0.0006    0.0012    0.0019    0.7294
   71.3000    0.0004    0.0002    0.0006    0.0007    0.0007    0.0008    0.0006    0.0011    0.0020    0.0021    0.7744
   70.9500    0.0003    0.0004    0.0006    0.0004    0.0004    0.0005    0.0005    0.0005    0.0007    0.0014    0.8052
   70.6000    0.0003    0.0003    0.0006    0.0003    0.0004    0.0009    0.0005    0.0007    0.0008    0.0019    0.8357
   70.2500    0.0004    0.0006    0.0003    0.0004    0.0005    0.0008    0.0010    0.0005    0.0010    0.0024    0.8646
   69.9000    0.0004    0.0004    0.0005    0.0003    0.0005    0.0006    0.0008    0.0006    0.0009    0.0017    0.8915
   69.5500    0.0002    0.0006    0.0004    0.0006    0.0008    0.0004    0.0007    0.0009    0.0009    0.0017    0.9168
   69.2000    0.0002    0.0005    0.0004    0.0006    0.0005    0.0002    0.0005    0.0005    0.0008    0.0027    0.9385
   68.8500    0.0003    0.0004    0.0004    0.0003    0.0005    0.0005    0.0009    0.0007    0.0016    0.0022    0.9609
   68.5000    0.0001    0.0003    0.0003    0.0008    0.0005    0.0008    0.0006    0.0011    0.0018    0.0035    0.9824
   68.1500    0.0002    0.0003    0.0003    0.0004    0.0012    0.0005    0.0004    0.0005    0.0004    0.0047    1.0033
   67.8000    0.0005    0.0004    0.0007    0.0004    0.0003    0.0005    0.0011    0.0009    0.0009    0.0034    1.0214
   67.4500    0.0003    0.0006    0.0007    0.0008    0.0005    0.0005    0.0011    0.0012    0.0007    0.0021    1.0390
   67.1000    0.0003    0.0006    0.0002    0.0008    0.0007    0.0006    0.0010    0.0006    0.0009    0.0031    1.0564
   66.7500    0.0003    0.0006    0.0003    0.0007    0.0008    0.0006    0.0010    0.0010    0.0015    0.0025    1.0736
   66.4000    0.0004    0.0004    0.0006    0.0006    0.0006    0.0008    0.0007    0.0009    0.0018    0.0064    1.0894
   66.0500    0.0003    0.0005    0.0006    0.0005    0.0010    0.0008    0.0012    0.0010    0.0013    0.0076    1.1043
   65.7000    0.0003    0.0004    0.0004    0.0004    0.0010    0.0005    0.0008    0.0011    0.0008    0.0059    1.1184
   65.3500    0.0004    0.0003    0.0003    0.0004    0.0011    0.0008    0.0009    0.0007    0.0008    0.0066    1.1344
   65.0000    0.0003    0.0005    0.0007    0.0005    0.0008    0.0004    0.0008    0.0008    0.0013    0.0069    1.1483
   64.6500    0.0004    0.0003    0.0004    0.0006    0.0007    0.0005    0.0004    0.0006    0.0019    0.0128    1.1622
   64.3000    0.0003    0.0003    0.0003    0.0006    0.0009    0.0006    0.0007    0.0009    0.0016    0.0112    1.1750
   63.9500    0.0002    0.0005    0.0003    0.0004    0.0006    0.0010    0.0009    0.0006    0.0014    0.0146    1.1875
   63.6000    0.0003    0.0005    0.0007    0.0010    0.0005    0.0007    0.0008    0.0010    0.0014    0.0251    1.2002
   63.2500    0.0002    0.0006    0.0002    0.0006    0.0007    0.0008    0.0008    0.0008    0.0018    0.0482    1.2123
   62.9000    0.0003    0.0005    0.0005    0.0004    0.0007    0.0007    0.0006    0.0007    0.0006    0.0366    1.2244
   62.5500    0.0002    0.0007    0.0006    0.0006    0.0003    0.0010    0.0012    0.0008    0.0016    0.0503    1.2358
   62.2000    0.0004    0.0006    0.0002    0.0007    0.0009    0.0007    0.0005    0.0007    0.0015    0.2287    1.2471
   61.8500    0.0001    0.0005    0.0002    0.0006    0.0005    0.0006    0.0010    0.0014    0.0007    0.1753    1.2576
   61.5000    0.0004    0.0007    0.0009    0.0005    0.0007    0.0005    0.0010    0.0007    0.0015    0.2344    1.2678
   61.1500    0.0002    0.0006    0.0005    0.0005    0.0005    0.0010    0.0012    0.0012    0.0014    0.5016    1.2780
   60.8000    0.0002    0.0004    0.0006    0.0005    0.0008    0.0011    0.0004    0.0012    0.0008    0.6172    1.2892
   60.4500    0.0004    0.0005    0.0005    0.0004    0.0009    0.0012    0.0009    0.0007    0.0020    0.6551    1.2987
   60.1000    0.0001    0.0007    0.0004    0.0005    0.0004    0.0006    0.0007    0.0012    0.0012    0.6890    1.3081
   59.7500    0.0003    0.0007    0.0004    0.0004    0.0008    0.0009    0.0007    0.0016    0.0015    0.7175    1.3178
   59.4000    0.0002    0.0008    0.0005    0.0006    0.0008    0.0016    0.0009    0.0016    0.0010    0.7454    1.3269
   59.0500    0.0003    0.0005    0.0005    0.0006    0.0003    0.0005    0.0016    0.0010    0.0018    0.7704    1.3361
   58.7000    0.0002    0.0007    0.0009    0.0007    0.0006    0.0003    0.0005    0.0016    0.0013    0.7951    1.3451
   58.3500    0.0003    0.0004    0.0002    0.0009    0.0006    0.0008    0.0011    0.0007    0.0018    0.8163    1.3538
   58.0000    0.0002    0.0004    0.0006    0.0004    0.0009    0.0013    0.0011    0.0011    0.0026    0.8368    1.3622
   57.6500    0.0003    0.0005    0.0007    0.0007    0.0009    0.0009    0.0009    0.0011    0.0026    0.8581    1.3708
   57.3000    0.0004    0.0004    0.0008    0.0008    0.0005    0.0008    0.0012    0.0009    0.0031    0.8758    1.3781
   56.9500    0.0004    0.0008    0.0006    0.0006    0.0004    0.0007    0.0007    0.0015    0.0024    0.8934    1.3862
   56.6000    0.0003    0.0001    0.0002    0.0004    0.0010    0.0014    0.0006    0.0016    0.0025    0.9111    1.3942
   56.2500    0.0004    0.0006    0.0009    0.0007    0.0004    0.0005    0.0007    0.0012    0.0024    0.9278    1.4024
   55.9000    0.0003    0.0008    0.0002    0.0005    0.0007    0.0006    0.0009    0.0014    0.0034    0.9442    1.4104
   55.5500    0.0004    0.0009    0.0008    0.0011    0.0008    0.0005    0.0008    0.0015    0.0042    0.9584    1.4178
   55.2000    0.0002    0.0007    0.0006    0.0007    0.0008    0.0010    0.0004    0.0021    0.0065    0.9739    1.4246
   54.8500    0.0003    0.0005    0.0007    0.0007    0.0010    0.0010    0.0010    0.0014    0.0059    0.9875    1.4319
   54.5000    0.0002    0.0005    0.0005    0.0007    0.0004    0.0006    0.0015    0.0012    0.0033    1.0017    1.4390
   54.1500    0.0003    0.0004    0.0006    0.0006    0.0004    0.0010    0.0015    0.0022    0.0076    1.0141    1.4460
   53.8000    0.0005    0.0005    0.0010    0.0006    0.0005    0.0009    0.0008    0.0004    0.0051    1.0277    1.4529
   53.4500    0.0005    0.0004    0.0006    0.0010    0.0014    0.0016    0.0018    0.0011    0.0046    1.0403    1.4599
   53.1000    0.0002    0.0006    0.0008    0.0003    0.0010    0.0008    0.0017    0.0027    0.0081    1.0520    1.4663
   52.7500    0.0003    0.0005    0.0006    0.0007    0.0013    0.0011    0.0019    0.0012    0.0116    1.0637    1.4731
   52.4000    0.0003    0.0003    0.0006    0.0003    0.0005    0.0006    0.0017    0.0020    0.0082    1.0751    1.4797
   52.0500    0.0003    0.0008    0.0004    0.0009    0.0007    0.0009    0.0012    0.0019    0.0181    1.0873    1.4859
   51.7000    0.0004    0.0006    0.0008    0.0007    0.0007    0.0006    0.0012    0.0026    0.0254    1.0974    1.4920
   51.3500    0.0003    0.0003    0.0007    0.0005    0.0007    0.0011    0.0012    0.0031    0.0344    1.1076    1.4984
   51.0000    0.0004    0.0004    0.0006    0.0010    0.0010    0.0007    0.0007    0.0015    0.0240    1.1182    1.5043
   50.6500    0.0003    0.0004    0.0008    0.0009    0.0010    0.0008    0.0009    0.0024    0.0739    1.1283    1.5105
   50.3000    0.0003    0.0006    0.0012    0.0004    0.0010    0.0008    0.0020    0.0036    0.1166    1.1380    1.5162
   49.9500    0.0002    0.0004    0.0005    0.0006    0.0009    0.0012    0.0015    0.0017    0.2404    1.1482    1.5222
   49.6000    0.0003    0.0006    0.0006    0.0006    0.0011    0.0013    0.0011    0.0035    0.2736    1.1570    1.5279
   49.2500    0.0002    0.0009    0.0005    0.0005    0.0007    0.0008    0.0017    0.0025    0.3424    1.1663    1.5336
   48.9000    0.0003    0.0005    0.0006    0.0010    0.0007    0.0018    0.0017    0.0042    0.4405    1.1756    1.5392
   48.5500    0.0002    0.0008    0.0005    0.0010    0.0017    0.0019    0.0027    0.0055    0.5507    1.1845    1.5443
   48.2000    0.0003    0.0005    0.0002    0.0013    0.0009    0.0015    0.0021    0.0044    0.5831    1.1932    1.5499
   47.8500    0.0002    0.0007    0.0006    0.0004    0.0010    0.0016    0.0016    0.0052    0.5445    1.2013    1.5555
   47.5000    0.0003    0.0007    0.0007    0.0010    0.0009    0.0012    0.0037    0.0103    0.6331    1.2095    1.5605
   47.1500    0.0002    0.0005    0.0012    0.0009    0.0014    0.0013    0.0013    0.0103    0.6590    1.2174    1.5656
   46.8000    0.0002    0.0006    0.0010    0.0007    0.0015    0.0022    0.0021    0.0101    0.6806    1.2259    1.5711
   46.4500    0.0003    0.0005    0.0007    0.0006    0.0012    0.0016    0.0043    0.0149    0.7012    1.2336    1.5761
   46.1000    0.0002    0.0006    0.0008    0.0008    0.0014    0.0008    0.0044    0.0220    0.7204    1.2415    1.5810
   45.7500    0.0003    0.0009    0.0003    0.0011    0.0012    0.0012    0.0050    0.0222    0.7380    1.2491    1.5859
   45.4000    0.0004    0.0004    0.0007    0.0007    0.0014    0.0015    0.0070    0.0286    0.7568    1.2561    1.5909
   45.0500    0.0004    0.0003    0.0008    0.0008    0.0010    0.0011    0.0143    0.0697    0.7721    1.2638    1.5958
   44.7000    0.0002    0.0007    0.0012    0.0011    0.0012    0.0015    0.0090    0.1345    0.7893    1.2710    1.6008
   44.3500    0.0003    0.0004    0.0007    0.0003    0.0012    0.0017    0.0269    0.1070    0.8041    1.2781    1.6056
   44.0000    0.0002    0.0004    0.0010    0.0009    0.0015    0.0045    0.0129    0.3427    0.8198    1.2848    1.6101
   43.6500    0.0003    0.0010    0.0005    0.0009    0.0012    0.0041    0.0130    0.3523    0.8333    1.2916    1.6147
   43.3000    0.0002    0.0004    0.0008    0.0010    0.0016    0.0057    0.0311    0.3250    0.8480    1.2984    1.6192
   42.9500    0.0003    0.0007    0.0005    0.0013    0.0013    0.0028    0.0180    0.4771    0.8608    1.3049    1.6240
   42.6000    0.0003    0.0005    0.0010    0.0008    0.0014    0.0064    0.0554    0.5200    0.8744    1.3114    1.6285
   42.2500    0.0002    0.0004    0.0007    0.0013    0.0012    0.0081    0.1066    0.5496    0.8862    1.3179    1.6330
   41.9000    0.0003    0.0005    0.0007    0.0008    0.0010    0.0046    0.1174    0.5752    0.8987    1.3240    1.6373
   41.5500    0.0003    0.0008    0.0010    0.0006    0.0014    0.0058    0.1893    0.5966    0.9104    1.3304    1.6413
   41.2000    0.0001    0.0006    0.0006    0.0006    0.0018    0.0079    0.2036    0.6184    0.9213    1.3362    1.6459
   40.8500    0.0004    0.0005    0.0010    0.0016    0.0033    0.0141    0.3378    0.6382    0.9326    1.3425    1.6501
   40.5000    0.0004    0.0006    0.0013    0.0014    0.0021    0.0128    0.3925    0.6569    0.9437    1.3484    1.6545
   40.1500    0.0003    0.0004    0.0006    0.0009    0.0016    0.0217    0.4733    0.6751    0.9539    1.3543    1.6586
   39.8000    0.0004    0.0008    0.0013    0.0008    0.0029    0.0418    0.5043    0.6923    0.9645    1.3602    1.6628
   39.4500    0.0004    0.0007    0.0010    0.0008    0.0049    0.0498    0.4565    0.7081    0.9747    1.3658    1.6669
   39.1000    0.0004    0.0008    0.0011    0.0011    0.0032    0.0907    0.5558    0.7246    0.9840    1.3714    1.6710
   38.7500    0.0003    0.0005    0.0007    0.0016    0.0024    0.0821    0.5782    0.7403    0.9936    1.3773    1.6750
   38.4000    0.0004    0.0003    0.0010    0.0017    0.0085    0.1799    0.5989    0.7546    1.0029    1.3828    1.6791
   38.0500    0.0003    0.0011    0.0008    0.0021    0.0046    0.2082    0.6185    0.7687    1.0118    1.3882    1.6828
   37.7000    0.0003    0.0005    0.0012    0.0015    0.0076    0.3354    0.6382    0.7824    1.0211    1.3935    1.6869
   37.3500    0.0002    0.0005    0.0016    0.0011    0.0082    0.3548    0.6547    0.7957    1.0299    1.3988    1.6908
   37.0000    0.0002    0.0014    0.0006    0.0012    0.0138    0.3723    0.6719    0.8083    1.0382    1.4038    1.6945
   36.6500    0.0002    0.0012    0.0011    0.0014    0.0146    0.4764    0.6877    0.8209    1.0467    1.4093    1.6983
   36.3000    0.0005    0.0007    0.0011    0.0044    0.0236    0.5034    0.7037    0.8328    1.0553    1.4142    1.7024
   35.9500    0.0005    0.0015    0.0007    0.0022    0.0382    0.5274    0.7185    0.8444    1.0629    1.4193    1.7061
   35.6000    0.0005    0.0007    0.0011    0.0019    0.0865    0.5475    0.7318    0.8557    1.0711    1.4245    1.7097
   35.2500    0.0005    0.0006    0.0024    0.0025    0.1323    0.5681    0.7466    0.8666    1.0787    1.4293    1.7134
   34.9000    0.0002    0.0012    0.0009    0.0035    0.1358    0.5874    0.7587    0.8773    1.0864    1.4343    1.7172
   34.5500    0.0002    0.0009    0.0019    0.0055    0.1735    0.6052    0.7720    0.8878    1.0934    1.4392    1.7207
   34.2000    0.0003    0.0008    0.0016    0.0041    0.2673    0.6230    0.7846    0.8980    1.1013    1.4440    1.7243
   33.8500    0.0003    0.0010    0.0018    0.0038    0.3101    0.6385    0.7963    0.9077    1.1086    1.4486    1.7280
   33.5000    0.0004    0.0014    0.0017    0.0161    0.4120    0.6546    0.8081    0.9179    1.1158    1.4534    1.7314
   33.1500    0.0003    0.0010    0.0020    0.0079    0.3908    0.6699    0.8200    0.9265    1.1227    1.4579    1.7352
   32.8000    0.0002    0.0010    0.0016    0.0183    0.4731    0.6841    0.8303    0.9359    1.1297    1.4628    1.7386
   32.4500    0.0004    0.0019    0.0036    0.0234    0.4964    0.6985    0.8413    0.9449    1.1364    1.4673    1.7421
   32.1000    0.0003    0.0011    0.0034    0.0247    0.5204    0.7111    0.8513    0.9540    1.1432    1.4717    1.7454
   31.7500    0.0006    0.0014    0.0019    0.0482    0.5431    0.7241    0.8620    0.9624    1.1497    1.4762    1.7490
   31.4000    0.0004    0.0017    0.0064    0.0880    0.5627    0.7370    0.8715    0.9711    1.1565    1.4807    1.7524
   31.0500    0.0003    0.0014    0.0035    0.1405    0.5814    0.7491    0.8812    0.9795    1.1627    1.4853    1.7559
   30.7000    0.0002    0.0021    0.0028    0.1814    0.5991    0.7612    0.8910    0.9876    1.1690    1.4896    1.7591
   30.3500    0.0002    0.0022    0.0107    0.2829    0.6156    0.7721    0.9002    0.9955    1.1755    1.4938    1.7626
   30.0000    0.0001    0.0014    0.0027    0.3632    0.6312    0.7833    0.9090    1.0036    1.1814    1.4981    1.7659
   29.6500    0.0002    0.0021    0.0145    0.4007    0.6469    0.7944    0.9178    1.0114    1.1876    1.5025    1.7693
   29.3000    0.0004    0.0014    0.0184    0.4261    0.6609    0.8051    0.9265    1.0189    1.1937    1.5068    1.7725
   28.9500    0.0004    0.0038    0.0150    0.4558    0.6752    0.8151    0.9348    1.0263    1.1997    1.5110    1.7758
   28.6000    0.0003    0.0043    0.0405    0.4810    0.6874    0.8252    0.9433    1.0340    1.2055    1.5150    1.7790
   28.2500    0.0003    0.0036    0.0752    0.5011    0.7010    0.8347    0.9516    1.0410    1.2113    1.5193    1.7823
   27.9000    0.0004    0.0040    0.1230    0.5213    0.7132    0.8444    0.9596    1.0482    1.2168    1.5233    1.7856
   27.5500    0.0006    0.0078    0.2311    0.5393    0.7252    0.8536    0.9676    1.0553    1.2228    1.5276    1.7887
   27.2000    0.0004    0.0061    0.2179    0.5572    0.7371    0.8629    0.9751    1.0621    1.2284    1.5314    1.7919
   26.8500    0.0004    0.0136    0.3050    0.5740    0.7482    0.8717    0.9830    1.0687    1.2339    1.5356    1.7951
   26.5000    0.0002    0.0133    0.3853    0.5903    0.7589    0.8806    0.9903    1.0755    1.2395    1.5396    1.7981
   26.1500    0.0004    0.0290    0.4064    0.6049    0.7699    0.8892    0.9978    1.0821    1.2450    1.5436    1.8012
   25.8000    0.0003    0.0496    0.4346    0.6191    0.7801    0.8978    1.0049    1.0889    1.2503    1.5475    1.8043
   25.4500    0.0005    0.0384    0.4579    0.6329    0.7899    0.9062    1.0122    1.0953    1.2557    1.5515    1.8075
   25.1000    0.0004    0.0780    0.4803    0.6465    0.8000    0.9142    1.0194    1.1017    1.2610    1.5554    1.8105
   24.7500    0.0003    0.1667    0.4993    0.6589    0.8094    0.9226    1.0263    1.1081    1.2664    1.5592    1.8136
   24.4000    0.0003    0.1897    0.5162    0.6711    0.8187    0.9303    1.0332    1.1143    1.2715    1.5631    1.8166
   24.0500    0.0003    0.2179    0.5340    0.6828    0.8282    0.9383    1.0398    1.1206    1.2766    1.5669    1.8196
   23.7000    0.0004    0.3033    0.5495    0.6951    0.8371    0.9456    1.0468    1.1264    1.2819    1.5707    1.8226
   23.3500    0.0003    0.3440    0.5647    0.7061    0.8457    0.9532    1.0531    1.1324    1.2870    1.5746    1.8256
   23.0000    0.0001    0.3789    0.5791    0.7171    0.8542    0.9607    1.0600    1.1384    1.2921    1.5782    1.8286
   22.6500    0.0002    0.4036    0.5930    0.7274    0.8624    0.9681    1.0663    1.1443    1.2970    1.5819    1.8315
   22.3000    0.0007    0.4246    0.6068    0.7377    0.8709    0.9752    1.0728    1.1505    1.3020    1.5859    1.8345
   21.9500    0.0003    0.4465    0.6192    0.7480    0.8791    0.9823    1.0791    1.1562    1.3069    1.5894    1.8374
   21.6000    0.0003    0.4656    0.6318    0.7574    0.8871    0.9893    1.0852    1.1620    1.3119    1.5931    1.8404
   21.2500    0.0005    0.4817    0.6429    0.7668    0.8953    0.9964    1.0915    1.1676    1.3167    1.5969    1.8433
   20.9000    0.0004    0.4982    0.6546    0.7765    0.9028    1.0031    1.0978    1.1734    1.3217    1.6004    1.8462
   20.5500    0.0005    0.5122    0.6653    0.7856    0.9103    1.0101    1.1039    1.1789    1.3263    1.6041    1.8491
   20.2000    0.0003    0.5243    0.6762    0.7943    0.9180    1.0167    1.1099    1.1844    1.3312    1.6077    1.8520
   19.8500    0.0004    0.5339    0.6859    0.8026    0.9255    1.0235    1.1157    1.1901    1.3358    1.6114    1.8548
   19.5000    0.0002    0.5406    0.6952    0.8113    0.9326    1.0299    1.1219    1.1957    1.3406    1.6150    1.8578
   19.1500    0.0004    0.5404    0.7046    0.8195    0.9399    1.0362    1.1278    1.2011    1.3454    1.6185    1.8605
   18.8000    0.0003    0.5180    0.7128    0.8278    0.9470    1.0429    1.1336    1.2066    1.3500    1.6220    1.8634
   18.4500    0.0007    0.4966    0.7202    0.8354    0.9542    1.0491    1.1395    1.2118    1.3549    1.6255    1.8661
   18.1000    0.0006    0.4661    0.7257    0.8427    0.9605    1.0553    1.1451    1.2172    1.3594    1.6292    1.8689
   17.7500    0.0004    0.4417    0.7263    0.8502    0.9677    1.0618    1.1509    1.2225    1.3640    1.6327    1.8717
   17.4000    0.0003    0.4150    0.7184    0.8568    0.9742    1.0679    1.1565    1.2280    1.3686    1.6361    1.8744
   17.0500    0.0003    0.3880    0.6995    0.8633    0.9810    1.0742    1.1623    1.2332    1.3731    1.6397    1.8772
   16.7000    0.0003    0.3657    0.6825    0.8690    0.9874    1.0802    1.1680    1.2384    1.3778    1.6432    1.8799
   16.3500    0.0005    0.3513    0.6617    0.8743    0.9937    1.0861    1.1734    1.2439    1.3822    1.6465    1.8828
   16.0000    0.0002    0.3039    0.6449    0.8725    1.0000    1.0921    1.1790    1.2489    1.3867    1.6500    1.8854
   15.6500    0.0003    0.3068    0.6302    0.8674    1.0061    1.0981    1.1846    1.2540    1.3912    1.6535    1.8882
   15.3000    0.0002    0.2728    0.6147    0.8532    1.0119    1.1038    1.1900    1.2594    1.3958    1.6569    1.8908
   14.9500    0.0004    0.2483    0.6030    0.8415    1.0176    1.1098    1.1955    1.2643    1.4002    1.6603    1.8936
   14.6000    0.0004    0.2296    0.5907    0.8279    1.0230    1.1157    1.2009    1.2696    1.4048    1.6637    1.8962
   14.2500    0.0002    0.1822    0.5793    0.8170    1.0275    1.1212    1.2063    1.2745    1.4092    1.6672    1.8989
   13.9000    0.0005    0.2221    0.5691    0.8038    1.0293    1.1267    1.2117    1.2796    1.4136    1.6705    1.9015
   13.5500    0.0002    0.1967    0.5588    0.7935    1.0274    1.1321    1.2172    1.2848    1.4181    1.6739    1.9042
   13.2000    0.0003    0.1958    0.5484    0.7830    1.0203    1.1374    1.2224    1.2898    1.4224    1.6773    1.9068
   12.8500    0.0003    0.1760    0.5391    0.7734    1.0136    1.1425    1.2278    1.2949    1.4270    1.6806    1.9095
   12.5000    0.0003    0.1681    0.5317    0.7646    1.0057    1.1479    1.2328    1.2999    1.4313    1.6839    1.9121
   12.1500    0.0003    0.1049    0.5242    0.7571    0.9952    1.1522    1.2381    1.3048    1.4358    1.6873    1.9148
   11.8000    0.0003    0.1662    0.5166    0.7482    0.9887    1.1551    1.2434    1.3098    1.4401    1.6906    1.9173
   11.4500    0.0003    0.1615    0.5098    0.7404    0.9807    1.1561    1.2485    1.3149    1.4444    1.6939    1.9199
   11.1000    0.0003    0.1602    0.5056    0.7330    0.9714    1.1537    1.2536    1.3197    1.4489    1.6973    1.9225
   10.7500    0.0004    0.1486    0.4998    0.7269    0.9644    1.1491    1.2585    1.3246    1.4533    1.7005    1.9251
   10.4000    0.0002    0.1522    0.4952    0.7215    0.9578    1.1431    1.2633    1.3296    1.4576    1.7039    1.9276
   10.0500    0.0003    0.1681    0.4914    0.7159    0.9518    1.1375    1.2681    1.3345    1.4620    1.7072    1.9302
    9.7000    0.0002    0.1509    0.4864    0.7096    0.9448    1.1307    1.2718    1.3394    1.4663    1.7105    1.9327
    9.3500    0.0002    0.1677    0.4825    0.7047    0.9393    1.1251    1.2760    1.3444    1.4708    1.7137    1.9353
    9.0000    0.0002    0.1519    0.4797    0.7011    0.9331    1.1200    1.2790    1.3491    1.4751    1.7170    1.9378
    8.6500    0.0003    0.1845    0.4764    0.6959    0.9280    1.1147    1.2802    1.3539    1.4794    1.7203    1.9403
    8.3000    0.0002    0.1838    0.4743    0.6923    0.9230    1.1098    1.2788    1.3586    1.4838    1.7235    1.9428
    7.9500    0.0002    0.1859    0.4734    0.6880    0.9186    1.1048    1.2744    1.3634    1.4882    1.7268    1.9453
    7.6000    0.0002    0.1857    0.4712    0.6848    0.9134    1.1007    1.2703    1.3679    1.4925    1.7301    1.9478
    7.2500    0.0002    0.1988    0.4696    0.6817    0.9097    1.0957    1.2661    1.3721    1.4969    1.7333    1.9503
    6.9000    0.0001    0.2065    0.4674    0.6779    0.9051    1.0911    1.2617    1.3757    1.5013    1.7366    1.9528
    6.5500    0.0002    0.1895    0.4675    0.6756    0.9015    1.0873    1.2578    1.3777    1.5057    1.7398    1.9552
    6.2000    0.0001    0.2167    0.4669    0.6732    0.8970    1.0836    1.2535    1.3767    1.5102    1.7430    1.9577
    5.8500    0.0002    0.2191    0.4654    0.6700    0.8945    1.0794    1.2504    1.3757    1.5146    1.7463    1.9601
    5.5000    0.0002    0.2230    0.4653    0.6682    0.8903    1.0756    1.2463    1.3734    1.5189    1.7495    1.9626
    5.1500    0.0002    0.2297    0.4645    0.6666    0.8877    1.0724    1.2428    1.3712    1.5234    1.7527    1.9650
    4.8000    0.0001    0.2321    0.4649    0.6639    0.8838    1.0693    1.2385    1.3680    1.5278    1.7560    1.9675
    4.4500    0.0002    0.2363    0.4645    0.6619    0.8817    1.0657    1.2363    1.3658    1.5323    1.7592    1.9699
    4.1000    0.0001    0.2406    0.4636    0.6607    0.8792    1.0624    1.2329    1.3634    1.5367    1.7624    1.9723
    3.7500    0.0001    0.2457    0.4653    0.6589    0.8763    1.0599    1.2300    1.3608    1.5413    1.7657    1.9747
    3.4000    0.0002    0.2520    0.4653    0.6582    0.8737    1.0568    1.2271    1.3578    1.5458    1.7689    1.9771
    3.0500    0.0002    0.2534    0.4656    0.6571    0.8716    1.0541    1.2233    1.3561    1.5502    1.7721    1.9795
    2.7000    0.0001    0.2597    0.4660    0.6557    0.8698    1.0518    1.2212    1.3534    1.5548    1.7754    1.9819
    2.3500    0.0001    0.2641    0.4662    0.6540    0.8675    1.0494    1.2183    1.3509    1.5593    1.7786    1.9842
    2.0000    0.0001    0.2673    0.4664    0.6536    0.8654    1.0468    1.2159    1.3485    1.5631    1.7819    1.9866
    1.6500    0.0001    0.2716    0.4680    0.6529    0.8636    1.0447    1.2136    1.3462    1.5662    1.7851    1.9890
    1.3000    0.0002    0.2759    0.4682    0.6512    0.8613    1.0421    1.2113    1.3432    1.5682    1.7884    1.9913
    0.9500    0.0001    0.2794    0.4680    0.6510    0.8597    1.0403    1.2088    1.3418    1.5687    1.7917    1.9937
    0.6000    0.0001    0.2824    0.4695    0.6498    0.8585    1.0382    1.2066    1.3398    1.5684    1.7949    1.9960
