# Supplementary material for: Tuning magnetoelectricity in a mixed-anisotropy antiferromagnet
Source: Nat Commun. 2023 Jun 9;14:3408. doi: 10.1038/s41467-023-39128-7 (PMC10256750; doi:10.1038/s41467-023-39128-7)
Supplement: Supplementary file 3 — Source Data [file 41467_2023_39128_MOESM3_ESM.zip › source_data/Fig4d_order_parameter_Sc.dat]

T [K]     0.00      0.20      0.25      0.30      0.35      0.40      0.45      0.50      0.60      0.80      1.00
  100.0000    0.0002    0.0005    0.0006    0.0006    0.0006    0.0005    0.0003    0.0004    0.0006    0.0006    0.0007
   99.6500    0.0004    0.0002    0.0004    0.0004    0.0005    0.0006    0.0004    0.0004    0.0006    0.0008    0.0012
   99.3000    0.0002    0.0003    0.0004    0.0004    0.0002    0.0004    0.0006    0.0005    0.0004    0.0007    0.0006
   98.9500    0.0004    0.0004    0.0002    0.0003    0.0006    0.0004    0.0001    0.0004    0.0003    0.0009    0.0007
   98.6000    0.0002    0.0002    0.0004    0.0005    0.0004    0.0004    0.0005    0.0004    0.0006    0.0005    0.0003
   98.2500    0.0002    0.0003    0.0007    0.0007    0.0001    0.0005    0.0005    0.0004    0.0006    0.0007    0.0003
   97.9000    0.0003    0.0004    0.0003    0.0005    0.0006    0.0004    0.0006    0.0007    0.0007    0.0006    0.0007
   97.5500    0.0003    0.0002    0.0004    0.0007    0.0005    0.0005    0.0009    0.0003    0.0007    0.0006    0.0009
   97.2000    0.0005    0.0004    0.0003    0.0002    0.0006    0.0006    0.0003    0.0006    0.0009    0.0005    0.0010
   96.8500    0.0004    0.0004    0.0007    0.0002    0.0002    0.0006    0.0004    0.0007    0.0006    0.0004    0.0008
   96.5000    0.0003    0.0003    0.0003    0.0003    0.0005    0.0006    0.0004    0.0004    0.0002    0.0006    0.0006
   96.1500    0.0003    0.0004    0.0004    0.0004    0.0007    0.0004    0.0006    0.0006    0.0003    0.0006    0.0012
   95.8000    0.0003    0.0003    0.0006    0.0006    0.0004    0.0003    0.0006    0.0003    0.0004    0.0007    0.0008
   95.4500    0.0003    0.0006    0.0004    0.0005    0.0004    0.0006    0.0005    0.0004    0.0006    0.0006    0.0007
   95.1000    0.0002    0.0003    0.0003    0.0004    0.0002    0.0005    0.0004    0.0003    0.0006    0.0008    0.0007
   94.7500    0.0005    0.0002    0.0005    0.0003    0.0005    0.0007    0.0004    0.0005    0.0004    0.0009    0.0009
   94.4000    0.0004    0.0005    0.0002    0.0005    0.0005    0.0004    0.0003    0.0003    0.0007    0.0003    0.0005
   94.0500    0.0004    0.0002    0.0005    0.0003    0.0006    0.0004    0.0004    0.0008    0.0002    0.0011    0.0005
   93.7000    0.0003    0.0005    0.0003    0.0004    0.0003    0.0004    0.0003    0.0003    0.0009    0.0007    0.0008
   93.3500    0.0004    0.0006    0.0003    0.0004    0.0004    0.0003    0.0003    0.0003    0.0007    0.0004    0.0005
   93.0000    0.0003    0.0006    0.0001    0.0003    0.0003    0.0006    0.0004    0.0005    0.0004    0.0009    0.0004
   92.6500    0.0003    0.0005    0.0003    0.0005    0.0004    0.0005    0.0006    0.0008    0.0005    0.0006    0.0011
   92.3000    0.0003    0.0006    0.0004    0.0004    0.0005    0.0004    0.0002    0.0006    0.0006    0.0007    0.0008
   91.9500    0.0002    0.0003    0.0003    0.0003    0.0004    0.0005    0.0006    0.0006    0.0008    0.0006    0.0009
   91.6000    0.0002    0.0006    0.0002    0.0004    0.0007    0.0003    0.0007    0.0003    0.0005    0.0006    0.0010
   91.2500    0.0006    0.0003    0.0004    0.0005    0.0002    0.0004    0.0002    0.0004    0.0004    0.0002    0.0006
   90.9000    0.0005    0.0004    0.0007    0.0005    0.0005    0.0006    0.0004    0.0004    0.0002    0.0006    0.0008
   90.5500    0.0003    0.0004    0.0002    0.0003    0.0004    0.0005    0.0006    0.0005    0.0005    0.0008    0.0005
   90.2000    0.0003    0.0003    0.0007    0.0005    0.0003    0.0008    0.0006    0.0003    0.0006    0.0007    0.0008
   89.8500    0.0004    0.0003    0.0003    0.0005    0.0003    0.0007    0.0008    0.0003    0.0008    0.0005    0.0012
   89.5000    0.0004    0.0003    0.0003    0.0005    0.0002    0.0005    0.0003    0.0004    0.0006    0.0004    0.0009
   89.1500    0.0003    0.0003    0.0003    0.0006    0.0003    0.0007    0.0005    0.0004    0.0006    0.0008    0.0013
   88.8000    0.0005    0.0004    0.0003    0.0003    0.0005    0.0005    0.0006    0.0004    0.0005    0.0007    0.0009
   88.4500    0.0002    0.0004    0.0003    0.0006    0.0006    0.0009    0.0006    0.0005    0.0007    0.0003    0.0005
   88.1000    0.0003    0.0003    0.0005    0.0002    0.0008    0.0007    0.0004    0.0004    0.0005    0.0005    0.0005
   87.7500    0.0002    0.0005    0.0005    0.0007    0.0006    0.0002    0.0005    0.0007    0.0006    0.0005    0.0009
   87.4000    0.0003    0.0003    0.0003    0.0002    0.0005    0.0006    0.0006    0.0005    0.0006    0.0006    0.0009
   87.0500    0.0003    0.0003    0.0005    0.0004    0.0001    0.0005    0.0005    0.0008    0.0007    0.0008    0.0009
   86.7000    0.0005    0.0005    0.0007    0.0003    0.0004    0.0005    0.0003    0.0008    0.0007    0.0003    0.0006
   86.3500    0.0002    0.0006    0.0005    0.0004    0.0004    0.0006    0.0010    0.0008    0.0008    0.0006    0.0015
   86.0000    0.0002    0.0003    0.0002    0.0004    0.0003    0.0004    0.0005    0.0004    0.0006    0.0001    0.0007
   85.6500    0.0002    0.0002    0.0008    0.0004    0.0004    0.0004    0.0004    0.0003    0.0007    0.0010    0.0008
   85.3000    0.0003    0.0004    0.0003    0.0006    0.0005    0.0005    0.0005    0.0002    0.0006    0.0008    0.0007
   84.9500    0.0004    0.0005    0.0003    0.0006    0.0007    0.0009    0.0005    0.0006    0.0005    0.0006    0.0006
   84.6000    0.0001    0.0005    0.0003    0.0006    0.0007    0.0005    0.0007    0.0004    0.0008    0.0008    0.0007
   84.2500    0.0003    0.0003    0.0003    0.0004    0.0003    0.0005    0.0004    0.0004    0.0007    0.0004    0.0007
   83.9000    0.0002    0.0006    0.0005    0.0005    0.0003    0.0005    0.0002    0.0005    0.0003    0.0007    0.0005
   83.5500    0.0002    0.0005    0.0005    0.0003    0.0004    0.0006    0.0004    0.0006    0.0007    0.0007    0.0013
   83.2000    0.0002    0.0005    0.0004    0.0002    0.0005    0.0002    0.0004    0.0003    0.0007    0.0007    0.0007
   82.8500    0.0003    0.0004    0.0004    0.0003    0.0006    0.0005    0.0010    0.0005    0.0009    0.0008    0.0005
   82.5000    0.0004    0.0006    0.0003    0.0004    0.0006    0.0006    0.0006    0.0006    0.0005    0.0005    0.0002
   82.1500    0.0002    0.0003    0.0004    0.0004    0.0002    0.0002    0.0004    0.0005    0.0006    0.0007    0.0005
   81.8000    0.0005    0.0003    0.0003    0.0003    0.0006    0.0005    0.0003    0.0005    0.0005    0.0005    0.0011
   81.4500    0.0003    0.0004    0.0002    0.0005    0.0006    0.0005    0.0005    0.0006    0.0008    0.0002    0.0013
   81.1000    0.0003    0.0005    0.0003    0.0003    0.0005    0.0007    0.0005    0.0002    0.0006    0.0009    0.0006
   80.7500    0.0002    0.0007    0.0002    0.0004    0.0006    0.0006    0.0004    0.0004    0.0008    0.0006    0.0006
   80.4000    0.0003    0.0006    0.0005    0.0003    0.0005    0.0004    0.0002    0.0004    0.0008    0.0013    0.0006
   80.0500    0.0003    0.0005    0.0002    0.0006    0.0004    0.0002    0.0004    0.0008    0.0005    0.0011    0.0005
   79.7000    0.0002    0.0005    0.0005    0.0004    0.0005    0.0005    0.0004    0.0006    0.0005    0.0005    0.0007
   79.3500    0.0003    0.0003    0.0002    0.0005    0.0004    0.0004    0.0007    0.0007    0.0006    0.0005    0.0011
   79.0000    0.0002    0.0003    0.0005    0.0006    0.0005    0.0006    0.0006    0.0005    0.0006    0.0007    0.0014
   78.6500    0.0004    0.0003    0.0003    0.0004    0.0006    0.0003    0.0007    0.0003    0.0005    0.0008    0.0005
   78.3000    0.0004    0.0002    0.0006    0.0005    0.0002    0.0005    0.0006    0.0007    0.0008    0.0004    0.0011
   77.9500    0.0003    0.0006    0.0005    0.0004    0.0002    0.0003    0.0006    0.0006    0.0005    0.0005    0.0012
   77.6000    0.0002    0.0006    0.0005    0.0004    0.0004    0.0006    0.0002    0.0005    0.0004    0.0003    0.0012
   77.2500    0.0004    0.0006    0.0005    0.0003    0.0003    0.0003    0.0005    0.0006    0.0006    0.0007    0.0012
   76.9000    0.0003    0.0003    0.0003    0.0007    0.0003    0.0004    0.0007    0.0006    0.0006    0.0009    0.0010
   76.5500    0.0003    0.0003    0.0005    0.0005    0.0004    0.0004    0.0005    0.0004    0.0008    0.0005    0.0010
   76.2000    0.0002    0.0005    0.0002    0.0004    0.0005    0.0005    0.0005    0.0004    0.0005    0.0007    0.0006
   75.8500    0.0004    0.0008    0.0003    0.0003    0.0006    0.0003    0.0001    0.0005    0.0003    0.0007    0.0007
   75.5000    0.0003    0.0004    0.0005    0.0004    0.0007    0.0005    0.0006    0.0010    0.0006    0.0005    0.0013
   75.1500    0.0003    0.0005    0.0005    0.0004    0.0004    0.0006    0.0004    0.0006    0.0006    0.0007    0.0006
   74.8000    0.0003    0.0007    0.0006    0.0004    0.0003    0.0005    0.0006    0.0003    0.0004    0.0009    0.0010
   74.4500    0.0004    0.0005    0.0002    0.0003    0.0004    0.0008    0.0007    0.0007    0.0008    0.0010    0.0010
   74.1000    0.0002    0.0004    0.0005    0.0003    0.0005    0.0005    0.0005    0.0005    0.0006    0.0008    0.0011
   73.7500    0.0002    0.0004    0.0004    0.0007    0.0005    0.0003    0.0008    0.0004    0.0006    0.0006    0.0009
   73.4000    0.0003    0.0003    0.0006    0.0004    0.0005    0.0005    0.0006    0.0008    0.0007    0.0006    0.0006
   73.0500    0.0003    0.0006    0.0007    0.0006    0.0006    0.0005    0.0004    0.0008    0.0003    0.0011    0.0005
   72.7000    0.0002    0.0005    0.0004    0.0006    0.0006    0.0006    0.0003    0.0006    0.0004    0.0006    0.0012
   72.3500    0.0004    0.0005    0.0006    0.0004    0.0003    0.0004    0.0006    0.0008    0.0006    0.0006    0.0004
   72.0000    0.0004    0.0004    0.0004    0.0005    0.0006    0.0007    0.0005    0.0004    0.0005    0.0005    0.0007
   71.6500    0.0002    0.0004    0.0006    0.0004    0.0010    0.0006    0.0005    0.0007    0.0007    0.0006    0.0004
   71.3000    0.0003    0.0004    0.0004    0.0006    0.0005    0.0005    0.0006    0.0007    0.0003    0.0007    0.0008
   70.9500    0.0003    0.0001    0.0004    0.0003    0.0008    0.0003    0.0006    0.0003    0.0003    0.0011    0.0008
   70.6000    0.0002    0.0003    0.0005    0.0008    0.0004    0.0004    0.0004    0.0005    0.0006    0.0008    0.0011
   70.2500    0.0004    0.0005    0.0003    0.0002    0.0004    0.0004    0.0005    0.0004    0.0004    0.0007    0.0006
   69.9000    0.0004    0.0006    0.0002    0.0005    0.0005    0.0006    0.0003    0.0010    0.0003    0.0002    0.0007
   69.5500    0.0003    0.0002    0.0005    0.0004    0.0004    0.0005    0.0005    0.0006    0.0011    0.0009    0.0005
   69.2000    0.0005    0.0003    0.0004    0.0002    0.0003    0.0003    0.0003    0.0004    0.0007    0.0006    0.0010
   68.8500    0.0004    0.0003    0.0005    0.0004    0.0003    0.0008    0.0007    0.0004    0.0005    0.0007    0.0007
   68.5000    0.0002    0.0003    0.0003    0.0005    0.0004    0.0007    0.0003    0.0007    0.0011    0.0008    0.0004
   68.1500    0.0003    0.0004    0.0002    0.0007    0.0007    0.0005    0.0006    0.0005    0.0006    0.0004    0.0006
   67.8000    0.0003    0.0003    0.0005    0.0004    0.0008    0.0003    0.0002    0.0003    0.0006    0.0004    0.0008
   67.4500    0.0003    0.0005    0.0005    0.0005    0.0003    0.0005    0.0006    0.0003    0.0003    0.0009    0.0008
   67.1000    0.0002    0.0003    0.0006    0.0004    0.0007    0.0004    0.0007    0.0003    0.0007    0.0007    0.0010
   66.7500    0.0003    0.0003    0.0004    0.0005    0.0005    0.0005    0.0005    0.0005    0.0007    0.0005    0.0009
   66.4000    0.0002    0.0004    0.0003    0.0005    0.0008    0.0003    0.0008    0.0004    0.0006    0.0006    0.0008
   66.0500    0.0003    0.0005    0.0006    0.0004    0.0004    0.0004    0.0008    0.0006    0.0009    0.0010    0.0007
   65.7000    0.0003    0.0005    0.0005    0.0004    0.0004    0.0005    0.0006    0.0008    0.0007    0.0013    0.0006
   65.3500    0.0003    0.0006    0.0004    0.0005    0.0003    0.0005    0.0002    0.0005    0.0009    0.0008    0.0004
   65.0000    0.0004    0.0004    0.0005    0.0005    0.0005    0.0004    0.0006    0.0005    0.0006    0.0009    0.0007
   64.6500    0.0003    0.0003    0.0005    0.0003    0.0005    0.0006    0.0003    0.0004    0.0007    0.0007    0.0012
   64.3000    0.0004    0.0003    0.0006    0.0005    0.0005    0.0006    0.0006    0.0007    0.0005    0.0005    0.0007
   63.9500    0.0003    0.0005    0.0004    0.0008    0.0005    0.0008    0.0005    0.0004    0.0004    0.0009    0.0006
   63.6000    0.0003    0.0003    0.0003    0.0006    0.0003    0.0002    0.0006    0.0006    0.0005    0.0008    0.0007
   63.2500    0.0004    0.0005    0.0005    0.0002    0.0003    0.0005    0.0003    0.0006    0.0004    0.0003    0.0010
   62.9000    0.0002    0.0004    0.0004    0.0003    0.0006    0.0004    0.0006    0.0006    0.0006    0.0009    0.0006
   62.5500    0.0002    0.0001    0.0004    0.0003    0.0005    0.0008    0.0005    0.0007    0.0003    0.0007    0.0005
   62.2000    0.0002    0.0006    0.0003    0.0004    0.0003    0.0005    0.0009    0.0003    0.0008    0.0004    0.0008
   61.8500    0.0003    0.0009    0.0005    0.0003    0.0004    0.0008    0.0004    0.0008    0.0004    0.0007    0.0007
   61.5000    0.0004    0.0005    0.0006    0.0007    0.0004    0.0004    0.0004    0.0007    0.0009    0.0010    0.0011
   61.1500    0.0002    0.0005    0.0005    0.0006    0.0004    0.0004    0.0008    0.0005    0.0004    0.0007    0.0005
   60.8000    0.0004    0.0003    0.0002    0.0003    0.0004    0.0008    0.0002    0.0006    0.0008    0.0009    0.0003
   60.4500    0.0002    0.0005    0.0005    0.0002    0.0003    0.0005    0.0006    0.0003    0.0004    0.0003    0.0008
   60.1000    0.0006    0.0002    0.0005    0.0005    0.0005    0.0006    0.0005    0.0007    0.0008    0.0005    0.0005
   59.7500    0.0003    0.0005    0.0003    0.0004    0.0007    0.0004    0.0005    0.0008    0.0010    0.0007    0.0009
   59.4000    0.0005    0.0004    0.0005    0.0005    0.0008    0.0004    0.0006    0.0006    0.0006    0.0007    0.0007
   59.0500    0.0002    0.0001    0.0008    0.0005    0.0003    0.0004    0.0004    0.0007    0.0008    0.0009    0.0005
   58.7000    0.0002    0.0003    0.0005    0.0005    0.0006    0.0006    0.0005    0.0008    0.0005    0.0009    0.0008
   58.3500    0.0006    0.0003    0.0006    0.0005    0.0006    0.0003    0.0006    0.0006    0.0005    0.0009    0.0008
   58.0000    0.0004    0.0005    0.0002    0.0005    0.0003    0.0004    0.0004    0.0005    0.0005    0.0007    0.0007
   57.6500    0.0001    0.0003    0.0003    0.0004    0.0005    0.0004    0.0005    0.0004    0.0004    0.0005    0.0008
   57.3000    0.0002    0.0005    0.0003    0.0003    0.0005    0.0003    0.0006    0.0008    0.0007    0.0006    0.0004
   56.9500    0.0004    0.0006    0.0004    0.0007    0.0005    0.0003    0.0007    0.0004    0.0008    0.0006    0.0005
   56.6000    0.0002    0.0004    0.0006    0.0004    0.0004    0.0005    0.0008    0.0006    0.0006    0.0007    0.0007
   56.2500    0.0004    0.0004    0.0005    0.0006    0.0004    0.0005    0.0005    0.0003    0.0011    0.0008    0.0008
   55.9000    0.0001    0.0005    0.0005    0.0005    0.0004    0.0005    0.0003    0.0005    0.0004    0.0004    0.0007
   55.5500    0.0003    0.0004    0.0006    0.0003    0.0005    0.0005    0.0004    0.0007    0.0008    0.0004    0.0010
   55.2000    0.0002    0.0004    0.0003    0.0009    0.0004    0.0004    0.0007    0.0004    0.0007    0.0006    0.0008
   54.8500    0.0004    0.0005    0.0004    0.0006    0.0008    0.0003    0.0005    0.0003    0.0006    0.0007    0.0002
   54.5000    0.0005    0.0006    0.0003    0.0005    0.0004    0.0004    0.0004    0.0012    0.0007    0.0008    0.0004
   54.1500    0.0003    0.0007    0.0005    0.0004    0.0007    0.0004    0.0004    0.0006    0.0008    0.0006    0.0004
   53.8000    0.0004    0.0003    0.0004    0.0007    0.0005    0.0005    0.0004    0.0006    0.0005    0.0007    0.0004
   53.4500    0.0002    0.0004    0.0005    0.0004    0.0004    0.0008    0.0005    0.0003    0.0004    0.0006    0.0007
   53.1000    0.0002    0.0005    0.0005    0.0002    0.0005    0.0004    0.0003    0.0003    0.0007    0.0005    0.0010
   52.7500    0.0002    0.0003    0.0005    0.0004    0.0006    0.0004    0.0003    0.0006    0.0012    0.0005    0.0007
   52.4000    0.0003    0.0003    0.0004    0.0006    0.0006    0.0007    0.0007    0.0006    0.0004    0.0008    0.0006
   52.0500    0.0003    0.0005    0.0004    0.0007    0.0004    0.0003    0.0004    0.0005    0.0003    0.0005    0.0006
   51.7000    0.0004    0.0004    0.0005    0.0006    0.0004    0.0006    0.0007    0.0005    0.0006    0.0004    0.0006
   51.3500    0.0004    0.0004    0.0002    0.0005    0.0003    0.0005    0.0007    0.0004    0.0005    0.0010    0.0007
   51.0000    0.0002    0.0004    0.0004    0.0005    0.0004    0.0007    0.0006    0.0005    0.0005    0.0006    0.0005
   50.6500    0.0003    0.0005    0.0006    0.0005    0.0004    0.0006    0.0006    0.0006    0.0009    0.0007    0.0007
   50.3000    0.0004    0.0005    0.0005    0.0006    0.0004    0.0005    0.0003    0.0004    0.0005    0.0006    0.0005
   49.9500    0.0003    0.0003    0.0005    0.0007    0.0010    0.0008    0.0007    0.0007    0.0004    0.0005    0.0006
   49.6000    0.0004    0.0005    0.0004    0.0004    0.0006    0.0006    0.0005    0.0004    0.0009    0.0007    0.0005
   49.2500    0.0002    0.0004    0.0003    0.0005    0.0006    0.0007    0.0006    0.0004    0.0006    0.0007    0.0010
   48.9000    0.0002    0.0004    0.0004    0.0005    0.0007    0.0005    0.0004    0.0002    0.0013    0.0005    0.0004
   48.5500    0.0004    0.0004    0.0005    0.0002    0.0008    0.0006    0.0003    0.0005    0.0009    0.0003    0.0006
   48.2000    0.0003    0.0004    0.0003    0.0005    0.0006    0.0004    0.0006    0.0006    0.0005    0.0004    0.0005
   47.8500    0.0004    0.0005    0.0002    0.0007    0.0006    0.0003    0.0005    0.0003    0.0006    0.0006    0.0005
   47.5000    0.0005    0.0004    0.0004    0.0004    0.0004    0.0008    0.0006    0.0003    0.0005    0.0003    0.0006
   47.1500    0.0002    0.0005    0.0009    0.0005    0.0005    0.0010    0.0003    0.0004    0.0009    0.0009    0.0006
   46.8000    0.0003    0.0003    0.0004    0.0005    0.0004    0.0007    0.0008    0.0005    0.0007    0.0006    0.0005
   46.4500    0.0002    0.0004    0.0004    0.0006    0.0003    0.0005    0.0006    0.0006    0.0007    0.0006    0.0008
   46.1000    0.0003    0.0007    0.0003    0.0004    0.0006    0.0003    0.0007    0.0005    0.0008    0.0007    0.0004
   45.7500    0.0003    0.0004    0.0006    0.0003    0.0006    0.0006    0.0008    0.0008    0.0005    0.0006    0.0008
   45.4000    0.0005    0.0004    0.0007    0.0004    0.0008    0.0006    0.0008    0.0006    0.0006    0.0007    0.0004
   45.0500    0.0004    0.0003    0.0004    0.0002    0.0004    0.0005    0.0006    0.0007    0.0005    0.0007    0.0006
   44.7000    0.0006    0.0006    0.0003    0.0005    0.0004    0.0011    0.0006    0.0005    0.0006    0.0004    0.0005
   44.3500    0.0004    0.0006    0.0004    0.0004    0.0007    0.0005    0.0005    0.0008    0.0009    0.0005    0.0005
   44.0000    0.0003    0.0004    0.0003    0.0005    0.0004    0.0005    0.0004    0.0005    0.0004    0.0003    0.0006
   43.6500    0.0002    0.0007    0.0004    0.0004    0.0005    0.0004    0.0007    0.0005    0.0010    0.0007    0.0007
   43.3000    0.0005    0.0006    0.0005    0.0006    0.0004    0.0006    0.0003    0.0005    0.0005    0.0006    0.0004
   42.9500    0.0003    0.0003    0.0004    0.0006    0.0006    0.0006    0.0004    0.0005    0.0005    0.0008    0.0007
   42.6000    0.0004    0.0005    0.0006    0.0006    0.0008    0.0004    0.0007    0.0007    0.0004    0.0007    0.0008
   42.2500    0.0003    0.0003    0.0004    0.0005    0.0004    0.0006    0.0005    0.0007    0.0007    0.0006    0.0005
   41.9000    0.0004    0.0004    0.0004    0.0007    0.0002    0.0004    0.0008    0.0008    0.0006    0.0009    0.0004
   41.5500    0.0002    0.0006    0.0005    0.0006    0.0005    0.0004    0.0004    0.0008    0.0006    0.0006    0.0007
   41.2000    0.0004    0.0004    0.0004    0.0004    0.0005    0.0004    0.0011    0.0005    0.0003    0.0005    0.0003
   40.8500    0.0004    0.0005    0.0004    0.0005    0.0007    0.0004    0.0004    0.0008    0.0007    0.0005    0.0008
   40.5000    0.0005    0.0002    0.0004    0.0006    0.0007    0.0005    0.0003    0.0005    0.0006    0.0006    0.0008
   40.1500    0.0004    0.0003    0.0004    0.0004    0.0006    0.0007    0.0005    0.0004    0.0003    0.0005    0.0006
   39.8000    0.0003    0.0006    0.0003    0.0004    0.0003    0.0010    0.0007    0.0005    0.0005    0.0002    0.0008
   39.4500    0.0004    0.0007    0.0003    0.0009    0.0006    0.0004    0.0006    0.0008    0.0008    0.0006    0.0006
   39.1000    0.0004    0.0004    0.0007    0.0005    0.0004    0.0008    0.0009    0.0002    0.0004    0.0004    0.0007
   38.7500    0.0004    0.0005    0.0008    0.0004    0.0007    0.0006    0.0007    0.0007    0.0001    0.0005    0.0002
   38.4000    0.0005    0.0005    0.0004    0.0006    0.0007    0.0006    0.0005    0.0004    0.0006    0.0006    0.0004
   38.0500    0.0005    0.0006    0.0008    0.0006    0.0006    0.0004    0.0004    0.0005    0.0005    0.0003    0.0004
   37.7000    0.0004    0.0005    0.0004    0.0008    0.0011    0.0008    0.0004    0.0006    0.0005    0.0006    0.0004
   37.3500    0.0004    0.0005    0.0004    0.0005    0.0007    0.0008    0.0005    0.0003    0.0002    0.0008    0.0004
   37.0000    0.0004    0.0004    0.0005    0.0007    0.0008    0.0004    0.0007    0.0008    0.0003    0.0003    0.0005
   36.6500    0.0003    0.0006    0.0005    0.0003    0.0006    0.0007    0.0005    0.0004    0.0007    0.0005    0.0005
   36.3000    0.0004    0.0005    0.0003    0.0006    0.0004    0.0002    0.0003    0.0008    0.0009    0.0008    0.0002
   35.9500    0.0002    0.0005    0.0004    0.0009    0.0006    0.0005    0.0008    0.0006    0.0004    0.0005    0.0004
   35.6000    0.0005    0.0006    0.0005    0.0004    0.0006    0.0008    0.0003    0.0004    0.0006    0.0006    0.0003
   35.2500    0.0005    0.0006    0.0006    0.0007    0.0008    0.0007    0.0004    0.0007    0.0005    0.0007    0.0003
   34.9000    0.0003    0.0003    0.0003    0.0006    0.0004    0.0009    0.0008    0.0004    0.0004    0.0004    0.0006
   34.5500    0.0004    0.0005    0.0007    0.0003    0.0007    0.0005    0.0007    0.0010    0.0005    0.0004    0.0004
   34.2000    0.0003    0.0004    0.0005    0.0009    0.0006    0.0007    0.0005    0.0005    0.0003    0.0006    0.0006
   33.8500    0.0005    0.0005    0.0008    0.0007    0.0005    0.0006    0.0002    0.0008    0.0005    0.0005    0.0007
   33.5000    0.0005    0.0006    0.0008    0.0007    0.0003    0.0007    0.0006    0.0003    0.0006    0.0004    0.0006
   33.1500    0.0003    0.0005    0.0005    0.0006    0.0007    0.0006    0.0005    0.0007    0.0008    0.0002    0.0007
   32.8000    0.0007    0.0005    0.0003    0.0006    0.0004    0.0004    0.0007    0.0006    0.0004    0.0005    0.0007
   32.4500    0.0006    0.0005    0.0003    0.0008    0.0008    0.0007    0.0005    0.0005    0.0002    0.0005    0.0005
   32.1000    0.0007    0.0005    0.0006    0.0005    0.0005    0.0006    0.0003    0.0005    0.0002    0.0004    0.0005
   31.7500    0.0003    0.0005    0.0008    0.0004    0.0003    0.0003    0.0007    0.0008    0.0006    0.0005    0.0003
   31.4000    0.0004    0.0004    0.0002    0.0005    0.0005    0.0004    0.0004    0.0003    0.0005    0.0003    0.0003
   31.0500    0.0005    0.0006    0.0007    0.0008    0.0009    0.0007    0.0006    0.0006    0.0006    0.0003    0.0002
   30.7000    0.0004    0.0003    0.0007    0.0005    0.0003    0.0004    0.0006    0.0004    0.0004    0.0006    0.0004
   30.3500    0.0002    0.0009    0.0005    0.0009    0.0005    0.0002    0.0006    0.0006    0.0005    0.0005    0.0007
   30.0000    0.0008    0.0006    0.0005    0.0005    0.0004    0.0004    0.0007    0.0005    0.0007    0.0005    0.0003
   29.6500    0.0010    0.0004    0.0011    0.0007    0.0005    0.0005    0.0006    0.0002    0.0006    0.0004    0.0003
   29.3000    0.0006    0.0008    0.0004    0.0008    0.0006    0.0003    0.0007    0.0005    0.0006    0.0006    0.0004
   28.9500    0.0003    0.0006    0.0003    0.0008    0.0006    0.0008    0.0002    0.0006    0.0006    0.0004    0.0006
   28.6000    0.0005    0.0006    0.0003    0.0005    0.0004    0.0006    0.0007    0.0003    0.0007    0.0003    0.0003
   28.2500    0.0006    0.0004    0.0003    0.0007    0.0006    0.0003    0.0006    0.0005    0.0006    0.0001    0.0003
   27.9000    0.0004    0.0004    0.0006    0.0003    0.0004    0.0007    0.0005    0.0003    0.0002    0.0002    0.0003
   27.5500    0.0004    0.0005    0.0005    0.0003    0.0003    0.0006    0.0004    0.0006    0.0006    0.0003    0.0005
   27.2000    0.0003    0.0004    0.0009    0.0005    0.0006    0.0006    0.0009    0.0003    0.0005    0.0004    0.0003
   26.8500    0.0005    0.0006    0.0003    0.0007    0.0006    0.0004    0.0004    0.0007    0.0001    0.0004    0.0006
   26.5000    0.0006    0.0006    0.0009    0.0005    0.0006    0.0007    0.0004    0.0005    0.0006    0.0006    0.0003
   26.1500    0.0006    0.0009    0.0006    0.0003    0.0007    0.0005    0.0005    0.0006    0.0004    0.0004    0.0006
   25.8000    0.0007    0.0006    0.0009    0.0003    0.0004    0.0005    0.0005    0.0005    0.0008    0.0003    0.0003
   25.4500    0.0005    0.0009    0.0003    0.0006    0.0008    0.0005    0.0006    0.0005    0.0004    0.0005    0.0005
   25.1000    0.0006    0.0008    0.0011    0.0005    0.0005    0.0004    0.0004    0.0006    0.0007    0.0005    0.0003
   24.7500    0.0008    0.0007    0.0002    0.0006    0.0005    0.0008    0.0007    0.0005    0.0005    0.0006    0.0007
   24.4000    0.0005    0.0009    0.0008    0.0004    0.0005    0.0008    0.0006    0.0005    0.0005    0.0004    0.0004
   24.0500    0.0005    0.0005    0.0008    0.0006    0.0004    0.0003    0.0010    0.0005    0.0005    0.0001    0.0003
   23.7000    0.0005    0.0008    0.0008    0.0004    0.0007    0.0006    0.0005    0.0007    0.0005    0.0003    0.0002
   23.3500    0.0005    0.0005    0.0012    0.0007    0.0005    0.0006    0.0005    0.0008    0.0005    0.0003    0.0003
   23.0000    0.0004    0.0008    0.0005    0.0006    0.0006    0.0007    0.0004    0.0008    0.0005    0.0003    0.0004
   22.6500    0.0007    0.0009    0.0004    0.0004    0.0008    0.0003    0.0004    0.0003    0.0004    0.0004    0.0003
   22.3000    0.0010    0.0008    0.0007    0.0004    0.0006    0.0005    0.0006    0.0005    0.0004    0.0007    0.0004
   21.9500    0.0010    0.0010    0.0007    0.0008    0.0003    0.0009    0.0003    0.0003    0.0004    0.0005    0.0004
   21.6000    0.0013    0.0002    0.0003    0.0009    0.0006    0.0005    0.0005    0.0007    0.0005    0.0004    0.0006
   21.2500    0.0007    0.0008    0.0006    0.0009    0.0006    0.0010    0.0007    0.0006    0.0003    0.0002    0.0003
   20.9000    0.0011    0.0011    0.0009    0.0008    0.0004    0.0005    0.0007    0.0003    0.0007    0.0002    0.0004
   20.5500    0.0011    0.0011    0.0011    0.0011    0.0007    0.0009    0.0002    0.0005    0.0003    0.0005    0.0004
   20.2000    0.0009    0.0005    0.0005    0.0007    0.0006    0.0006    0.0002    0.0002    0.0004    0.0005    0.0002
   19.8500    0.0010    0.0013    0.0005    0.0006    0.0007    0.0006    0.0005    0.0003    0.0007    0.0006    0.0005
   19.5000    0.0018    0.0010    0.0006    0.0009    0.0011    0.0003    0.0003    0.0006    0.0005    0.0005    0.0002
   19.1500    0.0015    0.0012    0.0012    0.0010    0.0003    0.0006    0.0006    0.0007    0.0003    0.0007    0.0004
   18.8000    0.0028    0.0013    0.0008    0.0007    0.0006    0.0007    0.0004    0.0007    0.0008    0.0004    0.0003
   18.4500    0.0077    0.0010    0.0008    0.0006    0.0003    0.0007    0.0007    0.0005    0.0004    0.0004    0.0002
   18.1000    0.0176    0.0006    0.0006    0.0006    0.0007    0.0008    0.0004    0.0005    0.0005    0.0002    0.0003
   17.7500    0.2025    0.0010    0.0005    0.0012    0.0008    0.0005    0.0008    0.0006    0.0005    0.0004    0.0002
   17.4000    0.3900    0.0009    0.0010    0.0007    0.0007    0.0008    0.0004    0.0003    0.0006    0.0003    0.0003
   17.0500    0.4473    0.0009    0.0010    0.0010    0.0009    0.0008    0.0009    0.0002    0.0002    0.0001    0.0004
   16.7000    0.4914    0.0010    0.0015    0.0008    0.0006    0.0004    0.0006    0.0002    0.0003    0.0004    0.0003
   16.3500    0.5277    0.0008    0.0012    0.0012    0.0012    0.0003    0.0005    0.0003    0.0004    0.0006    0.0002
   16.0000    0.5583    0.0008    0.0009    0.0011    0.0006    0.0007    0.0006    0.0005    0.0004    0.0004    0.0002
   15.6500    0.5855    0.0006    0.0010    0.0010    0.0003    0.0010    0.0006    0.0005    0.0002    0.0004    0.0003
   15.3000    0.6096    0.0014    0.0012    0.0013    0.0011    0.0012    0.0004    0.0007    0.0005    0.0005    0.0002
   14.9500    0.6315    0.0008    0.0020    0.0008    0.0011    0.0004    0.0002    0.0003    0.0004    0.0003    0.0002
   14.6000    0.6513    0.0008    0.0014    0.0008    0.0010    0.0007    0.0004    0.0007    0.0006    0.0006    0.0004
   14.2500    0.6693    0.0010    0.0010    0.0009    0.0006    0.0005    0.0003    0.0004    0.0002    0.0004    0.0007
   13.9000    0.6860    0.0015    0.0013    0.0008    0.0013    0.0011    0.0006    0.0007    0.0004    0.0004    0.0003
   13.5500    0.7016    0.0014    0.0012    0.0015    0.0007    0.0004    0.0004    0.0004    0.0003    0.0003    0.0004
   13.2000    0.7163    0.0014    0.0009    0.0013    0.0011    0.0010    0.0002    0.0002    0.0002    0.0004    0.0002
   12.8500    0.7301    0.0009    0.0013    0.0008    0.0014    0.0008    0.0009    0.0003    0.0004    0.0005    0.0005
   12.5000    0.7428    0.0006    0.0007    0.0008    0.0009    0.0006    0.0009    0.0005    0.0007    0.0002    0.0005
   12.1500    0.7548    0.0010    0.0022    0.0005    0.0013    0.0016    0.0008    0.0009    0.0004    0.0003    0.0002
   11.8000    0.7664    0.0013    0.0011    0.0008    0.0006    0.0013    0.0007    0.0006    0.0005    0.0005    0.0004
   11.4500    0.7773    0.0007    0.0013    0.0015    0.0012    0.0007    0.0009    0.0007    0.0005    0.0004    0.0004
   11.1000    0.7878    0.0010    0.0008    0.0006    0.0011    0.0017    0.0005    0.0008    0.0004    0.0002    0.0003
   10.7500    0.7976    0.0006    0.0012    0.0007    0.0009    0.0010    0.0005    0.0009    0.0008    0.0002    0.0003
   10.4000    0.8072    0.0019    0.0013    0.0010    0.0010    0.0013    0.0005    0.0006    0.0002    0.0004    0.0004
   10.0500    0.8164    0.0007    0.0020    0.0006    0.0012    0.0015    0.0010    0.0004    0.0005    0.0003    0.0003
    9.7000    0.8253    0.0008    0.0015    0.0017    0.0012    0.0006    0.0010    0.0008    0.0004    0.0003    0.0001
    9.3500    0.8335    0.0009    0.0009    0.0011    0.0007    0.0018    0.0011    0.0006    0.0005    0.0005    0.0002
    9.0000    0.8418    0.0013    0.0013    0.0008    0.0016    0.0012    0.0009    0.0003    0.0005    0.0003    0.0002
    8.6500    0.8497    0.0008    0.0009    0.0007    0.0011    0.0006    0.0007    0.0016    0.0004    0.0002    0.0002
    8.3000    0.8574    0.0014    0.0012    0.0007    0.0014    0.0014    0.0007    0.0010    0.0005    0.0005    0.0001
    7.9500    0.8648    0.0014    0.0010    0.0007    0.0011    0.0009    0.0014    0.0007    0.0004    0.0002    0.0003
    7.6000    0.8722    0.0012    0.0012    0.0012    0.0011    0.0008    0.0014    0.0003    0.0002    0.0003    0.0004
    7.2500    0.8793    0.0012    0.0012    0.0008    0.0012    0.0011    0.0015    0.0007    0.0007    0.0002    0.0004
    6.9000    0.8862    0.0020    0.0009    0.0012    0.0009    0.0007    0.0014    0.0006    0.0007    0.0003    0.0004
    6.5500    0.8929    0.0018    0.0017    0.0018    0.0012    0.0014    0.0009    0.0009    0.0004    0.0003    0.0003
    6.2000    0.8996    0.0015    0.0005    0.0009    0.0010    0.0010    0.0018    0.0012    0.0006    0.0004    0.0004
    5.8500    0.9061    0.0016    0.0013    0.0011    0.0012    0.0011    0.0005    0.0008    0.0005    0.0004    0.0002
    5.5000    0.9124    0.0016    0.0014    0.0009    0.0014    0.0011    0.0006    0.0010    0.0008    0.0003    0.0002
    5.1500    0.9187    0.0019    0.0010    0.0011    0.0009    0.0010    0.0008    0.0006    0.0007    0.0003    0.0003
    4.8000    0.9248    0.0019    0.0013    0.0013    0.0012    0.0016    0.0008    0.0012    0.0008    0.0005    0.0004
    4.4500    0.9308    0.0021    0.0023    0.0010    0.0009    0.0006    0.0007    0.0006    0.0006    0.0002    0.0002
    4.1000    0.9367    0.0025    0.0020    0.0010    0.0010    0.0010    0.0008    0.0013    0.0009    0.0003    0.0002
    3.7500    0.9426    0.0015    0.0026    0.0007    0.0011    0.0009    0.0016    0.0008    0.0012    0.0006    0.0003
    3.4000    0.9483    0.0033    0.0016    0.0012    0.0021    0.0009    0.0014    0.0008    0.0009    0.0004    0.0002
    3.0500    0.9539    0.0028    0.0018    0.0019    0.0010    0.0006    0.0022    0.0004    0.0014    0.0004    0.0002
    2.7000    0.9595    0.0028    0.0019    0.0021    0.0006    0.0012    0.0009    0.0008    0.0014    0.0003    0.0004
    2.3500    0.9650    0.0035    0.0011    0.0014    0.0010    0.0011    0.0011    0.0017    0.0010    0.0004    0.0004
    2.0000    0.9704    0.0016    0.0016    0.0013    0.0009    0.0014    0.0016    0.0010    0.0022    0.0004    0.0002
    1.6500    0.9757    0.0025    0.0026    0.0016    0.0015    0.0005    0.0007    0.0005    0.0007    0.0002    0.0002
    1.3000    0.9810    0.0030    0.0026    0.0010    0.0017    0.0015    0.0005    0.0009    0.0014    0.0004    0.0003
    0.9500    0.9862    0.0028    0.0020    0.0011    0.0005    0.0012    0.0010    0.0006    0.0013    0.0004    0.0004
    0.6000    0.9913    0.0029    0.0009    0.0014    0.0010    0.0010    0.0011    0.0011    0.0013    0.0003    0.0003
