# Supplementary material for: Tuning magnetoelectricity in a mixed-anisotropy antiferromagnet
Source: Nat Commun. 2023 Jun 9;14:3408. doi: 10.1038/s41467-023-39128-7 (PMC10256750; doi:10.1038/s41467-023-39128-7)
Supplement: Supplementary file 3 — Source Data [file 41467_2023_39128_MOESM3_ESM.zip › source_data/FigED2a-b_4F1_neutron_LiNiFePO4_Tscan_012_Px_Py_Pz.dat]

NSF	0.0	0.0	10.0	0.0000	1.0000	2.0000	0	219	5000	38.87	62.77	2.5700	0
SF	0.0	0.0	10.0	0.0000	1.0000	2.0000	0	111	5000	38.80	62.90	2.5700	0
NSF	0.0	11.0	-1.0	0.0000	1.0000	2.0000	0	224	5000	38.76	62.78	2.5700	0
SF	0.0	11.0	-1.0	0.0000	1.0000	2.0000	0	107	5000	38.71	62.65	2.5700	0
NSF	0.0	0.0	10.0	0.0000	1.0000	2.0000	0	231	5000	38.60	62.60	2.5700	0
SF	0.0	0.0	10.0	0.0000	1.0000	2.0000	0	103	5000	38.35	62.78	2.5700	0
NSF	0.0	11.0	-1.0	0.0000	1.0000	2.0000	0	229	5000	38.01	62.63	2.5700	0
SF	0.0	11.0	-1.0	0.0000	1.0000	2.0000	0	96	5000	37.94	62.74	2.5700	0
NSF	0.0	0.0	10.0	0.0000	1.0000	2.0000	0	238	5000	37.87	62.70	2.5700	0
SF	0.0	0.0	10.0	0.0000	1.0000	2.0000	0	110	5000	37.38	62.80	2.5700	0
NSF	0.0	11.0	-1.0	0.0000	1.0000	2.0000	0	246	5000	37.17	62.68	2.5700	0
SF	0.0	11.0	-1.0	0.0000	1.0000	2.0000	0	118	5000	37.15	62.66	2.5700	0
NSF	0.0	0.0	10.0	0.0000	1.0000	2.0000	0	223	5000	36.87	62.57	2.5700	0
SF	0.0	0.0	10.0	0.0000	1.0000	2.0000	0	92	5000	36.36	62.76	2.5700	0
NSF	0.0	11.0	-1.0	0.0000	1.0000	2.0000	0	238	5000	36.09	62.76	2.5700	0
SF	0.0	11.0	-1.0	0.0000	1.0000	2.0000	0	97	5000	35.87	62.95	2.5700	0
NSF	0.0	0.0	10.0	0.0000	1.0000	2.0000	0	251	5000	35.83	62.66	2.5700	0
SF	0.0	0.0	10.0	0.0000	1.0000	2.0000	0	110	5000	36.08	62.83	2.5700	0
NSF	0.0	11.0	-1.0	0.0000	1.0000	2.0000	0	236	5000	35.54	62.84	2.5700	0
SF	0.0	11.0	-1.0	0.0000	1.0000	2.0000	0	103	5000	35.23	62.44	2.5700	0
NSF	0.0	0.0	10.0	0.0000	1.0000	2.0000	0	218	5000	35.08	62.59	2.5700	0
SF	0.0	0.0	10.0	0.0000	1.0000	2.0000	0	128	5000	34.62	62.58	2.5700	0
NSF	0.0	11.0	-1.0	0.0000	1.0000	2.0000	0	224	5000	34.34	62.61	2.5700	0
SF	0.0	11.0	-1.0	0.0000	1.0000	2.0000	0	125	5000	34.22	62.55	2.5700	0
NSF	0.0	0.0	10.0	0.0000	1.0000	2.0000	0	227	5000	34.06	62.60	2.5700	0
SF	0.0	0.0	10.0	0.0000	1.0000	2.0000	0	110	5000	33.49	62.62	2.5700	0
NSF	0.0	11.0	-1.0	0.0000	1.0000	2.0000	0	238	5000	33.34	62.45	2.5700	0
SF	0.0	11.0	-1.0	0.0000	1.0000	2.0000	0	115	5000	33.19	62.62	2.5700	0
NSF	0.0	0.0	10.0	0.0000	1.0000	2.0000	0	227	5000	33.03	62.55	2.5700	0
SF	0.0	0.0	10.0	0.0000	1.0000	2.0000	0	121	5000	32.47	62.75	2.5700	0
NSF	0.0	11.0	-1.0	0.0000	1.0000	2.0000	0	211	5000	32.37	62.76	2.5700	0
SF	0.0	11.0	-1.0	0.0000	1.0000	2.0000	0	87	5000	32.19	62.73	2.5700	0
NSF	0.0	0.0	10.0	0.0000	1.0000	2.0000	0	205	5000	31.93	62.59	2.5700	0
SF	0.0	0.0	10.0	0.0000	1.0000	2.0000	0	113	5000	31.48	62.59	2.5700	0
NSF	0.0	11.0	-1.0	0.0000	1.0000	2.0000	0	236	5000	31.25	62.61	2.5700	0
SF	0.0	11.0	-1.0	0.0000	1.0000	2.0000	0	142	5000	31.28	62.66	2.5700	0
NSF	0.0	0.0	10.0	0.0000	1.0000	2.0000	0	205	5000	31.08	62.60	2.5700	0
SF	0.0	0.0	10.0	0.0000	1.0000	2.0000	0	111	5000	30.51	62.89	2.5700	0
NSF	0.0	11.0	-1.0	0.0000	1.0000	2.0000	0	264	5000	30.36	62.77	2.5700	0
SF	0.0	11.0	-1.0	0.0000	1.0000	2.0000	0	111	5000	30.25	62.89	2.5700	0
NSF	0.0	0.0	10.0	0.0000	1.0000	2.0000	0	216	5000	30.01	62.75	2.5700	0
SF	0.0	0.0	10.0	0.0000	1.0000	2.0000	0	139	5000	29.51	62.89	2.5700	0
NSF	0.0	11.0	-1.0	0.0000	1.0000	2.0000	0	257	5000	29.26	62.58	2.5700	0
SF	0.0	11.0	-1.0	0.0000	1.0000	2.0000	0	124	5000	29.19	62.66	2.5700	0
NSF	0.0	0.0	10.0	0.0000	1.0000	2.0000	0	227	5000	28.95	62.92	2.5700	0
SF	0.0	0.0	10.0	0.0000	1.0000	2.0000	0	136	5000	28.39	62.69	2.5700	0
NSF	0.0	11.0	-1.0	0.0000	1.0000	2.0000	0	276	5000	28.42	62.64	2.5700	0
SF	0.0	11.0	-1.0	0.0000	1.0000	2.0000	0	113	5000	28.35	62.68	2.5700	0
NSF	0.0	0.0	10.0	0.0000	1.0000	2.0000	0	225	5000	27.96	62.88	2.5700	0
SF	0.0	0.0	10.0	0.0000	1.0000	2.0000	0	178	5000	27.50	62.64	2.5700	0
NSF	0.0	11.0	-1.0	0.0000	1.0000	2.0000	0	247	5000	27.29	62.54	2.5700	0
SF	0.0	11.0	-1.0	0.0000	1.0000	2.0000	0	108	5000	27.29	62.55	2.5700	0
NSF	0.0	0.0	10.0	0.0000	1.0000	2.0000	0	266	5000	27.50	62.50	2.5700	0
SF	0.0	0.0	10.0	0.0000	1.0000	2.0000	0	164	5000	27.39	62.45	2.5700	0
NSF	0.0	11.0	-1.0	0.0000	1.0000	2.0000	0	295	5000	27.33	62.69	2.5700	0
SF	0.0	11.0	-1.0	0.0000	1.0000	2.0000	0	114	5000	27.30	62.71	2.5700	0
NSF	0.0	0.0	10.0	0.0000	1.0000	2.0000	0	242	5000	27.01	62.56	2.5700	0
SF	0.0	0.0	10.0	0.0000	1.0000	2.0000	0	202	5000	26.60	62.60	2.5700	0
NSF	0.0	11.0	-1.0	0.0000	1.0000	2.0000	0	314	5000	26.40	62.76	2.5700	0
SF	0.0	11.0	-1.0	0.0000	1.0000	2.0000	0	120	5000	26.45	62.60	2.5700	0
NSF	0.0	0.0	10.0	0.0000	1.0000	2.0000	0	255	5000	26.26	62.73	2.5700	0
SF	0.0	0.0	10.0	0.0000	1.0000	2.0000	0	269	5000	25.96	62.74	2.5700	0
NSF	0.0	11.0	-1.0	0.0000	1.0000	2.0000	0	383	5000	26.06	62.76	2.5700	0
SF	0.0	11.0	-1.0	0.0000	1.0000	2.0000	0	140	5000	25.90	62.80	2.5700	0
NSF	0.0	0.0	10.0	0.0000	1.0000	2.0000	0	228	5000	25.71	62.79	2.5700	0
SF	0.0	0.0	10.0	0.0000	1.0000	2.0000	0	384	5000	25.40	62.58	2.5700	0
NSF	0.0	11.0	-1.0	0.0000	1.0000	2.0000	0	505	5000	25.52	62.72	2.5700	0
SF	0.0	11.0	-1.0	0.0000	1.0000	2.0000	0	137	5000	25.64	62.93	2.5700	0
NSF	0.0	0.0	10.0	0.0000	1.0000	2.0000	0	247	5000	25.17	62.57	2.5700	0
SF	0.0	0.0	10.0	0.0000	1.0000	2.0000	0	623	5000	25.01	62.75	2.5700	0
NSF	0.0	11.0	-1.0	0.0000	1.0000	2.0000	0	756	5000	24.90	62.71	2.5700	0
SF	0.0	11.0	-1.0	0.0000	1.0000	2.0000	0	184	5000	24.86	62.59	2.5700	0
NSF	0.0	0.0	10.0	0.0000	1.0000	2.0000	0	287	5000	24.64	62.80	2.5700	0
SF	0.0	0.0	10.0	0.0000	1.0000	2.0000	0	1070	5000	24.44	62.67	2.5700	0
NSF	0.0	11.0	-1.0	0.0000	1.0000	2.0000	0	1130	5000	24.39	62.72	2.5700	0
SF	0.0	11.0	-1.0	0.0000	1.0000	2.0000	0	171	5000	24.40	62.61	2.5700	0
NSF	0.0	0.0	10.0	0.0000	1.0000	2.0000	0	299	5000	24.21	62.68	2.5700	0
SF	0.0	0.0	10.0	0.0000	1.0000	2.0000	0	1477	5000	23.98	62.77	2.5700	0
NSF	0.0	11.0	-1.0	0.0000	1.0000	2.0000	0	1837	5000	23.91	62.87	2.5700	0
SF	0.0	11.0	-1.0	0.0000	1.0000	2.0000	0	215	5000	23.93	62.89	2.5700	0
NSF	0.0	0.0	10.0	0.0000	1.0000	2.0000	0	339	5000	23.70	62.73	2.5700	0
SF	0.0	0.0	10.0	0.0000	1.0000	2.0000	0	2235	5000	23.47	62.66	2.5700	0
NSF	0.0	11.0	-1.0	0.0000	1.0000	2.0000	0	2399	5000	23.47	62.71	2.5700	0
SF	0.0	11.0	-1.0	0.0000	1.0000	2.0000	0	271	5000	23.37	62.80	2.5700	0
NSF	0.0	0.0	10.0	0.0000	1.0000	2.0000	0	369	5000	23.11	62.83	2.5700	0
SF	0.0	0.0	10.0	0.0000	1.0000	2.0000	0	3029	5000	22.99	62.67	2.5700	0
NSF	0.0	11.0	-1.0	0.0000	1.0000	2.0000	0	3032	5000	22.91	62.59	2.5700	0
SF	0.0	11.0	-1.0	0.0000	1.0000	2.0000	0	317	5000	22.93	62.66	2.5700	0
NSF	0.0	0.0	10.0	0.0000	1.0000	2.0000	0	397	5000	22.74	62.59	2.5700	0
SF	0.0	0.0	10.0	0.0000	1.0000	2.0000	0	3583	5000	22.60	62.55	2.5700	0
NSF	0.0	11.0	-1.0	0.0000	1.0000	2.0000	0	3678	5000	22.49	62.95	2.5700	0
SF	0.0	11.0	-1.0	0.0000	1.0000	2.0000	0	350	5000	22.41	62.49	2.5700	0
NSF	0.0	0.0	10.0	0.0000	1.0000	2.0000	0	410	5000	22.31	62.83	2.5700	0
SF	0.0	0.0	10.0	0.0000	1.0000	2.0000	0	4190	5000	22.04	62.75	2.5700	0
NSF	0.0	11.0	-1.0	0.0000	1.0000	2.0000	0	4231	5000	22.02	62.80	2.5700	0
SF	0.0	11.0	-1.0	0.0000	1.0000	2.0000	0	398	5000	21.97	62.69	2.5700	0
NSF	0.0	0.0	10.0	0.0000	1.0000	2.0000	0	513	5000	21.66	62.51	2.5700	0
SF	0.0	0.0	10.0	0.0000	1.0000	2.0000	0	4910	5000	21.59	62.77	2.5700	0
NSF	0.0	11.0	-1.0	0.0000	1.0000	2.0000	0	4917	5000	21.51	62.61	2.5700	0
SF	0.0	11.0	-1.0	0.0000	1.0000	2.0000	0	487	5000	21.41	62.71	2.5700	0
NSF	0.0	0.0	10.0	0.0000	1.0000	2.0000	0	619	5000	21.06	62.83	2.5700	0
SF	0.0	0.0	10.0	0.0000	1.0000	2.0000	0	5604	5000	20.98	62.56	2.5700	0
NSF	0.0	11.0	-1.0	0.0000	1.0000	2.0000	0	5439	5000	20.92	62.73	2.5700	0
SF	0.0	11.0	-1.0	0.0000	1.0000	2.0000	0	596	5000	20.98	62.72	2.5700	0
NSF	0.0	0.0	10.0	0.0000	1.0000	2.0000	0	824	5000	20.67	62.75	2.5700	0
SF	0.0	0.0	10.0	0.0000	1.0000	2.0000	0	5480	5000	20.49	62.82	2.5700	0
NSF	0.0	11.0	-1.0	0.0000	1.0000	2.0000	0	5665	5000	20.55	62.70	2.5700	0
SF	0.0	11.0	-1.0	0.0000	1.0000	2.0000	0	1142	5000	20.47	62.72	2.5700	0
NSF	0.0	0.0	10.0	0.0000	1.0000	2.0000	0	1206	5000	20.41	62.68	2.5700	0
SF	0.0	0.0	10.0	0.0000	1.0000	2.0000	0	5680	5000	20.48	62.57	2.5700	0
NSF	0.0	11.0	-1.0	0.0000	1.0000	2.0000	0	5538	5000	20.58	62.68	2.5700	0
SF	0.0	11.0	-1.0	0.0000	1.0000	2.0000	0	915	5000	20.57	62.87	2.5700	0
NSF	0.0	0.0	10.0	0.0000	1.0000	2.0000	0	1730	5000	19.94	62.81	2.5700	0
SF	0.0	0.0	10.0	0.0000	1.0000	2.0000	0	5407	5000	19.53	62.66	2.5700	0
NSF	0.0	11.0	-1.0	0.0000	1.0000	2.0000	0	5383	5000	19.70	62.82	2.5700	0
SF	0.0	11.0	-1.0	0.0000	1.0000	2.0000	0	2918	5000	19.58	62.65	2.5700	0
NSF	0.0	0.0	10.0	0.0000	1.0000	2.0000	0	3659	5000	19.21	62.66	2.5700	0
SF	0.0	0.0	10.0	0.0000	1.0000	2.0000	0	5157	5000	19.06	62.55	2.5700	0
NSF	0.0	11.0	-1.0	0.0000	1.0000	2.0000	0	5012	5000	19.07	62.59	2.5700	0
SF	0.0	11.0	-1.0	0.0000	1.0000	2.0000	0	4466	5000	19.06	62.67	2.5700	0
NSF	0.0	0.0	10.0	0.0000	1.0000	2.0000	0	4861	5000	18.74	62.58	2.5700	0
SF	0.0	0.0	10.0	0.0000	1.0000	2.0000	0	4776	5000	18.61	62.77	2.5700	0
NSF	0.0	11.0	-1.0	0.0000	1.0000	2.0000	0	4868	5000	18.56	62.79	2.5700	0
SF	0.0	11.0	-1.0	0.0000	1.0000	2.0000	0	5578	5000	18.56	62.77	2.5700	0
NSF	0.0	0.0	10.0	0.0000	1.0000	2.0000	0	6221	5000	18.24	62.74	2.5700	0
SF	0.0	0.0	10.0	0.0000	1.0000	2.0000	0	4502	5000	18.06	62.65	2.5700	0
NSF	0.0	11.0	-1.0	0.0000	1.0000	2.0000	0	4663	5000	18.08	62.82	2.5700	0
SF	0.0	11.0	-1.0	0.0000	1.0000	2.0000	0	6518	5000	18.07	62.92	2.5700	0
NSF	0.0	0.0	10.0	0.0000	1.0000	2.0000	0	6951	5000	17.66	62.75	2.5700	0
SF	0.0	0.0	10.0	0.0000	1.0000	2.0000	0	4364	5000	17.45	62.53	2.5700	0
NSF	0.0	11.0	-1.0	0.0000	1.0000	2.0000	0	4427	5000	17.50	62.60	2.5700	0
SF	0.0	11.0	-1.0	0.0000	1.0000	2.0000	0	7593	5000	17.46	62.87	2.5700	0
NSF	0.0	0.0	10.0	0.0000	1.0000	2.0000	0	7628	5000	17.24	62.79	2.5700	0
SF	0.0	0.0	10.0	0.0000	1.0000	2.0000	0	4356	5000	17.16	62.92	2.5700	0
NSF	0.0	11.0	-1.0	0.0000	1.0000	2.0000	0	4498	5000	17.26	62.79	2.5700	0
SF	0.0	11.0	-1.0	0.0000	1.0000	2.0000	0	7971	5000	17.19	62.94	2.5700	0
NSF	0.0	0.0	10.0	0.0000	1.0000	2.0000	0	8275	5000	16.78	62.82	2.5700	0
SF	0.0	0.0	10.0	0.0000	1.0000	2.0000	0	4157	5000	16.67	62.78	2.5700	0
NSF	0.0	11.0	-1.0	0.0000	1.0000	2.0000	0	4269	5000	16.62	62.76	2.5700	0
SF	0.0	11.0	-1.0	0.0000	1.0000	2.0000	0	8925	5000	16.51	62.65	2.5700	0
NSF	0.0	0.0	10.0	0.0000	1.0000	2.0000	0	8929	5000	16.23	62.71	2.5700	0
SF	0.0	0.0	10.0	0.0000	1.0000	2.0000	0	4014	5000	16.12	62.84	2.5700	0
NSF	0.0	11.0	-1.0	0.0000	1.0000	2.0000	0	4257	5000	16.14	62.64	2.5700	0
SF	0.0	11.0	-1.0	0.0000	1.0000	2.0000	0	9306	5000	16.13	62.74	2.5700	0
NSF	0.0	0.0	10.0	0.0000	1.0000	2.0000	0	9278	5000	15.73	62.80	2.5700	0
SF	0.0	0.0	10.0	0.0000	1.0000	2.0000	0	4030	5000	15.63	63.08	2.5700	0
NSF	0.0	11.0	-1.0	0.0000	1.0000	2.0000	0	4105	5000	15.65	63.05	2.5700	0
SF	0.0	11.0	-1.0	0.0000	1.0000	2.0000	0	9668	5000	15.65	62.78	2.5700	0
NSF	0.0	0.0	10.0	0.0000	1.0000	2.0000	0	9750	5000	15.27	62.60	2.5700	0
SF	0.0	0.0	10.0	0.0000	1.0000	2.0000	0	3989	5000	15.18	62.50	2.5700	0
NSF	0.0	11.0	-1.0	0.0000	1.0000	2.0000	0	4114	5000	15.24	62.61	2.5700	0
SF	0.0	11.0	-1.0	0.0000	1.0000	2.0000	0	10073	5000	15.13	62.44	2.5700	0
NSF	0.0	0.0	10.0	0.0000	1.0000	2.0000	0	10096	5000	14.88	62.62	2.5700	0
SF	0.0	0.0	10.0	0.0000	1.0000	2.0000	0	3897	5000	14.70	62.72	2.5700	0
NSF	0.0	11.0	-1.0	0.0000	1.0000	2.0000	0	4116	5000	14.68	63.04	2.5700	0
SF	0.0	11.0	-1.0	0.0000	1.0000	2.0000	0	10541	5000	14.66	62.98	2.5700	0
NSF	0.0	0.0	10.0	0.0000	1.0000	2.0000	0	10375	5000	14.30	62.84	2.5700	0
SF	0.0	0.0	10.0	0.0000	1.0000	2.0000	0	4000	5000	14.23	62.86	2.5700	0
NSF	0.0	11.0	-1.0	0.0000	1.0000	2.0000	0	4161	5000	14.20	62.57	2.5700	0
SF	0.0	11.0	-1.0	0.0000	1.0000	2.0000	0	10881	5000	14.19	62.76	2.5700	0
NSF	0.0	0.0	10.0	0.0000	1.0000	2.0000	0	10844	5000	13.86	62.90	2.5700	0
SF	0.0	0.0	10.0	0.0000	1.0000	2.0000	0	3943	5000	13.74	62.83	2.5700	0
NSF	0.0	11.0	-1.0	0.0000	1.0000	2.0000	0	4230	5000	13.72	62.84	2.5700	0
SF	0.0	11.0	-1.0	0.0000	1.0000	2.0000	0	11016	5000	13.77	62.66	2.5700	0
NSF	0.0	0.0	10.0	0.0000	1.0000	2.0000	0	10976	5000	13.29	62.75	2.5700	0
SF	0.0	0.0	10.0	0.0000	1.0000	2.0000	0	3897	5000	13.27	62.68	2.5700	0
NSF	0.0	11.0	-1.0	0.0000	1.0000	2.0000	0	4173	5000	13.29	62.55	2.5700	0
SF	0.0	11.0	-1.0	0.0000	1.0000	2.0000	0	11237	5000	13.24	62.67	2.5700	0
NSF	0.0	0.0	10.0	0.0000	1.0000	2.0000	0	11262	5000	12.80	62.65	2.5700	0
SF	0.0	0.0	10.0	0.0000	1.0000	2.0000	0	4032	5000	12.79	62.84	2.5700	0
NSF	0.0	11.0	-1.0	0.0000	1.0000	2.0000	0	4217	5000	12.75	62.71	2.5700	0
SF	0.0	11.0	-1.0	0.0000	1.0000	2.0000	0	11500	5000	12.76	62.76	2.5700	0
NSF	0.0	0.0	10.0	0.0000	1.0000	2.0000	0	11351	5000	12.33	62.78	2.5700	0
SF	0.0	0.0	10.0	0.0000	1.0000	2.0000	0	4009	5000	12.24	62.82	2.5700	0
NSF	0.0	11.0	-1.0	0.0000	1.0000	2.0000	0	4246	5000	12.31	62.70	2.5700	0
SF	0.0	11.0	-1.0	0.0000	1.0000	2.0000	0	11874	5000	12.24	62.59	2.5700	0
NSF	0.0	0.0	10.0	0.0000	1.0000	2.0000	0	11472	5000	12.29	62.75	2.5700	0
SF	0.0	0.0	10.0	0.0000	1.0000	2.0000	0	4157	5000	12.26	62.97	2.5700	0
NSF	0.0	11.0	-1.0	0.0000	1.0000	2.0000	0	4237	5000	12.26	62.69	2.5700	0
SF	0.0	11.0	-1.0	0.0000	1.0000	2.0000	0	11788	5000	12.26	62.81	2.5700	0
NSF	0.0	0.0	10.0	0.0000	1.0000	2.0000	0	11754	5000	10.96	62.51	2.5700	0
SF	0.0	0.0	10.0	0.0000	1.0000	2.0000	0	4132	5000	10.83	62.62	2.5700	0
NSF	0.0	11.0	-1.0	0.0000	1.0000	2.0000	0	4203	5000	10.84	62.69	2.5700	0
SF	0.0	11.0	-1.0	0.0000	1.0000	2.0000	0	12267	5000	10.85	62.56	2.5700	0
NSF	0.0	0.0	10.0	0.0000	1.0000	2.0000	0	11919	5000	9.93	62.68	2.5700	0
SF	0.0	0.0	10.0	0.0000	1.0000	2.0000	0	4176	5000	9.91	62.50	2.5700	0
NSF	0.0	11.0	-1.0	0.0000	1.0000	2.0000	0	4431	5000	9.85	62.71	2.5700	0
SF	0.0	11.0	-1.0	0.0000	1.0000	2.0000	0	12479	5000	9.90	62.65	2.5700	0
NSF	0.0	0.0	10.0	0.0000	1.0000	2.0000	0	12454	5000	8.95	62.65	2.5700	0
SF	0.0	0.0	10.0	0.0000	1.0000	2.0000	0	4143	5000	8.85	62.84	2.5700	0
NSF	0.0	11.0	-1.0	0.0000	1.0000	2.0000	0	4404	5000	8.87	62.92	2.5700	0
SF	0.0	11.0	-1.0	0.0000	1.0000	2.0000	0	12839	5000	8.90	62.65	2.5700	0
NSF	0.0	0.0	10.0	0.0000	1.0000	2.0000	0	12360	5000	7.95	62.81	2.5700	0
SF	0.0	0.0	10.0	0.0000	1.0000	2.0000	0	4279	5000	7.91	62.53	2.5700	0
NSF	0.0	11.0	-1.0	0.0000	1.0000	2.0000	0	4524	5000	7.93	62.58	2.5700	0
SF	0.0	11.0	-1.0	0.0000	1.0000	2.0000	0	12996	5000	7.91	62.64	2.5700	0
NSF	0.0	0.0	10.0	0.0000	1.0000	2.0000	0	12840	5000	6.71	62.50	2.5700	0
SF	0.0	0.0	10.0	0.0000	1.0000	2.0000	0	4374	5000	6.93	62.75	2.5700	0
NSF	0.0	11.0	-1.0	0.0000	1.0000	2.0000	0	4565	5000	7.37	62.73	2.5700	0
SF	0.0	11.0	-1.0	0.0000	1.0000	2.0000	0	13001	5000	6.55	62.68	2.5700	0
NSF	0.0	0.0	10.0	0.0000	1.0000	2.0000	0	12828	5000	5.89	62.69	2.5700	0
SF	0.0	0.0	10.0	0.0000	1.0000	2.0000	0	4363	5000	5.59	62.78	2.5700	0
NSF	0.0	11.0	-1.0	0.0000	1.0000	2.0000	0	4711	5000	5.98	62.71	2.5700	0
SF	0.0	11.0	-1.0	0.0000	1.0000	2.0000	0	12948	5000	5.92	62.85	2.5700	0
NSF	0.0	0.0	10.0	0.0000	1.0000	2.0000	0	12820	5000	5.11	62.84	2.5700	0
SF	0.0	0.0	10.0	0.0000	1.0000	2.0000	0	4313	5000	4.93	62.93	2.5700	0
NSF	0.0	11.0	-1.0	0.0000	1.0000	2.0000	0	4596	5000	4.91	62.48	2.5700	0
SF	0.0	11.0	-1.0	0.0000	1.0000	2.0000	0	12926	5000	5.07	62.78	2.5700	0
NSF	0.0	0.0	10.0	0.0000	1.0000	2.0000	0	12742	5000	4.32	63.02	2.5700	0
SF	0.0	0.0	10.0	0.0000	1.0000	2.0000	0	4447	5000	3.68	62.77	2.5700	0
NSF	0.0	11.0	-1.0	0.0000	1.0000	2.0000	0	4702	5000	3.81	62.66	2.5700	0
SF	0.0	11.0	-1.0	0.0000	1.0000	2.0000	0	12997	5000	4.20	62.65	2.5700	0
NSF	10.0	0.0	-1.0	0.0000	1.0000	2.0000	0	226	5000	38.85	62.92	2.5700	0
SF	10.0	0.0	-1.0	0.0000	1.0000	2.0000	0	112	5000	38.91	62.68	2.5700	0
NSF	10.0	0.0	-1.0	0.0000	1.0000	2.0000	0	198	5000	38.90	62.70	2.5700	0
SF	10.0	0.0	-1.0	0.0000	1.0000	2.0000	0	117	5000	38.47	62.48	2.5700	0
NSF	10.0	0.0	-1.0	0.0000	1.0000	2.0000	0	217	5000	38.20	62.89	2.5700	0
SF	10.0	0.0	-1.0	0.0000	1.0000	2.0000	0	129	5000	37.75	62.51	2.5700	0
NSF	10.0	0.0	-1.0	0.0000	1.0000	2.0000	0	267	5000	37.32	62.61	2.5700	0
SF	10.0	0.0	-1.0	0.0000	1.0000	2.0000	0	114	5000	36.80	62.43	2.5700	0
NSF	10.0	0.0	-1.0	0.0000	1.0000	2.0000	0	214	5000	36.12	62.79	2.5700	0
SF	10.0	0.0	-1.0	0.0000	1.0000	2.0000	0	112	5000	35.78	62.68	2.5700	0
NSF	10.0	0.0	-1.0	0.0000	1.0000	2.0000	0	205	5000	35.46	62.60	2.5700	0
SF	10.0	0.0	-1.0	0.0000	1.0000	2.0000	0	121	5000	35.02	62.57	2.5700	0
NSF	10.0	0.0	-1.0	0.0000	1.0000	2.0000	0	220	5000	34.49	62.94	2.5700	0
SF	10.0	0.0	-1.0	0.0000	1.0000	2.0000	0	112	5000	33.74	62.67	2.5700	0
NSF	10.0	0.0	-1.0	0.0000	1.0000	2.0000	0	258	5000	33.36	62.52	2.5700	0
SF	10.0	0.0	-1.0	0.0000	1.0000	2.0000	0	116	5000	32.88	62.44	2.5700	0
NSF	10.0	0.0	-1.0	0.0000	1.0000	2.0000	0	245	5000	32.26	62.74	2.5700	0
SF	10.0	0.0	-1.0	0.0000	1.0000	2.0000	0	121	5000	32.23	62.81	2.5700	0
NSF	10.0	0.0	-1.0	0.0000	1.0000	2.0000	0	225	5000	31.48	62.69	2.5700	0
SF	10.0	0.0	-1.0	0.0000	1.0000	2.0000	0	131	5000	30.59	62.63	2.5700	0
NSF	10.0	0.0	-1.0	0.0000	1.0000	2.0000	0	211	5000	30.28	62.76	2.5700	0
SF	10.0	0.0	-1.0	0.0000	1.0000	2.0000	0	153	5000	29.48	62.81	2.5700	0
NSF	10.0	0.0	-1.0	0.0000	1.0000	2.0000	0	237	5000	28.97	62.88	2.5700	0
SF	10.0	0.0	-1.0	0.0000	1.0000	2.0000	0	172	5000	28.50	62.56	2.5700	0
NSF	10.0	0.0	-1.0	0.0000	1.0000	2.0000	0	204	5000	28.13	62.44	2.5700	0
SF	10.0	0.0	-1.0	0.0000	1.0000	2.0000	0	170	5000	27.58	63.00	2.5700	0
NSF	10.0	0.0	-1.0	0.0000	1.0000	2.0000	0	216	5000	27.40	63.00	2.5700	0
SF	10.0	0.0	-1.0	0.0000	1.0000	2.0000	0	168	5000	27.32	62.61	2.5700	0
NSF	10.0	0.0	-1.0	0.0000	1.0000	2.0000	0	227	5000	27.00	62.68	2.5700	0
SF	10.0	0.0	-1.0	0.0000	1.0000	2.0000	0	242	5000	26.53	62.59	2.5700	0
NSF	10.0	0.0	-1.0	0.0000	1.0000	2.0000	0	213	5000	26.23	62.71	2.5700	0
SF	10.0	0.0	-1.0	0.0000	1.0000	2.0000	0	293	5000	25.95	62.85	2.5700	0
NSF	10.0	0.0	-1.0	0.0000	1.0000	2.0000	0	218	5000	25.66	62.71	2.5700	0
SF	10.0	0.0	-1.0	0.0000	1.0000	2.0000	0	424	5000	25.44	62.47	2.5700	0
NSF	10.0	0.0	-1.0	0.0000	1.0000	2.0000	0	255	5000	25.22	62.62	2.5700	0
SF	10.0	0.0	-1.0	0.0000	1.0000	2.0000	0	664	5000	24.97	62.56	2.5700	0
NSF	10.0	0.0	-1.0	0.0000	1.0000	2.0000	0	263	5000	24.72	62.79	2.5700	0
SF	10.0	0.0	-1.0	0.0000	1.0000	2.0000	0	1036	5000	24.52	62.76	2.5700	0
NSF	10.0	0.0	-1.0	0.0000	1.0000	2.0000	0	322	5000	24.17	62.88	2.5700	0
SF	10.0	0.0	-1.0	0.0000	1.0000	2.0000	0	1618	5000	23.95	62.74	2.5700	0
NSF	10.0	0.0	-1.0	0.0000	1.0000	2.0000	0	359	5000	23.75	62.65	2.5700	0
SF	10.0	0.0	-1.0	0.0000	1.0000	2.0000	0	2303	5000	23.49	62.54	2.5700	0
NSF	10.0	0.0	-1.0	0.0000	1.0000	2.0000	0	438	5000	23.15	62.97	2.5700	0
SF	10.0	0.0	-1.0	0.0000	1.0000	2.0000	0	2985	5000	22.99	62.96	2.5700	0
NSF	10.0	0.0	-1.0	0.0000	1.0000	2.0000	0	511	5000	22.76	62.73	2.5700	0
SF	10.0	0.0	-1.0	0.0000	1.0000	2.0000	0	3836	5000	22.48	62.67	2.5700	0
NSF	10.0	0.0	-1.0	0.0000	1.0000	2.0000	0	556	5000	22.19	62.79	2.5700	0
SF	10.0	0.0	-1.0	0.0000	1.0000	2.0000	0	4504	5000	21.82	62.89	2.5700	0
NSF	10.0	0.0	-1.0	0.0000	1.0000	2.0000	0	665	5000	21.49	62.79	2.5700	0
SF	10.0	0.0	-1.0	0.0000	1.0000	2.0000	0	5062	5000	21.39	62.64	2.5700	0
NSF	10.0	0.0	-1.0	0.0000	1.0000	2.0000	0	687	5000	21.08	62.66	2.5700	0
SF	10.0	0.0	-1.0	0.0000	1.0000	2.0000	0	5618	5000	20.95	62.87	2.5700	0
NSF	10.0	0.0	-1.0	0.0000	1.0000	2.0000	0	776	5000	20.52	62.86	2.5700	0
SF	10.0	0.0	-1.0	0.0000	1.0000	2.0000	0	6289	5000	20.43	62.72	2.5700	0
NSF	10.0	0.0	-1.0	0.0000	1.0000	2.0000	0	800	5000	20.15	62.63	2.5700	0
SF	10.0	0.0	-1.0	0.0000	1.0000	2.0000	0	7205	5000	20.01	62.65	2.5700	0
NSF	10.0	0.0	-1.0	0.0000	1.0000	2.0000	0	917	5000	19.71	62.77	2.5700	0
SF	10.0	0.0	-1.0	0.0000	1.0000	2.0000	0	8120	5000	19.53	62.72	2.5700	0
NSF	10.0	0.0	-1.0	0.0000	1.0000	2.0000	0	979	5000	19.18	62.69	2.5700	0
SF	10.0	0.0	-1.0	0.0000	1.0000	2.0000	0	8787	5000	19.08	62.86	2.5700	0
NSF	10.0	0.0	-1.0	0.0000	1.0000	2.0000	0	1102	5000	18.75	62.59	2.5700	0
SF	10.0	0.0	-1.0	0.0000	1.0000	2.0000	0	9764	5000	18.53	62.75	2.5700	0
NSF	10.0	0.0	-1.0	0.0000	1.0000	2.0000	0	1188	5000	18.16	62.81	2.5700	0
SF	10.0	0.0	-1.0	0.0000	1.0000	2.0000	0	10320	5000	18.20	62.60	2.5700	0
NSF	10.0	0.0	-1.0	0.0000	1.0000	2.0000	0	1239	5000	17.77	62.62	2.5700	0
SF	10.0	0.0	-1.0	0.0000	1.0000	2.0000	0	10947	5000	17.60	62.63	2.5700	0
NSF	10.0	0.0	-1.0	0.0000	1.0000	2.0000	0	1324	5000	17.14	62.69	2.5700	0
SF	10.0	0.0	-1.0	0.0000	1.0000	2.0000	0	11814	5000	17.00	62.73	2.5700	0
NSF	10.0	0.0	-1.0	0.0000	1.0000	2.0000	0	1422	5000	16.68	62.76	2.5700	0
SF	10.0	0.0	-1.0	0.0000	1.0000	2.0000	0	11946	5000	16.67	62.59	2.5700	0
NSF	10.0	0.0	-1.0	0.0000	1.0000	2.0000	0	1370	5000	16.29	62.95	2.5700	0
SF	10.0	0.0	-1.0	0.0000	1.0000	2.0000	0	12495	5000	16.17	62.79	2.5700	0
NSF	10.0	0.0	-1.0	0.0000	1.0000	2.0000	0	1400	5000	15.78	62.70	2.5700	0
SF	10.0	0.0	-1.0	0.0000	1.0000	2.0000	0	12704	5000	15.74	62.77	2.5700	0
NSF	10.0	0.0	-1.0	0.0000	1.0000	2.0000	0	1397	5000	15.29	62.75	2.5700	0
SF	10.0	0.0	-1.0	0.0000	1.0000	2.0000	0	13312	5000	15.18	62.78	2.5700	0
NSF	10.0	0.0	-1.0	0.0000	1.0000	2.0000	0	1488	5000	14.78	62.50	2.5700	0
SF	10.0	0.0	-1.0	0.0000	1.0000	2.0000	0	13588	5000	14.66	62.85	2.5700	0
NSF	10.0	0.0	-1.0	0.0000	1.0000	2.0000	0	1468	5000	14.25	62.76	2.5700	0
SF	10.0	0.0	-1.0	0.0000	1.0000	2.0000	0	13986	5000	14.39	62.72	2.5700	0
NSF	10.0	0.0	-1.0	0.0000	1.0000	2.0000	0	1473	5000	13.72	62.77	2.5700	0
SF	10.0	0.0	-1.0	0.0000	1.0000	2.0000	0	14098	5000	13.62	62.62	2.5700	0
NSF	10.0	0.0	-1.0	0.0000	1.0000	2.0000	0	1559	5000	13.28	62.58	2.5700	0
SF	10.0	0.0	-1.0	0.0000	1.0000	2.0000	0	14233	5000	13.25	62.71	2.5700	0
NSF	10.0	0.0	-1.0	0.0000	1.0000	2.0000	0	1509	5000	12.91	62.68	2.5700	0
SF	10.0	0.0	-1.0	0.0000	1.0000	2.0000	0	14593	5000	12.82	62.82	2.5700	0
NSF	10.0	0.0	-1.0	0.0000	1.0000	2.0000	0	1578	5000	12.22	62.72	2.5700	0
SF	10.0	0.0	-1.0	0.0000	1.0000	2.0000	0	15055	5000	12.17	62.86	2.5700	0
NSF	10.0	0.0	-1.0	0.0000	1.0000	2.0000	0	1611	5000	12.16	62.60	2.5700	0
SF	10.0	0.0	-1.0	0.0000	1.0000	2.0000	0	14942	5000	12.44	62.85	2.5700	0
NSF	10.0	0.0	-1.0	0.0000	1.0000	2.0000	0	1719	5000	10.93	62.56	2.5700	0
SF	10.0	0.0	-1.0	0.0000	1.0000	2.0000	0	15267	5000	11.00	62.61	2.5700	0
NSF	10.0	0.0	-1.0	0.0000	1.0000	2.0000	0	1730	5000	9.96	62.74	2.5700	0
SF	10.0	0.0	-1.0	0.0000	1.0000	2.0000	0	15588	5000	10.00	62.76	2.5700	0
NSF	10.0	0.0	-1.0	0.0000	1.0000	2.0000	0	1793	5000	8.83	62.50	2.5700	0
SF	10.0	0.0	-1.0	0.0000	1.0000	2.0000	0	15791	5000	8.83	62.78	2.5700	0
NSF	10.0	0.0	-1.0	0.0000	1.0000	2.0000	0	1681	5000	7.87	62.54	2.5700	0
SF	10.0	0.0	-1.0	0.0000	1.0000	2.0000	0	16373	5000	7.81	62.80	2.5700	0
NSF	10.0	0.0	-1.0	0.0000	1.0000	2.0000	0	1780	5000	6.76	62.69	2.5700	0
SF	10.0	0.0	-1.0	0.0000	1.0000	2.0000	0	16057	5000	7.08	62.74	2.5700	0
NSF	10.0	0.0	-1.0	0.0000	1.0000	2.0000	0	1757	5000	6.24	62.77	2.5700	0
SF	10.0	0.0	-1.0	0.0000	1.0000	2.0000	0	16428	5000	6.17	62.54	2.5700	0
NSF	10.0	0.0	-1.0	0.0000	1.0000	2.0000	0	1748	5000	4.57	62.91	2.5700	0
SF	10.0	0.0	-1.0	0.0000	1.0000	2.0000	0	16298	5000	4.76	62.64	2.5700	0
NSF	10.0	0.0	-1.0	0.0000	1.0000	2.0000	0	1715	5000	3.96	62.50	2.5700	0
SF	10.0	0.0	-1.0	0.0000	1.0000	2.0000	0	16518	5000	3.88	62.64	2.5700	0
