# Supplementary material for: Tuning magnetoelectricity in a mixed-anisotropy antiferromagnet
Source: Nat Commun. 2023 Jun 9;14:3408. doi: 10.1038/s41467-023-39128-7 (PMC10256750; doi:10.1038/s41467-023-39128-7)
Supplement: Supplementary file 3 — Source Data [file 41467_2023_39128_MOESM3_ESM.zip › source_data/FigED4a_polarization_LiNi0.80Fe0.020PO4_Ea_Ha.dat]

u0 H [T]  T [K]     P [uC/m^2]
    0.0000    2.5325   -0.2562
    0.0000    2.7085   -0.2257
    0.0000    2.9169   -0.2001
    0.0000    3.2566   -0.1846
    0.0000    3.6536   -0.1753
    0.0000    3.6720   -0.1853
    0.0000    4.1434   -0.1738
    0.0000    4.2131   -0.1655
    0.0000    4.5818   -0.1545
    0.0000    4.6233   -0.1481
    0.0000    4.9784   -0.1506
    0.0000    5.2674   -0.1506
    0.0000    5.5122   -0.1464
    0.0000    5.7572   -0.1381
    0.0000    6.0526   -0.1294
    0.0000    6.1044   -0.1092
    0.0000    6.4215   -0.0919
    0.0000    6.6980   -0.0960
    0.0000    6.7155   -0.0997
    0.0000    7.0411   -0.1156
    0.0000    7.1151   -0.1388
    0.0000    7.3872   -0.1489
    0.0000    7.6973   -0.1602
    0.0000    7.7480   -0.1590
    0.0000    8.1121   -0.1518
    0.0000    8.1223   -0.1516
    0.0000    8.4683   -0.1508
    0.0000    8.4843   -0.1486
    0.0000    8.8712   -0.1610
    0.0000    9.1532   -0.1695
    0.0000    9.2147   -0.1798
    0.0000    9.4568   -0.1764
    0.0000    9.4989   -0.1979
    0.0000    9.7439   -0.2054
    0.0000    9.7961   -0.2081
    0.0000   10.0769   -0.1942
    0.0000   10.2807   -0.1888
    0.0000   10.3190   -0.1797
    0.0000   10.6873   -0.1731
    0.0000   10.7010   -0.1671
    0.0000   11.0105   -0.1638
    0.0000   11.2959   -0.1674
    0.0000   11.5441   -0.1666
    0.0000   11.8079   -0.1705
    0.0000   11.8464   -0.1750
    0.0000   12.2033   -0.1919
    0.0000   12.4942   -0.2030
    0.0000   12.6960   -0.2131
    0.0000   12.8927   -0.2085
    0.0000   12.9355   -0.2095
    0.0000   13.2316   -0.2002
    0.0000   13.2933   -0.2031
    0.0000   13.5790   -0.2025
    0.0000   13.8356   -0.2039
    0.0000   13.8700   -0.2101
    0.0000   14.1094   -0.2017
    0.0000   14.1677   -0.1990
    0.0000   14.5026   -0.1989
    0.0000   14.7343   -0.1854
    0.0000   14.7558   -0.1979
    0.0000   15.0322   -0.1923
    0.0000   15.2702   -0.1785
    0.0000   15.4667   -0.1554
    0.0000   15.5305   -0.1658
    0.0000   15.7700   -0.1534
    0.0000   15.8253   -0.1476
    0.0000   16.8185   -0.1508
    0.0000   17.0555   -0.1447
    0.0000   17.0939   -0.1558
    0.0000   17.3847   -0.1510
    0.0000   17.5882   -0.1484
    0.0000   17.8375   -0.1554
    0.0000   18.0764   -0.1553
    0.0000   18.0938   -0.1552
    0.0000   18.4083   -0.1610
    0.0000   18.4784   -0.1757
    0.0000   18.8000   -0.1797
    0.0000   18.8245   -0.1862
    0.0000   19.2177   -0.1857
    0.0000   19.2340   -0.1628
    0.0000   19.4998   -0.1693
    0.0000   19.5743   -0.1400
    0.0000   19.8619   -0.1301
    0.0000   19.9034   -0.1329
    0.0000   20.1631   -0.1408
    0.0000   20.2210   -0.1426
    0.0000   20.5054   -0.1332
    0.0000   20.7506   -0.1275
    0.0000   20.7727   -0.1051
    0.0000   21.0820   -0.0920
    0.0000   21.3564   -0.1040
    0.0000   21.3801   -0.1179
    0.0000   21.6765   -0.0866
    0.0000   21.7169   -0.1100
    0.0000   21.9642   -0.1098
    0.0000   22.0482   -0.0929
    0.0000   22.3497   -0.0822
    0.0000   22.6012   -0.0598
    0.0000   22.6339   -0.0525
    0.0000   22.9146   -0.0463
    0.0000   22.9654   -0.0280
    0.0000   23.2361   -0.0595
    0.0000   23.2914   -0.0345
    0.0000   23.5668   -0.0212
    0.0000   23.7672   -0.0041
    0.0000   24.0370    0.0139
    0.0000   24.0509    0.0169
    0.0000   24.3669    0.0092
    0.0000   24.4177   -0.0041
    0.0000   24.6794    0.0048
    0.0000   24.9102    0.0109
    0.0000   24.9520    0.0095
    0.0000   25.2406   -0.0032
    0.0000   25.3216   -0.0024
    0.0000   25.5918    0.0150
    0.0000   25.8029    0.0052
    0.0000   25.8709    0.0309
    0.0000   26.1672    0.0277
    0.0000   26.3948    0.0207
    0.0000   26.4314    0.0289
    0.0000   26.7086    0.0125
    0.0000   26.7535   -0.0034
    0.0000   26.9973    0.0000
    0.0000   27.0362   -0.0415
    0.0000   27.2738   -0.0721
    0.0000   27.4996   -0.1280
    0.0000   27.5318   -0.1558
    0.0000   27.7668   -0.2084
    0.0000   27.8023   -0.2642
    0.0000   28.0550   -0.2952
    0.0000   28.1251   -0.3183
    0.0000   28.3666   -0.3431
    0.0000   28.4075   -0.3599
    0.0000   28.7054   -0.4380
    0.0000   28.9104   -0.4397
    0.0000   29.1613   -0.4325
    0.0000   29.4365   -0.4217
    0.0000   29.6295   -0.4439
    0.0000   29.7319   -0.4612
    0.0000   30.0485   -0.4725
    0.0000   30.2477   -0.4701
    0.0000   30.2973   -0.4756
    0.0000   30.5442   -0.4673
    0.0000   30.7941   -0.4335
    0.0000   31.0022   -0.4061
    0.0000   31.0450   -0.3728
    0.0000   31.3104   -0.3519
    0.0000   31.5636   -0.3315
    0.0000   31.5998   -0.3148
    0.0000   31.8767   -0.3043
    0.0000   31.9410   -0.2949
    0.0000   32.2016   -0.2783
    0.0000   32.2398   -0.2691
    0.0000   32.5063   -0.2482
    0.0000   32.5540   -0.2207
    0.0000   32.8145   -0.2136
    0.0000   32.8524   -0.1884
    0.0000   33.1844   -0.1667
    0.0000   33.4138   -0.1397
    0.0000   33.6172   -0.1301
    0.0000   33.6547   -0.1315
    0.0000   33.9035   -0.1385
    0.0000   33.9622   -0.1343
    0.0000   34.2464   -0.1332
    0.0000   34.3260   -0.1286
    0.0000   34.5611   -0.1305
    0.0000   34.6409   -0.1333
    0.0000   34.8966   -0.1447
    0.0000   34.9147   -0.1435
    0.0000   35.2938   -0.1392
    0.0000   35.4700   -0.1307
    0.0000   35.5335   -0.1218
    0.0000   35.7816   -0.1163
    0.0000   36.0732   -0.1004
    0.0000   36.3371   -0.0958
    0.0000   36.3636   -0.0782
    0.0000   36.6303   -0.0613
    0.0000   36.8623   -0.0469
    0.0000   37.1268   -0.0239
    0.0000   37.1788    0.0000
    2.0000    2.5429    5.6681
    2.0000    2.6954    5.6795
    2.0000    2.8547    5.6741
    2.0000    2.8776    5.6478
    2.0000    3.2857    5.6288
    2.0000    3.3060    5.5809
    2.0000    3.7975    5.5353
    2.0000    3.8343    5.4930
    2.0000    4.2303    5.4382
    2.0000    4.4389    5.3841
    2.0000    4.7772    5.3201
    2.0000    4.8100    5.2742
    2.0000    5.2630    5.2228
    2.0000    5.3546    5.1638
    2.0000    5.6855    5.1163
    2.0000    5.7245    5.0634
    2.0000    6.0219    5.0263
    2.0000    6.1614    5.0043
    2.0000    6.5302    4.9583
    2.0000    6.5456    4.9197
    2.0000    6.8865    4.8670
    2.0000    6.9480    4.8357
    2.0000    7.3159    4.8007
    2.0000    7.3531    4.7732
    2.0000    7.6542    4.7278
    2.0000    7.9497    4.6992
    2.0000    8.0039    4.6741
    2.0000    8.3044    4.6377
    2.0000    8.3799    4.6169
    2.0000    8.6947    4.6009
    2.0000    9.1010    4.5709
    2.0000    9.1192    4.5462
    2.0000    9.5165    4.5319
    2.0000    9.5529    4.5069
    2.0000    9.8110    4.5019
    2.0000   10.0630    4.4972
    2.0000   10.3060    4.4880
    2.0000   10.6132    4.4895
    2.0000   10.6551    4.4871
    2.0000   10.9412    4.4828
    2.0000   11.2033    4.4803
    2.0000   11.2343    4.4716
    2.0000   11.5573    4.4778
    2.0000   11.6392    4.4891
    2.0000   11.9184    4.4917
    2.0000   11.9914    4.4937
    2.0000   12.2727    4.4973
    2.0000   12.5469    4.4921
    2.0000   12.7639    4.5034
    2.0000   13.0484    4.5006
    2.0000   13.0910    4.5107
    2.0000   13.3690    4.4943
    2.0000   13.6006    4.5036
    2.0000   13.8686    4.5159
    2.0000   13.9145    4.5322
    2.0000   14.2585    4.5521
    2.0000   14.3011    4.5614
    2.0000   14.6114    4.5593
    2.0000   14.6512    4.5647
    2.0000   14.9374    4.5791
    2.0000   14.9539    4.5672
    2.0000   15.2571    4.5707
    2.0000   15.3192    4.5721
    2.0000   15.5877    4.5718
    2.0000   15.8001    4.5825
    2.0000   16.8014    4.5760
    2.0000   17.0136    4.5451
    2.0000   17.2519    4.5249
    2.0000   17.3249    4.4896
    2.0000   17.5728    4.4440
    2.0000   17.7991    4.3798
    2.0000   17.9931    4.3163
    2.0000   18.0462    4.2100
    2.0000   18.3273    4.1076
    2.0000   18.5545    3.9787
    2.0000   18.8102    3.8484
    2.0000   19.0386    3.6869
    2.0000   19.1070    3.4654
    2.0000   19.3805    3.2184
    2.0000   19.4633    2.8815
    2.0000   19.7262    2.4737
    2.0000   19.9530    0.0921
    2.0000   19.9994    0.0207
    2.0000   20.2823    0.0035
    2.0000   20.5151   -0.0117
    2.0000   20.5647   -0.0472
    2.0000   20.8462   -0.0679
    2.0000   21.0437   -0.0682
    2.0000   21.3386   -0.0779
    2.0000   21.5498   -0.1078
    2.0000   21.7678   -0.1173
    2.0000   21.8150   -0.1323
    2.0000   22.1328   -0.1369
    2.0000   22.1774   -0.1464
    2.0000   22.4564   -0.1428
    2.0000   22.6777   -0.1739
    2.0000   22.7240   -0.1628
    2.0000   23.0637   -0.1658
    2.0000   23.2837   -0.1680
    2.0000   23.3285   -0.1644
    2.0000   23.6431   -0.1448
    2.0000   23.8812   -0.1398
    2.0000   24.0880   -0.1259
    2.0000   24.3173   -0.1030
    2.0000   24.3929   -0.0067
    2.0000   24.7057    0.0770
    2.0000   24.7557    0.0490
    2.0000   25.0269    0.0373
    2.0000   25.0714    0.0252
    2.0000   25.3786    0.0235
    2.0000   25.4299    0.0092
    2.0000   25.6910   -0.0101
    2.0000   25.7156   -0.0036
    2.0000   26.0381   -0.0059
    2.0000   26.0868   -0.0107
    2.0000   26.3440   -0.0127
    2.0000   26.6336   -0.0207
    2.0000   26.8812   -0.0290
    2.0000   26.9326   -0.0000
    2.0000   27.2091   -0.0463
    2.0000   27.4205   -0.0214
    2.0000   27.4702   -0.0218
    2.0000   27.7574   -0.0160
    2.0000   27.7942   -0.0032
    2.0000   28.1394   -0.0271
    2.0000   28.4142   -0.0225
    2.0000   28.4753   -0.0274
    2.0000   28.7275   -0.0617
    2.0000   29.0033   -0.0503
    2.0000   29.2051   -0.0297
    2.0000   29.4225   -0.0204
    2.0000   29.4942   -0.0179
    2.0000   29.8262    0.0091
    2.0000   30.0327    0.0071
    2.0000   30.0930    0.0249
    2.0000   30.3710    0.0563
    2.0000   30.4087    0.0796
    2.0000   30.6710    0.0955
    2.0000   30.7263    0.1092
    2.0000   30.9782    0.1273
    2.0000   31.2397    0.1334
    2.0000   31.4485    0.1313
    2.0000   31.5067    0.1079
    2.0000   31.7732    0.1053
    2.0000   31.9585    0.0948
    2.0000   32.0167    0.0780
    2.0000   32.2720    0.0697
    2.0000   32.3286    0.0576
    2.0000   32.6220    0.0518
    2.0000   32.6635    0.0399
    2.0000   32.9689    0.0385
    2.0000   33.2548    0.0487
    2.0000   33.2967    0.0468
    2.0000   33.5362    0.0434
    2.0000   33.5916    0.0515
    2.0000   33.8526    0.0583
    2.0000   33.9138    0.0447
    2.0000   34.1689    0.0398
    2.0000   34.2065    0.0241
    2.0000   34.4849    0.0221
    2.0000   34.7121    0.0154
    2.0000   34.9504    0.0107
    2.0000   35.2155    0.0087
    2.0000   35.2323    0.0297
    2.0000   35.4950    0.0331
    2.0000   35.7561    0.0386
    2.0000   35.8216    0.0235
    2.0000   36.0723    0.0122
    2.0000   36.1127    0.0242
    2.0000   36.4143    0.0179
    2.0000   36.6561    0.0000
    3.0000    2.5318    6.2160
    3.0000    2.6298    6.2286
    3.0000    2.8732    6.2275
    3.0000    2.9303    6.1947
    3.0000    3.3677    6.1712
    3.0000    3.4331    6.1278
    3.0000    3.8950    6.0601
    3.0000    4.1535    5.9984
    3.0000    4.5140    5.9392
    3.0000    4.5317    5.8666
    3.0000    4.9759    5.8179
    3.0000    5.0205    5.7453
    3.0000    5.4135    5.6710
    3.0000    5.6913    5.6134
    3.0000    5.9516    5.5448
    3.0000    6.2507    5.4938
    3.0000    6.5722    5.4418
    3.0000    6.6270    5.4085
    3.0000    6.9156    5.3495
    3.0000    7.2131    5.3062
    3.0000    7.4893    5.2639
    3.0000    7.7987    5.2375
    3.0000    7.8168    5.2128
    3.0000    8.2047    5.1898
    3.0000    8.4074    5.1619
    3.0000    8.4433    5.1401
    3.0000    8.7585    5.1247
    3.0000    8.8754    5.1032
    3.0000    9.2875    5.1023
    3.0000    9.3641    5.1023
    3.0000    9.6767    5.1036
    3.0000    9.8872    5.1044
    3.0000   10.1428    5.1126
    3.0000   10.4514    5.1371
    3.0000   10.4761    5.1548
    3.0000   10.8070    5.1621
    3.0000   11.1143    5.1769
    3.0000   11.1303    5.1997
    3.0000   11.4793    5.2278
    3.0000   11.5254    5.2270
    3.0000   11.8418    5.2410
    3.0000   12.0899    5.2542
    3.0000   12.1362    5.2777
    3.0000   12.4743    5.3009
    3.0000   12.4832    5.3213
    3.0000   12.8078    5.3433
    3.0000   13.0910    5.3765
    3.0000   13.3316    5.4034
    3.0000   13.5925    5.4353
    3.0000   13.8256    5.4631
    3.0000   14.0712    5.4823
    3.0000   14.3568    5.4928
    3.0000   14.6678    5.5130
    3.0000   14.8675    5.5475
    3.0000   15.0979    5.5710
    3.0000   15.3676    5.5633
    3.0000   15.5816    5.5783
    3.0000   15.7944    5.5760
    3.0000   16.8283    5.5714
    3.0000   16.9049    5.5165
    3.0000   17.2098    5.4682
    3.0000   17.2260    5.4138
    3.0000   17.5372    5.3356
    3.0000   17.8275    5.2639
    3.0000   17.8784    5.1382
    3.0000   18.0921    5.0384
    3.0000   18.3154    4.9044
    3.0000   18.5609    4.7247
    3.0000   18.8100    4.5005
    3.0000   18.8552    4.2204
    3.0000   19.1160    3.8980
    3.0000   19.3408    3.4529
    3.0000   19.5493    2.7292
    3.0000   19.7756    0.4566
    3.0000   19.9884    0.0533
    3.0000   20.2290   -0.0255
    3.0000   20.4770   -0.0600
    3.0000   20.4931   -0.0840
    3.0000   20.8186   -0.1049
    3.0000   21.0941   -0.1076
    3.0000   21.3500   -0.1353
    3.0000   21.5688   -0.1354
    3.0000   21.8273   -0.1424
    3.0000   22.1031   -0.1538
    3.0000   22.1772   -0.1487
    3.0000   22.4395   -0.1445
    3.0000   22.7328   -0.1550
    3.0000   22.9733   -0.1324
    3.0000   23.1913   -0.1488
    3.0000   23.4457   -0.1327
    3.0000   23.4981   -0.1156
    3.0000   23.7698   -0.1041
    3.0000   24.0324   -0.0878
    3.0000   24.2490   -0.0554
    3.0000   24.5193    0.0489
    3.0000   24.7420    0.0691
    3.0000   24.9634    0.0571
    3.0000   25.2093    0.0504
    3.0000   25.4789    0.0239
    3.0000   25.5415    0.0088
    3.0000   25.8200    0.0032
    3.0000   25.8367    0.0123
    3.0000   26.0884    0.0187
    3.0000   26.3295   -0.0029
    3.0000   26.6148    0.0007
    3.0000   26.8539    0.0044
    3.0000   26.9118    0.0000
    3.0000   27.1764   -0.0000
    3.0000   27.3983   -0.0249
    3.0000   27.6526   -0.0279
    3.0000   27.7025   -0.0095
    3.0000   27.9888   -0.0101
    3.0000   28.0075    0.0221
    3.0000   28.3739    0.0328
    3.0000   28.6379    0.0380
    3.0000   28.8579    0.0276
    3.0000   29.1236    0.0361
    3.0000   29.3224    0.0254
    3.0000   29.5864    0.0152
    3.0000   29.6430    0.0280
    3.0000   29.9272    0.0091
    3.0000   30.1592    0.0170
    3.0000   30.3979    0.0185
    3.0000   30.5805    0.0018
    3.0000   30.8268   -0.0004
    3.0000   31.0278    0.0015
    3.0000   31.2543    0.0056
    3.0000   31.4604    0.0148
    3.0000   31.7050    0.0092
    3.0000   31.9625   -0.0013
    3.0000   32.0429    0.0074
    3.0000   32.2682    0.0077
    3.0000   32.5035    0.0020
    3.0000   32.7735   -0.0021
    3.0000   32.8409   -0.0069
    3.0000   33.0957    0.0026
    3.0000   33.3190    0.0035
    3.0000   33.5734    0.0020
    3.0000   33.6221   -0.0007
    3.0000   33.8893    0.0033
    3.0000   34.1028    0.0074
    3.0000   34.3604    0.0029
    3.0000   34.4301   -0.0114
    3.0000   34.6877   -0.0137
    3.0000   34.8818    0.0053
    3.0000   35.0942    0.0165
    3.0000   35.3585    0.0261
    3.0000   35.5913    0.0066
    3.0000   35.8212    0.0215
    3.0000   35.8539    0.0134
    3.0000   36.1528   -0.0011
    3.0000   36.3576    0.0000
    4.0000    2.5453    7.1119
    4.0000    2.7074    7.1118
    4.0000    2.9361    7.0997
    4.0000    2.9829    7.0446
    4.0000    3.3931    7.0059
    4.0000    3.7178    6.9441
    4.0000    4.0491    6.8756
    4.0000    4.3926    6.8041
    4.0000    4.7125    6.7229
    4.0000    5.0499    6.6581
    4.0000    5.4223    6.5996
    4.0000    5.7528    6.5224
    4.0000    5.9790    6.4443
    4.0000    6.2785    6.3740
    4.0000    6.5345    6.3263
    4.0000    6.8711    6.2767
    4.0000    6.9374    6.2258
    4.0000    7.2566    6.2005
    4.0000    7.5913    6.1672
    4.0000    7.8025    6.1440
    4.0000    8.1248    6.1293
    4.0000    8.3861    6.1122
    4.0000    8.4022    6.1035
    4.0000    8.7756    6.0932
    4.0000    9.0799    6.1071
    4.0000    9.2923    6.1071
    4.0000    9.5095    6.1126
    4.0000    9.7236    6.1253
    4.0000   10.0875    6.1635
    4.0000   10.1233    6.1964
    4.0000   10.4559    6.2240
    4.0000   10.6902    6.2469
    4.0000   10.9438    6.2917
    4.0000   11.2076    6.3290
    4.0000   11.4639    6.3641
    4.0000   11.7261    6.3947
    4.0000   11.9847    6.4445
    4.0000   12.2631    6.4729
    4.0000   12.3222    6.5084
    4.0000   12.6235    6.5390
    4.0000   12.8559    6.5720
    4.0000   13.0702    6.6051
    4.0000   13.1263    6.6261
    4.0000   13.3547    6.6612
    4.0000   13.3940    6.7029
    4.0000   13.6810    6.7218
    4.0000   13.7210    6.7440
    4.0000   14.0421    6.7871
    4.0000   14.2431    6.8391
    4.0000   14.2907    6.8853
    4.0000   14.5555    6.9086
    4.0000   14.7884    6.9491
    4.0000   14.8209    6.9810
    4.0000   15.1145    7.0000
    4.0000   15.3235    7.0197
    4.0000   15.3576    7.0442
    4.0000   15.7010    7.0642
    4.0000   15.7196    7.0747
    4.0000   16.8122    7.0767
    4.0000   16.8467    7.0355
    4.0000   17.1386    6.9843
    4.0000   17.1902    6.9092
    4.0000   17.5196    6.8303
    4.0000   17.7361    6.7120
    4.0000   17.9931    6.5681
    4.0000   18.2220    6.3718
    4.0000   18.4870    6.1178
    4.0000   18.5365    5.7941
    4.0000   18.8078    5.4408
    4.0000   18.8238    5.0021
    4.0000   19.1141    4.4350
    4.0000   19.4262    3.3776
    4.0000   19.4408    1.3217
    4.0000   19.7858    0.3599
    4.0000   20.0586    0.0868
    4.0000   20.1208   -0.0299
    4.0000   20.3450   -0.1051
    4.0000   20.5796   -0.1523
    4.0000   20.7992   -0.1733
    4.0000   21.0373   -0.2009
    4.0000   21.2864   -0.2190
    4.0000   21.3029   -0.2321
    4.0000   21.6276   -0.2371
    4.0000   21.6832   -0.2608
    4.0000   21.9678   -0.2538
    4.0000   22.2206   -0.2492
    4.0000   22.3030   -0.2679
    4.0000   22.5811   -0.2652
    4.0000   22.5934   -0.2718
    4.0000   22.9773   -0.2517
    4.0000   22.9999   -0.2205
    4.0000   23.3504   -0.2098
    4.0000   23.3988   -0.1847
    4.0000   23.6948   -0.1693
    4.0000   23.9234   -0.1241
    4.0000   24.1710   -0.0668
    4.0000   24.4198    0.0358
    4.0000   24.6498    0.0953
    4.0000   24.6914    0.0807
    4.0000   24.9863    0.0752
    4.0000   25.2163    0.0439
    4.0000   25.4517    0.0306
    4.0000   25.7247    0.0169
    4.0000   25.7418    0.0114
    4.0000   26.0794    0.0044
    4.0000   26.1301    0.0051
    4.0000   26.4094   -0.0234
    4.0000   26.6061   -0.0293
    4.0000   26.8723   -0.0141
    4.0000   26.9346    0.0000
    4.0000   27.1948    0.0015
    4.0000   27.4374   -0.0078
    4.0000   27.4513    0.0015
    4.0000   27.7868   -0.0076
    4.0000   27.8406   -0.0222
    4.0000   28.1269    0.0065
    4.0000   28.1985   -0.0128
    4.0000   28.4823   -0.0193
    4.0000   28.6940   -0.0270
    4.0000   28.9031   -0.0260
    4.0000   29.1340   -0.0444
    4.0000   29.3579   -0.0349
    4.0000   29.6014   -0.0341
    4.0000   29.8197   -0.0233
    4.0000   30.1378   -0.0171
    4.0000   30.3406   -0.0174
    4.0000   30.6052   -0.0238
    4.0000   30.6742   -0.0292
    4.0000   30.9660   -0.0193
    4.0000   31.2152   -0.0270
    4.0000   31.4380   -0.0298
    4.0000   31.6640   -0.0322
    4.0000   31.7071   -0.0405
    4.0000   32.0670   -0.0414
    4.0000   32.3108   -0.0512
    4.0000   32.5426   -0.0526
    4.0000   32.7772   -0.0482
    4.0000   33.0039   -0.0554
    4.0000   33.2202   -0.0568
    4.0000   33.4448   -0.0601
    4.0000   33.7196   -0.0583
    4.0000   33.9623   -0.0442
    4.0000   34.0214   -0.0465
    4.0000   34.2856   -0.0415
    4.0000   34.5093   -0.0411
    4.0000   34.7185   -0.0470
    4.0000   34.9514   -0.0382
    4.0000   35.2067   -0.0091
    4.0000   35.4106   -0.0007
    4.0000   35.6840    0.0028
    4.0000   35.7373    0.0286
    4.0000   36.0301    0.0280
    4.0000   36.0544    0.0262
    4.0000   36.3339    0.0129
    4.0000   36.5622    0.0137
    4.0000   36.8024    0.0074
    4.0000   36.8708    0.0000
    5.0000    2.5313    8.2771
    5.0000    2.5746    8.2611
    5.0000    2.7680    8.2542
    5.0000    2.9196    8.2288
    5.0000    2.9598    8.1892
    5.0000    3.4190    8.1312
    5.0000    3.4726    8.0628
    5.0000    3.9420    7.9770
    5.0000    3.9933    7.9064
    5.0000    4.5234    7.8215
    5.0000    4.5639    7.7601
    5.0000    4.8676    7.6814
    5.0000    4.9620    7.5944
    5.0000    5.3006    7.5156
    5.0000    5.6212    7.4342
    5.0000    5.7019    7.3668
    5.0000    6.1171    7.3069
    5.0000    6.2389    7.2621
    5.0000    6.5925    7.2155
    5.0000    6.6363    7.1573
    5.0000    6.9739    7.1036
    5.0000    7.2496    7.0859
    5.0000    7.5924    7.0637
    5.0000    7.6528    7.0529
    5.0000    8.0172    7.0460
    5.0000    8.2898    7.0459
    5.0000    8.3065    7.0456
    5.0000    8.6135    7.0350
    5.0000    8.7104    7.0604
    5.0000    9.0724    7.0801
    5.0000    9.1491    7.1067
    5.0000    9.4200    7.1475
    5.0000    9.4588    7.1579
    5.0000    9.7284    7.1862
    5.0000    9.9580    7.2062
    5.0000   10.2250    7.2468
    5.0000   10.4679    7.2979
    5.0000   10.7113    7.3437
    5.0000   10.7611    7.3835
    5.0000   11.0081    7.4291
    5.0000   11.0599    7.4670
    5.0000   11.3888    7.5097
    5.0000   11.4218    7.5521
    5.0000   11.6842    7.6040
    5.0000   11.9955    7.6501
    5.0000   12.0486    7.6944
    5.0000   12.3167    7.7508
    5.0000   12.3812    7.8009
    5.0000   12.6796    7.8519
    5.0000   12.7208    7.8755
    5.0000   12.9762    7.9226
    5.0000   13.2337    7.9692
    5.0000   13.4523    8.0135
    5.0000   13.5035    8.0618
    5.0000   13.7689    8.1223
    5.0000   13.8348    8.1708
    5.0000   14.1400    8.2110
    5.0000   14.1833    8.2554
    5.0000   14.5037    8.3024
    5.0000   14.6924    8.3346
    5.0000   14.7462    8.3593
    5.0000   15.0780    8.3906
    5.0000   15.1342    8.4034
    5.0000   15.4530    8.4295
    5.0000   15.7174    8.4235
    5.0000   15.9401    8.4083
    5.0000   16.9450    8.3993
    5.0000   17.0008    8.2982
    5.0000   17.2949    8.1832
    5.0000   17.3322    8.0514
    5.0000   17.6417    7.8987
    5.0000   17.8409    7.7141
    5.0000   18.0850    7.4888
    5.0000   18.1320    7.1734
    5.0000   18.3688    6.8345
    5.0000   18.4888    6.3705
    5.0000   18.7471    5.7813
    5.0000   18.8177    4.8979
    5.0000   19.0814    3.5861
    5.0000   19.3275    1.4811
    5.0000   19.5867    0.5331
    5.0000   19.8483    0.2115
    5.0000   20.0525    0.0399
    5.0000   20.1215   -0.0495
    5.0000   20.3850   -0.1168
    5.0000   20.4423   -0.1712
    5.0000   20.7687   -0.2123
    5.0000   20.9929   -0.2428
    5.0000   21.0073   -0.2668
    5.0000   21.2774   -0.2720
    5.0000   21.3148   -0.3040
    5.0000   21.6074   -0.3065
    5.0000   21.6455   -0.3250
    5.0000   21.9624   -0.3357
    5.0000   22.1706   -0.3307
    5.0000   22.2192   -0.3266
    5.0000   22.5283   -0.3220
    5.0000   22.7411   -0.3221
    5.0000   23.0093   -0.3061
    5.0000   23.2737   -0.2888
    5.0000   23.2966   -0.2766
    5.0000   23.6081   -0.2527
    5.0000   23.6746   -0.2162
    5.0000   24.0044   -0.1607
    5.0000   24.1865   -0.0826
    5.0000   24.2422   -0.0172
    5.0000   24.5451   -0.0045
    5.0000   24.8074   -0.0335
    5.0000   24.8706   -0.0709
    5.0000   25.1655   -0.0837
    5.0000   25.2302   -0.1023
    5.0000   25.5181   -0.1009
    5.0000   25.7364   -0.1020
    5.0000   25.7712   -0.0806
    5.0000   26.0563   -0.0690
    5.0000   26.2736   -0.0521
    5.0000   26.3068   -0.0311
    5.0000   26.5869   -0.0290
    5.0000   26.6770   -0.0242
    5.0000   26.9509   -0.0055
    5.0000   26.9943    0.0000
    5.0000   27.2420    0.0186
    5.0000   27.3137    0.0192
    5.0000   27.5604    0.0190
    5.0000   27.6206    0.0329
    5.0000   27.8731    0.0351
    5.0000   27.9389    0.0470
    5.0000   28.2179    0.0637
    5.0000   28.4575    0.0568
    5.0000   28.6732    0.0551
    5.0000   28.9582    0.0672
    5.0000   29.1756    0.0644
    5.0000   29.2246    0.0445
    5.0000   29.4908    0.0628
    5.0000   29.7390    0.0623
    5.0000   30.0178    0.0670
    5.0000   30.0565    0.0640
    5.0000   30.3427    0.0651
    5.0000   30.4469    0.0606
    5.0000   30.7190    0.0700
    5.0000   30.9249    0.0725
    5.0000   31.1583    0.0779
    5.0000   31.2237    0.0658
    5.0000   31.5541    0.0597
    5.0000   31.7384    0.0627
    5.0000   31.9649    0.0539
    5.0000   32.0124    0.0465
    5.0000   32.3555    0.0505
    5.0000   32.4151    0.0379
    5.0000   32.6836    0.0453
    5.0000   32.8925    0.0420
    5.0000   33.1172    0.0328
    5.0000   33.1557    0.0216
    5.0000   33.4551    0.0129
    5.0000   33.6492    0.0142
    5.0000   33.6844    0.0154
    5.0000   34.0187    0.0196
    5.0000   34.0622    0.0181
    5.0000   34.3206    0.0114
    5.0000   34.5323   -0.0080
    5.0000   34.7587   -0.0066
    5.0000   34.9997    0.0072
    5.0000   35.0793    0.0267
    5.0000   35.3883    0.0301
    5.0000   35.6238    0.0412
    5.0000   35.8263    0.0394
    5.0000   36.1096    0.0408
    5.0000   36.3106    0.0379
    5.0000   36.5145    0.0211
    5.0000   36.5522    0.0224
    5.0000   36.8386    0.0012
    5.0000   36.8937    0.0000
