# Supplementary material for: Tuning magnetoelectricity in a mixed-anisotropy antiferromagnet
Source: Nat Commun. 2023 Jun 9;14:3408. doi: 10.1038/s41467-023-39128-7 (PMC10256750; doi:10.1038/s41467-023-39128-7)
Supplement: Supplementary file 3 — Source Data [file 41467_2023_39128_MOESM3_ESM.zip › source_data/FigED4b_polarization_LiNi0.80Fe0.020PO4_Ea_Hb.dat]

u0 H [T]  T [K]     P [uC/m^2]
    0.0000    2.5065   -1.5285
    0.0000    2.5060   -1.4423
    0.0000    2.5050   -1.3585
    0.0000    2.5099   -1.2693
    0.0000    2.5534   -1.1478
    0.0000    2.7056   -1.0012
    0.0000    3.0919   -0.8504
    0.0000    3.1316   -0.7777
    0.0000    3.2930   -0.7363
    0.0000    3.3250   -0.7085
    0.0000    3.4456   -0.6805
    0.0000    3.4778   -0.6799
    0.0000    3.5952   -0.6778
    0.0000    3.6742   -0.6606
    0.0000    3.7775   -0.6873
    0.0000    3.8466   -0.7056
    0.0000    3.8683   -0.6979
    0.0000    4.0134   -0.7128
    0.0000    4.1309   -0.7118
    0.0000    4.1428   -0.7231
    0.0000    4.2745   -0.7431
    0.0000    4.2898   -0.7667
    0.0000    4.4362   -0.7974
    0.0000    4.4527   -0.7929
    0.0000    4.5718   -0.8146
    0.0000    4.5906   -0.8101
    0.0000    4.6946   -0.8260
    0.0000    4.7141   -0.8316
    0.0000    4.8372   -0.8195
    0.0000    4.8356   -0.8429
    0.0000    4.9696   -0.8315
    0.0000    5.0038   -0.8240
    0.0000    5.1912   -0.8310
    0.0000    5.2107   -0.8436
    0.0000    5.3068   -0.8589
    0.0000    5.3860   -0.8735
    0.0000    5.4029   -0.8703
    0.0000    5.5060   -0.8767
    0.0000    5.6151   -0.8829
    0.0000    5.6354   -0.8741
    0.0000    5.7366   -0.8968
    0.0000    5.8436   -0.9012
    0.0000    5.8656   -0.8996
    0.0000    5.9646   -0.9030
    0.0000    5.9841   -0.9024
    0.0000    6.1062   -0.8779
    0.0000    6.2103   -0.9141
    0.0000    6.3040   -0.9253
    0.0000    6.3485   -0.9302
    0.0000    6.4474   -0.9572
    0.0000    6.5609   -0.9603
    0.0000    6.5844   -0.9438
    0.0000    6.7181   -0.9571
    0.0000    6.7300   -0.9584
    0.0000    6.8730   -0.9578
    0.0000    6.8795   -0.9542
    0.0000    7.0181   -0.9508
    0.0000    7.0961   -0.9558
    0.0000    7.1940   -0.9678
    0.0000    7.2997   -0.9586
    0.0000    7.3120   -0.9579
    0.0000    7.4363   -0.9573
    0.0000    7.5310   -0.9428
    0.0000    7.6287   -0.9304
    0.0000    7.6533   -0.9135
    0.0000    7.7492   -0.9128
    0.0000    7.8792   -0.9008
    0.0000    7.9763   -0.8819
    0.0000    8.0651   -0.9025
    0.0000    8.1816   -0.8756
    0.0000    8.2566   -0.8451
    0.0000    8.3649   -0.8294
    0.0000    8.4638   -0.8104
    0.0000    8.4861   -0.7807
    0.0000    8.5973   -0.8084
    0.0000    8.6175   -0.8074
    0.0000    8.7066   -0.8025
    0.0000    8.7271   -0.8522
    0.0000    8.8654   -0.8524
    0.0000    8.8782   -0.8518
    0.0000    8.9750   -0.8670
    0.0000    8.9843   -0.8874
    0.0000    9.1059   -0.8790
    0.0000    9.1967   -0.8741
    0.0000    9.2227   -0.8677
    0.0000    9.3496   -0.8594
    0.0000    9.3558   -0.8449
    0.0000    9.4841   -0.8425
    0.0000    9.5034   -0.8377
    0.0000    9.6211   -0.8320
    0.0000    9.6464   -0.8330
    0.0000    9.7556   -0.8112
    0.0000    9.8438   -0.8283
    0.0000    9.8405   -0.8163
    0.0000    9.9837   -0.8274
    0.0000   10.0844   -0.8167
    0.0000   10.0799   -0.8090
    0.0000   10.2426   -0.8344
    0.0000   10.2614   -0.8280
    0.0000   10.4078   -0.8203
    0.0000   10.5485   -0.8340
    0.0000   10.6847   -0.8278
    0.0000   10.7297   -0.8342
    0.0000   10.8401   -0.8292
    0.0000   10.8833   -0.8307
    0.0000   10.9103   -0.8238
    0.0000   10.9289   -0.8183
    0.0000   10.9865   -0.8163
    0.0000   11.0799   -0.8276
    0.0000   11.1033   -0.8149
    0.0000   11.2404   -0.8119
    0.0000   11.3653   -0.8165
    0.0000   11.4496   -0.8258
    0.0000   11.4816   -0.8059
    0.0000   11.5818   -0.8075
    0.0000   11.6126   -0.8189
    0.0000   11.7283   -0.8455
    0.0000   11.7393   -0.8383
    0.0000   11.8355   -0.8793
    0.0000   11.9438   -0.8671
    0.0000   11.9814   -0.8686
    0.0000   12.1082   -0.8594
    0.0000   12.1143   -0.8535
    0.0000   12.2415   -0.8530
    0.0000   12.2636   -0.8561
    0.0000   12.3703   -0.8666
    0.0000   12.4720   -0.8580
    0.0000   12.4758   -0.8662
    0.0000   12.6062   -0.8960
    0.0000   12.6895   -0.9043
    0.0000   12.7064   -0.9138
    0.0000   12.8030   -0.9478
    0.0000   12.8851   -0.9671
    0.0000   12.9625   -0.9775
    0.0000   13.0662   -0.9767
    0.0000   13.0874   -1.0151
    0.0000   13.2107   -1.0251
    0.0000   13.3101   -1.0310
    0.0000   13.3298   -1.0568
    0.0000   13.4155   -1.0561
    0.0000   13.4496   -1.0364
    0.0000   13.5686   -1.0302
    0.0000   13.5914   -1.0133
    0.0000   13.6789   -0.9580
    0.0000   13.8141   -0.9546
    0.0000   13.8173   -0.9306
    0.0000   13.9171   -0.8986
    0.0000   14.0350   -0.8675
    0.0000   14.0981   -0.8298
    0.0000   14.1980   -0.7898
    0.0000   14.1907   -0.7708
    0.0000   14.3153   -0.7442
    0.0000   14.4235   -0.7309
    0.0000   14.4350   -0.7178
    0.0000   14.5293   -0.6858
    0.0000   14.5609   -0.6866
    0.0000   14.6712   -0.7171
    0.0000   14.7078   -0.7345
    0.0000   14.8337   -0.7599
    0.0000   14.8189   -0.8010
    0.0000   14.9112   -0.8273
    0.0000   14.9441   -0.8429
    0.0000   15.0460   -0.8637
    0.0000   15.1545   -0.8669
    0.0000   15.1564   -0.8810
    0.0000   15.2743   -0.8926
    0.0000   15.2959   -0.8920
    0.0000   15.4370   -0.8710
    0.0000   15.5431   -0.8620
    0.0000   15.6314   -0.8729
    0.0000   15.6355   -0.8632
    0.0000   15.7399   -0.8497
    0.0000   15.8296   -0.8515
    0.0000   15.9547   -0.9228
    0.0000   16.3335   -0.9377
    0.0000   16.4513   -0.9256
    0.0000   16.5279   -0.9154
    0.0000   16.5529   -0.9050
    0.0000   16.6578   -0.9220
    0.0000   16.7716   -0.9319
    0.0000   16.7834   -0.9326
    0.0000   16.9153   -0.9195
    0.0000   16.9383   -0.9229
    0.0000   17.0830   -0.9139
    0.0000   17.1583   -0.9161
    0.0000   17.2351   -0.9067
    0.0000   17.2485   -0.9013
    0.0000   17.3924   -0.9053
    0.0000   17.4868   -0.9020
    0.0000   17.4986   -0.8897
    0.0000   17.6291   -0.9082
    0.0000   17.7037   -0.8968
    0.0000   17.7250   -0.9032
    0.0000   17.8591   -0.8893
    0.0000   17.8900   -0.8880
    0.0000   17.9947   -0.8903
    0.0000   18.0192   -0.8762
    0.0000   18.1148   -0.8612
    0.0000   18.1374   -0.8473
    0.0000   18.2878   -0.8611
    0.0000   18.3049   -0.8519
    0.0000   18.4039   -0.8392
    0.0000   18.4996   -0.8454
    0.0000   18.5948   -0.8448
    0.0000   18.6231   -0.8270
    0.0000   18.7388   -0.8330
    0.0000   18.8353   -0.8457
    0.0000   18.8592   -0.8323
    0.0000   18.9809   -0.8262
    0.0000   19.0744   -0.8166
    0.0000   19.0795   -0.8306
    0.0000   19.1986   -0.8259
    0.0000   19.2715   -0.8124
    0.0000   19.2933   -0.8184
    0.0000   19.3808   -0.8149
    0.0000   19.4128   -0.8087
    0.0000   19.5131   -0.8188
    0.0000   19.5206   -0.7882
    0.0000   19.6460   -0.8011
    0.0000   19.6429   -0.8116
    0.0000   19.7917   -0.8080
    0.0000   19.8672   -0.8251
    0.0000   19.9657   -0.8098
    0.0000   20.0382   -0.8062
    0.0000   20.1355   -0.8074
    0.0000   20.1468   -0.8049
    0.0000   20.2476   -0.8189
    0.0000   20.2814   -0.8266
    0.0000   20.3762   -0.8299
    0.0000   20.3716   -0.8400
    0.0000   20.5189   -0.8320
    0.0000   20.5263   -0.8299
    0.0000   20.6640   -0.8350
    0.0000   20.6810   -0.8442
    0.0000   20.7930   -0.8561
    0.0000   20.8793   -0.8702
    0.0000   20.9865   -0.8710
    0.0000   21.0108   -0.8296
    0.0000   21.1006   -0.8309
    0.0000   21.1273   -0.8048
    0.0000   21.2456   -0.8042
    0.0000   21.2704   -0.8066
    0.0000   21.3602   -0.8183
    0.0000   21.3765   -0.7994
    0.0000   21.4701   -0.8057
    0.0000   21.5504   -0.8024
    0.0000   21.5637   -0.7839
    0.0000   21.6920   -0.7681
    0.0000   21.6936   -0.7595
    0.0000   21.8098   -0.7690
    0.0000   21.8407   -0.7956
    0.0000   21.9453   -0.7811
    0.0000   22.0384   -0.7831
    0.0000   22.1054   -0.7643
    0.0000   22.1338   -0.7641
    0.0000   22.2483   -0.7724
    0.0000   22.3292   -0.7850
    0.0000   22.4194   -0.7795
    0.0000   22.5049   -0.7830
    0.0000   22.5082   -0.7897
    0.0000   22.6399   -0.7964
    0.0000   22.6531   -0.8253
    0.0000   22.7825   -0.8400
    0.0000   22.8030   -0.8912
    0.0000   22.9373   -0.8945
    0.0000   22.9531   -0.8637
    0.0000   23.0548   -0.8538
    0.0000   23.1457   -0.8484
    0.0000   23.2421   -0.8071
    0.0000   23.3326   -0.8015
    0.0000   23.4276   -0.7879
    0.0000   23.5233   -0.7566
    0.0000   23.5981   -0.7440
    0.0000   23.6274   -0.7233
    0.0000   23.7408   -0.7194
    0.0000   23.7803   -0.7062
    0.0000   23.8702   -0.7143
    0.0000   23.9602   -0.7049
    0.0000   23.9788   -0.7019
    0.0000   24.0970   -0.6966
    0.0000   24.1216   -0.6959
    0.0000   24.2453   -0.6902
    0.0000   24.3462   -0.6754
    0.0000   24.4377   -0.6793
    0.0000   24.5097   -0.6674
    0.0000   24.5896   -0.6857
    0.0000   24.6750   -0.7013
    0.0000   24.7735   -0.6871
    0.0000   24.7831   -0.7118
    0.0000   24.9156   -0.7149
    0.0000   24.9220   -0.7022
    0.0000   25.0251   -0.6963
    0.0000   25.1181   -0.6853
    0.0000   25.2066   -0.6457
    0.0000   25.2972   -0.6283
    0.0000   25.3874   -0.5895
    0.0000   25.4996   -0.5751
    0.0000   25.5955   -0.5535
    0.0000   25.6048   -0.5412
    0.0000   25.7405   -0.5200
    0.0000   25.8098   -0.4861
    0.0000   25.9160   -0.4495
    0.0000   25.9083   -0.4078
    0.0000   26.0544   -0.3599
    0.0000   26.1166   -0.3070
    0.0000   26.2161   -0.2689
    0.0000   26.2092   -0.2292
    0.0000   26.3557   -0.1850
    0.0000   26.3567   -0.1416
    0.0000   26.4729   -0.1410
    0.0000   26.4949   -0.1211
    0.0000   26.6052   -0.0979
    0.0000   26.6142   -0.0850
    0.0000   26.7626   -0.0744
    0.0000   26.7853   -0.0524
    0.0000   26.8807   -0.0301
    0.0000   26.9096    0.0000
    0.0000   27.0262    0.0416
    0.0000   27.1184    0.0469
    0.0000   27.1630    0.0670
    0.0000   27.2595    0.0832
    0.0000   27.2919    0.0839
    0.0000   27.3865    0.0845
    0.0000   27.4802    0.0977
    0.0000   27.5807    0.1129
    0.0000   27.6713    0.1054
    0.0000   27.6754    0.1188
    0.0000   27.7811    0.1098
    0.0000   27.8163    0.1142
    0.0000   27.9211    0.1171
    0.0000   27.9301    0.1139
    0.0000   28.0538    0.1282
    0.0000   28.0813    0.1372
    0.0000   28.1992    0.1225
    0.0000   28.2949    0.1162
    0.0000   28.2941    0.1176
    0.0000   28.4097    0.1182
    0.0000   28.4244    0.1144
    0.0000   28.5672    0.1089
    0.0000   28.6622    0.1271
    0.0000   28.7478    0.1215
    0.0000   28.8449    0.1110
    0.0000   28.9354    0.1031
    0.0000   28.9585    0.1111
    0.0000   29.0695    0.1029
    0.0000   29.0870    0.1001
    0.0000   29.2227    0.0933
    0.0000   29.2332    0.0911
    0.0000   29.3426    0.0635
    0.0000   29.3628   -0.0167
    0.0000   29.4651   -0.0319
    0.0000   29.4833   -0.0329
    0.0000   29.6070   -0.0663
    0.0000   29.6032   -0.0634
    0.0000   29.7491   -0.0864
    0.0000   29.7541   -0.0857
    0.0000   29.8601   -0.0912
    0.0000   29.9784   -0.0864
    0.0000   29.9944   -0.0659
    0.0000   30.1014   -0.0638
    0.0000   30.2160   -0.0679
    0.0000   30.2277   -0.0672
    0.0000   30.3502   -0.0665
    0.0000   30.4346   -0.0779
    0.0000   30.5395   -0.0827
    0.0000   30.6301   -0.0762
    0.0000   30.6320   -0.0554
    0.0000   30.7542   -0.0548
    0.0000   30.8434   -0.0602
    0.0000   30.8585   -0.0569
    0.0000   30.9994   -0.0535
    0.0000   30.9869   -0.0619
    0.0000   31.1359   -0.0765
    0.0000   31.1626   -0.0770
    0.0000   31.2372   -0.0809
    0.0000   31.2716   -0.0917
    0.0000   31.3819   -0.1005
    0.0000   31.3791   -0.1201
    0.0000   31.4990   -0.1133
    0.0000   31.5304   -0.1135
    0.0000   31.6398   -0.1271
    0.0000   31.6460   -0.1378
    0.0000   31.7786   -0.1450
    0.0000   31.8763   -0.1631
    0.0000   31.8770   -0.1704
    0.0000   31.9901   -0.1720
    0.0000   32.0047   -0.1755
    0.0000   32.1425   -0.1837
    0.0000   32.1559   -0.1886
    0.0000   32.2574   -0.1918
    0.0000   32.2879   -0.2098
    0.0000   32.4026   -0.2123
    0.0000   32.4353   -0.2331
    0.0000   32.5128   -0.2593
    0.0000   32.5480   -0.2872
    0.0000   32.6271   -0.3020
    0.0000   32.6894   -0.2972
    0.0000   32.7792   -0.3000
    0.0000   32.8223   -0.2957
    0.0000   32.9321   -0.3057
    0.0000   33.0286   -0.3139
    0.0000   33.0540   -0.3366
    0.0000   33.1578   -0.3550
    0.0000   33.1957   -0.3307
    0.0000   33.2899   -0.3323
    0.0000   33.3759   -0.3330
    0.0000   33.3885   -0.3117
    0.0000   33.5115   -0.3061
    0.0000   33.5071   -0.3112
    0.0000   33.6620   -0.3144
    0.0000   33.6909   -0.3179
    0.0000   33.7693   -0.3357
    0.0000   33.8035   -0.3271
    0.0000   33.9081   -0.3362
    0.0000   33.9974   -0.3420
    0.0000   34.1054   -0.3688
    0.0000   34.1356   -0.3688
    0.0000   34.2326   -0.3903
    0.0000   34.2437   -0.3786
    0.0000   34.3816   -0.3521
    0.0000   34.3695   -0.3481
    0.0000   34.5069   -0.3536
    0.0000   34.5169   -0.3497
    0.0000   34.6313   -0.3264
    0.0000   34.6655   -0.3282
    0.0000   34.7462   -0.3153
    0.0000   34.7721   -0.2905
    0.0000   34.8915   -0.3039
    0.0000   34.9875   -0.3347
    0.0000   35.0941   -0.3378
    0.0000   35.1815   -0.3158
    0.0000   35.1841   -0.2902
    0.0000   35.3268   -0.2589
    0.0000   35.3095   -0.2331
    0.0000   35.4177   -0.2328
    0.0000   35.4992   -0.2563
    0.0000   35.6347   -0.2439
    0.0000   35.6620   -0.2224
    0.0000   35.7564   -0.2170
    0.0000   35.8686   -0.2144
    0.0000   35.9216   -0.1975
    0.0000   35.9513   -0.1846
    0.0000   36.0326   -0.1857
    0.0000   36.0555   -0.1717
    0.0000   36.1749   -0.1702
    0.0000   36.2560   -0.1466
    0.0000   36.3379   -0.1527
    0.0000   36.4484   -0.1630
    0.0000   36.5043   -0.1735
    0.0000   36.5348   -0.1796
    0.0000   36.6129   -0.1419
    0.0000   36.7165   -0.1483
    0.0000   36.7423   -0.1545
    0.0000   36.8493   -0.1452
    0.0000   36.8861   -0.1322
    0.0000   36.9570   -0.1376
    0.0000   37.0824   -0.1157
    0.0000   37.1595   -0.1137
    0.0000   37.1563   -0.1130
    0.0000   37.2955   -0.1071
    0.0000   37.3852   -0.1096
    0.0000   37.4886   -0.0853
    0.0000   37.4628   -0.0765
    0.0000   37.6284   -0.0679
    0.0000   37.6467   -0.0474
    0.0000   37.7637   -0.0136
    0.0000   37.8721    0.0011
    0.0000   37.9606   -0.0204
    0.0000   38.0495   -0.0315
    0.0000   38.0553   -0.0119
    0.0000   38.1844    0.0018
    0.0000   38.2766    0.0042
    0.0000   38.2800    0.0093
    0.0000   38.4208    0.0144
    0.0000   38.5089    0.0109
    0.0000   38.5795   -0.0018
    0.0000   38.6902   -0.0189
    0.0000   38.7057   -0.0076
    0.0000   38.8187   -0.0110
    0.0000   38.8154    0.0000
    1.0000    2.5075   37.8616
    1.0000    2.5084   37.9093
    1.0000    2.5190   37.9724
    1.0000    2.5497   38.0445
    1.0000    2.5618   38.1117
    1.0000    2.7095   38.1657
    1.0000    2.7430   38.2411
    1.0000    2.9214   38.3280
    1.0000    2.9426   38.3881
    1.0000    3.0686   38.4228
    1.0000    3.1068   38.4661
    1.0000    3.2457   38.5122
    1.0000    3.3652   38.5515
    1.0000    3.3855   38.5537
    1.0000    3.5194   38.5663
    1.0000    3.5636   38.5595
    1.0000    3.7054   38.5493
    1.0000    3.7182   38.5735
    1.0000    3.8019   38.5494
    1.0000    3.8091   38.5501
    1.0000    3.9630   38.5969
    1.0000    3.9779   38.6598
    1.0000    4.1516   38.7132
    1.0000    4.1565   38.7936
    1.0000    4.3037   38.8699
    1.0000    4.3287   38.9528
    1.0000    4.4727   39.0518
    1.0000    4.4970   39.1463
    1.0000    4.6401   39.2557
    1.0000    4.6582   39.3456
    1.0000    4.7757   39.4637
    1.0000    4.7944   39.5800
    1.0000    4.9177   39.6970
    1.0000    4.9373   39.8180
    1.0000    5.0703   39.9247
    1.0000    5.1754   40.0363
    1.0000    5.2205   40.1326
    1.0000    5.3502   40.2225
    1.0000    5.3668   40.3309
    1.0000    5.4857   40.4443
    1.0000    5.5060   40.5460
    1.0000    5.6258   40.6143
    1.0000    5.6421   40.7086
    1.0000    5.7724   40.8185
    1.0000    5.7924   40.9348
    1.0000    5.9416   41.0360
    1.0000    5.9642   41.1470
    1.0000    6.0761   41.2610
    1.0000    6.0988   41.3753
    1.0000    6.2234   41.4890
    1.0000    6.2464   41.5885
    1.0000    6.3551   41.6799
    1.0000    6.3787   41.7481
    1.0000    6.5062   41.8344
    1.0000    6.5325   41.9254
    1.0000    6.6447   42.0093
    1.0000    6.6640   42.0826
    1.0000    6.7612   42.1640
    1.0000    6.7762   42.2515
    1.0000    6.8837   42.2945
    1.0000    6.9187   42.3391
    1.0000    7.0181   42.3700
    1.0000    7.0398   42.4401
    1.0000    7.1797   42.5118
    1.0000    7.1989   42.5413
    1.0000    7.3151   42.5920
    1.0000    7.3328   42.6555
    1.0000    7.4462   42.7036
    1.0000    7.4735   42.7579
    1.0000    7.6055   42.8051
    1.0000    7.6056   42.8439
    1.0000    7.7635   42.8785
    1.0000    7.7881   42.9194
    1.0000    7.8850   42.9593
    1.0000    7.8967   42.9942
    1.0000    8.0195   43.0238
    1.0000    8.0363   43.0405
    1.0000    8.1810   43.0526
    1.0000    8.1913   43.0864
    1.0000    8.2865   43.1083
    1.0000    8.3083   43.1236
    1.0000    8.4010   43.1495
    1.0000    8.4242   43.1455
    1.0000    8.5470   43.1462
    1.0000    8.5720   43.1686
    1.0000    8.6726   43.1733
    1.0000    8.6946   43.1798
    1.0000    8.8070   43.1696
    1.0000    8.8151   43.1754
    1.0000    8.9598   43.1809
    1.0000    8.9574   43.1664
    1.0000    9.0806   43.1633
    1.0000    9.1547   43.1541
    1.0000    9.1784   43.1635
    1.0000    9.3140   43.1684
    1.0000    9.3202   43.1337
    1.0000    9.4457   43.1170
    1.0000    9.4693   43.0916
    1.0000    9.6074   43.0693
    1.0000    9.6202   43.0452
    1.0000    9.7443   43.0175
    1.0000    9.7700   42.9982
    1.0000    9.8843   42.9629
    1.0000    9.8996   42.9491
    1.0000    9.9893   42.9279
    1.0000   10.0152   42.8663
    1.0000   10.1275   42.8154
    1.0000   10.1354   42.7635
    1.0000   10.3009   42.7250
    1.0000   10.2986   42.7003
    1.0000   10.4421   42.6385
    1.0000   10.4484   42.6091
    1.0000   10.5690   42.5624
    1.0000   10.6459   42.5186
    1.0000   10.6582   42.4990
    1.0000   10.7771   42.4510
    1.0000   10.7975   42.4004
    1.0000   10.9490   42.3763
    1.0000   11.0220   42.3124
    1.0000   11.0512   42.2563
    1.0000   11.1710   42.2082
    1.0000   11.1913   42.1581
    1.0000   11.3110   42.1068
    1.0000   11.3292   42.0377
    1.0000   11.4281   41.9892
    1.0000   11.4516   41.9379
    1.0000   11.5805   41.8901
    1.0000   11.5911   41.8474
    1.0000   11.6934   41.7794
    1.0000   11.7181   41.7042
    1.0000   11.8175   41.6252
    1.0000   11.8412   41.5635
    1.0000   11.9318   41.4731
    1.0000   11.9565   41.4335
    1.0000   12.0723   41.3559
    1.0000   12.1760   41.3043
    1.0000   12.1959   41.2218
    1.0000   12.2900   41.1361
    1.0000   12.3279   41.0751
    1.0000   12.4345   40.9774
    1.0000   12.4324   40.8918
    1.0000   12.5808   40.8051
    1.0000   12.6810   40.7148
    1.0000   12.6809   40.6256
    1.0000   12.7671   40.5113
    1.0000   12.8181   40.4215
    1.0000   12.9438   40.2984
    1.0000   12.9299   40.2022
    1.0000   13.0564   40.1050
    1.0000   13.1572   39.9955
    1.0000   13.1477   39.9207
    1.0000   13.3039   39.8247
    1.0000   13.3225   39.7273
    1.0000   13.4187   39.6161
    1.0000   13.5226   39.5082
    1.0000   13.6246   39.4011
    1.0000   13.6425   39.2718
    1.0000   13.7508   39.1326
    1.0000   13.7544   38.9998
    1.0000   13.8703   38.8542
    1.0000   13.9914   38.7081
    1.0000   14.0074   38.5495
    1.0000   14.1422   38.4199
    1.0000   14.2110   38.2418
    1.0000   14.2666   38.1023
    1.0000   14.3618   37.9353
    1.0000   14.3893   37.7766
    1.0000   14.5052   37.6007
    1.0000   14.5015   37.4518
    1.0000   14.6000   37.2985
    1.0000   14.7142   37.1088
    1.0000   14.8271   36.9242
    1.0000   14.8480   36.7484
    1.0000   14.9617   36.5720
    1.0000   14.9869   36.3881
    1.0000   15.1397   36.2144
    1.0000   15.2150   36.0432
    1.0000   15.2239   35.8889
    1.0000   15.3488   35.6946
    1.0000   15.4551   35.5053
    1.0000   15.5418   35.3145
    1.0000   15.6305   35.1145
    1.0000   15.6489   34.9381
    1.0000   15.7775   34.7497
    1.0000   15.7983   34.5750
    1.0000   15.9643   34.3726
    1.0000   16.3636   34.1795
    1.0000   16.3813   33.9636
    1.0000   16.5153   33.7221
    1.0000   16.5256   33.5415
    1.0000   16.6185   33.3061
    1.0000   16.7130   33.0646
    1.0000   16.7645   32.8514
    1.0000   16.8628   32.6236
    1.0000   16.9510   32.4004
    1.0000   17.0562   32.1566
    1.0000   17.1438   31.9310
    1.0000   17.2208   31.6816
    1.0000   17.2436   31.4653
    1.0000   17.3620   31.2397
    1.0000   17.3839   30.9948
    1.0000   17.4830   30.7523
    1.0000   17.5068   30.5225
    1.0000   17.5969   30.2675
    1.0000   17.7197   30.0340
    1.0000   17.7939   29.7884
    1.0000   17.8739   29.5451
    1.0000   17.9057   29.2828
    1.0000   18.0001   29.0092
    1.0000   18.0172   28.7821
    1.0000   18.1342   28.5178
    1.0000   18.2292   28.2512
    1.0000   18.3057   27.9995
    1.0000   18.4025   27.7009
    1.0000   18.4271   27.4553
    1.0000   18.5259   27.1742
    1.0000   18.5502   26.8813
    1.0000   18.6713   26.5852
    1.0000   18.7720   26.2969
    1.0000   18.7893   25.9858
    1.0000   18.9115   25.6917
    1.0000   18.9332   25.4211
    1.0000   19.0347   25.0785
    1.0000   19.0599   24.7506
    1.0000   19.1772   24.4280
    1.0000   19.1837   24.1288
    1.0000   19.2883   23.7934
    1.0000   19.4032   23.4638
    1.0000   19.4270   23.1342
    1.0000   19.5517   22.8042
    1.0000   19.5489   22.4577
    1.0000   19.6732   22.0974
    1.0000   19.7114   21.7398
    1.0000   19.8153   21.3574
    1.0000   19.9283   20.9206
    1.0000   19.9375   20.4747
    1.0000   20.0554   20.1397
    1.0000   20.0817   19.9634
    1.0000   20.1878   19.8276
    1.0000   20.2925   19.7517
    1.0000   20.3715   19.7231
    1.0000   20.3922   19.7008
    1.0000   20.5173   19.6609
    1.0000   20.6204   19.6372
    1.0000   20.7104   19.5964
    1.0000   20.7333   19.5557
    1.0000   20.8322   19.5179
    1.0000   20.8628   19.4779
    1.0000   21.0046   19.4456
    1.0000   21.1000   19.4061
    1.0000   21.1055   19.3754
    1.0000   21.2141   19.3196
    1.0000   21.2376   19.2343
    1.0000   21.3529   19.1775
    1.0000   21.4486   19.1167
    1.0000   21.4427   19.0410
    1.0000   21.5605   18.9673
    1.0000   21.6619   18.8830
    1.0000   21.6875   18.8013
    1.0000   21.7847   18.7104
    1.0000   21.8135   18.5978
    1.0000   21.9295   18.5122
    1.0000   21.9549   18.3888
    1.0000   22.0562   18.2854
    1.0000   22.0725   18.1424
    1.0000   22.2138   18.0217
    1.0000   22.2976   17.8645
    1.0000   22.3820   17.7122
    1.0000   22.4596   17.5055
    1.0000   22.5543   17.2914
    1.0000   22.5827   17.0666
    1.0000   22.6715   16.8390
    1.0000   22.7008   16.5734
    1.0000   22.8018   16.3269
    1.0000   22.9164   16.0325
    1.0000   23.0168   15.7218
    1.0000   23.0178   15.3722
    1.0000   23.1463   14.9875
    1.0000   23.1648   14.5659
    1.0000   23.2849   14.1599
    1.0000   23.3109   13.7238
    1.0000   23.4425   13.2695
    1.0000   23.4568   12.7811
    1.0000   23.5700   12.2604
    1.0000   23.6808   11.6489
    1.0000   23.6854   10.9345
    1.0000   23.8026   10.1376
    1.0000   23.8958    8.9832
    1.0000   23.9960    7.1567
    1.0000   24.0269    4.8344
    1.0000   24.1221    2.1542
    1.0000   24.2399    0.4332
    1.0000   24.2649   -0.0883
    1.0000   24.3780   -0.3164
    1.0000   24.4796   -0.4084
    1.0000   24.4857   -0.4579
    1.0000   24.5865   -0.4609
    1.0000   24.6225   -0.4669
    1.0000   24.7133   -0.4558
    1.0000   24.7266   -0.4618
    1.0000   24.8521   -0.4537
    1.0000   24.8577   -0.4576
    1.0000   24.9653   -0.4513
    1.0000   24.9874   -0.4612
    1.0000   25.1060   -0.4375
    1.0000   25.1120   -0.4231
    1.0000   25.2213   -0.4064
    1.0000   25.2966   -0.3933
    1.0000   25.3888   -0.3880
    1.0000   25.4839   -0.3661
    1.0000   25.4868   -0.3599
    1.0000   25.6047   -0.3544
    1.0000   25.6321   -0.3441
    1.0000   25.7222   -0.3282
    1.0000   25.7502   -0.3016
    1.0000   25.8386   -0.3231
    1.0000   25.8733   -0.2873
    1.0000   25.9627   -0.2711
    1.0000   25.9823   -0.2517
    1.0000   26.0831   -0.2591
    1.0000   26.1245   -0.2364
    1.0000   26.2126   -0.2208
    1.0000   26.2404   -0.2036
    1.0000   26.3309   -0.2115
    1.0000   26.3563   -0.1588
    1.0000   26.4770   -0.1027
    1.0000   26.4988   -0.0737
    1.0000   26.5918   -0.0773
    1.0000   26.6131   -0.0644
    1.0000   26.7423   -0.0453
    1.0000   26.7467   -0.0249
    1.0000   26.8630   -0.0129
    1.0000   26.8901    0.0189
    1.0000   26.9748   -0.0000
    1.0000   27.0012    0.0264
    1.0000   27.1111    0.0533
    1.0000   27.1433    0.0718
    1.0000   27.2701    0.0858
    1.0000   27.2659    0.1016
    1.0000   27.3714    0.0919
    1.0000   27.3749    0.1062
    1.0000   27.5028    0.1216
    1.0000   27.5235    0.1351
    1.0000   27.6327    0.1170
    1.0000   27.7204    0.1390
    1.0000   27.8234    0.1115
    1.0000   27.8465    0.0969
    1.0000   27.9695    0.0833
    1.0000   27.9644    0.0684
    1.0000   28.0908    0.0740
    1.0000   28.0991    0.0820
    1.0000   28.2069    0.1163
    1.0000   28.2259    0.1170
    1.0000   28.3558    0.0930
    1.0000   28.4280    0.0580
    1.0000   28.4418    0.0593
    1.0000   28.5405    0.0413
    1.0000   28.6374    0.0351
    1.0000   28.7548    0.0521
    1.0000   28.7540    0.0580
    1.0000   28.8930    0.0678
    1.0000   28.8978    0.0856
    1.0000   29.0259    0.0760
    1.0000   29.0214    0.0941
    1.0000   29.1388    0.0911
    1.0000   29.1381    0.0787
    1.0000   29.2857    0.0889
    1.0000   29.3234    0.0897
    1.0000   29.4352    0.0928
    1.0000   29.4475    0.1203
    1.0000   29.5744    0.1266
    1.0000   29.5739    0.1450
    1.0000   29.6906    0.1280
    1.0000   29.7156    0.1304
    1.0000   29.8019    0.1099
    1.0000   29.8299    0.1022
    1.0000   29.9219    0.1188
    1.0000   30.0474    0.1113
    1.0000   30.0410    0.1127
    1.0000   30.1583    0.1137
    1.0000   30.1642    0.1016
    1.0000   30.2727    0.0862
    1.0000   30.2833    0.0663
    1.0000   30.3986    0.0410
    1.0000   30.4982    0.0219
    1.0000   30.4893    0.0057
    1.0000   30.6115   -0.0165
    1.0000   30.6757   -0.0354
    1.0000   30.7774   -0.0564
    1.0000   30.8891   -0.0820
    1.0000   30.9175   -0.0714
    1.0000   31.0181   -0.0848
    1.0000   31.1100   -0.0829
    1.0000   31.1403   -0.1248
    1.0000   31.2581   -0.1565
    1.0000   31.2741   -0.1725
    1.0000   31.4192   -0.2004
    1.0000   31.4151   -0.2055
    1.0000   31.5746   -0.2165
    1.0000   31.6290   -0.2329
    1.0000   31.7521   -0.2422
    1.0000   31.8217   -0.2601
    1.0000   31.9403   -0.2696
    1.0000   31.9316   -0.2817
    1.0000   32.0706   -0.2872
    1.0000   32.0558   -0.2883
    1.0000   32.2010   -0.3023
    1.0000   32.2975   -0.2965
    1.0000   32.3947   -0.2940
    1.0000   32.3913   -0.2857
    1.0000   32.5079   -0.2845
    1.0000   32.5241   -0.2872
    1.0000   32.6464   -0.2777
    1.0000   32.7475   -0.3210
    1.0000   32.7894   -0.3378
    1.0000   32.8857   -0.3364
    1.0000   32.9162   -0.3637
    1.0000   33.0339   -0.3469
    1.0000   33.1061   -0.3658
    1.0000   33.1946   -0.3627
    1.0000   33.2916   -0.3882
    1.0000   33.3899   -0.3945
    1.0000   33.5174   -0.4233
    1.0000   33.6202   -0.4449
    1.0000   33.7113   -0.4632
    1.0000   33.7210   -0.4910
    1.0000   33.8582   -0.5229
    1.0000   33.8676   -0.5229
    1.0000   34.0047   -0.5497
    1.0000   34.1107   -0.5706
    1.0000   34.1714   -0.5641
    1.0000   34.1992   -0.5807
    1.0000   34.3139   -0.5876
    1.0000   34.4186   -0.6102
    1.0000   34.4506   -0.6319
    1.0000   34.5727   -0.6502
    1.0000   34.6653   -0.6452
    1.0000   34.7514   -0.6597
    1.0000   34.8079   -0.6697
    1.0000   34.8444   -0.6750
    1.0000   34.9548   -0.6819
    1.0000   35.0613   -0.7050
    1.0000   35.1547   -0.7268
    1.0000   35.2553   -0.7148
    1.0000   35.3328   -0.7355
    1.0000   35.3984   -0.7203
    1.0000   35.4323   -0.7069
    1.0000   35.5824   -0.6985
    1.0000   35.5689   -0.6930
    1.0000   35.7035   -0.6744
    1.0000   35.7290   -0.6426
    1.0000   35.8422   -0.6447
    1.0000   35.9042   -0.6516
    1.0000   35.9284   -0.6367
    1.0000   36.0247   -0.6318
    1.0000   36.1284   -0.6223
    1.0000   36.2206   -0.6035
    1.0000   36.2526   -0.5809
    1.0000   36.3738   -0.5536
    1.0000   36.4670   -0.4994
    1.0000   36.5858   -0.5043
    1.0000   36.6540   -0.4812
    1.0000   36.7536   -0.4731
    1.0000   36.8818   -0.4390
    1.0000   36.8651   -0.3850
    1.0000   37.0256   -0.3586
    1.0000   37.0281   -0.3270
    1.0000   37.1671   -0.3142
    1.0000   37.1535   -0.2819
    1.0000   37.3104   -0.2643
    1.0000   37.3619   -0.2421
    1.0000   37.4580   -0.2183
    1.0000   37.5704   -0.1888
    1.0000   37.5898   -0.1531
    1.0000   37.6566   -0.1463
    1.0000   37.7695   -0.1368
    1.0000   37.8066   -0.1194
    1.0000   37.9400   -0.1039
    1.0000   37.9626   -0.0960
    1.0000   38.0982   -0.0867
    1.0000   38.1583   -0.0529
    1.0000   38.2360   -0.0559
    1.0000   38.3630   -0.0409
    1.0000   38.4249   -0.0401
    1.0000   38.4673   -0.0317
    1.0000   38.6041   -0.0310
    1.0000   38.6053   -0.0152
    1.0000   38.7199   -0.0178
    1.0000   38.7429   -0.0071
    1.0000   38.8220    0.0000
    2.0000    2.5059   74.6773
    2.0000    2.5058   74.7008
    2.0000    2.5056   74.7347
    2.0000    2.5191   74.7623
    2.0000    2.5584   74.7965
    2.0000    2.5637   74.8432
    2.0000    2.8258   74.8631
    2.0000    2.8314   74.9532
    2.0000    3.0372   75.0285
    2.0000    3.0439   75.0914
    2.0000    3.2456   75.1453
    2.0000    3.3537   75.1815
    2.0000    3.3824   75.2250
    2.0000    3.5036   75.2451
    2.0000    3.5418   75.3044
    2.0000    3.6934   75.3329
    2.0000    3.8113   75.3598
    2.0000    3.8368   75.3766
    2.0000    3.9558   75.3956
    2.0000    3.9785   75.3901
    2.0000    4.1051   75.3976
    2.0000    4.1872   75.4181
    2.0000    4.2907   75.4254
    2.0000    4.3087   75.4263
    2.0000    4.4326   75.4275
    2.0000    4.5285   75.4412
    2.0000    4.5371   75.4335
    2.0000    4.6998   75.4306
    2.0000    4.7061   75.4338
    2.0000    4.8345   75.4515
    2.0000    4.8498   75.4548
    2.0000    4.9727   75.4370
    2.0000    5.0012   75.4414
    2.0000    5.0869   75.4010
    2.0000    5.1066   75.4164
    2.0000    5.2392   75.3933
    2.0000    5.2531   75.3704
    2.0000    5.3606   75.3694
    2.0000    5.3788   75.3690
    2.0000    5.4926   75.3614
    2.0000    5.5077   75.3753
    2.0000    5.6066   75.3408
    2.0000    5.6215   75.3359
    2.0000    5.7619   75.3216
    2.0000    5.8472   75.3301
    2.0000    5.8662   75.3364
    2.0000    5.9831   75.3109
    2.0000    5.9973   75.3021
    2.0000    6.1098   75.2965
    2.0000    6.1991   75.2690
    2.0000    6.2192   75.2555
    2.0000    6.3247   75.2517
    2.0000    6.3424   75.2468
    2.0000    6.4611   75.2341
    2.0000    6.5445   75.2103
    2.0000    6.5599   75.2154
    2.0000    6.6706   75.1579
    2.0000    6.7016   75.1367
    2.0000    6.8235   75.0712
    2.0000    6.8420   75.0496
    2.0000    6.9563   75.0068
    2.0000    6.9794   75.0080
    2.0000    7.0824   75.0045
    2.0000    7.1104   74.9869
    2.0000    7.2311   74.9720
    2.0000    7.2450   74.9732
    2.0000    7.3934   74.9527
    2.0000    7.3986   74.9434
    2.0000    7.5338   74.9127
    2.0000    7.6297   74.8877
    2.0000    7.7083   74.8831
    2.0000    7.8013   74.8510
    2.0000    7.8226   74.8356
    2.0000    7.9370   74.8015
    2.0000    7.9584   74.7671
    2.0000    8.0761   74.7045
    2.0000    8.0872   74.6915
    2.0000    8.2100   74.6422
    2.0000    8.2309   74.6025
    2.0000    8.3455   74.5849
    2.0000    8.3682   74.5485
    2.0000    8.4916   74.4778
    2.0000    8.5108   74.4385
    2.0000    8.6579   74.3840
    2.0000    8.7324   74.3380
    2.0000    8.7573   74.2991
    2.0000    8.8533   74.2245
    2.0000    8.8753   74.1722
    2.0000    8.9968   74.1299
    2.0000    9.0173   74.0751
    2.0000    9.1135   74.0343
    2.0000    9.1340   73.9790
    2.0000    9.2524   73.9106
    2.0000    9.2607   73.8675
    2.0000    9.3809   73.8247
    2.0000    9.4972   73.7636
    2.0000    9.5196   73.7143
    2.0000    9.6331   73.6700
    2.0000    9.7156   73.6296
    2.0000    9.7324   73.5891
    2.0000    9.8526   73.5299
    2.0000    9.8758   73.5019
    2.0000    9.9939   73.4458
    2.0000    9.9969   73.4068
    2.0000   10.1054   73.3390
    2.0000   10.1136   73.2819
    2.0000   10.2397   73.2180
    2.0000   10.2349   73.1578
    2.0000   10.3545   73.1112
    2.0000   10.4307   73.0825
    2.0000   10.4554   73.0486
    2.0000   10.5731   72.9841
    2.0000   10.6032   72.9414
    2.0000   10.7031   72.9021
    2.0000   10.7167   72.8466
    2.0000   10.8425   72.8161
    2.0000   10.8595   72.7642
    2.0000   10.9682   72.6957
    2.0000   10.9888   72.6605
    2.0000   11.1132   72.6145
    2.0000   11.1314   72.5886
    2.0000   11.2281   72.5353
    2.0000   11.2571   72.4884
    2.0000   11.3710   72.4313
    2.0000   11.3971   72.3672
    2.0000   11.5048   72.3215
    2.0000   11.5212   72.2777
    2.0000   11.6681   72.2423
    2.0000   11.6676   72.2034
    2.0000   11.7715   72.1567
    2.0000   11.7988   72.1030
    2.0000   11.9004   72.0181
    2.0000   11.9337   71.9783
    2.0000   12.0519   71.9707
    2.0000   12.0755   71.9176
    2.0000   12.2007   71.8570
    2.0000   12.2288   71.8179
    2.0000   12.3445   71.7938
    2.0000   12.3720   71.7749
    2.0000   12.4642   71.7319
    2.0000   12.4834   71.6919
    2.0000   12.5856   71.6442
    2.0000   12.6098   71.6183
    2.0000   12.7285   71.5636
    2.0000   12.7289   71.5263
    2.0000   12.8439   71.4524
    2.0000   12.8480   71.3783
    2.0000   12.9749   71.3249
    2.0000   13.0928   71.2613
    2.0000   13.1836   71.2058
    2.0000   13.2780   71.1342
    2.0000   13.2783   71.0562
    2.0000   13.3823   70.9164
    2.0000   13.4194   70.8326
    2.0000   13.5049   70.7418
    2.0000   13.5405   70.6624
    2.0000   13.6314   70.5588
    2.0000   13.6690   70.4425
    2.0000   13.7548   70.3494
    2.0000   13.7784   70.2723
    2.0000   13.8828   70.1599
    2.0000   13.9080   70.0159
    2.0000   14.0309   69.8989
    2.0000   14.0387   69.7665
    2.0000   14.1537   69.6312
    2.0000   14.1649   69.5214
    2.0000   14.2774   69.3785
    2.0000   14.2910   69.2521
    2.0000   14.3972   69.1397
    2.0000   14.4243   69.0080
    2.0000   14.5159   68.8786
    2.0000   14.5347   68.7668
    2.0000   14.6648   68.6076
    2.0000   14.6668   68.4512
    2.0000   14.7981   68.2829
    2.0000   14.7893   68.1438
    2.0000   14.9080   67.9888
    2.0000   14.9839   67.8134
    2.0000   15.0759   67.6640
    2.0000   15.1168   67.5112
    2.0000   15.2174   67.3367
    2.0000   15.2454   67.1575
    2.0000   15.3599   66.9621
    2.0000   15.4196   66.7822
    2.0000   15.4582   66.6103
    2.0000   15.5641   66.4048
    2.0000   15.5803   66.2148
    2.0000   15.7014   66.0122
    2.0000   15.6900   65.8252
    2.0000   15.8395   65.6226
    2.0000   15.9171   65.4347
    2.0000   16.3231   65.2490
    2.0000   16.3518   65.0230
    2.0000   16.4507   64.7629
    2.0000   16.5313   64.5412
    2.0000   16.5498   64.3053
    2.0000   16.6505   64.0640
    2.0000   16.6709   63.8541
    2.0000   16.7940   63.5880
    2.0000   16.8093   63.3359
    2.0000   16.9129   63.0760
    2.0000   17.0384   62.8269
    2.0000   17.1131   62.5443
    2.0000   17.1375   62.2609
    2.0000   17.2398   61.9551
    2.0000   17.2590   61.6667
    2.0000   17.3547   61.3891
    2.0000   17.4484   61.0855
    2.0000   17.4735   60.7877
    2.0000   17.6233   60.4789
    2.0000   17.6418   60.1823
    2.0000   17.7408   59.8779
    2.0000   17.7623   59.5664
    2.0000   17.9063   59.2856
    2.0000   18.0083   58.9436
    2.0000   18.0351   58.6171
    2.0000   18.1490   58.2592
    2.0000   18.2364   57.8992
    2.0000   18.2494   57.5467
    2.0000   18.3782   57.1896
    2.0000   18.4025   56.8273
    2.0000   18.4992   56.4471
    2.0000   18.5987   56.0568
    2.0000   18.5993   55.6782
    2.0000   18.7454   55.2927
    2.0000   18.7421   54.9190
    2.0000   18.8844   54.5453
    2.0000   18.9610   54.1432
    2.0000   19.0723   53.7061
    2.0000   19.0883   53.2931
    2.0000   19.1859   52.8686
    2.0000   19.2943   52.4323
    2.0000   19.3044   51.9500
    2.0000   19.4130   51.4676
    2.0000   19.4236   50.9995
    2.0000   19.5414   50.5324
    2.0000   19.6391   50.0324
    2.0000   19.7086   49.5238
    2.0000   19.7353   48.9765
    2.0000   19.8785   48.4490
    2.0000   19.8958   47.8735
    2.0000   20.0228   47.2802
    2.0000   20.1469   46.6731
    2.0000   20.1696   46.3421
    2.0000   20.2910   46.1903
    2.0000   20.3054   46.0757
    2.0000   20.4103   45.9295
    2.0000   20.5011   45.7289
    2.0000   20.6103   45.4897
    2.0000   20.6244   45.1913
    2.0000   20.7379   44.8986
    2.0000   20.8375   44.5750
    2.0000   20.9292   44.2501
    2.0000   20.9574   43.9140
    2.0000   21.0980   43.5708
    2.0000   21.0978   43.1889
    2.0000   21.2441   42.7958
    2.0000   21.2411   42.3690
    2.0000   21.3623   41.9596
    2.0000   21.4592   41.5491
    2.0000   21.5593   41.0970
    2.0000   21.6599   40.6633
    2.0000   21.6896   40.1697
    2.0000   21.7910   39.7023
    2.0000   21.9102   39.2211
    2.0000   22.0186   38.6942
    2.0000   22.0406   38.1565
    2.0000   22.1659   37.6078
    2.0000   22.2335   37.0376
    2.0000   22.3349   36.4427
    2.0000   22.4289   35.8308
    2.0000   22.4219   35.1621
    2.0000   22.5736   34.4996
    2.0000   22.5796   33.8270
    2.0000   22.7075   33.0958
    2.0000   22.7179   32.3291
    2.0000   22.8225   31.5321
    2.0000   22.8338   30.6584
    2.0000   22.9602   29.7287
    2.0000   23.0585   28.6993
    2.0000   23.0815   27.3786
    2.0000   23.2251   25.7413
    2.0000   23.3032   23.1638
    2.0000   23.3901   19.7286
    2.0000   23.4108   14.7434
    2.0000   23.5448    9.5358
    2.0000   23.6353    5.7414
    2.0000   23.7010    3.6485
    2.0000   23.7317    2.4161
    2.0000   23.8723    1.5949
    2.0000   23.8709    1.0357
    2.0000   24.0088    0.6100
    2.0000   24.1176    0.3131
    2.0000   24.1133    0.1205
    2.0000   24.2636   -0.0407
    2.0000   24.2637   -0.1664
    2.0000   24.3801   -0.2696
    2.0000   24.4113   -0.3547
    2.0000   24.5074   -0.4169
    2.0000   24.6082   -0.4467
    2.0000   24.6963   -0.4750
    2.0000   24.7106   -0.5185
    2.0000   24.8486   -0.5200
    2.0000   24.8721   -0.5278
    2.0000   24.9710   -0.5138
    2.0000   25.0592   -0.4927
    2.0000   25.0874   -0.4526
    2.0000   25.2011   -0.4105
    2.0000   25.2179   -0.3726
    2.0000   25.3502   -0.3535
    2.0000   25.4252   -0.3301
    2.0000   25.5150   -0.2944
    2.0000   25.5411   -0.2865
    2.0000   25.6766   -0.2623
    2.0000   25.7609   -0.2400
    2.0000   25.8587   -0.2113
    2.0000   25.9333   -0.1915
    2.0000   25.9471   -0.1749
    2.0000   26.0962   -0.1591
    2.0000   26.1133   -0.1360
    2.0000   26.2123   -0.1430
    2.0000   26.3029   -0.1081
    2.0000   26.4054   -0.0802
    2.0000   26.4935   -0.0571
    2.0000   26.5924   -0.0186
    2.0000   26.7129   -0.0174
    2.0000   26.7244   -0.0242
    2.0000   26.8269   -0.0279
    2.0000   26.8367   -0.0161
    2.0000   26.9926   -0.0144
    2.0000   27.0181   -0.0090
    2.0000   27.1349   -0.0166
    2.0000   27.2323   -0.0021
    2.0000   27.3203   -0.0002
    2.0000   27.3213   -0.0101
    2.0000   27.4627   -0.0098
    2.0000   27.5568   -0.0066
    2.0000   27.5845    0.0155
    2.0000   27.7080    0.0236
    2.0000   27.7009    0.0271
    2.0000   27.8340    0.0243
    2.0000   27.9176    0.0151
    2.0000   27.9452    0.0158
    2.0000   28.0642    0.0109
    2.0000   28.0867   -0.0055
    2.0000   28.2312   -0.0181
    2.0000   28.2385   -0.0005
    2.0000   28.3699    0.0023
    2.0000   28.4616    0.0091
    2.0000   28.4714    0.0165
    2.0000   28.5898    0.0199
    2.0000   28.5768    0.0081
    2.0000   28.7162    0.0179
    2.0000   28.8012    0.0171
    2.0000   28.8262    0.0391
    2.0000   28.9604    0.0331
    2.0000   28.9579    0.0611
    2.0000   29.0905    0.0619
    2.0000   29.1198    0.0615
    2.0000   29.2165    0.0628
    2.0000   29.2354    0.0787
    2.0000   29.3885    0.0733
    2.0000   29.4975    0.0803
    2.0000   29.5856    0.0603
    2.0000   29.6991    0.0560
    2.0000   29.8071    0.0685
    2.0000   29.8734    0.0814
    2.0000   29.9441    0.0059
    2.0000   30.0633   -0.0183
    2.0000   30.0845   -0.0310
    2.0000   30.1969   -0.0451
    2.0000   30.2094   -0.0526
    2.0000   30.3291   -0.0619
    2.0000   30.4287   -0.0911
    2.0000   30.4553   -0.0900
    2.0000   30.5481   -0.0973
    2.0000   30.6473   -0.0901
    2.0000   30.6542   -0.1017
    2.0000   30.7651   -0.1166
    2.0000   30.7723   -0.1275
    2.0000   30.9118   -0.1472
    2.0000   30.9987   -0.1620
    2.0000   31.0963   -0.1658
    2.0000   31.2242   -0.1709
    2.0000   31.2927   -0.1644
    2.0000   31.3078   -0.1635
    2.0000   31.4327   -0.1599
    2.0000   31.5219   -0.1718
    2.0000   31.6348   -0.1788
    2.0000   31.6224   -0.1764
    2.0000   31.7487   -0.1832
    2.0000   31.8132   -0.1818
    2.0000   31.9211   -0.1796
    2.0000   32.0079   -0.1800
    2.0000   32.0931   -0.1805
    2.0000   32.2127   -0.1998
    2.0000   32.2040   -0.1976
    2.0000   32.3251   -0.2374
    2.0000   32.3340   -0.2311
    2.0000   32.4886   -0.2379
    2.0000   32.5620   -0.2231
    2.0000   32.6667   -0.2404
    2.0000   32.6810   -0.2376
    2.0000   32.8048   -0.2541
    2.0000   32.8320   -0.2696
    2.0000   32.9130   -0.2782
    2.0000   32.9545   -0.2667
    2.0000   33.0567   -0.2892
    2.0000   33.0764   -0.2960
    2.0000   33.1988   -0.3035
    2.0000   33.3075   -0.2648
    2.0000   33.3319   -0.2758
    2.0000   33.4152   -0.2748
    2.0000   33.4504   -0.2954
    2.0000   33.5450   -0.2961
    2.0000   33.6511   -0.3008
    2.0000   33.7386   -0.3048
    2.0000   33.7371   -0.3006
    2.0000   33.8923   -0.3073
    2.0000   33.8899   -0.3128
    2.0000   34.0131   -0.3271
    2.0000   34.0894   -0.3205
    2.0000   34.1809   -0.3344
    2.0000   34.2091   -0.3389
    2.0000   34.2882   -0.3419
    2.0000   34.3988   -0.3278
    2.0000   34.5247   -0.3371
    2.0000   34.5855   -0.3171
    2.0000   34.7151   -0.3186
    2.0000   34.7126   -0.2993
    2.0000   34.8398   -0.3047
    2.0000   34.9216   -0.3013
    2.0000   35.0160   -0.3018
    2.0000   35.1086   -0.3067
    2.0000   35.1168   -0.3130
    2.0000   35.2430   -0.2996
    2.0000   35.3758   -0.2793
    2.0000   35.3771   -0.2794
    2.0000   35.4939   -0.2496
    2.0000   35.5033   -0.2243
    2.0000   35.5815   -0.2237
    2.0000   35.6017   -0.2126
    2.0000   35.7374   -0.2143
    2.0000   35.8159   -0.2181
    2.0000   35.9311   -0.2028
    2.0000   35.9292   -0.1974
    2.0000   36.0317   -0.1880
    2.0000   36.1452   -0.1734
    2.0000   36.1337   -0.1719
    2.0000   36.2598   -0.1496
    2.0000   36.2644   -0.1545
    2.0000   36.4064   -0.1490
    2.0000   36.3998   -0.1343
    2.0000   36.5258   -0.1083
    2.0000   36.5037   -0.1367
    2.0000   36.6444   -0.1165
    2.0000   36.7579   -0.1124
    2.0000   36.8540   -0.0803
    2.0000   36.9250   -0.0797
    2.0000   36.9991   -0.0775
    2.0000   37.1211   -0.0667
    2.0000   37.1424   -0.0791
    2.0000   37.2402   -0.0658
    2.0000   37.2496   -0.0647
    2.0000   37.4006   -0.0354
    2.0000   37.4648   -0.0224
    2.0000   37.5466   -0.0411
    2.0000   37.5875   -0.0408
    2.0000   37.7041   -0.0389
    2.0000   37.7030   -0.0220
    2.0000   37.8209   -0.0154
    2.0000   37.9294    0.0137
    2.0000   37.9255    0.0051
    2.0000   38.0871   -0.0292
    2.0000   38.1458   -0.0230
    2.0000   38.2814   -0.0237
    2.0000   38.3296   -0.0193
    2.0000   38.3700   -0.0221
    2.0000   38.4560   -0.0270
    2.0000   38.5600   -0.0252
    2.0000   38.5503   -0.0112
    2.0000   38.6763   -0.0116
    2.0000   38.7227   -0.0059
    2.0000   38.8324   -0.0064
    2.0000   38.9079    0.0071
    2.0000   38.9177   -0.0144
    2.0000   39.0546   -0.0071
    2.0000   39.0739    0.0000
    3.0000    2.5061  107.5231
    3.0000    2.5062  107.5286
    3.0000    2.5063  107.5575
    3.0000    2.5129  107.5364
    3.0000    2.5173  107.5411
    3.0000    2.6038  107.5466
    3.0000    2.6125  107.5651
    3.0000    2.8330  107.6202
    3.0000    2.9440  107.6827
    3.0000    2.9492  107.7583
    3.0000    3.1175  107.8313
    3.0000    3.2329  107.8887
    3.0000    3.3536  107.9121
    3.0000    3.3585  107.9430
    3.0000    3.5106  107.9729
    3.0000    3.6289  108.0159
    3.0000    3.7532  108.0458
    3.0000    3.7582  108.0910
    3.0000    3.9262  108.1242
    3.0000    3.9497  108.1392
    3.0000    4.0841  108.1523
    3.0000    4.1225  108.1947
    3.0000    4.2647  108.1970
    3.0000    4.2712  108.2291
    3.0000    4.4372  108.2691
    3.0000    4.5208  108.2846
    3.0000    4.5611  108.2995
    3.0000    4.6947  108.3105
    3.0000    4.7040  108.3019
    3.0000    4.8589  108.3131
    3.0000    4.8744  108.3384
    3.0000    5.0193  108.3568
    3.0000    5.0279  108.3766
    3.0000    5.1729  108.3858
    3.0000    5.2775  108.4068
    3.0000    5.3911  108.4083
    3.0000    5.4127  108.3888
    3.0000    5.5701  108.3961
    3.0000    5.6531  108.3984
    3.0000    5.7586  108.3907
    3.0000    5.8584  108.3658
    3.0000    5.9936  108.3478
    3.0000    6.0031  108.3418
    3.0000    6.1496  108.3397
    3.0000    6.1538  108.3653
    3.0000    6.2923  108.3651
    3.0000    6.3111  108.3936
    3.0000    6.4337  108.4088
    3.0000    6.5406  108.4008
    3.0000    6.6275  108.3922
    3.0000    6.7405  108.3581
    3.0000    6.8434  108.3536
    3.0000    6.9357  108.3312
    3.0000    6.9804  108.3090
    3.0000    7.0819  108.2715
    3.0000    7.1978  108.2290
    3.0000    7.2105  108.2087
    3.0000    7.3377  108.1868
    3.0000    7.4279  108.1674
    3.0000    7.4423  108.1641
    3.0000    7.5569  108.1534
    3.0000    7.5685  108.1528
    3.0000    7.7040  108.1253
    3.0000    7.8218  108.1054
    3.0000    7.8228  108.0640
    3.0000    7.9520  108.0431
    3.0000    7.9631  108.0352
    3.0000    8.1059  108.0238
    3.0000    8.1104  107.9901
    3.0000    8.2492  107.9588
    3.0000    8.3687  107.9266
    3.0000    8.4800  107.8899
    3.0000    8.5824  107.8897
    3.0000    8.5875  107.8840
    3.0000    8.7064  107.8601
    3.0000    8.7228  107.8448
    3.0000    8.8460  107.8142
    3.0000    8.9463  107.7969
    3.0000    8.9848  107.7738
    3.0000    9.1035  107.7669
    3.0000    9.1112  107.7327
    3.0000    9.2539  107.7200
    3.0000    9.3574  107.7012
    3.0000    9.4015  107.6897
    3.0000    9.5017  107.6808
    3.0000    9.6064  107.6724
    3.0000    9.7063  107.6579
    3.0000    9.7912  107.6459
    3.0000    9.8692  107.6303
    3.0000    9.9668  107.6240
    3.0000   10.0694  107.5950
    3.0000   10.1658  107.5845
    3.0000   10.2858  107.5763
    3.0000   10.3524  107.5636
    3.0000   10.3773  107.5543
    3.0000   10.4904  107.5237
    3.0000   10.5019  107.5024
    3.0000   10.6118  107.4877
    3.0000   10.7230  107.4377
    3.0000   10.7358  107.3837
    3.0000   10.8557  107.3559
    3.0000   10.8707  107.3478
    3.0000   10.9961  107.3433
    3.0000   11.1194  107.3188
    3.0000   11.1147  107.3145
    3.0000   11.2488  107.2990
    3.0000   11.3545  107.2870
    3.0000   11.3565  107.2888
    3.0000   11.4788  107.2951
    3.0000   11.5161  107.2855
    3.0000   11.6240  107.2833
    3.0000   11.7156  107.2741
    3.0000   11.8151  107.2458
    3.0000   11.8370  107.2464
    3.0000   11.9515  107.2302
    3.0000   11.9807  107.2213
    3.0000   12.0981  107.2045
    3.0000   12.1919  107.2017
    3.0000   12.2121  107.1742
    3.0000   12.3527  107.1558
    3.0000   12.4209  107.1289
    3.0000   12.4476  107.1223
    3.0000   12.5637  107.1007
    3.0000   12.5947  107.0764
    3.0000   12.7023  107.0667
    3.0000   12.8130  107.0304
    3.0000   12.8978  107.0187
    3.0000   13.0114  106.9872
    3.0000   13.0312  106.9541
    3.0000   13.1565  106.9026
    3.0000   13.1661  106.8603
    3.0000   13.2663  106.7730
    3.0000   13.2973  106.7312
    3.0000   13.4201  106.6784
    3.0000   13.5137  106.6134
    3.0000   13.5981  106.5364
    3.0000   13.6171  106.4644
    3.0000   13.7405  106.3752
    3.0000   13.8621  106.3013
    3.0000   13.8642  106.2124
    3.0000   13.9972  106.1134
    3.0000   13.9979  106.0262
    3.0000   14.1341  105.8989
    3.0000   14.1672  105.7705
    3.0000   14.2604  105.6439
    3.0000   14.3543  105.5061
    3.0000   14.3908  105.3911
    3.0000   14.5158  105.2447
    3.0000   14.6227  105.0817
    3.0000   14.7228  104.9386
    3.0000   14.8327  104.7666
    3.0000   14.9350  104.6035
    3.0000   14.9748  104.4065
    3.0000   15.1060  104.2333
    3.0000   15.1012  104.0380
    3.0000   15.2390  103.8265
    3.0000   15.3737  103.6259
    3.0000   15.4641  103.4131
    3.0000   15.5603  103.1972
    3.0000   15.5664  102.9795
    3.0000   15.7050  102.7527
    3.0000   15.7769  102.5225
    3.0000   15.8715  102.2665
    3.0000   15.9127  102.0265
    3.0000   16.3375  101.7900
    3.0000   16.3605  101.5119
    3.0000   16.4792  101.2201
    3.0000   16.5709  100.9068
    3.0000   16.5936  100.6068
    3.0000   16.7100  100.2688
    3.0000   16.7352   99.9404
    3.0000   16.8485   99.6046
    3.0000   16.9179   99.2816
    3.0000   16.9403   98.9450
    3.0000   17.0861   98.5951
    3.0000   17.1754   98.2224
    3.0000   17.2003   97.8578
    3.0000   17.2941   97.4529
    3.0000   17.3160   97.0802
    3.0000   17.4345   96.6527
    3.0000   17.4482   96.2461
    3.0000   17.5741   95.8367
    3.0000   17.5830   95.4334
    3.0000   17.7285   95.0229
    3.0000   17.7589   94.6189
    3.0000   17.8545   94.2041
    3.0000   17.9945   93.7508
    3.0000   18.0851   93.3230
    3.0000   18.0922   92.8697
    3.0000   18.2013   92.4017
    3.0000   18.2914   91.9337
    3.0000   18.3885   91.4448
    3.0000   18.4860   90.9474
    3.0000   18.5774   90.4006
    3.0000   18.6745   89.8539
    3.0000   18.7743   89.3028
    3.0000   18.8409   88.7706
    3.0000   18.8632   88.2024
    3.0000   18.9846   87.6087
    3.0000   19.0810   87.0503
    3.0000   19.1761   86.4397
    3.0000   19.2772   85.8119
    3.0000   19.2908   85.1961
    3.0000   19.4000   84.5829
    3.0000   19.4943   83.9262
    3.0000   19.5167   83.2913
    3.0000   19.6226   82.6323
    3.0000   19.6366   81.9679
    3.0000   19.7779   81.2727
    3.0000   19.7740   80.6008
    3.0000   19.8932   79.8756
    3.0000   19.9166   79.1420
    3.0000   20.0572   78.4018
    3.0000   20.1795   77.6303
    3.0000   20.2487   76.8640
    3.0000   20.2714   76.1486
    3.0000   20.4060   75.6100
    3.0000   20.4450   75.3966
    3.0000   20.5536   75.3368
    3.0000   20.6486   75.0945
    3.0000   20.7521   74.7194
    3.0000   20.8419   74.2498
    3.0000   20.8500   73.7338
    3.0000   20.9575   73.2135
    3.0000   21.0389   72.6418
    3.0000   21.0544   72.0179
    3.0000   21.1484   71.3896
    3.0000   21.1870   70.7339
    3.0000   21.3038   70.0513
    3.0000   21.3141   69.3411
    3.0000   21.4122   68.6208
    3.0000   21.4424   67.8683
    3.0000   21.5583   67.1306
    3.0000   21.5697   66.3317
    3.0000   21.6731   65.5159
    3.0000   21.7566   64.6518
    3.0000   21.7882   63.7245
    3.0000   21.8988   62.7796
    3.0000   22.0157   61.7452
    3.0000   22.0347   60.5734
    3.0000   22.1464   59.3078
    3.0000   22.2361   57.7653
    3.0000   22.3202   55.7647
    3.0000   22.3981   52.9122
    3.0000   22.4104   49.0791
    3.0000   22.5301   44.4445
    3.0000   22.5449   38.5380
    3.0000   22.6402   32.1300
    3.0000   22.7307   25.1363
    3.0000   22.7567   19.5009
    3.0000   22.8461   14.7172
    3.0000   22.9467   11.4305
    3.0000   22.9519    9.0498
    3.0000   23.0760    7.1295
    3.0000   23.1769    5.7548
    3.0000   23.1850    4.6767
    3.0000   23.3001    3.7704
    3.0000   23.3315    3.0655
    3.0000   23.4242    2.4638
    3.0000   23.4394    1.9760
    3.0000   23.5618    1.5595
    3.0000   23.5733    1.2040
    3.0000   23.7221    0.8814
    3.0000   23.7843    0.6438
    3.0000   23.9028    0.4707
    3.0000   23.8985    0.3450
    3.0000   24.0502    0.2034
    3.0000   24.0687    0.0841
    3.0000   24.1819   -0.0115
    3.0000   24.2696   -0.0950
    3.0000   24.2802   -0.1731
    3.0000   24.4003   -0.2378
    3.0000   24.4121   -0.2784
    3.0000   24.5639   -0.3351
    3.0000   24.5688   -0.3750
    3.0000   24.7063   -0.4008
    3.0000   24.8023   -0.4080
    3.0000   24.8959   -0.4026
    3.0000   24.8991   -0.3952
    3.0000   25.0111   -0.4108
    3.0000   25.1112   -0.3822
    3.0000   25.1218   -0.3576
    3.0000   25.2394   -0.3185
    3.0000   25.3387   -0.2894
    3.0000   25.4276   -0.2627
    3.0000   25.4275   -0.2523
    3.0000   25.5665   -0.2378
    3.0000   25.5695   -0.2079
    3.0000   25.7181   -0.1884
    3.0000   25.7799   -0.1734
    3.0000   25.8076   -0.1441
    3.0000   25.9196   -0.1498
    3.0000   25.9954   -0.1351
    3.0000   26.0140   -0.1074
    3.0000   26.1362   -0.1078
    3.0000   26.1403   -0.1055
    3.0000   26.2526   -0.1053
    3.0000   26.3442   -0.1096
    3.0000   26.4264   -0.1211
    3.0000   26.4526   -0.0965
    3.0000   26.5974   -0.0771
    3.0000   26.6011   -0.0661
    3.0000   26.7158   -0.0486
    3.0000   26.7264   -0.0256
    3.0000   26.8360   -0.0135
    3.0000   26.8591   -0.0046
    3.0000   26.9786   -0.0000
    3.0000   27.0427    0.0195
    3.0000   27.0751    0.0299
    3.0000   27.1627    0.0134
    3.0000   27.1895    0.0159
    3.0000   27.3164    0.0297
    3.0000   27.3152    0.0293
    3.0000   27.4460    0.0291
    3.0000   27.5096    0.0440
    3.0000   27.5448    0.0717
    3.0000   27.6299    0.0599
    3.0000   27.6527    0.0622
    3.0000   27.7565    0.0464
    3.0000   27.7934    0.0473
    3.0000   27.8971    0.0384
    3.0000   27.9845    0.0580
    3.0000   28.0221    0.0717
    3.0000   28.1059    0.0583
    3.0000   28.1316    0.0649
    3.0000   28.2585    0.0910
    3.0000   28.3531    0.1032
    3.0000   28.3708    0.1078
    3.0000   28.5028    0.0965
    3.0000   28.5961    0.1117
    3.0000   28.6112    0.0980
    3.0000   28.7002    0.0776
    3.0000   28.7431    0.0746
    3.0000   28.8843    0.0486
    3.0000   28.8920    0.0486
    3.0000   28.9856    0.0482
    3.0000   29.0127    0.0710
    3.0000   29.1064    0.0348
    3.0000   29.2113    0.0172
    3.0000   29.2363    0.0201
    3.0000   29.3580    0.0156
    3.0000   29.4235   -0.0153
    3.0000   29.4644   -0.0293
    3.0000   29.5654   -0.0437
    3.0000   29.6803   -0.0441
    3.0000   29.7766   -0.0456
    3.0000   29.7818   -0.0370
    3.0000   29.9093   -0.0583
    3.0000   29.9268   -0.0416
    3.0000   30.0126   -0.0591
    3.0000   30.1420   -0.0746
    3.0000   30.1529   -0.0488
    3.0000   30.2646   -0.0558
    3.0000   30.2838   -0.0601
    3.0000   30.3892   -0.0637
    3.0000   30.4109   -0.0633
    3.0000   30.5277   -0.0724
    3.0000   30.5445   -0.0663
    3.0000   30.6743   -0.0940
    3.0000   30.7025   -0.0888
    3.0000   30.8093   -0.0834
    3.0000   30.8869   -0.0832
    3.0000   30.9020   -0.0941
    3.0000   31.0311   -0.1097
    3.0000   31.0918   -0.1179
    3.0000   31.1256   -0.1246
    3.0000   31.2176   -0.1264
    3.0000   31.2322   -0.1173
    3.0000   31.3584   -0.1206
    3.0000   31.3768   -0.1336
    3.0000   31.5001   -0.1528
    3.0000   31.5891   -0.1416
    3.0000   31.6233   -0.1360
    3.0000   31.7048   -0.1411
    3.0000   31.7323   -0.1562
    3.0000   31.8213   -0.1521
    3.0000   31.8589   -0.1451
    3.0000   31.9731   -0.1390
    3.0000   31.9579   -0.1439
    3.0000   32.0707   -0.1334
    3.0000   32.0925   -0.1021
    3.0000   32.2049   -0.1048
    3.0000   32.1978   -0.0636
    3.0000   32.3352   -0.0818
    3.0000   32.4168   -0.0811
    3.0000   32.4507   -0.0857
    3.0000   32.5319   -0.1237
    3.0000   32.5481   -0.1270
    3.0000   32.6844   -0.1411
    3.0000   32.6943   -0.1331
    3.0000   32.7827   -0.1457
    3.0000   32.7835   -0.1499
    3.0000   32.9365   -0.1642
    3.0000   32.9225   -0.1626
    3.0000   33.0583   -0.1705
    3.0000   33.0689   -0.1564
    3.0000   33.1822   -0.1665
    3.0000   33.2127   -0.1648
    3.0000   33.3059   -0.1890
    3.0000   33.3394   -0.1806
    3.0000   33.4417   -0.1997
    3.0000   33.4373   -0.2063
    3.0000   33.5904   -0.2077
    3.0000   33.6665   -0.1876
    3.0000   33.6918   -0.1660
    3.0000   33.7871   -0.1629
    3.0000   33.8029   -0.1550
    3.0000   33.8985   -0.1496
    3.0000   33.9920   -0.1359
    3.0000   34.0289   -0.1333
    3.0000   34.1008   -0.1385
    3.0000   34.1224   -0.1336
    3.0000   34.2537   -0.1324
    3.0000   34.2843   -0.1171
    3.0000   34.3590   -0.1500
    3.0000   34.3998   -0.1535
    3.0000   34.5003   -0.1585
    3.0000   34.5055   -0.1694
    3.0000   34.6006   -0.1611
    3.0000   34.6328   -0.1522
    3.0000   34.7404   -0.1519
    3.0000   34.7424   -0.1345
    3.0000   34.8738   -0.1444
    3.0000   34.8884   -0.1238
    3.0000   35.0530   -0.1061
    3.0000   35.0358   -0.0957
    3.0000   35.1993   -0.0929
    3.0000   35.1788   -0.0936
    3.0000   35.3417   -0.0870
    3.0000   35.4183   -0.0926
    3.0000   35.5028   -0.1006
    3.0000   35.5218   -0.1046
    3.0000   35.6157   -0.1379
    3.0000   35.6973   -0.1588
    3.0000   35.7560   -0.1494
    3.0000   35.8304   -0.1530
    3.0000   35.8420   -0.1555
    3.0000   35.9714   -0.1685
    3.0000   35.9842   -0.1678
    3.0000   36.1108   -0.1719
    3.0000   36.1294   -0.1912
    3.0000   36.2250   -0.2042
    3.0000   36.2200   -0.2032
    3.0000   36.3260   -0.1576
    3.0000   36.3728   -0.1255
    3.0000   36.4759   -0.1234
    3.0000   36.5094   -0.0814
    3.0000   36.5749   -0.0713
    3.0000   36.6171   -0.0540
    3.0000   36.7401   -0.0403
    3.0000   36.7260    0.0037
    3.0000   36.8779    0.0047
    3.0000   36.8798    0.0171
    3.0000   37.0246    0.0203
    3.0000   37.0169    0.0276
    3.0000   37.1249    0.0045
    3.0000   37.1667    0.0174
    3.0000   37.2465    0.0273
    3.0000   37.2681    0.0201
    3.0000   37.3910    0.0167
    3.0000   37.4904    0.0056
    3.0000   37.4857    0.0219
    3.0000   37.5945    0.0271
    3.0000   37.5921    0.0294
    3.0000   37.7062    0.0289
    3.0000   37.8192    0.0340
    3.0000   37.8690    0.0303
    3.0000   37.8955    0.0197
    3.0000   38.0296    0.0119
    3.0000   38.0198    0.0134
    3.0000   38.1205    0.0015
    3.0000   38.1585    0.0232
    3.0000   38.2803    0.0352
    3.0000   38.3437    0.0486
    3.0000   38.3715    0.0273
    3.0000   38.5019    0.0129
    3.0000   38.5143    0.0261
    3.0000   38.6014    0.0257
    3.0000   38.6500    0.0298
    3.0000   38.7374    0.0227
    3.0000   38.8175    0.0229
    3.0000   38.8315    0.0197
    3.0000   38.9660    0.0041
    3.0000   38.9855    0.0000
    4.0000    2.5070  140.6605
    4.0000    2.5078  140.6297
    4.0000    2.5069  140.6107
    4.0000    2.5178  140.6237
    4.0000    2.5213  140.6092
    4.0000    2.5721  140.6338
    4.0000    2.7275  140.6319
    4.0000    2.8791  140.6781
    4.0000    2.8968  140.7538
    4.0000    3.0132  140.8328
    4.0000    3.1263  140.8991
    4.0000    3.1522  140.9553
    4.0000    3.3521  141.0261
    4.0000    3.3849  141.1136
    4.0000    3.5230  141.1668
    4.0000    3.6798  141.2171
    4.0000    3.7008  141.2697
    4.0000    3.8333  141.3242
    4.0000    3.9883  141.3693
    4.0000    4.0046  141.4174
    4.0000    4.1261  141.4804
    4.0000    4.2145  141.5092
    4.0000    4.3254  141.5602
    4.0000    4.4446  141.5973
    4.0000    4.5210  141.6605
    4.0000    4.6159  141.6916
    4.0000    4.7216  141.7401
    4.0000    4.7447  141.7980
    4.0000    4.8669  141.8477
    4.0000    4.9554  141.9148
    4.0000    5.0821  141.9820
    4.0000    5.1036  142.0393
    4.0000    5.2218  142.1153
    4.0000    5.3208  142.1916
    4.0000    5.3276  142.2484
    4.0000    5.4418  142.3063
    4.0000    5.5581  142.3594
    4.0000    5.5855  142.4296
    4.0000    5.6928  142.4850
    4.0000    5.7235  142.5508
    4.0000    5.8238  142.6392
    4.0000    5.9186  142.7118
    4.0000    6.0296  142.7942
    4.0000    6.1380  142.8833
    4.0000    6.1394  142.9595
    4.0000    6.2682  143.0394
    4.0000    6.2963  143.1166
    4.0000    6.3842  143.1836
    4.0000    6.4890  143.2490
    4.0000    6.5916  143.3037
    4.0000    6.6996  143.3564
    4.0000    6.7833  143.3907
    4.0000    6.9001  143.4170
    4.0000    6.9180  143.4383
    4.0000    7.0103  143.4445
    4.0000    7.0314  143.4541
    4.0000    7.1754  143.4435
    4.0000    7.2560  143.4232
    4.0000    7.2770  143.4143
    4.0000    7.3952  143.4042
    4.0000    7.4967  143.3775
    4.0000    7.5797  143.3264
    4.0000    7.6719  143.2213
    4.0000    7.7668  143.1507
    4.0000    7.8635  143.0424
    4.0000    7.9543  142.9579
    4.0000    8.0570  142.8360
    4.0000    8.0735  142.7135
    4.0000    8.2048  142.5887
    4.0000    8.2834  142.4595
    4.0000    8.3621  142.3419
    4.0000    8.4623  142.2017
    4.0000    8.5639  142.0443
    4.0000    8.6623  141.8992
    4.0000    8.6890  141.7431
    4.0000    8.8092  141.5530
    4.0000    8.9124  141.3990
    4.0000    9.0114  141.2229
    4.0000    9.1109  141.0254
    4.0000    9.1279  140.8600
    4.0000    9.2349  140.6805
    4.0000    9.3606  140.4852
    4.0000    9.3741  140.2721
    4.0000    9.4780  140.0586
    4.0000    9.5633  139.8464
    4.0000    9.6556  139.6500
    4.0000    9.6793  139.4290
    4.0000    9.8041  139.2125
    4.0000    9.8910  139.0064
    4.0000    9.9898  138.8102
    4.0000   10.0793  138.6309
    4.0000   10.1754  138.4374
    4.0000   10.2695  138.2388
    4.0000   10.3499  138.0432
    4.0000   10.3760  137.8516
    4.0000   10.5154  137.6441
    4.0000   10.6211  137.4478
    4.0000   10.6242  137.2339
    4.0000   10.7401  137.0357
    4.0000   10.7469  136.8333
    4.0000   10.8973  136.6414
    4.0000   10.9847  136.4568
    4.0000   11.0012  136.2597
    4.0000   11.1495  136.0617
    4.0000   11.2477  135.8563
    4.0000   11.3221  135.6781
    4.0000   11.4134  135.5241
    4.0000   11.4184  135.3481
    4.0000   11.5454  135.1729
    4.0000   11.6423  134.9995
    4.0000   11.7308  134.8427
    4.0000   11.7528  134.6875
    4.0000   11.8641  134.5208
    4.0000   11.9334  134.3882
    4.0000   12.0340  134.2265
    4.0000   12.0666  134.0810
    4.0000   12.1782  133.9184
    4.0000   12.2901  133.7739
    4.0000   12.2972  133.6358
    4.0000   12.4328  133.4981
    4.0000   12.4567  133.3421
    4.0000   12.5545  133.2056
    4.0000   12.6872  133.0922
    4.0000   12.7506  132.9558
    4.0000   12.7845  132.8491
    4.0000   12.8659  132.7186
    4.0000   12.9721  132.6056
    4.0000   13.0727  132.4811
    4.0000   13.1492  132.3790
    4.0000   13.2401  132.2682
    4.0000   13.3370  132.1372
    4.0000   13.4439  132.0254
    4.0000   13.5053  131.9054
    4.0000   13.6157  131.7985
    4.0000   13.6965  131.6870
    4.0000   13.7881  131.5811
    4.0000   13.8018  131.4693
    4.0000   13.9293  131.3706
    4.0000   14.0214  131.2949
    4.0000   14.0884  131.2035
    4.0000   14.1313  131.1082
    4.0000   14.2464  131.0062
    4.0000   14.2764  130.9503
    4.0000   14.4235  130.8817
    4.0000   14.4262  130.7983
    4.0000   14.5483  130.7289
    4.0000   14.6154  130.6669
    4.0000   14.7061  130.5921
    4.0000   14.8103  130.4978
    4.0000   14.8407  130.4113
    4.0000   14.9574  130.3354
    4.0000   14.9526  130.2433
    4.0000   15.0756  130.1531
    4.0000   15.1869  130.0390
    4.0000   15.2835  129.9328
    4.0000   15.3941  129.8272
    4.0000   15.4496  129.6853
    4.0000   15.5766  129.5392
    4.0000   15.5834  129.3710
    4.0000   15.7306  129.2078
    4.0000   15.7924  129.0092
    4.0000   15.8321  128.7863
    4.0000   15.9876  128.5846
    4.0000   16.3676  128.3813
    4.0000   16.3673  128.1293
    4.0000   16.5127  127.8486
    4.0000   16.5130  127.5619
    4.0000   16.6597  127.2389
    4.0000   16.7482  126.9246
    4.0000   16.8380  126.5847
    4.0000   16.8509  126.2339
    4.0000   16.9695  125.8791
    4.0000   17.0659  125.5331
    4.0000   17.1391  125.1645
    4.0000   17.1603  124.7625
    4.0000   17.2579  124.3331
    4.0000   17.3714  123.9249
    4.0000   17.4465  123.4487
    4.0000   17.4664  122.9757
    4.0000   17.5645  122.4732
    4.0000   17.5866  121.9698
    4.0000   17.7128  121.4208
    4.0000   17.7346  120.8742
    4.0000   17.8330  120.3100
    4.0000   17.9288  119.7468
    4.0000   18.0259  119.1058
    4.0000   18.0466  118.4452
    4.0000   18.1472  117.7478
    4.0000   18.1726  117.0314
    4.0000   18.2837  116.3186
    4.0000   18.2957  115.5631
    4.0000   18.4120  114.7374
    4.0000   18.5121  113.9060
    4.0000   18.5878  113.0157
    4.0000   18.6044  112.0673
    4.0000   18.7310  111.0988
    4.0000   18.8206  110.1100
    4.0000   18.8482  109.0629
    4.0000   18.9445  107.9751
    4.0000   18.9666  106.8280
    4.0000   19.0925  105.6447
    4.0000   19.1191  104.4295
    4.0000   19.2409  103.2111
    4.0000   19.3094  101.9238
    4.0000   19.3362  100.6040
    4.0000   19.4354   99.2909
    4.0000   19.4502   97.9198
    4.0000   19.5600   96.5503
    4.0000   19.5763   95.1534
    4.0000   19.6881   93.7317
    4.0000   19.7676   92.2722
    4.0000   19.7832   90.7610
    4.0000   19.9024   89.2621
    4.0000   19.9294   87.7353
    4.0000   20.0369   86.1513
    4.0000   20.1227   84.5661
    4.0000   20.1482   82.9675
    4.0000   20.2442   81.3407
    4.0000   20.2715   79.7341
    4.0000   20.3924   78.1313
    4.0000   20.4094   76.5674
    4.0000   20.5271   75.0462
    4.0000   20.6142   73.6719
    4.0000   20.7115   72.5502
    4.0000   20.7401   71.8032
    4.0000   20.8354   71.3952
    4.0000   20.8592   71.2221
    4.0000   20.9787   70.7286
    4.0000   20.9818   69.6991
    4.0000   21.0980   68.3272
    4.0000   21.1248   66.3823
    4.0000   21.2164   64.0538
    4.0000   21.2481   60.8681
    4.0000   21.3629   57.0136
    4.0000   21.3595   51.9462
    4.0000   21.5088   46.0628
    4.0000   21.5155   38.9816
    4.0000   21.7967   32.8229
    4.0000   21.8940   27.4971
    4.0000   21.9140   23.4934
    4.0000   22.0379   20.1798
    4.0000   22.0353   17.6248
    4.0000   22.1553   15.3513
    4.0000   22.1766   13.4624
    4.0000   22.2667   11.8119
    4.0000   22.2917   10.3858
    4.0000   22.3859    9.0918
    4.0000   22.4177    7.9738
    4.0000   22.5342    7.0169
    4.0000   22.6267    6.2569
    4.0000   22.6497    5.5822
    4.0000   22.7380    4.9534
    4.0000   22.7633    4.4335
    4.0000   22.8930    3.9932
    4.0000   22.9640    3.5791
    4.0000   22.9936    3.2102
    4.0000   23.0794    2.8835
    4.0000   23.1008    2.5799
    4.0000   23.2330    2.3146
    4.0000   23.3012    2.0765
    4.0000   23.3280    1.8764
    4.0000   23.4175    1.7018
    4.0000   23.4431    1.5257
    4.0000   23.5609    1.3662
    4.0000   23.5683    1.1954
    4.0000   23.6799    1.0582
    4.0000   23.7059    0.9164
    4.0000   23.8300    0.8027
    4.0000   23.8361    0.6997
    4.0000   23.9628    0.5834
    4.0000   23.9693    0.4930
    4.0000   24.0883    0.4115
    4.0000   24.1587    0.3543
    4.0000   24.2390    0.3025
    4.0000   24.3260    0.2229
    4.0000   24.3845    0.1642
    4.0000   24.4191    0.0992
    4.0000   24.5226    0.0541
    4.0000   24.5355   -0.0239
    4.0000   24.6645   -0.0759
    4.0000   24.6780   -0.1583
    4.0000   24.7716   -0.1776
    4.0000   24.8744   -0.1978
    4.0000   24.9528   -0.2577
    4.0000   24.9662   -0.3145
    4.0000   25.0907   -0.2941
    4.0000   25.1045   -0.2844
    4.0000   25.1989   -0.2564
    4.0000   25.2960   -0.2440
    4.0000   25.4014   -0.2461
    4.0000   25.4905   -0.2264
    4.0000   25.5216   -0.2092
    4.0000   25.6405   -0.2020
    4.0000   25.6400   -0.1806
    4.0000   25.7659   -0.1578
    4.0000   25.8461   -0.1574
    4.0000   25.8614   -0.1407
    4.0000   25.9954   -0.1510
    4.0000   26.1272   -0.1279
    4.0000   26.1913   -0.1396
    4.0000   26.2953   -0.1412
    4.0000   26.3090   -0.1285
    4.0000   26.4057   -0.1087
    4.0000   26.4280   -0.0819
    4.0000   26.5481   -0.0544
    4.0000   26.6681   -0.0563
    4.0000   26.6721   -0.0405
    4.0000   26.7903   -0.0141
    4.0000   26.8796   -0.0124
    4.0000   26.9598    0.0160
    4.0000   26.9807    0.0049
    4.0000   27.0754    0.0348
    4.0000   27.1145    0.0515
    4.0000   27.2143    0.0252
    4.0000   27.3187    0.0539
    4.0000   27.4056    0.0618
    4.0000   27.4868    0.0695
    4.0000   27.4994    0.0739
    4.0000   27.6362    0.0655
    4.0000   27.7068    0.0790
    4.0000   27.7334    0.0938
    4.0000   27.8356    0.0873
    4.0000   27.8796    0.1007
    4.0000   27.9767    0.1152
    4.0000   28.0174    0.1188
    4.0000   28.1240    0.1382
    4.0000   28.2237    0.1357
    4.0000   28.3345    0.1425
    4.0000   28.3599    0.1541
    4.0000   28.4542    0.1505
    4.0000   28.4782    0.1693
    4.0000   28.5986    0.1804
    4.0000   28.6615    0.1980
    4.0000   28.6980    0.2213
    4.0000   28.7801    0.2238
    4.0000   28.8100    0.2442
    4.0000   28.9260    0.2551
    4.0000   28.9237    0.2687
    4.0000   29.0407    0.2866
    4.0000   29.0666    0.2781
    4.0000   29.1592    0.2696
    4.0000   29.1795    0.2846
    4.0000   29.3210    0.2880
    4.0000   29.3729    0.3198
    4.0000   29.4107    0.3535
    4.0000   29.5311    0.3509
    4.0000   29.5586    0.3343
    4.0000   29.6771    0.3268
    4.0000   29.6740    0.3204
    4.0000   29.7941    0.3179
    4.0000   29.8178    0.3128
    4.0000   29.9002    0.3165
    4.0000   29.9273    0.3120
    4.0000   30.0262    0.3181
    4.0000   30.0570    0.3181
    4.0000   30.1445    0.2869
    4.0000   30.2695    0.2882
    4.0000   30.2560    0.2795
    4.0000   30.3888    0.2651
    4.0000   30.4325    0.2624
    4.0000   30.5735    0.2589
    4.0000   30.6294    0.2541
    4.0000   30.6637    0.2608
    4.0000   30.7850    0.2473
    4.0000   30.8783    0.2504
    4.0000   30.9769    0.2785
    4.0000   31.0684    0.3029
    4.0000   31.1482    0.2875
    4.0000   31.1961    0.2509
    4.0000   31.2562    0.2486
    4.0000   31.2859    0.2506
    4.0000   31.4388    0.2337
    4.0000   31.4364    0.2383
    4.0000   31.5556    0.2245
    4.0000   31.5667    0.2570
    4.0000   31.6648    0.2572
    4.0000   31.6908    0.2634
    4.0000   31.8212    0.2798
    4.0000   31.8084    0.3140
    4.0000   31.9724    0.3188
    4.0000   32.0279    0.3206
    4.0000   32.0653    0.3191
    4.0000   32.1528    0.3035
    4.0000   32.2471    0.3037
    4.0000   32.3430    0.2711
    4.0000   32.4368    0.2805
    4.0000   32.4362    0.2976
    4.0000   32.5736    0.3078
    4.0000   32.5900    0.3196
    4.0000   32.7188    0.3280
    4.0000   32.7124    0.3466
    4.0000   32.8091    0.3533
    4.0000   32.9052    0.3711
    4.0000   32.9992    0.3911
    4.0000   32.9980    0.4137
    4.0000   33.0853    0.4094
    4.0000   33.1283    0.4312
    4.0000   33.2063    0.4486
    4.0000   33.2235    0.4772
    4.0000   33.3497    0.4720
    4.0000   33.4609    0.4826
    4.0000   33.5150    0.4821
    4.0000   33.5445    0.4771
    4.0000   33.6455    0.4687
    4.0000   33.7431    0.4704
    4.0000   33.8270    0.4743
    4.0000   33.9390    0.4536
    4.0000   34.0125    0.4272
    4.0000   34.0929    0.4115
    4.0000   34.1195    0.3829
    4.0000   34.2645    0.3749
    4.0000   34.3435    0.3536
    4.0000   34.4464    0.3505
    4.0000   34.5468    0.3218
    4.0000   34.6069    0.3264
    4.0000   34.6485    0.3228
    4.0000   34.7700    0.3055
    4.0000   34.8636    0.2960
    4.0000   34.8690    0.3040
    4.0000   35.0157    0.3051
    4.0000   35.0893    0.2988
    4.0000   35.1922    0.2890
    4.0000   35.2828    0.2658
    4.0000   35.3412    0.2626
    4.0000   35.4798    0.2607
    4.0000   35.4684    0.2370
    4.0000   35.6004    0.2105
    4.0000   35.6364    0.1957
    4.0000   35.7180    0.1959
    4.0000   35.8043    0.1784
    4.0000   35.9030    0.1704
    4.0000   35.9448    0.1623
    4.0000   36.0416    0.1574
    4.0000   36.0618    0.1536
    4.0000   36.2195    0.1377
    4.0000   36.2967    0.1199
    4.0000   36.2965    0.1303
    4.0000   36.4349    0.1414
    4.0000   36.5193    0.1535
    4.0000   36.5982    0.1547
    4.0000   36.6911    0.1504
    4.0000   36.7858    0.1557
    4.0000   36.8960    0.1614
    4.0000   36.8925    0.1469
    4.0000   37.0568    0.1505
    4.0000   37.0566    0.1601
    4.0000   37.1720    0.1711
    4.0000   37.2691    0.1484
    4.0000   37.3689    0.1252
    4.0000   37.3628    0.0939
    4.0000   37.5012    0.0775
    4.0000   37.5674    0.0700
    4.0000   37.6187    0.0476
    4.0000   37.7211    0.0438
    4.0000   37.7488    0.0499
    4.0000   37.8342    0.0612
    4.0000   37.9450    0.0515
    4.0000   38.0228    0.0361
    4.0000   38.0294    0.0364
    4.0000   38.1427    0.0501
    4.0000   38.2324    0.0321
    4.0000   38.3512    0.0245
    4.0000   38.3576    0.0188
    4.0000   38.4217    0.0328
    4.0000   38.5174    0.0281
    4.0000   38.6672    0.0337
    4.0000   38.6613    0.0475
    4.0000   38.7721    0.0297
    4.0000   38.8717    0.0178
    4.0000   38.9798    0.0195
    4.0000   38.9573    0.0049
    4.0000   39.0752    0.0000
