# Supplementary material for: Tuning magnetoelectricity in a mixed-anisotropy antiferromagnet
Source: Nat Commun. 2023 Jun 9;14:3408. doi: 10.1038/s41467-023-39128-7 (PMC10256750; doi:10.1038/s41467-023-39128-7)
Supplement: Supplementary file 3 — Source Data [file 41467_2023_39128_MOESM3_ESM.zip › source_data/FigED4c_polarization_LiNi0.80Fe0.020PO4_Ea_Hc.dat]

u0 H [T]  T [K]     P [uC/m^2]
    0.0000    2.5246    0.5590
    0.0000    2.5252    0.4856
    0.0000    2.5250    0.3984
    0.0000    2.5250    0.2994
    0.0000    2.5250    0.2158
    0.0000    2.5334    0.1264
    0.0000    2.5390    0.0277
    0.0000    2.6427   -0.0446
    0.0000    2.6916   -0.1283
    0.0000    2.8817   -0.1810
    0.0000    2.9200   -0.2357
    0.0000    3.0753   -0.2276
    0.0000    3.0930   -0.1834
    0.0000    3.1367   -0.1277
    0.0000    3.1444   -0.0953
    0.0000    3.3424   -0.0483
    0.0000    3.3506   -0.0183
    0.0000    3.5200    0.0107
    0.0000    3.6141    0.0433
    0.0000    3.6374    0.0502
    0.0000    3.7686    0.0625
    0.0000    3.7879    0.0817
    0.0000    3.9261    0.1309
    0.0000    3.9418    0.1688
    0.0000    4.0808    0.2157
    0.0000    4.0983    0.2588
    0.0000    4.2104    0.3150
    0.0000    4.2337    0.3506
    0.0000    4.3552    0.4006
    0.0000    4.3749    0.1254
    0.0000    4.4993    0.1745
    0.0000    4.5241    0.1766
    0.0000    4.6402    0.2086
    0.0000    4.6621    0.2226
    0.0000    4.7556    0.2529
    0.0000    4.7759    0.2883
    0.0000    4.8958    0.3169
    0.0000    4.9096    0.3369
    0.0000    5.0211    0.3469
    0.0000    5.0613    0.3684
    0.0000    5.1557    0.3783
    0.0000    5.1782    0.3940
    0.0000    5.3003    0.4145
    0.0000    5.3154    0.4223
    0.0000    5.4139    0.4378
    0.0000    5.4440    0.4404
    0.0000    5.5803    0.4651
    0.0000    5.5945    0.5093
    0.0000    5.7120    0.5272
    0.0000    5.7332    0.5331
    0.0000    5.8363    0.5703
    0.0000    5.8487    0.5830
    0.0000    5.9623    0.6112
    0.0000    5.9844    0.6582
    0.0000    6.0993    0.6908
    0.0000    6.2020    0.7136
    0.0000    6.2093    0.7056
    0.0000    6.3509    0.7003
    0.0000    6.3683    0.6965
    0.0000    6.4878    0.7321
    0.0000    6.4968    0.7497
    0.0000    6.6356    0.7535
    0.0000    6.6465    0.7669
    0.0000    6.7618    0.7581
    0.0000    6.7716    0.7473
    0.0000    6.9203    0.7380
    0.0000    7.0084    0.7336
    0.0000    7.0248    0.7233
    0.0000    7.1395    0.7342
    0.0000    7.1595    0.7059
    0.0000    7.2804    0.7031
    0.0000    7.2864    0.6655
    0.0000    7.4032    0.6599
    0.0000    7.4265    0.7054
    0.0000    7.5437    0.7102
    0.0000    7.5528    0.7147
    0.0000    7.6581    0.7142
    0.0000    7.6774    0.7045
    0.0000    7.7938    0.6574
    0.0000    7.8052    0.6271
    0.0000    7.9403    0.6045
    0.0000    7.9609    0.5616
    0.0000    8.0659    0.5329
    0.0000    8.0915    0.5171
    0.0000    8.2136    0.4877
    0.0000    8.3085    0.4458
    0.0000    8.3190    0.4158
    0.0000    8.4424    0.3993
    0.0000    8.4564    0.3833
    0.0000    8.5713    0.3778
    0.0000    8.5884    0.3351
    0.0000    8.7365    0.3209
    0.0000    8.7522    0.2749
    0.0000    8.8672    0.2594
    0.0000    8.8870    0.2371
    0.0000    9.0041    0.2293
    0.0000    9.1204    0.2394
    0.0000    9.1427    0.2104
    0.0000    9.2393    0.1959
    0.0000    9.2605    0.1954
    0.0000    9.3827    0.1988
    0.0000    9.3911    0.2173
    0.0000    9.4926    0.2063
    0.0000    9.5371    0.1961
    0.0000    9.6500    0.2028
    0.0000    9.6754    0.1951
    0.0000    9.7723    0.2141
    0.0000    9.8002    0.2233
    0.0000    9.9232    0.2336
    0.0000    9.9480    0.2362
    0.0000   10.0982    0.2489
    0.0000   10.1114    0.2618
    0.0000   10.2083    0.2719
    0.0000   10.2192    0.2691
    0.0000   10.3431    0.2802
    0.0000   10.3520    0.2863
    0.0000   10.4879    0.2964
    0.0000   10.4954    0.3135
    0.0000   10.6360    0.3242
    0.0000   10.6467    0.3237
    0.0000   10.7632    0.3388
    0.0000   10.7873    0.3379
    0.0000   10.8907    0.3371
    0.0000   10.9200    0.3254
    0.0000   11.0160    0.3208
    0.0000   11.0204    0.3392
    0.0000   11.1397    0.3363
    0.0000   11.1654    0.3516
    0.0000   11.2646    0.3412
    0.0000   11.2875    0.3206
    0.0000   11.3814    0.3358
    0.0000   11.4057    0.3433
    0.0000   11.5392    0.3438
    0.0000   11.5602    0.3415
    0.0000   11.5574    0.3409
    0.0000   11.5861    0.3494
    0.0000   11.7166    0.3435
    0.0000   11.7438    0.3430
    0.0000   11.9135    0.3518
    0.0000   11.9456    0.3131
    0.0000   12.1014    0.2884
    0.0000   12.1063    0.2944
    0.0000   12.1771    0.2948
    0.0000   12.2054    0.3001
    0.0000   12.2916    0.3072
    0.0000   12.3996    0.2840
    0.0000   12.4773    0.2835
    0.0000   12.5132    0.2824
    0.0000   12.6332    0.2581
    0.0000   12.6450    0.2762
    0.0000   12.7614    0.2682
    0.0000   12.7913    0.2538
    0.0000   12.8797    0.2547
    0.0000   12.9013    0.2504
    0.0000   13.0186    0.2333
    0.0000   13.0065    0.2325
    0.0000   13.1351    0.2315
    0.0000   13.1637    0.2337
    0.0000   13.2746    0.2380
    0.0000   13.3632    0.2505
    0.0000   13.3664    0.2450
    0.0000   13.5103    0.2518
    0.0000   13.5279    0.2628
    0.0000   13.6557    0.2633
    0.0000   13.6612    0.2628
    0.0000   13.7900    0.2748
    0.0000   13.8167    0.2673
    0.0000   13.8974    0.2742
    0.0000   14.0053    0.2865
    0.0000   14.1165    0.2732
    0.0000   14.1124    0.2639
    0.0000   14.2638    0.2446
    0.0000   14.2745    0.2447
    0.0000   14.3914    0.2277
    0.0000   14.4121    0.2182
    0.0000   14.5238    0.2252
    0.0000   14.5966    0.2257
    0.0000   14.6359    0.2225
    0.0000   14.7194    0.2272
    0.0000   14.8137    0.2154
    0.0000   14.8555    0.2121
    0.0000   14.9596    0.2061
    0.0000   14.9867    0.1943
    0.0000   15.1192    0.1786
    0.0000   15.1154    0.1682
    0.0000   15.2390    0.1703
    0.0000   15.2433    0.1542
    0.0000   15.3961    0.1239
    0.0000   15.4676    0.1562
    0.0000   15.4902    0.1317
    0.0000   15.5668    0.1300
    0.0000   15.6040    0.1464
    0.0000   15.7107    0.1536
    0.0000   15.7391    0.1450
    0.0000   15.8410    0.1545
    0.0000   15.8853    0.1557
    0.0000   16.3133    0.1622
    0.0000   16.3300    0.1532
    0.0000   16.4313    0.1630
    0.0000   16.4532    0.1816
    0.0000   16.5643    0.2006
    0.0000   16.6555    0.2211
    0.0000   16.6693    0.2333
    0.0000   16.7882    0.2395
    0.0000   16.8108    0.2380
    0.0000   16.9352    0.2233
    0.0000   16.9464    0.2064
    0.0000   17.0592    0.1761
    0.0000   17.1103    0.1823
    0.0000   17.2275    0.1568
    0.0000   17.2403    0.1561
    0.0000   17.3545    0.1823
    0.0000   17.3672    0.1803
    0.0000   17.4825    0.1601
    0.0000   17.4937    0.1697
    0.0000   17.6028    0.1588
    0.0000   17.6195    0.1557
    0.0000   17.7535    0.1513
    0.0000   17.7689    0.1534
    0.0000   17.9018    0.1411
    0.0000   17.9098    0.1455
    0.0000   18.0052    0.1471
    0.0000   18.0318    0.1723
    0.0000   18.1409    0.1830
    0.0000   18.1571    0.1977
    0.0000   18.2738    0.1767
    0.0000   18.3871    0.1594
    0.0000   18.3860    0.1307
    0.0000   18.5009    0.1331
    0.0000   18.5081    0.1337
    0.0000   18.6334    0.1217
    0.0000   18.7557    0.0982
    0.0000   18.8267    0.1028
    0.0000   18.8490    0.1126
    0.0000   18.9542    0.1084
    0.0000   19.0514    0.1203
    0.0000   19.0471    0.1140
    0.0000   19.1752    0.1154
    0.0000   19.2020    0.0969
    0.0000   19.3156    0.0773
    0.0000   19.3318    0.0667
    0.0000   19.4534    0.0356
    0.0000   19.4594    0.0057
    0.0000   19.5469   -0.0067
    0.0000   19.5734    0.0173
    0.0000   19.6737   -0.0111
    0.0000   19.6940   -0.0226
    0.0000   19.8122   -0.0621
    0.0000   19.8181   -0.0529
    0.0000   19.9334   -0.0726
    0.0000   19.9369   -0.0637
    0.0000   20.0327   -0.0739
    0.0000   20.0552   -0.0571
    0.0000   20.1603   -0.0484
    0.0000   20.1695   -0.0445
    0.0000   20.2975   -0.0442
    0.0000   20.3250    0.0018
    0.0000   20.4280    0.0448
    0.0000   20.4517    0.0897
    0.0000   20.5771    0.1151
    0.0000   20.5843    0.1294
    0.0000   20.7073    0.1593
    0.0000   20.7185    0.1895
    0.0000   20.8306    0.2094
    0.0000   20.8554    0.1871
    0.0000   20.9784    0.1804
    0.0000   20.9856    0.1882
    0.0000   21.1100    0.1851
    0.0000   21.1253    0.1634
    0.0000   21.2325    0.1605
    0.0000   21.2585    0.1325
    0.0000   21.3514    0.1038
    0.0000   21.3812    0.0773
    0.0000   21.4803    0.0494
    0.0000   21.5654    0.0418
    0.0000   21.5827    0.0222
    0.0000   21.6896    0.0201
    0.0000   21.7049   -0.0147
    0.0000   21.8364   -0.0027
    0.0000   21.8396    0.0020
    0.0000   21.9578   -0.0094
    0.0000   21.9834    0.0038
    0.0000   22.0769    0.0153
    0.0000   22.1079    0.0033
    0.0000   22.2015   -0.0003
    0.0000   22.2283   -0.0032
    0.0000   22.3279    0.0091
    0.0000   22.3496    0.0068
    0.0000   22.4648    0.0172
    0.0000   22.4747    0.0237
    0.0000   22.6026    0.0296
    0.0000   22.6078    0.0431
    0.0000   22.7330    0.0561
    0.0000   22.7399    0.0565
    0.0000   22.8352    0.0532
    0.0000   22.8602    0.0607
    0.0000   22.9676    0.0563
    0.0000   23.0835    0.0566
    0.0000   23.1723    0.0478
    0.0000   23.1817    0.0593
    0.0000   23.2936    0.0694
    0.0000   23.3217    0.0698
    0.0000   23.4214    0.0698
    0.0000   23.4522    0.0665
    0.0000   23.5451    0.0620
    0.0000   23.5662    0.0492
    0.0000   23.6678    0.0281
    0.0000   23.6955    0.0357
    0.0000   23.8071    0.0157
    0.0000   23.8264    0.0025
    0.0000   23.9549    0.0022
    0.0000   23.9774    0.0092
    0.0000   24.1097    0.0178
    0.0000   24.1104   -0.0060
    0.0000   24.2313   -0.0079
    0.0000   24.2389   -0.0084
    0.0000   24.3508   -0.0115
    0.0000   24.3824   -0.0428
    0.0000   24.4752   -0.0333
    0.0000   24.4765   -0.0294
    0.0000   24.5948   -0.0191
    0.0000   24.6083   -0.0243
    0.0000   24.7522   -0.0142
    0.0000   24.7571   -0.0390
    0.0000   24.8768   -0.0293
    0.0000   24.8819   -0.0241
    0.0000   24.9710   -0.0176
    0.0000   24.9889   -0.0151
    0.0000   25.1103   -0.0094
    0.0000   25.1067   -0.0146
    0.0000   25.2237   -0.0201
    0.0000   25.2516   -0.0098
    0.0000   25.3453   -0.0163
    0.0000   25.4295   -0.0006
    0.0000   25.4446   -0.0039
    0.0000   25.5432   -0.0022
    0.0000   25.5672    0.0030
    0.0000   25.6686   -0.0250
    0.0000   25.6899   -0.0078
    0.0000   25.8017   -0.0218
    0.0000   25.8858   -0.0206
    0.0000   25.8928   -0.0165
    0.0000   25.9794   -0.0223
    0.0000   26.0106   -0.0235
    0.0000   26.1235   -0.0247
    0.0000   26.1227   -0.0072
    0.0000   26.2580   -0.0079
    0.0000   26.2664   -0.0063
    0.0000   26.3597   -0.0121
    0.0000   26.3945   -0.0100
    0.0000   26.4816   -0.0175
    0.0000   26.5070   -0.0154
    0.0000   26.6342   -0.0159
    0.0000   26.7342   -0.0330
    0.0000   26.7498   -0.0158
    0.0000   26.8406   -0.0163
    0.0000   26.8685   -0.0070
    0.0000   26.9749   -0.0169
    0.0000   26.9905   -0.0076
    0.0000   27.1085   -0.0065
    0.0000   27.1346    0.0129
    0.0000   27.2308    0.0124
    0.0000   27.2505    0.0189
    0.0000   27.3805    0.0087
    0.0000   27.4573    0.0060
    0.0000   27.4822    0.0034
    0.0000   27.5816   -0.0014
    0.0000   27.6118    0.0124
    0.0000   27.7107    0.0341
    0.0000   27.7185    0.0711
    0.0000   27.8506    0.0853
    0.0000   27.8648    0.1043
    0.0000   27.9706    0.0901
    0.0000   28.0694    0.0816
    0.0000   28.1371    0.0871
    0.0000   28.1669    0.0920
    0.0000   28.2951    0.0895
    0.0000   28.3195    0.0974
    0.0000   28.4538    0.1048
    0.0000   28.4440    0.0906
    0.0000   28.5746    0.0744
    0.0000   28.5674    0.0726
    0.0000   28.6984    0.0807
    0.0000   28.7852    0.0688
    0.0000   28.8895    0.0597
    0.0000   28.9588    0.0342
    0.0000   28.9855    0.0324
    0.0000   29.0869    0.0062
    0.0000   29.1003    0.0211
    0.0000   29.2391    0.0068
    0.0000   29.2982   -0.0110
    0.0000   29.3382   -0.0226
    0.0000   29.4376   -0.0468
    0.0000   29.4624   -0.0680
    0.0000   29.5435   -0.0859
    0.0000   29.5696   -0.0858
    0.0000   29.6811   -0.1105
    0.0000   29.6945   -0.1380
    0.0000   29.8535   -0.1699
    0.0000   29.9226   -0.1966
    0.0000   29.9489   -0.2156
    0.0000   30.0395   -0.2484
    0.0000   30.0640   -0.2846
    0.0000   30.1623   -0.3258
    0.0000   30.1959   -0.3500
    0.0000   30.2882   -0.3901
    0.0000   30.3025   -0.4130
    0.0000   30.4044   -0.4328
    0.0000   30.4268   -0.4514
    0.0000   30.5599   -0.4617
    0.0000   30.5496   -0.4724
    0.0000   30.6824   -0.5097
    0.0000   30.7804   -0.5276
    0.0000   30.7768   -0.5281
    0.0000   30.9064   -0.5315
    0.0000   30.9339   -0.5339
    0.0000   31.0276   -0.5344
    0.0000   31.0419   -0.5272
    0.0000   31.1375   -0.5474
    0.0000   31.1542   -0.5513
    0.0000   31.2605   -0.5542
    0.0000   31.2962   -0.5579
    0.0000   31.3695   -0.5820
    0.0000   31.4119   -0.5986
    0.0000   31.5215   -0.6147
    0.0000   31.5649   -0.5937
    0.0000   31.6556   -0.5969
    0.0000   31.6725   -0.6359
    0.0000   31.7626   -0.6500
    0.0000   31.7939   -0.6597
    0.0000   31.8861   -0.6854
    0.0000   31.9150   -0.6949
    0.0000   32.0484   -0.7303
    0.0000   32.0475   -0.7725
    0.0000   32.1647   -0.7807
    0.0000   32.1849   -0.7906
    0.0000   32.2776   -0.8146
    0.0000   32.3177   -0.8354
    0.0000   32.4507   -0.8593
    0.0000   32.5132   -0.8791
    0.0000   32.6166   -0.8848
    0.0000   32.6737   -0.8926
    0.0000   32.7062   -0.9114
    0.0000   32.8053   -0.9211
    0.0000   32.9206   -0.9280
    0.0000   32.9970   -0.9639
    0.0000   33.0256   -0.9829
    0.0000   33.1299   -1.0101
    0.0000   33.2145   -1.0514
    0.0000   33.3038   -1.0823
    0.0000   33.3531   -1.1037
    0.0000   33.4457   -1.1227
    0.0000   33.4566   -1.1224
    0.0000   33.5540   -1.1682
    0.0000   33.6643   -1.1705
    0.0000   33.6583   -1.1748
    0.0000   33.7769   -1.1894
    0.0000   33.8069   -1.1932
    0.0000   33.9037   -1.2104
    0.0000   33.9399   -1.2026
    0.0000   34.0141   -1.1984
    0.0000   34.0540   -1.1657
    0.0000   34.1453   -1.1532
    0.0000   34.2512   -1.1473
    0.0000   34.2798   -1.1526
    0.0000   34.3687   -1.1505
    0.0000   34.3860   -1.1403
    0.0000   34.5229   -1.1352
    0.0000   34.5117   -1.1261
    0.0000   34.6325   -1.0974
    0.0000   34.6659   -1.0837
    0.0000   34.7461   -1.0808
    0.0000   34.7772   -1.0473
    0.0000   34.8746   -1.0464
    0.0000   34.8984   -1.0193
    0.0000   35.0302   -1.0162
    0.0000   35.0209   -0.9910
    0.0000   35.1613   -0.9872
    0.0000   35.2565   -0.9898
    0.0000   35.3297   -0.9730
    0.0000   35.3634   -0.9639
    0.0000   35.4422   -0.9435
    0.0000   35.4717   -0.9276
    0.0000   35.6286   -0.9131
    0.0000   35.7089   -0.9085
    0.0000   35.7100   -0.8629
    0.0000   35.8172   -0.8302
    0.0000   35.8244   -0.8105
    0.0000   35.9302   -0.9803
    0.0000   35.9702   -0.9344
    0.0000   36.0597   -0.9270
    0.0000   36.0789   -0.9042
    0.0000   36.2123   -0.8770
    0.0000   36.2369   -0.8465
    0.0000   36.3355   -0.8175
    0.0000   36.3554   -0.7856
    0.0000   36.4440   -0.7543
    0.0000   36.5471   -0.7221
    0.0000   36.6172   -0.6761
    0.0000   36.6608   -0.6260
    0.0000   36.7737   -0.6111
    0.0000   36.7638   -0.5590
    0.0000   36.8653   -0.5159
    0.0000   36.9061   -0.4904
    0.0000   37.0225   -0.4639
    0.0000   37.1427   -0.4066
    0.0000   37.1734   -0.3688
    0.0000   37.2750   -0.3100
    0.0000   37.3910   -0.3049
    0.0000   37.4029   -0.2747
    0.0000   37.5044   -0.2470
    0.0000   37.5213   -0.2219
    0.0000   37.6186   -0.1982
    0.0000   37.6549   -0.1648
    0.0000   37.7356   -0.1332
    0.0000   37.7802   -0.1047
    0.0000   37.8752   -0.0748
    0.0000   37.8964   -0.0531
    0.0000   38.0234   -0.0670
    0.0000   38.0852   -0.0491
    0.0000   38.1162   -0.0320
    0.0000   38.1898   -0.0389
    0.0000   38.2833   -0.0376
    0.0000   38.2936   -0.0070
    0.0000   38.4300    0.0098
    0.0000   38.4834    0.0310
    0.0000   38.5267    0.0220
    0.0000   38.6636    0.0022
    0.0000   38.6911    0.0052
    0.0000   38.7622   -0.0000
    0.0000   38.7913   -0.0007
    0.0000   38.9110    0.0064
    0.0000   38.9376   -0.0076
    0.0000   39.0357   -0.0032
    0.0000   39.0246    0.0000
    1.0000    2.5132    6.6560
    1.0000    2.5134    6.5977
    1.0000    2.5133    6.5045
    1.0000    2.5130    6.4165
    1.0000    2.5197    6.3492
    1.0000    2.5234    6.2974
    1.0000    2.5704    6.2178
    1.0000    2.5843    6.1669
    1.0000    2.8327    6.1252
    1.0000    2.8385    6.1390
    1.0000    2.9752    6.1739
    1.0000    2.9820    6.1840
    1.0000    3.1434    6.1644
    1.0000    3.2679    6.1772
    1.0000    3.3815    6.1756
    1.0000    3.3893    6.1746
    1.0000    3.5098    6.2035
    1.0000    3.5369    6.2686
    1.0000    3.7335    6.3516
    1.0000    3.7490    6.4380
    1.0000    3.8798    6.5220
    1.0000    3.9754    6.6154
    1.0000    3.9936    6.6661
    1.0000    4.1054    6.7489
    1.0000    4.1510    6.8193
    1.0000    4.2749    6.9111
    1.0000    4.3698    6.9928
    1.0000    4.4062    7.0670
    1.0000    4.5326    7.1216
    1.0000    4.5523    7.1893
    1.0000    4.6838    7.2533
    1.0000    4.7101    7.3020
    1.0000    4.8277    7.3501
    1.0000    4.8511    7.4049
    1.0000    4.9649    7.4834
    1.0000    4.9862    7.5386
    1.0000    5.0940    7.6085
    1.0000    5.1174    7.6298
    1.0000    5.2205    7.6639
    1.0000    5.2386    7.6968
    1.0000    5.3505    7.7456
    1.0000    5.3654    7.8048
    1.0000    5.4784    7.8456
    1.0000    5.5038    7.9041
    1.0000    5.6049    7.9806
    1.0000    5.7425    8.0419
    1.0000    5.8234    8.0927
    1.0000    5.8956    8.1433
    1.0000    5.9144    8.1699
    1.0000    6.0339    8.1890
    1.0000    6.0604    8.2349
    1.0000    6.1753    8.2904
    1.0000    6.1807    8.3495
    1.0000    6.3197    8.3940
    1.0000    6.3506    8.4205
    1.0000    6.4481    8.4563
    1.0000    6.4682    8.5223
    1.0000    6.5969    8.5459
    1.0000    6.6681    8.5915
    1.0000    6.6895    8.6060
    1.0000    6.8114    8.6174
    1.0000    6.9119    8.6447
    1.0000    6.9342    8.6615
    1.0000    7.0524    8.6816
    1.0000    7.0616    8.6786
    1.0000    7.2097    8.6807
    1.0000    7.2183    8.7038
    1.0000    7.3533    8.7080
    1.0000    7.3682    8.6931
    1.0000    7.4770    8.6875
    1.0000    7.4968    8.6817
    1.0000    7.6154    8.7003
    1.0000    7.6409    8.7083
    1.0000    7.7752    8.7048
    1.0000    7.7878    8.6945
    1.0000    7.9066    8.7040
    1.0000    8.0047    8.7316
    1.0000    8.0831    8.7359
    1.0000    8.1107    8.7463
    1.0000    8.2265    8.7562
    1.0000    8.2399    8.7438
    1.0000    8.3859    8.7507
    1.0000    8.4084    8.7504
    1.0000    8.5228    8.7592
    1.0000    8.5234    8.7755
    1.0000    8.6476    8.8022
    1.0000    8.6720    8.8143
    1.0000    8.7698    8.8266
    1.0000    8.8008    8.8424
    1.0000    8.9249    8.8586
    1.0000    8.9457    8.8538
    1.0000    9.0687    8.8658
    1.0000    9.0699    8.8829
    1.0000    9.2248    8.9006
    1.0000    9.2398    8.9053
    1.0000    9.3450    8.9173
    1.0000    9.3840    8.9246
    1.0000    9.4986    8.9258
    1.0000    9.5100    8.9348
    1.0000    9.6336    8.9409
    1.0000    9.7265    8.9433
    1.0000    9.7371    8.9558
    1.0000    9.8524    8.9623
    1.0000    9.8724    8.9769
    1.0000    9.9962    8.9870
    1.0000   10.0969    8.9950
    1.0000   10.1253    8.9690
    1.0000   10.2500    8.9627
    1.0000   10.2714    8.9661
    1.0000   10.3700    8.9567
    1.0000   10.3897    8.9692
    1.0000   10.5143    8.9679
    1.0000   10.5178    8.9649
    1.0000   10.6471    8.9499
    1.0000   10.6670    8.9444
    1.0000   10.7579    8.9571
    1.0000   10.8547    8.9293
    1.0000   10.9545    8.9064
    1.0000   10.9592    8.8732
    1.0000   11.0898    8.8587
    1.0000   11.1014    8.8381
    1.0000   11.2346    8.8438
    1.0000   11.2522    8.7993
    1.0000   11.3561    8.7578
    1.0000   11.3857    8.7331
    1.0000   11.4473    8.7011
    1.0000   11.4697    8.6709
    1.0000   11.5974    8.6560
    1.0000   11.6024    8.6530
    1.0000   11.7411    8.6241
    1.0000   11.7760    8.5859
    1.0000   11.8991    8.5588
    1.0000   11.9306    8.5242
    1.0000   12.0312    8.5049
    1.0000   12.0458    8.4709
    1.0000   12.1689    8.4642
    1.0000   12.2422    8.4555
    1.0000   12.2542    8.4383
    1.0000   12.3510    8.3992
    1.0000   12.3992    8.3839
    1.0000   12.4947    8.3598
    1.0000   12.5024    8.3482
    1.0000   12.6260    8.3342
    1.0000   12.6302    8.2980
    1.0000   12.7606    8.2878
    1.0000   12.7590    8.2744
    1.0000   12.9086    8.2529
    1.0000   12.9729    8.2276
    1.0000   12.9999    8.2037
    1.0000   13.1343    8.1740
    1.0000   13.1499    8.1778
    1.0000   13.2483    8.1599
    1.0000   13.2737    8.1379
    1.0000   13.3741    8.0919
    1.0000   13.4507    8.0991
    1.0000   13.4791    8.0819
    1.0000   13.6072    8.0313
    1.0000   13.6001    8.0120
    1.0000   13.7369    7.9761
    1.0000   13.7302    7.9394
    1.0000   13.8479    7.9148
    1.0000   13.8829    7.8946
    1.0000   13.9702    7.8675
    1.0000   14.0728    7.8322
    1.0000   14.0749    7.8094
    1.0000   14.2019    7.7460
    1.0000   14.2077    7.7342
    1.0000   14.3469    7.6947
    1.0000   14.3501    7.6679
    1.0000   14.4811    7.6167
    1.0000   14.5423    7.5904
    1.0000   14.5757    7.5547
    1.0000   14.6609    7.5123
    1.0000   14.6888    7.4581
    1.0000   14.8291    7.4315
    1.0000   14.9188    7.4037
    1.0000   14.9797    7.3659
    1.0000   15.0108    7.3384
    1.0000   15.1128    7.3400
    1.0000   15.1301    7.2927
    1.0000   15.2699    7.2473
    1.0000   15.2887    7.2335
    1.0000   15.4194    7.1946
    1.0000   15.4255    7.1776
    1.0000   15.5423    7.1647
    1.0000   15.5798    7.1140
    1.0000   15.6765    7.0947
    1.0000   15.7031    7.0309
    1.0000   15.8086    6.9855
    1.0000   15.8064    6.9611
    1.0000   15.9045    6.9091
    1.0000   15.9323    6.8645
    1.0000   16.3697    6.8478
    1.0000   16.3907    6.8058
    1.0000   16.5056    6.7717
    1.0000   16.5204    6.7442
    1.0000   16.6392    6.7087
    1.0000   16.6452    6.6542
    1.0000   16.7718    6.6136
    1.0000   16.7952    6.6121
    1.0000   16.9124    6.5852
    1.0000   17.0056    6.5564
    1.0000   17.1076    6.5142
    1.0000   17.2185    6.4584
    1.0000   17.2318    6.4269
    1.0000   17.3375    6.4002
    1.0000   17.3724    6.3767
    1.0000   17.4643    6.3345
    1.0000   17.4780    6.2910
    1.0000   17.5927    6.2646
    1.0000   17.6767    6.2164
    1.0000   17.7033    6.1797
    1.0000   17.8291    6.1284
    1.0000   17.8562    6.1045
    1.0000   17.9544    6.0546
    1.0000   17.9776    6.0298
    1.0000   18.0758    5.9998
    1.0000   18.0967    6.0229
    1.0000   18.1992    5.9925
    1.0000   18.2272    5.9858
    1.0000   18.3504    5.9376
    1.0000   18.4240    5.8958
    1.0000   18.5052    5.8811
    1.0000   18.5264    5.8610
    1.0000   18.6224    5.8155
    1.0000   18.6499    5.7755
    1.0000   18.7735    5.7249
    1.0000   18.8486    5.6902
    1.0000   18.8697    5.6679
    1.0000   18.9958    5.6179
    1.0000   19.0024    5.5852
    1.0000   19.1220    5.5325
    1.0000   19.2220    5.4815
    1.0000   19.2458    5.4256
    1.0000   19.3720    5.3609
    1.0000   19.3801    5.3318
    1.0000   19.4972    5.2418
    1.0000   19.5112    5.1853
    1.0000   19.6069    5.1233
    1.0000   19.6139    5.0611
    1.0000   19.7386    5.0078
    1.0000   19.7466    4.9529
    1.0000   19.8920    4.8619
    1.0000   19.9096    4.7900
    1.0000   20.0253    4.6910
    1.0000   20.0327    4.6331
    1.0000   20.1607    4.5702
    1.0000   20.1704    4.5221
    1.0000   20.3058    4.4604
    1.0000   20.3293    4.3998
    1.0000   20.4300    4.3225
    1.0000   20.5308    4.2707
    1.0000   20.5560    4.1955
    1.0000   20.6692    4.1185
    1.0000   20.6773    4.0550
    1.0000   20.7803    4.0012
    1.0000   20.8056    3.9497
    1.0000   20.9308    3.8985
    1.0000   21.0309    3.8486
    1.0000   21.0529    3.7785
    1.0000   21.1528    3.7075
    1.0000   21.1728    3.6715
    1.0000   21.2664    3.5956
    1.0000   21.2941    3.5318
    1.0000   21.3918    3.4502
    1.0000   21.5032    3.3609
    1.0000   21.5839    3.3126
    1.0000   21.6076    3.2196
    1.0000   21.7058    3.1286
    1.0000   21.7321    3.0345
    1.0000   21.8553    2.9791
    1.0000   21.8820    2.9000
    1.0000   22.0100    2.8485
    1.0000   22.0055    2.7521
    1.0000   22.1287    2.6758
    1.0000   22.1342    2.5960
    1.0000   22.2511    2.5161
    1.0000   22.2685    2.4298
    1.0000   22.3732    2.3717
    1.0000   22.3901    2.3148
    1.0000   22.4844    2.2831
    1.0000   22.5107    2.2341
    1.0000   22.6068    2.1955
    1.0000   22.6259    2.1689
    1.0000   22.7476    2.1239
    1.0000   22.8529    2.1089
    1.0000   22.8782    2.1123
    1.0000   22.9776    2.1125
    1.0000   22.9978    2.1246
    1.0000   23.1234    2.1272
    1.0000   23.1227    2.1195
    1.0000   23.2488    2.1169
    1.0000   23.2731    2.1102
    1.0000   23.3954    2.1022
    1.0000   23.3986    2.0873
    1.0000   23.5204    2.0394
    1.0000   23.5930    1.9935
    1.0000   23.6262    1.9509
    1.0000   23.7389    1.9187
    1.0000   23.7616    1.8911
    1.0000   23.8572    1.8496
    1.0000   23.8832    1.7702
    1.0000   23.9971    1.7221
    1.0000   24.1076    1.6277
    1.0000   24.2110    1.5072
    1.0000   24.2204    1.2910
    1.0000   24.3393    1.0299
    1.0000   24.3647    0.8175
    1.0000   24.4590    0.5896
    1.0000   24.5533    0.5698
    1.0000   24.5703    0.5511
    1.0000   24.6914    0.4991
    1.0000   24.6959    0.4784
    1.0000   24.8360    0.4379
    1.0000   24.9037    0.4136
    1.0000   24.9930    0.4046
    1.0000   25.0094    0.3923
    1.0000   25.1001    0.3672
    1.0000   25.1160    0.3752
    1.0000   25.2354    0.3519
    1.0000   25.2379    0.3316
    1.0000   25.3649    0.3090
    1.0000   25.3817    0.2791
    1.0000   25.4787    0.2577
    1.0000   25.5159    0.2346
    1.0000   25.6000    0.1846
    1.0000   25.6356    0.1588
    1.0000   25.7363    0.1197
    1.0000   25.7531    0.0961
    1.0000   25.8470    0.0699
    1.0000   25.9297    0.0358
    1.0000   25.9459    0.0318
    1.0000   26.0553    0.0089
    1.0000   26.0666    0.0145
    1.0000   26.1978    0.0135
    1.0000   26.2103    0.0046
    1.0000   26.3447    0.0144
    1.0000   26.4330    0.0269
    1.0000   26.5009    0.0193
    1.0000   26.5142   -0.0007
    1.0000   26.6419   -0.0002
    1.0000   26.7227    0.0026
    1.0000   26.7511    0.0049
    1.0000   26.8814   -0.0060
    1.0000   26.8773   -0.0000
    1.0000   27.0051   -0.0153
    1.0000   27.1033   -0.0114
    1.0000   27.1780   -0.0209
    1.0000   27.1977   -0.0358
    1.0000   27.2916   -0.0297
    1.0000   27.3215   -0.0323
    1.0000   27.4216   -0.0553
    1.0000   27.4430   -0.0509
    1.0000   27.5555   -0.0757
    1.0000   27.6464   -0.0782
    1.0000   27.6587   -0.0749
    1.0000   27.7773   -0.0707
    1.0000   27.8036   -0.0949
    1.0000   27.9221   -0.1119
    1.0000   27.9623   -0.1349
    1.0000   28.0475   -0.1582
    1.0000   28.1504   -0.1425
    1.0000   28.2350   -0.1569
    1.0000   28.2512   -0.1619
    1.0000   28.3831   -0.1668
    1.0000   28.4036   -0.1846
    1.0000   28.5105   -0.1847
    1.0000   28.5284   -0.1877
    1.0000   28.6593   -0.2037
    1.0000   28.6545   -0.2315
    1.0000   28.7753   -0.2365
    1.0000   28.7751   -0.2432
    1.0000   28.9004   -0.2575
    1.0000   28.9275   -0.2619
    1.0000   29.0219   -0.2931
    1.0000   29.0377   -0.2897
    1.0000   29.1720   -0.3199
    1.0000   29.2621   -0.3337
    1.0000   29.2898   -0.3357
    1.0000   29.3965   -0.3438
    1.0000   29.4234   -0.3359
    1.0000   29.5519   -0.3611
    1.0000   29.5612   -0.3771
    1.0000   29.6662   -0.3749
    1.0000   29.7929   -0.3993
    1.0000   29.8729   -0.4390
    1.0000   29.8986   -0.4396
    1.0000   30.0123   -0.4709
    1.0000   30.0521   -0.4571
    1.0000   30.1367   -0.4729
    1.0000   30.1735   -0.4795
    1.0000   30.2606   -0.5029
    1.0000   30.2958   -0.4953
    1.0000   30.3964   -0.4956
    1.0000   30.4889   -0.5151
    1.0000   30.4838   -0.5103
    1.0000   30.6063   -0.5484
    1.0000   30.6130   -0.5863
    1.0000   30.7325   -0.6043
    1.0000   30.7462   -0.6047
    1.0000   30.8557   -0.6312
    1.0000   30.8541   -0.6421
    1.0000   31.0159   -0.6595
    1.0000   31.0399   -0.6788
    1.0000   31.1268   -0.6970
    1.0000   31.1670   -0.6989
    1.0000   31.2619   -0.7207
    1.0000   31.2852   -0.7351
    1.0000   31.3840   -0.7491
    1.0000   31.3968   -0.7707
    1.0000   31.5144   -0.8114
    1.0000   31.6164   -0.8191
    1.0000   31.6513   -0.8335
    1.0000   31.7342   -0.8515
    1.0000   31.8227   -0.8685
    1.0000   31.8297   -0.8860
    1.0000   31.9528   -0.9082
    1.0000   31.9558   -0.9401
    1.0000   32.0884   -0.9738
    1.0000   32.1034   -0.9804
    1.0000   32.2157   -1.0258
    1.0000   32.2221   -1.0625
    1.0000   32.3275   -1.0666
    1.0000   32.4088   -1.1186
    1.0000   32.4417   -1.1345
    1.0000   32.5630   -1.1761
    1.0000   32.6396   -1.1862
    1.0000   32.6453   -1.2100
    1.0000   32.7878   -1.2305
    1.0000   32.8107   -1.2407
    1.0000   32.9130   -1.2667
    1.0000   33.0095   -1.2748
    1.0000   33.0259   -1.3016
    1.0000   33.1445   -1.3123
    1.0000   33.1682   -1.3484
    1.0000   33.2694   -1.3484
    1.0000   33.2960   -1.3507
    1.0000   33.4090   -1.3542
    1.0000   33.4330   -1.3775
    1.0000   33.5522   -1.3949
    1.0000   33.5486   -1.3959
    1.0000   33.6528   -1.4012
    1.0000   33.6911   -1.4106
    1.0000   33.7941   -1.4219
    1.0000   33.8150   -1.4116
    1.0000   33.9085   -1.4266
    1.0000   33.9259   -1.4411
    1.0000   34.0362   -1.4501
    1.0000   34.1207   -1.4471
    1.0000   34.1499   -1.4259
    1.0000   34.2655   -1.4641
    1.0000   34.3073   -1.4707
    1.0000   34.4088   -1.5013
    1.0000   34.4003   -1.5221
    1.0000   34.5528   -1.5231
    1.0000   34.5445   -1.5233
    1.0000   34.6670   -1.5113
    1.0000   34.6675   -1.4938
    1.0000   34.8053   -1.4854
    1.0000   34.7999   -1.4847
    1.0000   34.8992   -1.4665
    1.0000   34.9258   -1.4482
    1.0000   35.0575   -1.4406
    1.0000   35.0540   -1.4267
    1.0000   35.1731   -1.4281
    1.0000   35.2000   -1.3946
    1.0000   35.2885   -1.3924
    1.0000   35.3328   -1.3832
    1.0000   35.4718   -1.3843
    1.0000   35.5550   -1.3342
    1.0000   35.6531   -1.3149
    1.0000   35.7235   -1.2895
    1.0000   35.7768   -1.2484
    1.0000   35.8057   -1.2175
    1.0000   35.9503   -1.1776
    1.0000   35.9293   -1.1406
    1.0000   36.0615   -1.1079
    1.0000   36.0720   -1.0765
    1.0000   36.2154   -1.0491
    1.0000   36.2173   -1.0311
    1.0000   36.2930   -0.9971
    1.0000   36.4342   -0.9770
    1.0000   36.4517   -0.9413
    1.0000   36.5398   -0.9090
    1.0000   36.5886   -0.8745
    1.0000   36.6697   -0.8303
    1.0000   36.7122   -0.7729
    1.0000   36.7920   -0.7506
    1.0000   36.8978   -0.7188
    1.0000   36.9213   -0.6836
    1.0000   37.0587   -0.6466
    1.0000   37.0442   -0.6156
    1.0000   37.2096   -0.5908
    1.0000   37.2276   -0.5827
    1.0000   37.3366   -0.5681
    1.0000   37.3436   -0.5130
    1.0000   37.4671   -0.4765
    1.0000   37.4834   -0.4271
    1.0000   37.5805   -0.3772
    1.0000   37.6383   -0.3124
    1.0000   37.6813   -0.2581
    1.0000   37.7664   -0.2201
    1.0000   37.7944   -0.1880
    1.0000   37.8945   -0.1520
    1.0000   37.9182   -0.1100
    1.0000   38.0180   -0.0962
    1.0000   38.0253   -0.0556
    1.0000   38.1333   -0.0490
    1.0000   38.1548   -0.0376
    1.0000   38.2723   -0.0447
    1.0000   38.2556   -0.0199
    1.0000   38.3854   -0.0231
    1.0000   38.3897   -0.0122
    1.0000   38.4858   -0.0216
    1.0000   38.5229   -0.0014
    1.0000   38.6355   -0.0066
    1.0000   38.6702   -0.0028
    1.0000   38.7717   -0.0126
    1.0000   38.8610   -0.0226
    1.0000   38.8838    0.0000
    2.0000    2.5084    3.7193
    2.0000    2.5076    3.6672
    2.0000    2.5145    3.6332
    2.0000    2.5414    3.5819
    2.0000    2.5501    3.5382
    2.0000    2.7661    3.5039
    2.0000    2.7908    3.5032
    2.0000    2.9139    3.5417
    2.0000    3.0315    3.5599
    2.0000    3.0545    3.5838
    2.0000    3.2342    3.5815
    2.0000    3.3335    3.5868
    2.0000    3.3601    3.6151
    2.0000    3.4953    3.6257
    2.0000    3.5152    3.6052
    2.0000    3.6435    3.6045
    2.0000    3.6722    3.6147
    2.0000    3.7815    3.6200
    2.0000    3.9063    3.6217
    2.0000    3.9262    3.5949
    2.0000    4.0632    3.6522
    2.0000    4.0772    3.6429
    2.0000    4.1916    3.6703
    2.0000    4.3041    3.6520
    2.0000    4.4106    3.6382
    2.0000    4.5163    3.6416
    2.0000    4.5377    3.6354
    2.0000    4.6919    3.6178
    2.0000    4.6997    3.6068
    2.0000    4.8440    3.5923
    2.0000    4.8645    3.5659
    2.0000    4.9806    3.5454
    2.0000    4.9840    3.5628
    2.0000    5.1248    3.5299
    2.0000    5.1401    3.5095
    2.0000    5.2842    3.4987
    2.0000    5.2884    3.4715
    2.0000    5.4215    3.4666
    2.0000    5.4333    3.4707
    2.0000    5.5669    3.4715
    2.0000    5.5812    3.4456
    2.0000    5.6875    3.4128
    2.0000    5.7678    3.4153
    2.0000    5.8595    3.3719
    2.0000    5.8737    3.3654
    2.0000    6.0136    3.3444
    2.0000    6.0913    3.3261
    2.0000    6.1893    3.3115
    2.0000    6.2107    3.3311
    2.0000    6.3296    3.3336
    2.0000    6.3439    3.3663
    2.0000    6.4758    3.3901
    2.0000    6.4861    3.4130
    2.0000    6.6291    3.4251
    2.0000    6.6397    3.4552
    2.0000    6.7855    3.4671
    2.0000    6.7953    3.4829
    2.0000    6.9332    3.5039
    2.0000    7.0327    3.5006
    2.0000    7.0480    3.5373
    2.0000    7.1816    3.5727
    2.0000    7.1908    3.5957
    2.0000    7.3053    3.6019
    2.0000    7.3305    3.6259
    2.0000    7.4360    3.6472
    2.0000    7.4797    3.6916
    2.0000    7.5880    3.7207
    2.0000    7.6770    3.7315
    2.0000    7.6915    3.7666
    2.0000    7.7877    3.7681
    2.0000    7.8785    3.8014
    2.0000    7.8988    3.8312
    2.0000    8.0148    3.8438
    2.0000    8.1447    3.8250
    2.0000    8.1537    3.8276
    2.0000    8.2790    3.8269
    2.0000    8.3035    3.8013
    2.0000    8.4151    3.7863
    2.0000    8.4343    3.7782
    2.0000    8.5539    3.7775
    2.0000    8.6517    3.7614
    2.0000    8.6612    3.7915
    2.0000    8.7573    3.7756
    2.0000    8.7757    3.7946
    2.0000    8.9021    3.7871
    2.0000    8.9245    3.7955
    2.0000    9.0510    3.7940
    2.0000    9.0708    3.7617
    2.0000    9.1802    3.7263
    2.0000    9.1981    3.6714
    2.0000    9.3409    3.6614
    2.0000    9.3527    3.6382
    2.0000    9.4716    3.6328
    2.0000    9.5693    3.6172
    2.0000    9.6558    3.6021
    2.0000    9.6641    3.5722
    2.0000    9.8061    3.5507
    2.0000    9.8993    3.5136
    2.0000   10.0025    3.4719
    2.0000   10.1272    3.4420
    2.0000   10.1230    3.4253
    2.0000   10.2717    3.3916
    2.0000   10.3492    3.3619
    2.0000   10.4506    3.3279
    2.0000   10.5488    3.2885
    2.0000   10.6376    3.2752
    2.0000   10.7277    3.2756
    2.0000   10.8188    3.2505
    2.0000   10.9172    3.2352
    2.0000   10.9327    3.2178
    2.0000   11.0495    3.2388
    2.0000   11.1473    3.2270
    2.0000   11.2437    3.2248
    2.0000   11.2601    3.2039
    2.0000   11.3696    3.1912
    2.0000   11.3931    3.1603
    2.0000   11.5243    3.1373
    2.0000   11.5365    3.1153
    2.0000   11.6942    3.1274
    2.0000   11.7972    3.1468
    2.0000   11.7888    3.1290
    2.0000   11.9131    3.1153
    2.0000   11.9335    3.1296
    2.0000   12.0605    3.1401
    2.0000   12.0943    3.1279
    2.0000   12.1946    3.1119
    2.0000   12.2840    3.1161
    2.0000   12.2980    3.1557
    2.0000   12.4674    3.1802
    2.0000   12.5448    3.1854
    2.0000   12.5473    3.1816
    2.0000   12.6588    3.2030
    2.0000   12.7724    3.2370
    2.0000   12.7609    3.2787
    2.0000   12.8759    3.2984
    2.0000   12.9765    3.3292
    2.0000   13.0093    3.3514
    2.0000   13.1222    3.3703
    2.0000   13.1267    3.3985
    2.0000   13.2627    3.4312
    2.0000   13.2501    3.4518
    2.0000   13.3901    3.4604
    2.0000   13.3976    3.5024
    2.0000   13.5310    3.5247
    2.0000   13.5546    3.5429
    2.0000   13.6525    3.5700
    2.0000   13.6799    3.6148
    2.0000   13.7732    3.6570
    2.0000   13.8093    3.7078
    2.0000   13.8969    3.7529
    2.0000   13.9313    3.8031
    2.0000   14.0255    3.8226
    2.0000   14.1139    3.8660
    2.0000   14.1294    3.9230
    2.0000   14.2245    3.9415
    2.0000   14.2639    3.9650
    2.0000   14.3610    3.9678
    2.0000   14.3554    4.0042
    2.0000   14.4899    4.0317
    2.0000   14.4877    4.0527
    2.0000   14.6117    4.0744
    2.0000   14.6341    4.0628
    2.0000   14.7265    4.0584
    2.0000   14.7668    4.1071
    2.0000   14.8482    4.1404
    2.0000   14.9602    4.1664
    2.0000   15.0094    4.1854
    2.0000   15.0869    4.2079
    2.0000   15.1059    4.2369
    2.0000   15.2127    4.2513
    2.0000   15.2392    4.2756
    2.0000   15.3705    4.2850
    2.0000   15.3787    4.3390
    2.0000   15.4587    4.3324
    2.0000   15.4869    4.3474
    2.0000   15.5940    4.3562
    2.0000   15.6077    4.3770
    2.0000   15.7316    4.4161
    2.0000   15.8799    4.4363
    2.0000   15.9398    4.4516
    2.0000   15.9775    4.4733
    2.0000   16.3930    4.4863
    2.0000   16.4229    4.5007
    2.0000   16.5227    4.5088
    2.0000   16.5481    4.5206
    2.0000   16.6464    4.5238
    2.0000   16.6726    4.5238
    2.0000   16.7735    4.5273
    2.0000   16.8003    4.5309
    2.0000   16.9015    4.5212
    2.0000   16.9261    4.5408
    2.0000   17.0334    4.5476
    2.0000   17.1421    4.5324
    2.0000   17.1670    4.5479
    2.0000   17.2807    4.5473
    2.0000   17.2932    4.5407
    2.0000   17.4159    4.5643
    2.0000   17.4333    4.5758
    2.0000   17.5401    4.5679
    2.0000   17.5546    4.5730
    2.0000   17.6550    4.5745
    2.0000   17.6809    4.5887
    2.0000   17.7877    4.5851
    2.0000   17.8017    4.5715
    2.0000   17.9155    4.5813
    2.0000   17.9275    4.5967
    2.0000   18.0660    4.5901
    2.0000   18.0764    4.5973
    2.0000   18.1929    4.5646
    2.0000   18.2010    4.5759
    2.0000   18.3031    4.5814
    2.0000   18.3242    4.5578
    2.0000   18.4327    4.5395
    2.0000   18.4504    4.5145
    2.0000   18.5764    4.4871
    2.0000   18.5803    4.5114
    2.0000   18.6982    4.4723
    2.0000   18.7263    4.4508
    2.0000   18.8287    4.4101
    2.0000   18.9292    4.4081
    2.0000   18.9513    4.3996
    2.0000   19.1009    4.3696
    2.0000   19.1020    4.3511
    2.0000   19.2225    4.3166
    2.0000   19.2311    4.2935
    2.0000   19.3555    4.2580
    2.0000   19.3589    4.2279
    2.0000   19.4779    4.1858
    2.0000   19.4990    4.1589
    2.0000   19.6161    4.1085
    2.0000   19.7021    4.0672
    2.0000   19.7215    4.0338
    2.0000   19.8453    3.9738
    2.0000   19.8530    3.9134
    2.0000   19.9650    3.8381
    2.0000   20.0612    3.8304
    2.0000   20.0710    3.8602
    2.0000   20.1912    3.8785
    2.0000   20.2102    3.9239
    2.0000   20.3079    3.9588
    2.0000   20.3352    3.9901
    2.0000   20.4546    4.0357
    2.0000   20.4590    4.0865
    2.0000   20.5742    4.1361
    2.0000   20.5865    4.1722
    2.0000   20.7031    4.2075
    2.0000   20.7874    4.2229
    2.0000   20.7917    4.2366
    2.0000   20.9177    4.2199
    2.0000   20.9445    4.2051
    2.0000   21.0415    4.1992
    2.0000   21.1420    4.1954
    2.0000   21.1576    4.1613
    2.0000   21.2512    4.1558
    2.0000   21.2617    4.1390
    2.0000   21.4133    4.1132
    2.0000   21.4813    4.1002
    2.0000   21.5128    4.0877
    2.0000   21.6212    4.0884
    2.0000   21.6448    4.0344
    2.0000   21.7410    4.0054
    2.0000   21.7705    3.9838
    2.0000   21.8721    3.9623
    2.0000   21.8907    3.9164
    2.0000   21.9960    3.8908
    2.0000   22.0082    3.8648
    2.0000   22.1143    3.8270
    2.0000   22.1171    3.7641
    2.0000   22.2347    3.7283
    2.0000   22.2367    3.6960
    2.0000   22.3621    3.6811
    2.0000   22.3705    3.6571
    2.0000   22.5106    3.6301
    2.0000   22.5119    3.5921
    2.0000   22.6376    3.5731
    2.0000   22.6431    3.5386
    2.0000   22.7581    3.5405
    2.0000   22.7737    3.4885
    2.0000   22.8903    3.4691
    2.0000   22.9771    3.4376
    2.0000   22.9770    3.3726
    2.0000   23.0774    3.3251
    2.0000   23.1810    3.2735
    2.0000   23.1818    3.2324
    2.0000   23.3236    3.1729
    2.0000   23.4092    3.1028
    2.0000   23.4298    3.0379
    2.0000   23.5319    2.9699
    2.0000   23.5560    2.9007
    2.0000   23.6847    2.8148
    2.0000   23.7045    2.7162
    2.0000   23.8343    2.5966
    2.0000   23.8303    2.4608
    2.0000   23.9784    2.3313
    2.0000   23.9768    2.1453
    2.0000   24.1247    1.9494
    2.0000   24.1353    1.6622
    2.0000   24.2563    1.2670
    2.0000   24.3328    0.7844
    2.0000   24.4532    0.3043
    2.0000   24.4489    0.2020
    2.0000   24.5955    0.2206
    2.0000   24.6741    0.2369
    2.0000   24.7712    0.2222
    2.0000   24.7994    0.2327
    2.0000   24.9190    0.2477
    2.0000   24.9972    0.2451
    2.0000   25.0054    0.2641
    2.0000   25.1228    0.2568
    2.0000   25.2160    0.2525
    2.0000   25.3178    0.2329
    2.0000   25.3270    0.2250
    2.0000   25.4658    0.2392
    2.0000   25.4598    0.2534
    2.0000   25.5885    0.2610
    2.0000   25.6761    0.2316
    2.0000   25.7590    0.2072
    2.0000   25.7853    0.2053
    2.0000   25.8891    0.2142
    2.0000   25.9804    0.2064
    2.0000   26.0759    0.1874
    2.0000   26.1731    0.1663
    2.0000   26.2494    0.1459
    2.0000   26.3776    0.1167
    2.0000   26.3667    0.1066
    2.0000   26.4933    0.0719
    2.0000   26.5025    0.0784
    2.0000   26.6409    0.0522
    2.0000   26.6361    0.0512
    2.0000   26.7579    0.0352
    2.0000   26.7939    0.0337
    2.0000   26.9443    0.0159
    2.0000   26.9420    0.0104
    2.0000   27.0569    0.0135
    2.0000   27.1265    0.0179
    2.0000   27.2407   -0.0093
    2.0000   27.2654   -0.0088
    2.0000   27.3445   -0.0052
    2.0000   27.4457   -0.0149
    2.0000   27.5485   -0.0156
    2.0000   27.5711   -0.0249
    2.0000   27.6970   -0.0332
    2.0000   27.7970   -0.0028
    2.0000   27.8156   -0.0102
    2.0000   27.9440    0.0108
    2.0000   27.9507    0.0023
    2.0000   28.0519    0.0167
    2.0000   28.1408    0.0104
    2.0000   28.2434    0.0172
    2.0000   28.3299    0.0125
    2.0000   28.4152   -0.0031
    2.0000   28.5220   -0.0194
    2.0000   28.6068    0.0013
    2.0000   28.6837    0.0038
    2.0000   28.7801   -0.0036
    2.0000   28.8831   -0.0177
    2.0000   28.9186   -0.0233
    2.0000   29.0298   -0.0327
    2.0000   29.0495   -0.0444
    2.0000   29.1673   -0.0380
    2.0000   29.2426   -0.0600
    2.0000   29.3481   -0.0691
    2.0000   29.3839   -0.0709
    2.0000   29.4854   -0.0638
    2.0000   29.5114   -0.0778
    2.0000   29.6304   -0.0762
    2.0000   29.6541   -0.0973
    2.0000   29.7538   -0.0913
    2.0000   29.8459   -0.0988
    2.0000   29.8460   -0.1136
    2.0000   29.9824   -0.1114
    2.0000   29.9868   -0.1178
    2.0000   30.1275   -0.1466
    2.0000   30.2117   -0.1699
    2.0000   30.3002   -0.2100
    2.0000   30.4035   -0.2247
    2.0000   30.4730   -0.2201
    2.0000   30.5027   -0.2334
    2.0000   30.6112   -0.2360
    2.0000   30.5975   -0.2405
    2.0000   30.7489   -0.2655
    2.0000   30.8334   -0.2784
    2.0000   30.8658   -0.3050
    2.0000   30.9824   -0.3174
    2.0000   31.0154   -0.3066
    2.0000   31.1475   -0.3034
    2.0000   31.1681   -0.3271
    2.0000   31.2559   -0.3595
    2.0000   31.3449   -0.3643
    2.0000   31.4506   -0.3733
    2.0000   31.5543   -0.3863
    2.0000   31.5418   -0.4093
    2.0000   31.6757   -0.4100
    2.0000   31.6742   -0.4343
    2.0000   31.8050   -0.4538
    2.0000   31.7997   -0.4380
    2.0000   31.9565   -0.4101
    2.0000   31.9783   -0.4011
    2.0000   32.0752   -0.4033
    2.0000   32.1760   -0.4045
    2.0000   32.2748   -0.4381
    2.0000   32.3651   -0.4411
    2.0000   32.4313   -0.4380
    2.0000   32.5600   -0.4387
    2.0000   32.5465   -0.4588
    2.0000   32.6902   -0.4624
    2.0000   32.6798   -0.4889
    2.0000   32.8282   -0.5135
    2.0000   32.8851   -0.5347
    2.0000   32.9047   -0.5512
    2.0000   33.0454   -0.5447
    2.0000   33.0291   -0.5232
    2.0000   33.1972   -0.5127
    2.0000   33.1892   -0.5084
    2.0000   33.3273   -0.5039
    2.0000   33.3401   -0.5092
    2.0000   33.4462   -0.4958
    2.0000   33.5323   -0.5180
    2.0000   33.6419   -0.5389
    2.0000   33.6776   -0.5443
    2.0000   33.7691   -0.5363
    2.0000   33.7858   -0.5208
    2.0000   33.9144   -0.5154
    2.0000   33.9969   -0.5281
    2.0000   34.0044   -0.5477
    2.0000   34.1456   -0.5496
    2.0000   34.2363   -0.5627
    2.0000   34.3095   -0.5725
    2.0000   34.4037   -0.5540
    2.0000   34.4856   -0.5412
    2.0000   34.6034   -0.5234
    2.0000   34.6762   -0.5241
    2.0000   34.7563   -0.5071
    2.0000   34.7732   -0.4957
    2.0000   34.9123   -0.4928
    2.0000   35.0027   -0.4584
    2.0000   35.0651   -0.4180
    2.0000   35.1760   -0.3822
    2.0000   35.2097   -0.3221
    2.0000   35.3318   -0.3035
    2.0000   35.4187   -0.2938
    2.0000   35.4947   -0.2666
    2.0000   35.6161   -0.2188
    2.0000   35.6273   -0.2119
    2.0000   35.7303   -0.1847
    2.0000   35.7835   -0.1762
    2.0000   35.8520   -0.1391
    2.0000   35.9782   -0.0849
    2.0000   36.0677   -0.0534
    2.0000   36.1371   -0.0514
    2.0000   36.1547   -0.0280
    2.0000   36.2799   -0.0224
    2.0000   36.3694   -0.0264
    2.0000   36.4519   -0.0087
    2.0000   36.5494    0.0352
    2.0000   36.5903    0.0423
    2.0000   36.6595    0.0746
    2.0000   36.7635    0.0975
    2.0000   36.8439    0.0996
    2.0000   36.8710    0.1073
    2.0000   36.9491    0.1290
    2.0000   36.9809    0.1596
    2.0000   37.1265    0.1785
    2.0000   37.1590    0.1720
    2.0000   37.2819    0.1768
    2.0000   37.3924    0.1675
    2.0000   37.3771    0.1614
    2.0000   37.4991    0.1557
    2.0000   37.5498    0.1550
    2.0000   37.6207    0.1428
    2.0000   37.6851    0.1269
    2.0000   37.7909    0.1244
    2.0000   37.8793    0.1339
    2.0000   37.9575    0.1416
    2.0000   38.0347    0.1102
    2.0000   38.0703    0.1211
    2.0000   38.2015    0.0956
    2.0000   38.1973    0.0953
    2.0000   38.3315    0.0759
    2.0000   38.3640    0.0752
    2.0000   38.5024    0.0652
    2.0000   38.5910    0.0393
    2.0000   38.6734    0.0422
    2.0000   38.6658    0.0436
    2.0000   38.7932    0.0500
    2.0000   38.7763    0.0459
    2.0000   38.9475    0.0297
    2.0000   38.9258    0.0104
    2.0000   39.0236    0.0000
    3.0000    2.5072    6.9502
    3.0000    2.5065    6.8832
    3.0000    2.5072    6.8530
    3.0000    2.5063    6.7894
    3.0000    2.5123    6.7336
    3.0000    2.5353    6.6545
    3.0000    2.5435    6.6020
    3.0000    2.7078    6.5480
    3.0000    2.8395    6.5437
    3.0000    2.8568    6.5442
    3.0000    2.9881    6.5717
    3.0000    3.0707    6.6197
    3.0000    3.0904    6.6413
    3.0000    3.2147    6.6442
    3.0000    3.2334    6.6514
    3.0000    3.3860    6.6695
    3.0000    3.4742    6.6825
    3.0000    3.5004    6.6811
    3.0000    3.6681    6.6973
    3.0000    3.6931    6.6927
    3.0000    3.8469    6.6859
    3.0000    3.8642    6.6970
    3.0000    3.9985    6.6931
    3.0000    4.0174    6.6976
    3.0000    4.1518    6.7239
    3.0000    4.1730    6.7545
    3.0000    4.3199    6.7558
    3.0000    4.3350    6.7853
    3.0000    4.4498    6.7853
    3.0000    4.4801    6.7858
    3.0000    4.6423    6.7660
    3.0000    4.7162    6.7916
    3.0000    4.7478    6.7564
    3.0000    4.8947    6.7569
    3.0000    4.9870    6.7559
    3.0000    5.0915    6.7535
    3.0000    5.1063    6.7748
    3.0000    5.2310    6.7550
    3.0000    5.2526    6.7516
    3.0000    5.3482    6.7328
    3.0000    5.3666    6.7170
    3.0000    5.4826    6.7034
    3.0000    5.5639    6.7000
    3.0000    5.6444    6.7039
    3.0000    5.6668    6.6938
    3.0000    5.7946    6.6929
    3.0000    5.8232    6.6777
    3.0000    5.9556    6.6324
    3.0000    5.9713    6.6571
    3.0000    6.1046    6.6388
    3.0000    6.1922    6.6435
    3.0000    6.2180    6.6225
    3.0000    6.3355    6.5823
    3.0000    6.3748    6.5571
    3.0000    6.4960    6.5424
    3.0000    6.5960    6.5044
    3.0000    6.6058    6.4963
    3.0000    6.7022    6.4798
    3.0000    6.7184    6.4468
    3.0000    6.8337    6.4408
    3.0000    6.8472    6.4246
    3.0000    6.9588    6.4056
    3.0000    6.9813    6.3793
    3.0000    7.0938    6.3429
    3.0000    7.1895    6.3017
    3.0000    7.2107    6.2847
    3.0000    7.3139    6.2294
    3.0000    7.4322    6.2151
    3.0000    7.4547    6.1860
    3.0000    7.5801    6.1434
    3.0000    7.5967    6.1272
    3.0000    7.7276    6.0965
    3.0000    7.7518    6.0785
    3.0000    7.8984    6.0405
    3.0000    7.9860    6.0405
    3.0000    8.0049    6.0310
    3.0000    8.1325    6.0234
    3.0000    8.1526    6.0150
    3.0000    8.2640    6.0250
    3.0000    8.2781    6.0329
    3.0000    8.3958    6.0225
    3.0000    8.4193    6.0021
    3.0000    8.5175    5.9928
    3.0000    8.5382    6.0010
    3.0000    8.6539    6.0186
    3.0000    8.6858    6.0094
    3.0000    8.7929    6.0052
    3.0000    8.8869    6.0072
    3.0000    8.9616    6.0016
    3.0000    8.9911    6.0009
    3.0000    9.1095    5.9779
    3.0000    9.1317    5.9714
    3.0000    9.2510    5.9611
    3.0000    9.3363    5.9360
    3.0000    9.4245    5.9303
    3.0000    9.4463    5.9134
    3.0000    9.5639    5.8962
    3.0000    9.5864    5.8349
    3.0000    9.6949    5.7999
    3.0000    9.7137    5.7738
    3.0000    9.8341    5.7475
    3.0000    9.8630    5.7291
    3.0000    9.9630    5.7057
    3.0000   10.0060    5.6851
    3.0000   10.1280    5.6502
    3.0000   10.2021    5.6197
    3.0000   10.2248    5.6006
    3.0000   10.3216    5.5576
    3.0000   10.4421    5.5396
    3.0000   10.4471    5.5311
    3.0000   10.5916    5.4935
    3.0000   10.5994    5.4629
    3.0000   10.7126    5.4223
    3.0000   10.7801    5.4301
    3.0000   10.8101    5.4427
    3.0000   10.9000    5.4231
    3.0000   10.9309    5.4215
    3.0000   11.0240    5.4252
    3.0000   11.0518    5.4321
    3.0000   11.1989    5.4551
    3.0000   11.2020    5.4864
    3.0000   11.3255    5.5194
    3.0000   11.3282    5.5377
    3.0000   11.4413    5.5210
    3.0000   11.5136    5.5239
    3.0000   11.5407    5.5208
    3.0000   11.6461    5.5274
    3.0000   11.6881    5.5438
    3.0000   11.8074    5.5722
    3.0000   11.9057    5.5824
    3.0000   11.9305    5.5761
    3.0000   12.1749    5.5727
    3.0000   12.1788    5.5885
    3.0000   12.3171    5.6038
    3.0000   12.3404    5.6582
    3.0000   12.4551    5.6766
    3.0000   12.4816    5.7079
    3.0000   12.6032    5.7443
    3.0000   12.7029    5.7607
    3.0000   12.7229    5.7837
    3.0000   12.8291    5.7933
    3.0000   12.8359    5.8212
    3.0000   12.9662    5.8492
    3.0000   12.9906    5.8617
    3.0000   13.1127    5.8915
    3.0000   13.1708    5.9361
    3.0000   13.2090    5.9227
    3.0000   13.3028    5.9404
    3.0000   13.3210    5.9558
    3.0000   13.4195    5.9845
    3.0000   13.4424    5.9970
    3.0000   13.5628    6.0609
    3.0000   13.6495    6.0834
    3.0000   13.7658    6.1289
    3.0000   13.8014    6.1510
    3.0000   13.9061    6.1610
    3.0000   13.9384    6.1822
    3.0000   14.0658    6.1966
    3.0000   14.1295    6.2523
    3.0000   14.1624    6.2780
    3.0000   14.2530    6.3031
    3.0000   14.3744    6.3418
    3.0000   14.3967    6.3890
    3.0000   14.5510    6.4175
    3.0000   14.6220    6.4305
    3.0000   14.6464    6.4780
    3.0000   14.7797    6.4921
    3.0000   14.8379    6.5255
    3.0000   14.9387    6.5384
    3.0000   14.9711    6.5659
    3.0000   15.0668    6.5916
    3.0000   15.0828    6.6332
    3.0000   15.1781    6.6431
    3.0000   15.2215    6.6788
    3.0000   15.3346    6.7053
    3.0000   15.4423    6.7132
    3.0000   15.4675    6.7180
    3.0000   15.5621    6.7562
    3.0000   15.6819    6.7862
    3.0000   15.7685    6.7916
    3.0000   15.7610    6.8032
    3.0000   15.9291    6.8204
    3.0000   16.3251    6.8389
    3.0000   16.3472    6.8710
    3.0000   16.4669    6.8783
    3.0000   16.5712    6.9112
    3.0000   16.6621    6.9252
    3.0000   16.6864    6.9506
    3.0000   16.7839    6.9962
    3.0000   16.8781    6.9980
    3.0000   16.9026    7.0224
    3.0000   17.0116    7.0277
    3.0000   17.0357    7.0291
    3.0000   17.1670    7.0237
    3.0000   17.2783    7.0296
    3.0000   17.2879    7.0259
    3.0000   17.4104    7.0403
    3.0000   17.5043    7.0291
    3.0000   17.5141    7.0332
    3.0000   17.6265    7.0345
    3.0000   17.7379    7.0238
    3.0000   17.8195    7.0346
    3.0000   17.8443    7.0542
    3.0000   17.9646    7.0675
    3.0000   18.0723    7.0611
    3.0000   18.0935    7.0580
    3.0000   18.2092    7.0554
    3.0000   18.2804    7.0698
    3.0000   18.3749    7.0768
    3.0000   18.4710    7.0645
    3.0000   18.5690    7.0560
    3.0000   18.6704    7.0381
    3.0000   18.6669    7.0407
    3.0000   18.7938    7.0191
    3.0000   18.8082    6.9938
    3.0000   18.9307    6.9605
    3.0000   18.9364    6.9321
    3.0000   19.0682    6.8975
    3.0000   19.0996    6.8446
    3.0000   19.2015    6.8085
    3.0000   19.2937    6.7419
    3.0000   19.3162    6.6831
    3.0000   19.4036    6.6406
    3.0000   19.4296    6.5704
    3.0000   19.5707    6.5247
    3.0000   19.6658    6.5027
    3.0000   19.6867    6.4596
    3.0000   19.8095    6.4449
    3.0000   19.8203    6.3962
    3.0000   19.9515    6.3182
    3.0000   19.9530    6.3058
    3.0000   20.0728    6.3366
    3.0000   20.1938    6.3601
    3.0000   20.1941    6.4142
    3.0000   20.3128    6.4599
    3.0000   20.4011    6.5071
    3.0000   20.5059    6.5394
    3.0000   20.6115    6.5465
    3.0000   20.6266    6.5715
    3.0000   20.7451    6.5583
    3.0000   20.8436    6.5221
    3.0000   20.8500    6.4997
    3.0000   20.9497    6.4612
    3.0000   21.0375    6.4472
    3.0000   21.1341    6.4210
    3.0000   21.2316    6.3927
    3.0000   21.2540    6.3627
    3.0000   21.3599    6.2959
    3.0000   21.4492    6.2590
    3.0000   21.5443    6.2256
    3.0000   21.6391    6.1638
    3.0000   21.6373    6.1001
    3.0000   21.7947    6.0395
    3.0000   21.8092    5.9859
    3.0000   21.9259    5.9475
    3.0000   22.0330    5.9282
    3.0000   22.0490    5.8806
    3.0000   22.1490    5.8288
    3.0000   22.2453    5.8063
    3.0000   22.2610    5.7648
    3.0000   22.3808    5.7116
    3.0000   22.4629    5.6667
    3.0000   22.5463    5.6189
    3.0000   22.6376    5.5395
    3.0000   22.7332    5.4754
    3.0000   22.8492    5.4207
    3.0000   22.9270    5.3651
    3.0000   23.0223    5.2707
    3.0000   23.1164    5.1988
    3.0000   23.1329    5.1002
    3.0000   23.2611    4.9900
    3.0000   23.3375    4.8819
    3.0000   23.4545    4.7592
    3.0000   23.4768    4.6143
    3.0000   23.6061    4.4659
    3.0000   23.7036    4.3065
    3.0000   23.7194    4.1192
    3.0000   23.8230    3.8854
    3.0000   23.9269    3.6405
    3.0000   23.9582    3.3439
    3.0000   24.0553    3.0432
    3.0000   24.1540    2.6203
    3.0000   24.2545    1.8594
    3.0000   24.3454    1.1730
    3.0000   24.4448    0.4322
    3.0000   24.5268    0.3340
    3.0000   24.5566    0.3292
    3.0000   24.6515    0.3268
    3.0000   24.7476    0.3203
    3.0000   24.8409    0.3110
    3.0000   24.9351    0.2997
    3.0000   25.0560    0.2888
    3.0000   25.0499    0.2809
    3.0000   25.1919    0.2834
    3.0000   25.2826    0.2539
    3.0000   25.3105    0.2443
    3.0000   25.4304    0.2487
    3.0000   25.5322    0.2356
    3.0000   25.5217    0.2404
    3.0000   25.6510    0.2411
    3.0000   25.7381    0.2578
    3.0000   25.7672    0.2306
    3.0000   25.8617    0.1948
    3.0000   25.9828    0.1871
    3.0000   26.0465    0.1792
    3.0000   26.1369    0.1767
    3.0000   26.2497    0.1451
    3.0000   26.2644    0.1153
    3.0000   26.3710    0.1026
    3.0000   26.4434    0.0873
    3.0000   26.5746    0.0612
    3.0000   26.5958    0.0437
    3.0000   26.7045    0.0396
    3.0000   26.7761    0.0465
    3.0000   26.8750    0.0028
    3.0000   26.9665    0.0000
    3.0000   27.0913   -0.0181
    3.0000   27.1039   -0.0153
    3.0000   27.2149   -0.0198
    3.0000   27.2417   -0.0501
    3.0000   27.3644   -0.0559
    3.0000   27.4508   -0.0498
    3.0000   27.4668   -0.0672
    3.0000   27.5704   -0.0880
    3.0000   27.6681   -0.0835
    3.0000   27.6932   -0.0768
    3.0000   27.8130   -0.0916
    3.0000   27.9277   -0.0796
    3.0000   27.9134   -0.1007
    3.0000   28.0399   -0.0900
    3.0000   28.0733   -0.0642
    3.0000   28.2160   -0.0930
    3.0000   28.3289   -0.0924
    3.0000   28.3137   -0.0886
    3.0000   28.4440   -0.0777
    3.0000   28.5374   -0.0766
    3.0000   28.6507   -0.0772
    3.0000   28.7343   -0.1063
    3.0000   28.7749   -0.0905
    3.0000   28.8925   -0.0948
    3.0000   28.9159   -0.0867
    3.0000   29.0137   -0.1205
    3.0000   29.0996   -0.1285
    3.0000   29.2134   -0.1146
    3.0000   29.2915   -0.1273
    3.0000   29.3782   -0.1465
    3.0000   29.5066   -0.1448
    3.0000   29.5263   -0.1535
    3.0000   29.6395   -0.1674
    3.0000   29.6571   -0.1758
    3.0000   29.7510   -0.1833
    3.0000   29.7789   -0.1905
    3.0000   29.8942   -0.1870
    3.0000   30.0125   -0.2084
    3.0000   30.0272   -0.2511
    3.0000   30.1269   -0.2768
    3.0000   30.2137   -0.3012
    3.0000   30.2418   -0.3466
    3.0000   30.3662   -0.3660
    3.0000   30.4372   -0.3928
    3.0000   30.5311   -0.4023
    3.0000   30.6406   -0.4278
    3.0000   30.7232   -0.4480
    3.0000   30.7424   -0.4754
    3.0000   30.9101   -0.4894
    3.0000   30.8962   -0.5039
    3.0000   31.0524   -0.5025
    3.0000   31.1393   -0.5301
    3.0000   31.2321   -0.5451
    3.0000   31.2232   -0.5676
    3.0000   31.3487   -0.5556
    3.0000   31.3794   -0.5621
    3.0000   31.4843   -0.5516
    3.0000   31.6064   -0.5265
    3.0000   31.5872   -0.5054
    3.0000   31.7234   -0.5011
    3.0000   31.7112   -0.4913
    3.0000   31.8239   -0.4841
    3.0000   31.9415   -0.5002
    3.0000   31.9673   -0.4980
    3.0000   32.0958   -0.5054
    3.0000   32.0815   -0.4722
    3.0000   32.1947   -0.4766
    3.0000   32.2024   -0.4514
    3.0000   32.3257   -0.4233
    3.0000   32.3439   -0.4227
    3.0000   32.4823   -0.4191
    3.0000   32.6109   -0.4374
    3.0000   32.6056   -0.4368
    3.0000   32.7040   -0.4649
    3.0000   32.8230   -0.4570
    3.0000   32.8218   -0.4505
    3.0000   32.9343   -0.4592
    3.0000   32.9497   -0.4669
    3.0000   33.0662   -0.4813
    3.0000   33.0800   -0.5066
    3.0000   33.2149   -0.5077
    3.0000   33.3152   -0.5264
    3.0000   33.3370   -0.5374
    3.0000   33.4548   -0.5528
    3.0000   33.5394   -0.5530
    3.0000   33.6114   -0.5462
    3.0000   33.7138   -0.5494
    3.0000   33.8387   -0.5189
    3.0000   33.8483   -0.5126
    3.0000   33.9865   -0.5287
    3.0000   34.0803   -0.5229
    3.0000   34.1134   -0.5040
    3.0000   34.1941   -0.5178
    3.0000   34.2273   -0.5107
    3.0000   34.3141   -0.5071
    3.0000   34.4588   -0.5000
    3.0000   34.4770   -0.4825
    3.0000   34.5859   -0.4793
    3.0000   34.6798   -0.4674
    3.0000   34.6657   -0.4535
    3.0000   34.7877   -0.4419
    3.0000   34.8571   -0.4280
    3.0000   34.9819   -0.4274
    3.0000   35.0009   -0.4034
    3.0000   35.0831   -0.3876
    3.0000   35.2196   -0.3440
    3.0000   35.2555   -0.3313
    3.0000   35.3456   -0.3176
    3.0000   35.4451   -0.2852
    3.0000   35.4782   -0.2406
    3.0000   35.5828   -0.2088
    3.0000   35.5952   -0.1874
    3.0000   35.7478   -0.1414
    3.0000   35.7448   -0.0679
    3.0000   35.9062   -0.0324
    3.0000   35.9865   -0.0185
    3.0000   36.0151    0.0135
    3.0000   36.1224    0.0110
    3.0000   36.1621    0.0348
    3.0000   36.2520    0.0258
    3.0000   36.3437    0.0465
    3.0000   36.4304    0.0808
    3.0000   36.5173    0.0895
    3.0000   36.6319    0.0784
    3.0000   36.7309    0.0840
    3.0000   36.8136    0.0792
    3.0000   36.9245    0.0987
    3.0000   36.9086    0.1124
    3.0000   37.0322    0.1172
    3.0000   37.1242    0.1038
    3.0000   37.2063    0.0865
    3.0000   37.3107    0.0880
    3.0000   37.3127    0.0853
    3.0000   37.4520    0.0690
    3.0000   37.5451    0.0722
    3.0000   37.5542    0.0585
    3.0000   37.6817    0.0394
    3.0000   37.6784    0.0605
    3.0000   37.8119    0.0428
    3.0000   37.8137    0.0408
    3.0000   37.9370    0.0420
    3.0000   38.0278    0.0266
    3.0000   38.1199    0.0368
    3.0000   38.1521    0.0550
    3.0000   38.2762    0.0614
    3.0000   38.3376    0.0534
    3.0000   38.4380    0.0496
    3.0000   38.5314    0.0442
    3.0000   38.5646    0.0625
    3.0000   38.6619    0.0610
    3.0000   38.7559    0.0485
    3.0000   38.7777    0.0330
    3.0000   38.8763    0.0000
    4.0000    2.5089    2.4211
    4.0000    2.5308    2.4642
    4.0000    2.6062    2.4992
    4.0000    2.7566    2.5388
    4.0000    2.8836    2.5580
    4.0000    2.9036    2.5445
    4.0000    3.0806    2.5655
    4.0000    3.2038    2.5885
    4.0000    3.3058    2.6111
    4.0000    3.4205    2.6153
    4.0000    3.4457    2.6146
    4.0000    3.5639    2.6051
    4.0000    3.5845    2.6328
    4.0000    3.7592    2.6639
    4.0000    3.7675    2.6880
    4.0000    3.9293    2.6986
    4.0000    4.0709    2.7111
    4.0000    4.1431    2.7045
    4.0000    4.2497    2.7367
    4.0000    4.2686    2.7491
    4.0000    4.4014    2.7491
    4.0000    4.5011    2.7420
    4.0000    4.5062    2.7472
    4.0000    4.6690    2.7492
    4.0000    4.7704    2.7605
    4.0000    4.8577    2.7931
    4.0000    4.9631    2.8105
    4.0000    4.9714    2.8334
    4.0000    5.1001    2.8334
    4.0000    5.2190    2.8334
    4.0000    5.3079    2.8603
    4.0000    5.3203    2.8608
    4.0000    5.4735    2.8562
    4.0000    5.5632    2.8703
    4.0000    5.5716    2.8849
    4.0000    5.7014    2.8926
    4.0000    5.7982    2.8949
    4.0000    5.8756    2.8878
    4.0000    5.9777    2.8999
    4.0000    6.1009    2.9123
    4.0000    6.1109    2.9408
    4.0000    6.2707    2.9708
    4.0000    6.3669    2.9662
    4.0000    6.4651    2.9963
    4.0000    6.5602    3.0245
    4.0000    6.5625    3.0635
    4.0000    6.6846    3.0804
    4.0000    6.7899    3.1020
    4.0000    6.8303    3.1387
    4.0000    6.9217    3.1418
    4.0000    7.0114    3.1615
    4.0000    7.1284    3.1722
    4.0000    7.2051    3.2066
    4.0000    7.3017    3.2183
    4.0000    7.4000    3.2466
    4.0000    7.4018    3.2479
    4.0000    7.5227    3.2975
    4.0000    7.6400    3.3104
    4.0000    7.7181    3.3283
    4.0000    7.8113    3.3507
    4.0000    7.9109    3.3616
    4.0000    7.9979    3.3714
    4.0000    8.0871    3.3714
    4.0000    8.1916    3.3709
    4.0000    8.3071    3.3928
    4.0000    8.3077    3.4079
    4.0000    8.4366    3.3979
    4.0000    8.5489    3.3999
    4.0000    8.5769    3.4293
    4.0000    8.6742    3.4293
    4.0000    8.7698    3.4483
    4.0000    8.7893    3.4662
    4.0000    8.8893    3.4559
    4.0000    8.9170    3.4497
    4.0000    9.0341    3.4465
    4.0000    9.1450    3.4334
    4.0000    9.2458    3.4468
    4.0000    9.2565    3.4724
    4.0000    9.3759    3.4979
    4.0000    9.4751    3.5037
    4.0000    9.4944    3.5030
    4.0000    9.5943    3.5370
    4.0000    9.6792    3.5432
    4.0000    9.7906    3.5371
    4.0000    9.8756    3.5115
    4.0000    9.9846    3.5113
    4.0000    9.9803    3.5251
    4.0000   10.1123    3.5186
    4.0000   10.2092    3.5097
    4.0000   10.2358    3.5351
    4.0000   10.3447    3.5523
    4.0000   10.3683    3.5698
    4.0000   10.4774    3.5780
    4.0000   10.5023    3.5986
    4.0000   10.6041    3.5903
    4.0000   10.7137    3.6228
    4.0000   10.8004    3.6418
    4.0000   10.8973    3.6552
    4.0000   10.9068    3.6711
    4.0000   11.0249    3.7153
    4.0000   11.0497    3.7505
    4.0000   11.1760    3.7691
    4.0000   11.1709    3.7982
    4.0000   11.2947    3.8306
    4.0000   11.3913    3.8524
    4.0000   11.5011    3.8588
    4.0000   11.5268    3.8648
    4.0000   11.6442    3.9055
    4.0000   11.7457    3.9063
    4.0000   11.7568    3.9361
    4.0000   11.8715    3.9417
    4.0000   11.8656    3.9792
    4.0000   12.0080    4.0214
    4.0000   12.0849    4.0566
    4.0000   12.2046    4.0876
    4.0000   12.3156    4.1594
    4.0000   12.3119    4.2041
    4.0000   12.4191    4.2445
    4.0000   12.5376    4.2877
    4.0000   12.5343    4.3345
    4.0000   12.6707    4.3937
    4.0000   12.7746    4.4418
    4.0000   12.7703    4.4928
    4.0000   12.9064    4.5200
    4.0000   12.9935    4.5452
    4.0000   13.0165    4.5991
    4.0000   13.1480    4.6666
    4.0000   13.1583    4.7177
    4.0000   13.2798    4.7493
    4.0000   13.3959    4.8012
    4.0000   13.3898    4.8641
    4.0000   13.5165    4.9008
    4.0000   13.5179    4.9606
    4.0000   13.6587    4.9943
    4.0000   13.6819    5.0336
    4.0000   13.8138    5.0793
    4.0000   13.8740    5.1130
    4.0000   13.9770    5.1524
    4.0000   14.0710    5.1911
    4.0000   14.1753    5.2511
    4.0000   14.2003    5.3073
    4.0000   14.2923    5.3465
    4.0000   14.4289    5.4004
    4.0000   14.4923    5.4737
    4.0000   14.5945    5.5316
    4.0000   14.6313    5.5654
    4.0000   14.7570    5.5997
    4.0000   14.7677    5.6326
    4.0000   14.9130    5.6635
    4.0000   15.0211    5.6861
    4.0000   15.0461    5.7030
    4.0000   15.1395    5.7607
    4.0000   15.2325    5.8177
    4.0000   15.3458    5.8322
    4.0000   15.3788    5.8700
    4.0000   15.4598    5.8887
    4.0000   15.5167    5.9160
    4.0000   15.6065    5.9562
    4.0000   15.6976    5.9826
    4.0000   15.7210    6.0150
    4.0000   15.8644    6.0458
    4.0000   15.8608    6.0759
    4.0000   16.3054    6.1102
    4.0000   16.3896    6.1197
    4.0000   16.4879    6.1506
    4.0000   16.5134    6.1890
    4.0000   16.6181    6.2025
    4.0000   16.7328    6.2104
    4.0000   16.7324    6.2364
    4.0000   16.8652    6.2468
    4.0000   16.9040    6.2687
    4.0000   16.9804    6.2855
    4.0000   17.0064    6.3037
    4.0000   17.1446    6.3141
    4.0000   17.1502    6.3358
    4.0000   17.2795    6.3471
    4.0000   17.2930    6.3755
    4.0000   17.4194    6.4030
    4.0000   17.4248    6.3995
    4.0000   17.5686    6.4112
    4.0000   17.5849    6.4000
    4.0000   17.6895    6.4007
    4.0000   17.7169    6.4115
    4.0000   17.8352    6.4050
    4.0000   17.9212    6.3873
    4.0000   18.0303    6.3858
    4.0000   18.1303    6.3845
    4.0000   18.1333    6.3690
    4.0000   18.2505    6.3464
    4.0000   18.3530    6.3750
    4.0000   18.3671    6.3512
    4.0000   18.4790    6.3177
    4.0000   18.5800    6.2927
    4.0000   18.6614    6.2650
    4.0000   18.7554    6.2317
    4.0000   18.7755    6.2153
    4.0000   18.9172    6.2074
    4.0000   19.0139    6.1643
    4.0000   19.0985    6.1528
    4.0000   19.1128    6.1298
    4.0000   19.2609    6.0658
    4.0000   19.3312    6.0150
    4.0000   19.4251    5.9900
    4.0000   19.5244    5.9060
    4.0000   19.6205    5.8638
    4.0000   19.7146    5.7767
    4.0000   19.8038    5.6758
    4.0000   19.8951    5.5604
    4.0000   19.9997    5.4797
    4.0000   20.0767    5.4510
    4.0000   20.1667    5.4554
    4.0000   20.2638    5.4440
    4.0000   20.3602    5.4377
    4.0000   20.4286    5.4612
    4.0000   20.5286    5.4712
    4.0000   20.5381    5.4837
    4.0000   20.6856    5.5043
    4.0000   20.7615    5.5410
    4.0000   20.8555    5.5601
    4.0000   20.9756    5.5616
    4.0000   20.9764    5.5930
    4.0000   21.1262    5.6327
    4.0000   21.1225    5.6412
    4.0000   21.2788    5.6467
    4.0000   21.3698    5.6624
    4.0000   21.3706    5.6998
    4.0000   21.4952    5.7249
    4.0000   21.4959    5.7490
    4.0000   21.6204    5.7830
    4.0000   21.7049    5.8460
    4.0000   21.8073    5.8959
    4.0000   21.8204    5.9398
    4.0000   21.9517    6.0027
    4.0000   22.0547    6.0244
    4.0000   22.0512    6.0696
    4.0000   22.1674    6.1168
    4.0000   22.2488    6.1568
    4.0000   22.2787    6.1523
    4.0000   22.4248    6.1478
    4.0000   22.4228    6.1590
    4.0000   22.5494    6.1563
    4.0000   22.5626    6.1243
    4.0000   22.6726    6.0887
    4.0000   22.6836    6.0628
    4.0000   22.8196    6.0124
    4.0000   22.8163    5.9743
    4.0000   22.9362    5.9419
    4.0000   23.0174    5.8977
    4.0000   23.1207    5.8500
    4.0000   23.2252    5.7851
    4.0000   23.2451    5.6821
    4.0000   23.3433    5.6335
    4.0000   23.3656    5.5454
    4.0000   23.4893    5.4459
    4.0000   23.5870    5.3440
    4.0000   23.5895    5.1816
    4.0000   23.7113    5.0221
    4.0000   23.8033    4.8821
    4.0000   23.8281    4.6768
    4.0000   23.9240    4.4416
    4.0000   24.0269    4.1221
    4.0000   24.1260    3.6209
    4.0000   24.1500    2.7414
    4.0000   24.2752    1.8341
    4.0000   24.2665    0.9114
    4.0000   24.3975    0.1007
    4.0000   24.4905    0.0531
    4.0000   24.5086    0.0606
    4.0000   24.6121    0.0570
    4.0000   24.7043    0.0640
    4.0000   24.8151    0.0093
    4.0000   24.8343    0.0291
    4.0000   24.9272    0.0234
    4.0000   25.0169    0.0079
    4.0000   25.0396   -0.0031
    4.0000   25.1646   -0.0054
    4.0000   25.2376   -0.0158
    4.0000   25.3346   -0.0245
    4.0000   25.4515   -0.0500
    4.0000   25.4636   -0.0423
    4.0000   25.5595   -0.0521
    4.0000   25.6530   -0.0580
    4.0000   25.6725   -0.0776
    4.0000   25.7961   -0.0502
    4.0000   25.8737    0.0101
    4.0000   26.0059   -0.0206
    4.0000   26.0277   -0.0374
    4.0000   26.1412   -0.0173
    4.0000   26.2427   -0.0233
    4.0000   26.2353   -0.0486
    4.0000   26.3575   -0.0475
    4.0000   26.4559   -0.0466
    4.0000   26.5736   -0.0581
    4.0000   26.6497   -0.0313
    4.0000   26.7455   -0.0407
    4.0000   26.8162   -0.0174
    4.0000   26.9302   -0.0000
    4.0000   27.0094    0.0198
    4.0000   27.0210   -0.0078
    4.0000   27.1647   -0.0249
    4.0000   27.1545    0.0132
    4.0000   27.2862    0.0263
    4.0000   27.2950    0.0881
    4.0000   27.4449    0.1093
    4.0000   27.5379    0.1191
    4.0000   27.5286    0.0968
    4.0000   27.6551    0.1358
    4.0000   27.7667    0.1655
    4.0000   27.8557    0.1556
    4.0000   27.9323    0.1725
    4.0000   28.0466    0.1668
    4.0000   28.1424    0.1727
    4.0000   28.1398    0.1805
    4.0000   28.3013    0.1956
    4.0000   28.2928    0.1831
    4.0000   28.4185    0.1601
    4.0000   28.5170    0.1636
    4.0000   28.5329    0.1401
    4.0000   28.6648    0.1418
    4.0000   28.6901    0.1406
    4.0000   28.7822    0.1153
    4.0000   28.8004    0.0841
    4.0000   28.9233    0.0778
    4.0000   28.9535    0.0766
    4.0000   29.0756    0.0625
    4.0000   29.1827    0.0568
    4.0000   29.1959    0.0491
    4.0000   29.3012    0.0650
    4.0000   29.3651    0.0803
    4.0000   29.4708    0.0858
    4.0000   29.5744    0.0615
    4.0000   29.6422    0.0671
    4.0000   29.7460    0.0613
    4.0000   29.8389    0.0791
    4.0000   29.8463    0.1043
    4.0000   29.9844    0.1238
    4.0000   30.0588    0.1491
    4.0000   30.1453    0.1682
    4.0000   30.1654    0.1892
    4.0000   30.2680    0.2056
    4.0000   30.2978    0.2204
    4.0000   30.4219    0.2378
    4.0000   30.5094    0.2528
    4.0000   30.5076    0.2665
    4.0000   30.6442    0.2836
    4.0000   30.6695    0.3016
    4.0000   30.7786    0.3068
    4.0000   30.8961    0.3210
    4.0000   30.8904    0.3327
    4.0000   31.0246    0.3524
    4.0000   31.0993    0.3772
    4.0000   31.2081    0.3933
    4.0000   31.2872    0.3897
    4.0000   31.2985    0.3966
    4.0000   31.4281    0.4144
    4.0000   31.5510    0.4128
    4.0000   31.5392    0.4398
    4.0000   31.6874    0.4330
    4.0000   31.6866    0.4518
    4.0000   31.8317    0.4518
    4.0000   31.8427    0.4637
    4.0000   31.9522    0.4744
    4.0000   32.0630    0.4741
    4.0000   32.1469    0.4810
    4.0000   32.1768    0.4815
    4.0000   32.2701    0.4851
    4.0000   32.2938    0.4779
    4.0000   32.4191    0.4669
    4.0000   32.5203    0.4611
    4.0000   32.5501    0.4816
    4.0000   32.6307    0.4729
    4.0000   32.7496    0.4675
    4.0000   32.8523    0.4846
    4.0000   32.9367    0.4773
    4.0000   33.0459    0.4643
    4.0000   33.1393    0.4623
    4.0000   33.2317    0.4648
    4.0000   33.3127    0.4648
    4.0000   33.3790    0.4781
    4.0000   33.5180    0.4916
    4.0000   33.5088    0.4698
    4.0000   33.6230    0.4562
    4.0000   33.7251    0.4574
    4.0000   33.7574    0.4476
    4.0000   33.8376    0.4479
    4.0000   33.8696    0.4406
    4.0000   33.9835    0.4466
    4.0000   34.0883    0.4508
    4.0000   34.2045    0.4487
    4.0000   34.2186    0.4531
    4.0000   34.3095    0.4536
    4.0000   34.3448    0.4449
    4.0000   34.4371    0.4443
    4.0000   34.5167    0.4164
    4.0000   34.5466    0.4037
    4.0000   34.6710    0.4038
    4.0000   34.6973    0.3976
    4.0000   34.7701    0.4136
    4.0000   34.8712    0.3763
    4.0000   34.8677    0.3517
    4.0000   35.0216    0.3346
    4.0000   35.0139    0.2961
    4.0000   35.1444    0.2670
    4.0000   35.1615    0.2213
    4.0000   35.2928    0.1888
    4.0000   35.3227    0.1884
    4.0000   35.4251    0.1782
    4.0000   35.5345    0.1553
    4.0000   35.5974    0.1204
    4.0000   35.6903    0.0952
    4.0000   35.7368    0.0856
    4.0000   35.8585    0.0850
    4.0000   35.8413    0.0891
    4.0000   35.9647    0.0720
    4.0000   35.9730    0.0904
    4.0000   36.1334    0.0601
    4.0000   36.1397    0.0521
    4.0000   36.2650    0.0516
    4.0000   36.3502    0.0628
    4.0000   36.4093    0.0506
    4.0000   36.5493    0.0318
    4.0000   36.5382    0.0250
    4.0000   36.6352    0.0169
    4.0000   36.7468    0.0162
    4.0000   36.8431   -0.0009
    4.0000   36.8831   -0.0038
    4.0000   37.0306   -0.0103
    4.0000   37.1038   -0.0172
    4.0000   37.1975   -0.0122
    4.0000   37.1944   -0.0382
    4.0000   37.3140   -0.0097
    4.0000   37.3919   -0.0073
    4.0000   37.4313   -0.0083
    4.0000   37.5407   -0.0068
    4.0000   37.5758   -0.0151
    4.0000   37.6749   -0.0260
    4.0000   37.7618   -0.0115
    4.0000   37.7809   -0.0183
    4.0000   37.8603    0.0006
    4.0000   37.9752   -0.0194
    4.0000   38.0763   -0.0123
    4.0000   38.1782   -0.0006
    4.0000   38.1543   -0.0002
    4.0000   38.2742   -0.0045
    4.0000   38.3897   -0.0016
    4.0000   38.4142    0.0081
    4.0000   38.5162    0.0019
    4.0000   38.5213    0.0029
    4.0000   38.6595    0.0118
    4.0000   38.7472    0.0214
    4.0000   38.7494    0.0035
    4.0000   38.8647    0.0036
    4.0000   38.8839    0.0000
    5.0000    2.5067    7.1333
    5.0000    2.5071    7.1695
    5.0000    2.5111    7.2037
    5.0000    2.5130    7.2478
    5.0000    2.5383    7.2811
    5.0000    2.5480    7.3030
    5.0000    2.6852    7.3101
    5.0000    2.7205    7.3512
    5.0000    2.8484    7.3568
    5.0000    2.8691    7.3632
    5.0000    3.0268    7.3548
    5.0000    3.0441    7.3235
    5.0000    3.1593    7.3021
    5.0000    3.1785    7.2635
    5.0000    3.3016    7.2574
    5.0000    3.3341    7.2683
    5.0000    3.4720    7.2472
    5.0000    3.4947    7.2699
    5.0000    3.6168    7.2584
    5.0000    3.6355    7.2341
    5.0000    3.7801    7.2213
    5.0000    3.7861    7.2170
    5.0000    3.9199    7.1928
    5.0000    3.9344    7.2064
    5.0000    4.0566    7.2087
    5.0000    4.1665    7.1777
    5.0000    4.1809    7.1626
    5.0000    4.2926    7.1465
    5.0000    4.3109    7.1269
    5.0000    4.4547    7.1295
    5.0000    4.4908    7.1168
    5.0000    4.6235    7.1115
    5.0000    4.6463    7.1130
    5.0000    4.7688    7.1283
    5.0000    4.8734    7.1210
    5.0000    4.9944    7.1250
    5.0000    5.0737    7.0938
    5.0000    5.0969    7.0833
    5.0000    5.2504    7.0660
    5.0000    5.3511    7.0444
    5.0000    5.3663    7.0488
    5.0000    5.4768    7.0432
    5.0000    5.4834    7.0088
    5.0000    5.6325    6.9977
    5.0000    5.7083    6.9951
    5.0000    5.7281    7.0078
    5.0000    5.8400    6.9992
    5.0000    5.8643    7.0033
    5.0000    5.9578    6.9727
    5.0000    5.9749    6.9730
    5.0000    6.0924    6.9529
    5.0000    6.1954    6.9313
    5.0000    6.2153    6.9141
    5.0000    6.3373    6.8875
    5.0000    6.3635    6.8958
    5.0000    6.4915    6.8879
    5.0000    6.5141    6.8566
    5.0000    6.6567    6.8627
    5.0000    6.6727    6.8664
    5.0000    6.8021    6.8585
    5.0000    6.8235    6.8707
    5.0000    6.9790    6.8699
    5.0000    6.9883    6.8819
    5.0000    7.1268    6.8631
    5.0000    7.1378    6.8609
    5.0000    7.2765    6.8370
    5.0000    7.2771    6.8700
    5.0000    7.4445    6.8829
    5.0000    7.5214    6.8833
    5.0000    7.5415    6.8805
    5.0000    7.6509    6.8757
    5.0000    7.6639    6.9087
    5.0000    7.8125    6.9090
    5.0000    7.8403    6.9041
    5.0000    7.9410    6.8885
    5.0000    7.9639    6.8877
    5.0000    8.0895    6.8653
    5.0000    8.0971    6.8804
    5.0000    8.2167    6.8841
    5.0000    8.2398    6.8948
    5.0000    8.3665    6.8847
    5.0000    8.3887    6.8801
    5.0000    8.5053    6.8717
    5.0000    8.5896    6.8807
    5.0000    8.6052    6.8771
    5.0000    8.7343    6.8826
    5.0000    8.8368    6.8763
    5.0000    8.9369    6.8925
    5.0000    9.0393    6.9009
    5.0000    9.0508    6.9013
    5.0000    9.1570    6.9092
    5.0000    9.1822    6.8982
    5.0000    9.2950    6.8738
    5.0000    9.3057    6.8894
    5.0000    9.4415    6.8835
    5.0000    9.4526    6.8635
    5.0000    9.5704    6.8592
    5.0000    9.5760    6.8685
    5.0000    9.6918    6.8613
    5.0000    9.7925    6.8781
    5.0000    9.7982    6.9000
    5.0000    9.9416    6.8827
    5.0000    9.9539    6.8841
    5.0000   10.0669    6.8605
    5.0000   10.1838    6.8546
    5.0000   10.1956    6.8409
    5.0000   10.3306    6.8344
    5.0000   10.3405    6.8486
    5.0000   10.4566    6.8359
    5.0000   10.4673    6.8406
    5.0000   10.5841    6.8353
    5.0000   10.7052    6.8259
    5.0000   10.7301    6.8366
    5.0000   10.8587    6.8311
    5.0000   10.8773    6.8415
    5.0000   11.0034    6.8543
    5.0000   10.9976    6.8717
    5.0000   11.1275    6.8885
    5.0000   11.1455    6.8619
    5.0000   11.2729    6.8878
    5.0000   11.2998    6.9075
    5.0000   11.4063    6.9335
    5.0000   11.4282    6.9658
    5.0000   11.5477    6.9736
    5.0000   11.5799    7.0004
    5.0000   11.6742    7.0199
    5.0000   11.7817    7.0452
    5.0000   11.8004    7.0890
    5.0000   11.9252    7.1425
    5.0000   12.0311    7.1623
    5.0000   12.1263    7.2184
    5.0000   12.1416    7.2589
    5.0000   12.2476    7.2892
    5.0000   12.2696    7.3489
    5.0000   12.3856    7.4084
    5.0000   12.5227    7.4640
    5.0000   12.5281    7.5179
    5.0000   12.6408    7.5713
    5.0000   12.6678    7.6123
    5.0000   12.7836    7.6263
    5.0000   12.8651    7.6490
    5.0000   12.8734    7.7030
    5.0000   12.9766    7.7455
    5.0000   13.0120    7.7912
    5.0000   13.1089    7.8256
    5.0000   13.2050    7.8453
    5.0000   13.2237    7.8970
    5.0000   13.3409    7.9438
    5.0000   13.3571    7.9812
    5.0000   13.4768    8.0074
    5.0000   13.4956    8.0434
    5.0000   13.6082    8.0676
    5.0000   13.7020    8.1005
    5.0000   13.7061    8.1536
    5.0000   13.8611    8.1806
    5.0000   13.8622    8.2398
    5.0000   13.9775    8.2796
    5.0000   14.0757    8.3317
    5.0000   14.1807    8.3799
    5.0000   14.2514    8.4318
    5.0000   14.3345    8.4878
    5.0000   14.3548    8.5542
    5.0000   14.4990    8.5997
    5.0000   14.4922    8.6343
    5.0000   14.6466    8.6896
    5.0000   14.6305    8.7421
    5.0000   14.7543    8.7855
    5.0000   14.7906    8.8229
    5.0000   14.8861    8.8597
    5.0000   14.9131    8.9185
    5.0000   15.0304    8.9792
    5.0000   15.0625    9.0204
    5.0000   15.1562    9.0483
    5.0000   15.1826    9.1351
    5.0000   15.2794    9.1912
    5.0000   15.2979    9.2345
    5.0000   15.3945    9.2610
    5.0000   15.4256    9.2951
    5.0000   15.5616    9.3250
    5.0000   15.5625    9.3598
    5.0000   15.7026    9.4001
    5.0000   15.6873    9.4481
    5.0000   15.8400    9.4863
    5.0000   15.8763    9.5378
    5.0000   16.2980    9.5613
    5.0000   16.3213    9.5967
    5.0000   16.4350    9.6131
    5.0000   16.4438    9.6336
    5.0000   16.5513    9.6355
    5.0000   16.6641    9.6551
    5.0000   16.6889    9.6932
    5.0000   16.7853    9.7017
    5.0000   16.8079    9.7023
    5.0000   16.9018    9.6994
    5.0000   17.0304    9.6980
    5.0000   17.0977    9.7058
    5.0000   17.1979    9.7233
    5.0000   17.3014    9.7269
    5.0000   17.3126    9.7582
    5.0000   17.4694    9.7606
    5.0000   17.5327    9.7508
    5.0000   17.5411    9.7400
    5.0000   17.6865    9.7373
    5.0000   17.7808    9.7352
    5.0000   17.7985    9.7405
    5.0000   17.9072    9.7120
    5.0000   17.9319    9.7014
    5.0000   18.0273    9.7069
    5.0000   18.1023    9.7062
    5.0000   18.1221    9.7068
    5.0000   18.2461    9.6991
    5.0000   18.3396    9.6884
    5.0000   18.3639    9.6589
    5.0000   18.4669    9.6427
    5.0000   18.5385    9.6113
    5.0000   18.6591    9.6015
    5.0000   18.7556    9.5767
    5.0000   18.8529    9.5391
    5.0000   18.9325    9.5136
    5.0000   18.9452    9.4520
    5.0000   19.0777    9.3910
    5.0000   19.0744    9.3514
    5.0000   19.1943    9.2977
    5.0000   19.2230    9.2628
    5.0000   19.3442    9.2132
    5.0000   19.3658    9.1465
    5.0000   19.4660    9.0458
    5.0000   19.5589    8.9597
    5.0000   19.5908    8.8758
    5.0000   19.7048    8.7745
    5.0000   19.7147    8.6524
    5.0000   19.8138    8.5186
    5.0000   19.8423    8.3675
    5.0000   19.9418    8.2332
    5.0000   20.0299    8.1508
    5.0000   20.0588    8.1181
    5.0000   20.1708    8.0723
    5.0000   20.2467    8.0696
    5.0000   20.2456    8.0817
    5.0000   20.3870    8.0836
    5.0000   20.4148    8.1062
    5.0000   20.5099    8.1127
    5.0000   20.6095    8.0953
    5.0000   20.6954    8.1364
    5.0000   20.7959    8.1480
    5.0000   20.8048    8.2035
    5.0000   20.9221    8.2472
    5.0000   21.0242    8.2811
    5.0000   21.0481    8.3417
    5.0000   21.1401    8.3657
    5.0000   21.2339    8.4051
    5.0000   21.3046    8.4292
    5.0000   21.4022    8.4652
    5.0000   21.3946    8.5163
    5.0000   21.5477    8.5423
    5.0000   21.6369    8.5684
    5.0000   21.7498    8.5465
    5.0000   21.7473    8.5198
    5.0000   21.8743    8.5425
    5.0000   21.8747    8.5320
    5.0000   21.9970    8.5182
    5.0000   22.1000    8.4826
    5.0000   22.1213    8.4590
    5.0000   22.2498    8.3938
    5.0000   22.3156    8.3521
    5.0000   22.3381    8.3078
    5.0000   22.4341    8.2699
    5.0000   22.5478    8.2471
    5.0000   22.5581    8.1643
    5.0000   22.6758    8.0786
    5.0000   22.6955    7.9718
    5.0000   22.8039    7.8687
    5.0000   22.8924    7.7643
    5.0000   22.8977    7.6331
    5.0000   23.0222    7.4998
    5.0000   23.0377    7.3576
    5.0000   23.1721    7.2305
    5.0000   23.2708    7.1038
    5.0000   23.2906    6.9235
    5.0000   23.3844    6.7934
    5.0000   23.4090    6.6275
    5.0000   23.5074    6.4763
    5.0000   23.6050    6.2495
    5.0000   23.6964    6.0475
    5.0000   23.7227    5.7758
    5.0000   23.8396    5.4622
    5.0000   23.9275    5.0929
    5.0000   23.9337    4.5994
    5.0000   24.0856    3.9807
    5.0000   24.0863    2.8593
    5.0000   24.1805    1.7780
    5.0000   24.2909    0.5309
    5.0000   24.3898   -0.1774
    5.0000   24.4051   -0.2697
    5.0000   24.4883   -0.2951
    5.0000   24.5322   -0.2563
    5.0000   24.6317   -0.2984
    5.0000   24.7212   -0.3200
    5.0000   24.7521   -0.3192
    5.0000   24.8508   -0.3333
    5.0000   24.9436   -0.3197
    5.0000   25.0200   -0.2768
    5.0000   25.0772   -0.2378
    5.0000   25.0990   -0.2449
    5.0000   25.2243   -0.2369
    5.0000   25.3327   -0.2417
    5.0000   25.3968   -0.2300
    5.0000   25.4958   -0.2356
    5.0000   25.5259   -0.2340
    5.0000   25.6237   -0.2050
    5.0000   25.6452   -0.1972
    5.0000   25.7795   -0.1856
    5.0000   25.8623   -0.2019
    5.0000   25.9459   -0.1585
    5.0000   25.9921   -0.1924
    5.0000   26.0843   -0.1446
    5.0000   26.1872   -0.1487
    5.0000   26.2691   -0.1027
    5.0000   26.2827   -0.0937
    5.0000   26.3964   -0.0970
    5.0000   26.3990   -0.0669
    5.0000   26.4999   -0.0726
    5.0000   26.5310   -0.0587
    5.0000   26.6318   -0.0394
    5.0000   26.6654   -0.0046
    5.0000   26.7870   -0.0191
    5.0000   26.8142   -0.0188
    5.0000   26.9292   -0.0347
    5.0000   26.9626   -0.0000
    5.0000   27.0497    0.0149
    5.0000   27.1467    0.0458
    5.0000   27.1505    0.0020
    5.0000   27.2404   -0.0142
    5.0000   27.2663    0.0254
    5.0000   27.3940    0.0061
    5.0000   27.4190    0.0060
    5.0000   27.5609    0.0348
    5.0000   27.5589    0.0265
    5.0000   27.6800   -0.0010
    5.0000   27.7008    0.0040
    5.0000   27.7832    0.0461
    5.0000   27.8850    0.0511
    5.0000   27.9878    0.0503
    5.0000   28.0676    0.0557
    5.0000   28.1683    0.0441
    5.0000   28.2766    0.0266
    5.0000   28.2613    0.0199
    5.0000   28.3953    0.0119
    5.0000   28.4222    0.0159
    5.0000   28.5075    0.0131
    5.0000   28.6190   -0.0177
    5.0000   28.7140    0.0087
    5.0000   28.7098    0.0041
    5.0000   28.8445    0.0006
    5.0000   28.8473    0.0219
    5.0000   28.9637    0.0278
    5.0000   29.0614    0.0409
    5.0000   29.1592    0.0409
    5.0000   29.1563    0.0507
    5.0000   29.2962    0.0666
    5.0000   29.2997    0.0756
    5.0000   29.4411    0.0843
    5.0000   29.5164    0.1154
    5.0000   29.5217    0.1462
    5.0000   29.6435    0.1684
    5.0000   29.6458    0.1638
    5.0000   29.7593    0.1641
    5.0000   29.7906    0.1499
    5.0000   29.8844    0.1509
    5.0000   30.0173    0.1203
    5.0000   30.1149    0.1227
    5.0000   30.1757    0.1311
    5.0000   30.2484    0.1452
    5.0000   30.3543    0.1631
    5.0000   30.3810    0.1682
    5.0000   30.4670    0.1425
    5.0000   30.5676    0.1495
    5.0000   30.6330    0.1787
    5.0000   30.7499    0.1838
    5.0000   30.8260    0.2191
    5.0000   30.9347    0.2527
    5.0000   30.9963    0.2615
    5.0000   31.0216    0.2696
    5.0000   31.1364    0.2653
    5.0000   31.2024    0.2683
    5.0000   31.3062    0.2777
    5.0000   31.2938    0.2738
    5.0000   31.4208    0.2833
    5.0000   31.5590    0.2687
    5.0000   31.6455    0.2552
    5.0000   31.6452    0.2339
    5.0000   31.7950    0.2352
    5.0000   31.8562    0.2473
    5.0000   31.8869    0.2461
    5.0000   32.0278    0.2561
    5.0000   32.1175    0.2685
    5.0000   32.1397    0.2820
    5.0000   32.2447    0.2888
    5.0000   32.2856    0.3074
    5.0000   32.3874    0.3122
    5.0000   32.4778    0.3116
    5.0000   32.5039    0.3155
    5.0000   32.6145    0.3240
    5.0000   32.6457    0.3368
    5.0000   32.7273    0.3320
    5.0000   32.7740    0.3519
    5.0000   32.8871    0.3521
    5.0000   32.9674    0.3742
    5.0000   33.0593    0.3952
    5.0000   33.1767    0.3884
    5.0000   33.2610    0.3887
    5.0000   33.2777    0.3582
    5.0000   33.4001    0.3661
    5.0000   33.5439    0.3359
    5.0000   33.6158    0.3509
    5.0000   33.7172    0.3554
    5.0000   33.7203    0.3437
    5.0000   33.8543    0.3344
    5.0000   33.9663    0.3346
    5.0000   33.9474    0.3419
    5.0000   34.0814    0.3377
    5.0000   34.0876    0.3282
    5.0000   34.2151    0.3385
    5.0000   34.2555    0.3432
    5.0000   34.3719    0.3590
    5.0000   34.3999    0.3636
    5.0000   34.5037    0.3604
    5.0000   34.5372    0.3688
    5.0000   34.6247    0.3543
    5.0000   34.7158    0.3291
    5.0000   34.8139    0.3043
    5.0000   34.8280    0.2945
    5.0000   34.9579    0.2973
    5.0000   35.0439    0.3109
    5.0000   35.1508    0.3160
    5.0000   35.2419    0.3107
    5.0000   35.2968    0.3059
    5.0000   35.3959    0.2696
    5.0000   35.4286    0.2559
    5.0000   35.5546    0.2376
    5.0000   35.6246    0.2373
    5.0000   35.6390    0.2338
    5.0000   35.7825    0.2158
    5.0000   35.8160    0.2160
    5.0000   35.9235    0.2118
    5.0000   35.9419    0.2035
    5.0000   36.0491    0.1722
    5.0000   36.1164    0.1638
    5.0000   36.1586    0.1690
    5.0000   36.2670    0.1691
    5.0000   36.2940    0.1695
    5.0000   36.4191    0.1796
    5.0000   36.5202    0.1733
    5.0000   36.5912    0.1637
    5.0000   36.6646    0.1522
    5.0000   36.7118    0.1343
    5.0000   36.8170    0.1257
    5.0000   36.8368    0.1085
    5.0000   36.9504    0.1060
    5.0000   37.0196    0.0763
    5.0000   37.1104    0.0598
    5.0000   37.2378    0.0312
    5.0000   37.3218    0.0197
    5.0000   37.3088    0.0290
    5.0000   37.4481    0.0331
    5.0000   37.5269    0.0331
    5.0000   37.6189    0.0323
    5.0000   37.6564    0.0690
    5.0000   37.7693    0.0850
    5.0000   37.8389    0.0827
    5.0000   37.9530    0.0730
    5.0000   37.9278    0.0485
    5.0000   38.0735    0.0399
    5.0000   38.1078    0.0392
    5.0000   38.2426   -0.0036
    5.0000   38.3266   -0.0089
    5.0000   38.4207    0.0010
    5.0000   38.5064   -0.0148
    5.0000   38.5095   -0.0027
    5.0000   38.6794   -0.0024
    5.0000   38.6584    0.0140
    5.0000   38.7888   -0.0126
    5.0000   38.8343    0.0151
    5.0000   38.9251    0.0000
    6.0000    2.5088    8.0633
    6.0000    2.5089    8.0837
    6.0000    2.5093    8.1077
    6.0000    2.5147    8.1495
    6.0000    2.5304    8.1728
    6.0000    2.5367    8.1630
    6.0000    2.6622    8.1697
    6.0000    2.7687    8.1943
    6.0000    2.7961    8.1973
    6.0000    2.9701    8.2099
    6.0000    3.0841    8.2271
    6.0000    3.1026    8.2235
    6.0000    3.2654    8.2447
    6.0000    3.2865    8.2551
    6.0000    3.4027    8.2378
    6.0000    3.5459    8.2542
    6.0000    3.6393    8.2761
    6.0000    3.7672    8.2433
    6.0000    3.8470    8.2484
    6.0000    3.9551    8.2471
    6.0000    4.0831    8.2487
    6.0000    4.1687    8.2488
    6.0000    4.1852    8.2863
    6.0000    4.3235    8.2979
    6.0000    4.3316    8.2869
    6.0000    4.4673    8.3023
    6.0000    4.4889    8.3161
    6.0000    4.6386    8.3149
    6.0000    4.6567    8.3098
    6.0000    4.7970    8.3298
    6.0000    4.8160    8.3231
    6.0000    4.9461    8.3239
    6.0000    5.0409    8.3364
    6.0000    5.1359    8.3531
    6.0000    5.2487    8.3755
    6.0000    5.2594    8.3849
    6.0000    5.3937    8.3865
    6.0000    5.4993    8.4074
    6.0000    5.5137    8.4262
    6.0000    5.6474    8.4563
    6.0000    5.6874    8.4828
    6.0000    5.7894    8.5107
    6.0000    5.9458    8.5163
    6.0000    6.0227    8.5265
    6.0000    6.1130    8.5266
    6.0000    6.1334    8.5402
    6.0000    6.2480    8.5494
    6.0000    6.2637    8.5571
    6.0000    6.3750    8.5679
    6.0000    6.4001    8.5806
    6.0000    6.5026    8.5725
    6.0000    6.5269    8.5888
    6.0000    6.6240    8.5815
    6.0000    6.7379    8.5773
    6.0000    6.7549    8.6010
    6.0000    6.9011    8.5978
    6.0000    6.9132    8.6058
    6.0000    7.0350    8.6028
    6.0000    7.1108    8.5988
    6.0000    7.1329    8.6064
    6.0000    7.2571    8.6173
    6.0000    7.2708    8.6166
    6.0000    7.4048    8.6345
    6.0000    7.4045    8.6369
    6.0000    7.5788    8.6647
    6.0000    7.6707    8.6857
    6.0000    7.7482    8.7153
    6.0000    7.8469    8.7541
    6.0000    7.8722    8.7746
    6.0000    7.9665    8.8031
    6.0000    7.9814    8.8145
    6.0000    8.1190    8.8231
    6.0000    8.1218    8.8353
    6.0000    8.2714    8.8556
    6.0000    8.2885    8.8756
    6.0000    8.3832    8.8756
    6.0000    8.4940    8.9030
    6.0000    8.4975    8.9255
    6.0000    8.6329    8.9442
    6.0000    8.6412    8.9319
    6.0000    8.7547    8.9219
    6.0000    8.8437    8.9442
    6.0000    8.8878    8.9589
    6.0000    9.0000    8.9627
    6.0000    9.1099    8.9738
    6.0000    9.1849    9.0078
    6.0000    9.2115    9.0407
    6.0000    9.3332    9.0335
    6.0000    9.3424    9.0267
    6.0000    9.4785    9.0331
    6.0000    9.5784    9.0553
    6.0000    9.6706    9.0859
    6.0000    9.6990    9.0830
    6.0000    9.7948    9.1019
    6.0000    9.8239    9.1275
    6.0000    9.9204    9.1165
    6.0000   10.0464    9.1069
    6.0000   10.0563    9.1178
    6.0000   10.1581    9.1188
    6.0000   10.1928    9.1307
    6.0000   10.2848    9.1367
    6.0000   10.3054    9.1594
    6.0000   10.4028    9.1465
    6.0000   10.4260    9.1579
    6.0000   10.5789    9.1647
    6.0000   10.6446    9.1931
    6.0000   10.7453    9.2087
    6.0000   10.8148    9.2189
    6.0000   10.8403    9.2492
    6.0000   10.9710    9.2470
    6.0000   11.0632    9.2759
    6.0000   11.1694    9.3317
    6.0000   11.2732    9.3389
    6.0000   11.3433    9.3927
    6.0000   11.3546    9.4228
    6.0000   11.4673    9.4203
    6.0000   11.5494    9.4366
    6.0000   11.5616    9.4785
    6.0000   11.6990    9.5055
    6.0000   11.7199    9.5459
    6.0000   11.8383    9.5628
    6.0000   11.8392    9.6016
    6.0000   11.9405    9.6314
    6.0000   11.9707    9.6773
    6.0000   12.0637    9.7115
    6.0000   12.0884    9.7632
    6.0000   12.2126    9.8161
    6.0000   12.2180    9.8830
    6.0000   12.3574    9.9531
    6.0000   12.4350   10.0397
    6.0000   12.4526   10.1175
    6.0000   12.5522   10.1631
    6.0000   12.6286   10.2488
    6.0000   12.6515   10.3010
    6.0000   12.7879   10.3660
    6.0000   12.7771   10.4075
    6.0000   12.8887   10.4837
    6.0000   12.9109   10.5575
    6.0000   13.0755   10.6179
    6.0000   13.0728   10.6905
    6.0000   13.1666   10.7391
    6.0000   13.1958   10.7942
    6.0000   13.2873   10.8393
    6.0000   13.3171   10.8699
    6.0000   13.4474   10.9200
    6.0000   13.4728   11.0059
    6.0000   13.5707   11.0262
    6.0000   13.6002   11.1075
    6.0000   13.6909   11.1837
    6.0000   13.8029   11.2668
    6.0000   13.8881   11.3137
    6.0000   13.8880   11.3732
    6.0000   13.9835   11.4214
    6.0000   14.0799   11.4756
    6.0000   14.0925   11.5589
    6.0000   14.2500   11.6542
    6.0000   14.2664   11.7025
    6.0000   14.3585   11.7627
    6.0000   14.3923   11.8346
    6.0000   14.4956   11.8867
    6.0000   14.5901   11.9422
    6.0000   14.5998   12.0180
    6.0000   14.6824   12.0657
    6.0000   14.7127   12.1516
    6.0000   14.8214   12.1888
    6.0000   14.8370   12.2665
    6.0000   14.9700   12.3317
    6.0000   14.9602   12.4104
    6.0000   15.0731   12.4338
    6.0000   15.1055   12.4990
    6.0000   15.1853   12.5308
    6.0000   15.2763   12.5636
    6.0000   15.3806   12.6294
    6.0000   15.4877   12.6742
    6.0000   15.5551   12.7040
    6.0000   15.5723   12.7694
    6.0000   15.6659   12.8180
    6.0000   15.7456   12.8619
    6.0000   15.7831   12.9169
    6.0000   15.8998   12.9568
    6.0000   16.3134   12.9894
    6.0000   16.3295   13.0017
    6.0000   16.4376   13.0192
    6.0000   16.5365   13.0490
    6.0000   16.5384   13.0697
    6.0000   16.6614   13.0964
    6.0000   16.6732   13.1242
    6.0000   16.7831   13.1647
    6.0000   16.8660   13.2003
    6.0000   16.8806   13.2414
    6.0000   17.0289   13.2544
    6.0000   17.1041   13.2526
    6.0000   17.2027   13.2676
    6.0000   17.2300   13.2587
    6.0000   17.3197   13.2725
    6.0000   17.4131   13.2970
    6.0000   17.4511   13.3006
    6.0000   17.5485   13.2614
    6.0000   17.5589   13.3002
    6.0000   17.6987   13.3195
    6.0000   17.7766   13.3294
    6.0000   17.7919   13.3323
    6.0000   17.8907   13.3295
    6.0000   17.9867   13.3217
    6.0000   18.0160   13.3076
    6.0000   18.1652   13.2978
    6.0000   18.2348   13.2840
    6.0000   18.2472   13.2837
    6.0000   18.3362   13.2695
    6.0000   18.3608   13.2721
    6.0000   18.4739   13.2284
    6.0000   18.5576   13.1989
    6.0000   18.5661   13.1951
    6.0000   18.6805   13.1598
    6.0000   18.7058   13.1219
    6.0000   18.8046   13.0717
    6.0000   18.8190   13.0520
    6.0000   18.9418   12.9964
    6.0000   19.0309   12.9245
    6.0000   19.0444   12.8905
    6.0000   19.1507   12.8448
    6.0000   19.1765   12.7684
    6.0000   19.2745   12.6955
    6.0000   19.3567   12.6426
    6.0000   19.3699   12.5609
    6.0000   19.5376   12.4509
    6.0000   19.5482   12.3362
    6.0000   19.6700   12.2084
    6.0000   19.6879   12.1134
    6.0000   19.8070   11.9955
    6.0000   19.8052   11.8795
    6.0000   19.9144   11.7654
    6.0000   19.9274   11.7048
    6.0000   20.0536   11.6060
    6.0000   20.0553   11.5869
    6.0000   20.1765   11.5791
    6.0000   20.1964   11.6050
    6.0000   20.2959   11.6264
    6.0000   20.3429   11.6473
    6.0000   20.4180   11.7234
    6.0000   20.4470   11.7632
    6.0000   20.5757   11.8119
    6.0000   20.5829   11.8851
    6.0000   20.6965   11.9542
    6.0000   20.7157   12.0321
    6.0000   20.8144   12.0811
    6.0000   20.8387   12.1297
    6.0000   20.9309   12.1960
    6.0000   20.9512   12.2574
    6.0000   21.0632   12.3235
    6.0000   21.0718   12.3867
    6.0000   21.1937   12.4228
    6.0000   21.2035   12.4234
    6.0000   21.3237   12.4412
    6.0000   21.3292   12.4534
    6.0000   21.4638   12.4675
    6.0000   21.4740   12.4654
    6.0000   21.5875   12.4473
    6.0000   21.6068   12.4008
    6.0000   21.7566   12.3660
    6.0000   21.7615   12.3216
    6.0000   21.8856   12.2827
    6.0000   21.8987   12.2225
    6.0000   22.0060   12.1833
    6.0000   22.0299   12.1127
    6.0000   22.1547   12.0449
    6.0000   22.2535   11.9654
    6.0000   22.2808   11.8639
    6.0000   22.3835   11.8117
    6.0000   22.4744   11.6555
    6.0000   22.5627   11.5662
    6.0000   22.6639   11.4715
    6.0000   22.6958   11.3309
    6.0000   22.7984   11.1923
    6.0000   22.8953   11.0367
    6.0000   22.9643   10.9009
    6.0000   22.9901   10.7621
    6.0000   23.1171   10.5917
    6.0000   23.2045   10.4142
    6.0000   23.2165   10.2734
    6.0000   23.3140   10.0764
    6.0000   23.3368    9.8692
    6.0000   23.4307    9.6247
    6.0000   23.4661    9.3929
    6.0000   23.5550    9.1484
    6.0000   23.5823    8.8246
    6.0000   23.6782    8.5359
    6.0000   23.7039    8.1992
    6.0000   23.8172    7.7966
    6.0000   23.8238    7.3346
    6.0000   23.9392    6.8097
    6.0000   23.9421    5.8881
    6.0000   24.0816    4.6678
    6.0000   24.0897    3.2478
    6.0000   24.2240    1.6532
    6.0000   24.2254    0.4076
    6.0000   24.3397   -0.2710
    6.0000   24.4171   -0.4462
    6.0000   24.4374   -0.4444
    6.0000   24.5871   -0.4428
    6.0000   24.5877   -0.4316
    6.0000   24.7006   -0.4063
    6.0000   24.7197   -0.3716
    6.0000   24.8588   -0.3372
    6.0000   24.8685   -0.3349
    6.0000   24.9844   -0.3391
    6.0000   24.9952   -0.3013
    6.0000   25.1131   -0.2608
    6.0000   25.2094   -0.2665
    6.0000   25.2144   -0.2470
    6.0000   25.3260   -0.2372
    6.0000   25.4145   -0.2146
    6.0000   25.4482   -0.1739
    6.0000   25.5362   -0.1781
    6.0000   25.6351   -0.1661
    6.0000   25.6603   -0.1375
    6.0000   25.7549   -0.1280
    6.0000   25.7787   -0.1128
    6.0000   25.8855   -0.1382
    6.0000   25.9853   -0.1012
    6.0000   26.0044   -0.0869
    6.0000   26.1226   -0.0458
    6.0000   26.2174   -0.0506
    6.0000   26.2445   -0.0325
    6.0000   26.3587   -0.0281
    6.0000   26.3853   -0.0209
    6.0000   26.5011    0.0158
    6.0000   26.5018    0.0461
    6.0000   26.6013    0.0345
    6.0000   26.7296    0.0095
    6.0000   26.7198   -0.0110
    6.0000   26.8863   -0.0169
    6.0000   26.9616   -0.0000
    6.0000   27.0517    0.0171
    6.0000   27.1370    0.0072
    6.0000   27.1682   -0.0433
    6.0000   27.2857   -0.0433
    6.0000   27.2922   -0.0020
    6.0000   27.4042   -0.0163
    6.0000   27.4337   -0.0403
    6.0000   27.5561    0.0115
    6.0000   27.5648    0.0169
    6.0000   27.6731    0.0060
    6.0000   27.6764    0.0287
    6.0000   27.7925    0.0284
    6.0000   27.8830    0.0314
    6.0000   27.9858    0.0831
    6.0000   27.9935    0.0544
    6.0000   28.1086    0.0897
    6.0000   28.1321    0.1421
    6.0000   28.2637    0.1537
    6.0000   28.2651    0.1402
    6.0000   28.3889    0.1485
    6.0000   28.4209    0.1810
    6.0000   28.5118    0.1915
    6.0000   28.5176    0.1631
    6.0000   28.6699    0.1596
    6.0000   28.6657    0.1243
    6.0000   28.8322    0.1236
    6.0000   28.8900    0.1225
    6.0000   28.9073    0.1369
    6.0000   29.0336    0.1305
    6.0000   29.0438    0.1407
    6.0000   29.1306    0.1272
    6.0000   29.2372    0.1223
    6.0000   29.2454    0.0905
    6.0000   29.3794    0.1211
    6.0000   29.3829    0.1165
    6.0000   29.5074    0.0808
    6.0000   29.5004    0.0648
    6.0000   29.6330    0.0694
    6.0000   29.6532    0.0547
    6.0000   29.7486    0.0577
    6.0000   29.8469    0.0777
    6.0000   29.8514    0.0831
    6.0000   29.9472    0.0761
    6.0000   29.9841    0.0992
    6.0000   30.1064    0.1020
    6.0000   30.2007    0.1050
    6.0000   30.2077    0.1160
    6.0000   30.2942    0.1160
    6.0000   30.3371    0.1407
    6.0000   30.4274    0.1547
    6.0000   30.4653    0.1603
    6.0000   30.5549    0.1949
    6.0000   30.5641    0.1940
    6.0000   30.6799    0.2044
    6.0000   30.7925    0.2468
    6.0000   30.7772    0.2485
    6.0000   30.9062    0.2616
    6.0000   31.0353    0.2739
    6.0000   31.0977    0.2948
    6.0000   31.2003    0.3131
    6.0000   31.2252    0.3208
    6.0000   31.3044    0.3208
    6.0000   31.3367    0.3196
    6.0000   31.4949    0.3126
    6.0000   31.4911    0.3226
    6.0000   31.6157    0.3302
    6.0000   31.6366    0.3641
    6.0000   31.7597    0.3830
    6.0000   31.7853    0.3918
    6.0000   31.8549    0.4067
    6.0000   31.8945    0.4056
    6.0000   31.9747    0.4348
    6.0000   32.0164    0.4236
    6.0000   32.1203    0.4420
    6.0000   32.2054    0.4542
    6.0000   32.2947    0.4653
    6.0000   32.2987    0.4553
    6.0000   32.4327    0.4461
    6.0000   32.4376    0.4786
    6.0000   32.5523    0.4493
    6.0000   32.5803    0.4700
    6.0000   32.6971    0.4700
    6.0000   32.6957    0.4876
    6.0000   32.8118    0.4876
    6.0000   32.9076    0.4954
    6.0000   32.9882    0.4800
    6.0000   33.0020    0.4747
    6.0000   33.1068    0.4769
    6.0000   33.2132    0.4592
    6.0000   33.2252    0.4620
    6.0000   33.3197    0.4510
    6.0000   33.3507    0.4659
    6.0000   33.4364    0.4674
    6.0000   33.4726    0.4812
    6.0000   33.5862    0.4957
    6.0000   33.5912    0.4923
    6.0000   33.7504    0.4819
    6.0000   33.7588    0.4691
    6.0000   33.9053    0.4712
    6.0000   33.8991    0.4517
    6.0000   34.0249    0.4609
    6.0000   34.0523    0.4615
    6.0000   34.1488    0.4558
    6.0000   34.1443    0.4380
    6.0000   34.2468    0.4559
    6.0000   34.2825    0.4630
    6.0000   34.4066    0.4764
    6.0000   34.4784    0.4807
    6.0000   34.4925    0.5003
    6.0000   34.5829    0.5246
    6.0000   34.6268    0.5635
    6.0000   34.7098    0.5729
    6.0000   34.7479    0.5977
    6.0000   34.8481    0.6012
    6.0000   34.9275    0.5972
    6.0000   35.0321    0.6064
    6.0000   35.0276    0.6397
    6.0000   35.1319    0.6280
    6.0000   35.1744    0.6311
    6.0000   35.2890    0.6382
    6.0000   35.3645    0.6448
    6.0000   35.3965    0.6383
    6.0000   35.5396    0.6381
    6.0000   35.5934    0.6623
    6.0000   35.6415    0.6624
    6.0000   35.7311    0.6254
    6.0000   35.7280    0.6276
    6.0000   35.8631    0.6277
    6.0000   35.9094    0.6182
    6.0000   36.0095    0.6034
    6.0000   36.1228    0.6105
    6.0000   36.1849    0.6059
    6.0000   36.2241    0.6090
    6.0000   36.2860    0.6029
    6.0000   36.3418    0.5963
    6.0000   36.4441    0.5962
    6.0000   36.5067    0.6082
    6.0000   36.6231    0.6079
    6.0000   36.6261    0.6072
    6.0000   36.7439    0.6294
    6.0000   36.8537    0.6295
    6.0000   36.8480    0.6577
    6.0000   36.9766    0.6521
    6.0000   36.9719    0.6717
    6.0000   37.0803    0.6908
    6.0000   37.1468    0.7016
    6.0000   37.2434    0.6842
    6.0000   37.3361    0.6830
    6.0000   37.3867    0.6751
    6.0000   37.4979    0.6798
    6.0000   37.5999    0.6738
    6.0000   37.6840    0.6673
    6.0000   37.6761    0.6861
    6.0000   37.7652    0.7122
    6.0000   37.8023    0.7282
    6.0000   37.8970    0.7377
    6.0000   37.9311    0.7571
    6.0000   38.0088    0.7483
    6.0000   38.0755    0.7484
    6.0000   38.1255    0.7380
    6.0000   38.2459    0.7332
    6.0000   38.3318    0.7280
    6.0000   38.3325    0.7422
    6.0000   38.4651    0.7528
    6.0000   38.4617    0.7892
    6.0000   38.5900    0.7802
    6.0000   38.5827    0.7682
    6.0000   38.6881    0.7534
    6.0000   38.7316   -0.0238
    6.0000   38.8282   -0.0077
    6.0000   38.8410    0.0000
