# Supplementary material for: Tuning magnetoelectricity in a mixed-anisotropy antiferromagnet
Source: Nat Commun. 2023 Jun 9;14:3408. doi: 10.1038/s41467-023-39128-7 (PMC10256750; doi:10.1038/s41467-023-39128-7)
Supplement: Supplementary file 3 — Source Data [file 41467_2023_39128_MOESM3_ESM.zip › source_data/FigED4d_polarization_LiNi0.80Fe0.020PO4_Eb_Ha.dat]

u0 H [T]  T [K]     P [uC/m^2]
    0.0000    2.5057   -0.3013
    0.0000    2.5042   -0.2280
    0.0000    2.5252   -0.1901
    0.0000    2.5889   -0.1631
    0.0000    2.6128   -0.1187
    0.0000    2.8678    0.0187
    0.0000    2.9129    0.1352
    0.0000    2.9300    0.1900
    0.0000    3.0925    0.2726
    0.0000    3.2243    0.3235
    0.0000    3.2288    0.3262
    0.0000    3.3898    0.3331
    0.0000    3.4093    0.3077
    0.0000    3.5506    0.2921
    0.0000    3.5724    0.2523
    0.0000    3.7174    0.2283
    0.0000    3.7598    0.2278
    0.0000    3.8909    0.2040
    0.0000    3.8988    0.1849
    0.0000    4.0557    0.1712
    0.0000    4.1539    0.1583
    0.0000    4.2636    0.1304
    0.0000    4.2917    0.1106
    0.0000    4.4440    0.0913
    0.0000    4.4645    0.0903
    0.0000    4.5969    0.0935
    0.0000    4.7049    0.0926
    0.0000    4.7394    0.0823
    0.0000    4.8544    0.0786
    0.0000    4.8679    0.0718
    0.0000    4.9046    0.0556
    0.0000    4.9663    0.0682
    0.0000    5.1593    0.0700
    0.0000    5.1801    0.0733
    0.0000    5.2674    0.0735
    0.0000    5.3641    0.0606
    0.0000    5.3826    0.0474
    0.0000    5.4856    0.0477
    0.0000    5.5256    0.0416
    0.0000    5.6365    0.0272
    0.0000    5.6572    0.0217
    0.0000    5.8336    0.0206
    0.0000    5.8367    0.0365
    0.0000    5.9578    0.0446
    0.0000    6.0490    0.0589
    0.0000    6.1549    0.0234
    0.0000    6.1753    0.0268
    0.0000    6.2743    0.0152
    0.0000    6.3823    0.0132
    0.0000    6.4718    0.0106
    0.0000    6.4970   -0.0111
    0.0000    6.6054   -0.0167
    0.0000    6.6265   -0.0190
    0.0000    6.7343   -0.0131
    0.0000    6.7585   -0.0130
    0.0000    6.8892   -0.0179
    0.0000    6.9162   -0.0175
    0.0000    7.0497   -0.0172
    0.0000    7.1869   -0.0038
    0.0000    7.2104   -0.0164
    0.0000    7.3328   -0.0076
    0.0000    7.3554    0.0137
    0.0000    7.4613    0.0283
    0.0000    7.4858    0.0129
    0.0000    7.6233   -0.0010
    0.0000    7.6349    0.0185
    0.0000    7.7320    0.0282
    0.0000    7.7453    0.0078
    0.0000    7.9127    0.0022
    0.0000    8.0169   -0.0004
    0.0000    8.1056    0.0012
    0.0000    8.2027    0.0012
    0.0000    8.2689    0.0158
    0.0000    8.2904    0.0226
    0.0000    8.4114    0.0264
    0.0000    8.4354    0.0300
    0.0000    8.5627    0.0420
    0.0000    8.6516    0.0941
    0.0000    8.7464    0.1024
    0.0000    8.7635    0.0913
    0.0000    8.8781    0.1132
    0.0000    8.9011    0.1145
    0.0000    8.9941    0.1031
    0.0000    9.0146    0.0996
    0.0000    9.1418    0.0915
    0.0000    9.1716    0.1092
    0.0000    9.3238    0.1133
    0.0000    9.3373    0.1008
    0.0000    9.4463    0.1058
    0.0000    9.4695    0.1052
    0.0000    9.5747    0.1262
    0.0000    9.6010    0.0995
    0.0000    9.7142    0.0959
    0.0000    9.7915    0.0981
    0.0000    9.8064    0.1033
    0.0000    9.9315    0.1028
    0.0000   10.0021    0.1283
    0.0000   10.0303    0.1682
    0.0000   10.1489    0.1649
    0.0000   10.1620    0.1587
    0.0000   10.3653    0.1529
    0.0000   10.5080    0.1732
    0.0000   10.6392    0.1907
    0.0000   10.7883    0.1915
    0.0000   10.8445    0.1995
    0.0000   10.8373    0.2213
    0.0000   10.8794    0.2167
    0.0000   10.8808    0.2329
    0.0000   10.9464    0.2631
    0.0000   10.9675    0.2726
    0.0000   11.0656    0.2914
    0.0000   11.1804    0.2900
    0.0000   11.1980    0.3038
    0.0000   11.3397    0.2698
    0.0000   11.3641    0.2461
    0.0000   11.5020    0.2464
    0.0000   11.4958    0.2391
    0.0000   11.6453    0.2499
    0.0000   11.6480    0.2481
    0.0000   11.7888    0.2522
    0.0000   11.8502    0.2593
    0.0000   11.8767    0.2703
    0.0000   12.0275    0.2591
    0.0000   12.0402    0.2338
    0.0000   12.1698    0.2157
    0.0000   12.2021    0.2257
    0.0000   12.3068    0.1969
    0.0000   12.3276    0.1873
    0.0000   12.4247    0.1821
    0.0000   12.5018    0.1844
    0.0000   12.4993    0.1624
    0.0000   12.6386    0.1541
    0.0000   12.7393    0.1543
    0.0000   12.7555    0.1605
    0.0000   12.8444    0.1326
    0.0000   12.9109    0.1512
    0.0000   12.9174    0.1610
    0.0000   13.0503    0.1671
    0.0000   13.1515    0.1684
    0.0000   13.2298    0.1543
    0.0000   13.2485    0.1415
    0.0000   13.3591    0.1149
    0.0000   13.4815    0.1085
    0.0000   13.4954    0.0919
    0.0000   13.6372    0.0895
    0.0000   13.6355    0.0757
    0.0000   13.7446    0.0395
    0.0000   13.8223    0.0101
    0.0000   13.8361    0.0105
    0.0000   13.9643    0.0109
    0.0000   13.9732    0.0258
    0.0000   14.1040    0.0261
    0.0000   14.1013    0.0066
    0.0000   14.2288    0.0082
    0.0000   14.3242    0.0238
    0.0000   14.3483    0.0297
    0.0000   14.4505    0.0036
    0.0000   14.4610    0.0105
    0.0000   14.5811    0.0025
    0.0000   14.6870    0.0055
    0.0000   14.6802    0.0063
    0.0000   14.8216    0.0165
    0.0000   14.9063    0.0261
    0.0000   14.9399    0.0620
    0.0000   15.0297    0.0532
    0.0000   15.0595    0.0584
    0.0000   15.1520    0.0302
    0.0000   15.1857    0.0487
    0.0000   15.3099    0.0641
    0.0000   15.3267    0.0818
    0.0000   15.4203    0.1003
    0.0000   15.4603    0.1151
    0.0000   15.5516    0.1534
    0.0000   15.5612    0.1926
    0.0000   15.6923    0.1917
    0.0000   15.7916    0.2204
    0.0000   15.8093    0.2546
    0.0000   15.9336    0.2821
    0.0000   16.3381    0.3077
    0.0000   16.3569    0.3114
    0.0000   16.4794    0.3129
    0.0000   16.4964    0.3038
    0.0000   16.5856    0.3325
    0.0000   16.5949    0.3333
    0.0000   16.7281    0.3364
    0.0000   16.7415    0.3352
    0.0000   16.8528    0.3320
    0.0000   16.8713    0.3455
    0.0000   16.9913    0.3459
    0.0000   17.0882    0.3440
    0.0000   17.1107    0.3456
    0.0000   17.2179    0.3352
    0.0000   17.2423    0.3467
    0.0000   17.3461    0.3376
    0.0000   17.3881    0.3346
    0.0000   17.4831    0.3236
    0.0000   17.5078    0.3123
    0.0000   17.6035    0.2948
    0.0000   17.7056    0.2831
    0.0000   17.7221    0.2850
    0.0000   17.8270    0.2584
    0.0000   17.8496    0.2360
    0.0000   17.9477    0.2330
    0.0000   17.9737    0.2334
    0.0000   18.0898    0.2165
    0.0000   18.1007    0.2309
    0.0000   18.2162    0.2363
    0.0000   18.2899    0.2617
    0.0000   18.3145    0.2621
    0.0000   18.4181    0.2761
    0.0000   18.4342    0.2711
    0.0000   18.5457    0.2772
    0.0000   18.5565    0.2944
    0.0000   18.6853    0.2784
    0.0000   18.6974    0.2586
    0.0000   18.7970    0.2476
    0.0000   18.8728    0.2415
    0.0000   18.9451    0.2526
    0.0000   18.9728    0.2522
    0.0000   19.0852    0.2475
    0.0000   19.0992    0.2409
    0.0000   19.1959    0.2483
    0.0000   19.2176    0.2624
    0.0000   19.3389    0.2736
    0.0000   19.3648    0.2739
    0.0000   19.4815    0.2713
    0.0000   19.5082    0.2450
    0.0000   19.6011    0.2447
    0.0000   19.6299    0.2601
    0.0000   19.7332    0.2561
    0.0000   19.7597    0.2817
    0.0000   19.8771    0.2885
    0.0000   19.9789    0.3162
    0.0000   20.0444    0.3309
    0.0000   20.0760    0.3613
    0.0000   20.1915    0.3711
    0.0000   20.1966    0.3759
    0.0000   20.3134    0.3551
    0.0000   20.3286    0.3540
    0.0000   20.4310    0.3444
    0.0000   20.5276    0.3188
    0.0000   20.5554    0.2995
    0.0000   20.6745    0.3196
    0.0000   20.6947    0.3198
    0.0000   20.7992    0.2998
    0.0000   20.8074    0.3118
    0.0000   20.9145    0.3005
    0.0000   20.9382    0.3011
    0.0000   21.0328    0.3107
    0.0000   21.1339    0.3074
    0.0000   21.1315    0.3238
    0.0000   21.2626    0.3241
    0.0000   21.2906    0.3087
    0.0000   21.3924    0.2979
    0.0000   21.4125    0.2781
    0.0000   21.5108    0.2785
    0.0000   21.5300    0.2872
    0.0000   21.6280    0.2892
    0.0000   21.7328    0.3124
    0.0000   21.7277    0.2986
    0.0000   21.8331    0.2802
    0.0000   21.9228    0.2941
    0.0000   22.0008    0.2923
    0.0000   22.0284    0.2942
    0.0000   22.1208    0.2751
    0.0000   22.1427    0.2617
    0.0000   22.2418    0.2667
    0.0000   22.2738    0.2680
    0.0000   22.3894    0.2619
    0.0000   22.4146    0.2793
    0.0000   22.5064    0.2797
    0.0000   22.5363    0.2974
    0.0000   22.6461    0.2849
    0.0000   22.6526    0.2823
    0.0000   22.7770    0.2721
    0.0000   22.7727    0.2425
    0.0000   22.9140    0.2479
    0.0000   22.9902    0.2289
    0.0000   23.0759    0.2350
    0.0000   23.1673    0.2398
    0.0000   23.2335    0.2187
    0.0000   23.2600    0.2324
    0.0000   23.3700    0.2315
    0.0000   23.4001    0.2318
    0.0000   23.5128    0.2011
    0.0000   23.5186    0.2039
    0.0000   23.6375    0.2028
    0.0000   23.6593    0.2098
    0.0000   23.7770    0.1734
    0.0000   23.8049    0.1675
    0.0000   23.8894    0.1423
    0.0000   23.9151    0.1239
    0.0000   24.0640    0.1283
    0.0000   24.0652    0.1242
    0.0000   24.1874    0.1282
    0.0000   24.2000    0.1286
    0.0000   24.3282    0.1339
    0.0000   24.4308    0.1185
    0.0000   24.4572    0.1028
    0.0000   24.5571    0.0777
    0.0000   24.5748    0.0884
    0.0000   24.6986    0.0612
    0.0000   24.7155    0.0704
    0.0000   24.8295    0.0598
    0.0000   24.9050    0.0624
    0.0000   24.9255    0.0674
    0.0000   25.0354    0.0804
    0.0000   25.0478    0.0850
    0.0000   25.1678    0.0724
    0.0000   25.1931    0.0686
    0.0000   25.2819    0.0618
    0.0000   25.3867    0.0608
    0.0000   25.3948    0.0684
    0.0000   25.5032    0.0637
    0.0000   25.5327    0.0362
    0.0000   25.6513    0.0188
    0.0000   25.6776    0.0257
    0.0000   25.7903    0.0103
    0.0000   25.8707    0.0103
    0.0000   25.8911    0.0035
    0.0000   25.9876   -0.0079
    0.0000   26.0223   -0.0023
    0.0000   26.1012   -0.0127
    0.0000   26.1231   -0.0355
    0.0000   26.2464   -0.0277
    0.0000   26.2793   -0.0115
    0.0000   26.3735   -0.0221
    0.0000   26.4644   -0.0134
    0.0000   26.4715   -0.0283
    0.0000   26.6078   -0.0285
    0.0000   26.6102   -0.0250
    0.0000   26.7079   -0.0276
    0.0000   26.7997    0.0065
    0.0000   26.8339    0.0096
    0.0000   26.9622   -0.0132
    0.0000   27.0519    0.0066
    0.0000   27.1276    0.0133
    0.0000   27.1248    0.0296
    0.0000   27.2522    0.0522
    0.0000   27.3471    0.0687
    0.0000   27.4070    0.0519
    0.0000   27.4362    0.0422
    0.0000   27.5280    0.0366
    0.0000   27.5625    0.0507
    0.0000   27.6655    0.0606
    0.0000   27.7560    0.0631
    0.0000   27.7571    0.0729
    0.0000   27.8791    0.0440
    0.0000   27.9460    0.0440
    0.0000   27.9760    0.0155
    0.0000   28.1047    0.0022
    0.0000   28.1330   -0.0045
    0.0000   28.2300   -0.0261
    0.0000   28.2420   -0.0360
    0.0000   28.3381   -0.0526
    0.0000   28.3754   -0.0500
    0.0000   28.4858   -0.0539
    0.0000   28.5533   -0.0584
    0.0000   28.5867   -0.0815
    0.0000   28.6986   -0.0869
    0.0000   28.7307   -0.0961
    0.0000   28.8230   -0.1004
    0.0000   28.8537   -0.0909
    0.0000   28.9626   -0.1039
    0.0000   29.0481   -0.1111
    0.0000   29.0500   -0.1311
    0.0000   29.1668   -0.1215
    0.0000   29.1815   -0.1383
    0.0000   29.2767   -0.1300
    0.0000   29.3886   -0.1670
    0.0000   29.3727   -0.1963
    0.0000   29.5198   -0.2087
    0.0000   29.5159   -0.2318
    0.0000   29.6243   -0.2319
    0.0000   29.6423   -0.2227
    0.0000   29.7970   -0.2302
    0.0000   29.8540   -0.2333
    0.0000   29.8614   -0.2503
    0.0000   29.9843   -0.2743
    0.0000   29.9989   -0.2831
    0.0000   30.1011   -0.2809
    0.0000   30.1127   -0.2748
    0.0000   30.2444   -0.2811
    0.0000   30.2435   -0.2707
    0.0000   30.3508   -0.3087
    0.0000   30.4449   -0.3276
    0.0000   30.5392   -0.3475
    0.0000   30.6201   -0.3633
    0.0000   30.6199   -0.3493
    0.0000   30.7255   -0.3429
    0.0000   30.8275   -0.3605
    0.0000   30.9067   -0.3422
    0.0000   30.9325   -0.3047
    0.0000   31.0382   -0.3209
    0.0000   31.0482   -0.3382
    0.0000   31.1694   -0.3452
    0.0000   31.1969   -0.3300
    0.0000   31.2927   -0.3449
    0.0000   31.3309   -0.3567
    0.0000   31.4164   -0.3795
    0.0000   31.4323   -0.3927
    0.0000   31.5685   -0.4038
    0.0000   31.5670   -0.4133
    0.0000   31.6662   -0.4212
    0.0000   31.7023   -0.4335
    0.0000   31.7792   -0.4426
    0.0000   31.8104   -0.4699
    0.0000   31.9452   -0.4760
    0.0000   31.9320   -0.4870
    0.0000   32.0407   -0.5145
    0.0000   32.0643   -0.5014
    0.0000   32.2019   -0.5230
    0.0000   32.2331   -0.5380
    0.0000   32.3105   -0.5502
    0.0000   32.3511   -0.5489
    0.0000   32.4677   -0.5391
    0.0000   32.4547   -0.5308
    0.0000   32.6082   -0.5429
    0.0000   32.5983   -0.5446
    0.0000   32.7342   -0.5481
    0.0000   32.7331   -0.5468
    0.0000   32.8608   -0.5650
    0.0000   32.9320   -0.5965
    0.0000   32.9587   -0.6139
    0.0000   33.0156   -0.6280
    0.0000   33.1115   -0.6300
    0.0000   33.1444   -0.6512
    0.0000   33.2551   -0.6699
    0.0000   33.2954   -0.6889
    0.0000   33.3859   -0.6984
    0.0000   33.3977   -0.6793
    0.0000   33.5209   -0.6839
    0.0000   33.5480   -0.6965
    0.0000   33.6382   -0.6938
    0.0000   33.6368   -0.6950
    0.0000   33.7933   -0.7016
    0.0000   33.8253   -0.7013
    0.0000   33.8930   -0.7013
    0.0000   33.9275   -0.7320
    0.0000   34.0273   -0.7247
    0.0000   34.1287   -0.7200
    0.0000   34.2097   -0.6957
    0.0000   34.2374   -0.6739
    0.0000   34.3331   -0.6497
    0.0000   34.3580   -0.6332
    0.0000   34.5068   -0.5972
    0.0000   34.4994   -0.5874
    0.0000   34.6262   -0.5804
    0.0000   34.6466   -0.5779
    0.0000   34.7511   -0.5805
    0.0000   34.7639   -0.5565
    0.0000   34.8688   -0.5524
    0.0000   34.9159   -0.5513
    0.0000   35.0051   -0.5333
    0.0000   35.1094   -0.5364
    0.0000   35.0917   -0.5299
    0.0000   35.2453   -0.5258
    0.0000   35.2620   -0.5255
    0.0000   35.3786   -0.5123
    0.0000   35.4022   -0.4929
    0.0000   35.5236   -0.4635
    0.0000   35.4980   -0.4448
    0.0000   35.6546   -0.4245
    0.0000   35.6849   -0.4346
    0.0000   35.7735   -0.3965
    0.0000   35.8172   -0.3876
    0.0000   35.9092   -0.3634
    0.0000   36.0166   -0.3531
    0.0000   36.0481   -0.3121
    0.0000   36.1414   -0.2896
    0.0000   36.1611   -0.2754
    0.0000   36.2601   -0.2831
    0.0000   36.2821   -0.2587
    0.0000   36.4243   -0.2685
    0.0000   36.4043   -0.2688
    0.0000   36.5269   -0.2613
    0.0000   36.5653   -0.2550
    0.0000   36.6458   -0.2546
    0.0000   36.7597   -0.2440
    0.0000   36.8605   -0.2461
    0.0000   36.8503   -0.2379
    0.0000   36.9785   -0.2029
    0.0000   37.0804   -0.1808
    0.0000   37.1572   -0.1510
    0.0000   37.1898   -0.1330
    0.0000   37.2967   -0.1501
    0.0000   37.3006   -0.1326
    0.0000   37.4095   -0.1211
    0.0000   37.4373   -0.1272
    0.0000   37.5609   -0.1331
    0.0000   37.5551   -0.0810
    0.0000   37.6598   -0.0969
    0.0000   37.6978   -0.0763
    0.0000   37.7791   -0.0910
    0.0000   37.8637   -0.0743
    0.0000   37.8957   -0.0715
    0.0000   38.0189   -0.0406
    0.0000   38.0918   -0.0228
    0.0000   38.1028   -0.0029
    0.0000   38.2007   -0.0000
    0.0000   38.2351    0.0093
    0.0000   38.3501    0.0120
    0.0000   38.3827   -0.0117
    0.0000   38.4661   -0.0072
    0.0000   38.4643   -0.0083
    0.0000   38.6108   -0.0183
    0.0000   38.7026   -0.0130
    0.0000   38.7046   -0.0087
    0.0000   38.7908   -0.0083
    0.0000   38.8933   -0.0047
    0.0000   38.9092   -0.0132
    0.0000   39.0250    0.0000
    1.0000    2.5122    1.7452
    1.0000    2.5124    1.7673
    1.0000    2.5218    1.8029
    1.0000    2.5639    1.7997
    1.0000    2.7307    1.8206
    1.0000    2.8665    1.8639
    1.0000    2.9396    1.9391
    1.0000    2.9641    1.9588
    1.0000    3.1250    1.9784
    1.0000    3.2476    1.9912
    1.0000    3.3131    1.9796
    1.0000    3.3319    1.9902
    1.0000    3.3690    2.0154
    1.0000    3.4987    2.0561
    1.0000    3.6602    2.1416
    1.0000    3.6659    2.2616
    1.0000    3.8030    2.3821
    1.0000    3.8283    2.5145
    1.0000    3.9191    2.6696
    1.0000    3.9340    2.8100
    1.0000    4.0783    2.9736
    1.0000    4.1918    3.1446
    1.0000    4.2895    3.3118
    1.0000    4.3099    3.4874
    1.0000    4.4561    3.6751
    1.0000    4.5616    3.8559
    1.0000    4.5742    4.0396
    1.0000    4.7050    4.2395
    1.0000    4.7202    4.4058
    1.0000    4.8856    4.6034
    1.0000    4.9071    4.8063
    1.0000    5.0226    4.9826
    1.0000    5.1388    5.1740
    1.0000    5.2571    5.3689
    1.0000    5.2845    5.5696
    1.0000    5.3917    5.7564
    1.0000    5.4853    5.9517
    1.0000    5.5202    6.1333
    1.0000    5.6440    6.2936
    1.0000    5.6483    6.4811
    1.0000    5.7888    6.6782
    1.0000    5.8032    6.8707
    1.0000    5.9440    7.0465
    1.0000    6.0439    7.2258
    1.0000    6.0601    7.4152
    1.0000    6.1598    7.5905
    1.0000    6.2572    7.7400
    1.0000    6.3801    7.9228
    1.0000    6.3936    8.0970
    1.0000    6.5377    8.2789
    1.0000    6.6473    8.4498
    1.0000    6.6857    8.6039
    1.0000    6.8017    8.7717
    1.0000    6.8250    8.9397
    1.0000    6.9544    9.0969
    1.0000    6.9711    9.2471
    1.0000    7.1093    9.3815
    1.0000    7.2361    9.5148
    1.0000    7.3128    9.6355
    1.0000    7.3277    9.7723
    1.0000    7.4623    9.8650
    1.0000    7.4927    9.9525
    1.0000    7.6403   10.0523
    1.0000    7.6411   10.1264
    1.0000    7.7859   10.1793
    1.0000    7.8567   10.2773
    1.0000    7.8807   10.3748
    1.0000    8.0269   10.4485
    1.0000    8.0968   10.5311
    1.0000    8.1888   10.6031
    1.0000    8.2110   10.6587
    1.0000    8.3673   10.7138
    1.0000    8.3669   10.7718
    1.0000    8.4916   10.8315
    1.0000    8.5150   10.8777
    1.0000    8.6342   10.9203
    1.0000    8.6539   10.9449
    1.0000    8.7781   10.9800
    1.0000    8.8028   11.0103
    1.0000    8.9263   11.0474
    1.0000    8.9402   11.0687
    1.0000    9.0533   11.0930
    1.0000    9.1661   11.1273
    1.0000    9.1919   11.1590
    1.0000    9.2784   11.2108
    1.0000    9.3781   11.2447
    1.0000    9.3885   11.2692
    1.0000    9.5160   11.3060
    1.0000    9.5213   11.3406
    1.0000    9.6708   11.3709
    1.0000    9.7610   11.4084
    1.0000    9.8659   11.4204
    1.0000    9.8661   11.4426
    1.0000    9.9997   11.4676
    1.0000   10.1026   11.4721
    1.0000   10.1956   11.5093
    1.0000   10.1979   11.5248
    1.0000   10.3367   11.5434
    1.0000   10.3355   11.5809
    1.0000   10.4816   11.5846
    1.0000   10.4835   11.5834
    1.0000   10.6265   11.5979
    1.0000   10.6565   11.6147
    1.0000   10.7551   11.6154
    1.0000   10.7648   11.6145
    1.0000   10.9074   11.6105
    1.0000   11.0101   11.5895
    1.0000   11.0838   11.5550
    1.0000   11.1612   11.5167
    1.0000   11.2280   11.5121
    1.0000   11.3408   11.4734
    1.0000   11.4647   11.4423
    1.0000   11.4831   11.4195
    1.0000   11.6400   11.4003
    1.0000   11.7434   11.3685
    1.0000   11.8323   11.3172
    1.0000   11.9157   11.2916
    1.0000   12.0013   11.2638
    1.0000   12.0145   11.2344
    1.0000   12.1359   11.1935
    1.0000   12.1762   11.1547
    1.0000   12.2869   11.1038
    1.0000   12.2988   11.0526
    1.0000   12.4503   10.9950
    1.0000   12.5479   10.9400
    1.0000   12.5958   10.8823
    1.0000   12.6839   10.8300
    1.0000   12.7164   10.7943
    1.0000   12.7969   10.7412
    1.0000   12.8334   10.6792
    1.0000   12.9254   10.6209
    1.0000   13.0096   10.5691
    1.0000   13.0314   10.5166
    1.0000   13.1622   10.4900
    1.0000   13.2968   10.4286
    1.0000   13.2882   10.3694
    1.0000   13.4216   10.3101
    1.0000   13.5256   10.2645
    1.0000   13.5305   10.2232
    1.0000   13.6720   10.1683
    1.0000   13.6755   10.1041
    1.0000   13.8168   10.0654
    1.0000   13.8270   10.0315
    1.0000   13.9242    9.9887
    1.0000   14.0519    9.9118
    1.0000   14.1493    9.8368
    1.0000   14.1424    9.7695
    1.0000   14.2900    9.6940
    1.0000   14.4018    9.5985
    1.0000   14.4354    9.4996
    1.0000   14.5279    9.3841
    1.0000   14.5285    9.2832
    1.0000   14.6439    9.1898
    1.0000   14.6730    9.0869
    1.0000   14.7804    8.9668
    1.0000   14.7919    8.8549
    1.0000   14.9434    8.7547
    1.0000   14.9669    8.6167
    1.0000   15.0569    8.4952
    1.0000   15.1397    8.3480
    1.0000   15.2503    8.2389
    1.0000   15.2732    8.1373
    1.0000   15.3672    8.0028
    1.0000   15.4754    7.8960
    1.0000   15.4731    7.7833
    1.0000   15.5923    7.6555
    1.0000   15.6243    7.5356
    1.0000   15.7123    7.4109
    1.0000   15.7093    7.2801
    1.0000   15.8544    7.1597
    1.0000   15.8521    7.0753
    1.0000   16.3260    6.9627
    1.0000   16.3487    6.8405
    1.0000   16.4463    6.7485
    1.0000   16.4664    6.6468
    1.0000   16.5773    6.5360
    1.0000   16.5998    6.4312
    1.0000   16.7113    6.3404
    1.0000   16.7353    6.2417
    1.0000   16.8514    6.1210
    1.0000   16.9368    6.0323
    1.0000   16.9487    5.9483
    1.0000   17.0469    5.8438
    1.0000   17.0780    5.7503
    1.0000   17.1869    5.6586
    1.0000   17.2144    5.5707
    1.0000   17.3239    5.4665
    1.0000   17.3373    5.3665
    1.0000   17.4533    5.2863
    1.0000   17.4659    5.2075
    1.0000   17.5742    5.1338
    1.0000   17.5924    5.0557
    1.0000   17.6970    4.9821
    1.0000   17.7021    4.9091
    1.0000   17.8137    4.8295
    1.0000   17.8419    4.7646
    1.0000   17.9516    4.7085
    1.0000   17.9600    4.6715
    1.0000   18.0847    4.6130
    1.0000   18.1083    4.5726
    1.0000   18.2245    4.5344
    1.0000   18.2294    4.4953
    1.0000   18.3496    4.4586
    1.0000   18.3714    4.4231
    1.0000   18.4670    4.3884
    1.0000   18.4792    4.3493
    1.0000   18.6058    4.3235
    1.0000   18.6917    4.3027
    1.0000   18.6901    4.2890
    1.0000   18.8541    4.2425
    1.0000   18.9288    4.1918
    1.0000   18.9567    4.1387
    1.0000   19.0669    4.0878
    1.0000   19.0931    4.0580
    1.0000   19.2036    4.0167
    1.0000   19.2286    4.0065
    1.0000   19.3258    3.9601
    1.0000   19.3434    3.9368
    1.0000   19.4466    3.9250
    1.0000   19.5173    3.9168
    1.0000   19.6144    3.9118
    1.0000   19.6853    3.8609
    1.0000   19.7097    3.7139
    1.0000   19.8310    3.5335
    1.0000   19.8391    3.2076
    1.0000   19.9568    2.7785
    1.0000   19.9772    2.2430
    1.0000   20.0740    1.7656
    1.0000   20.1043    1.3571
    1.0000   20.1983    1.0043
    1.0000   20.2263    0.7295
    1.0000   20.3464    0.4744
    1.0000   20.3671    0.3024
    1.0000   20.4608    0.1449
    1.0000   20.4693    0.0830
    1.0000   20.5889    0.0427
    1.0000   20.6867    0.0252
    1.0000   20.6820    0.0217
    1.0000   20.8247    0.0192
    1.0000   20.8274   -0.0329
    1.0000   20.9429   -0.1366
    1.0000   21.0283   -0.2454
    1.0000   21.0355   -0.3390
    1.0000   21.1559   -0.4430
    1.0000   21.1779   -0.5072
    1.0000   21.2932   -0.5758
    1.0000   21.3783   -0.6652
    1.0000   21.3897   -0.7223
    1.0000   21.5106   -0.7766
    1.0000   21.5311   -0.8233
    1.0000   21.6567   -0.8658
    1.0000   21.7279   -0.8898
    1.0000   21.8244   -0.8937
    1.0000   21.9035   -0.8876
    1.0000   21.9188   -0.8683
    1.0000   22.0204   -0.8752
    1.0000   22.0474   -0.8720
    1.0000   22.1389   -0.8681
    1.0000   22.1670   -0.8621
    1.0000   22.2904   -0.8767
    1.0000   22.3851   -0.8716
    1.0000   22.4052   -0.8474
    1.0000   22.5143   -0.8302
    1.0000   22.5402   -0.8192
    1.0000   22.6419   -0.8047
    1.0000   22.7412   -0.7966
    1.0000   22.8385   -0.7773
    1.0000   22.8353   -0.7568
    1.0000   22.9664   -0.7484
    1.0000   22.9718   -0.7265
    1.0000   23.0840   -0.7312
    1.0000   23.1139   -0.7091
    1.0000   23.2110   -0.7101
    1.0000   23.2277   -0.7098
    1.0000   23.3391   -0.7130
    1.0000   23.3480   -0.6906
    1.0000   23.4527   -0.6951
    1.0000   23.4743   -0.6897
    1.0000   23.5808   -0.7004
    1.0000   23.6056   -0.7045
    1.0000   23.7208   -0.6807
    1.0000   23.7351   -0.6765
    1.0000   23.8331   -0.6636
    1.0000   23.8638   -0.6353
    1.0000   23.9811   -0.6618
    1.0000   24.0827   -0.6949
    1.0000   24.1086   -0.7106
    1.0000   24.1979   -0.7115
    1.0000   24.2299   -0.6883
    1.0000   24.3451   -0.6654
    1.0000   24.3657   -0.6446
    1.0000   24.4608   -0.6327
    1.0000   24.4872   -0.6103
    1.0000   24.6115   -0.5889
    1.0000   24.6284   -0.5777
    1.0000   24.7208   -0.5607
    1.0000   24.7489   -0.5332
    1.0000   24.8538   -0.5140
    1.0000   24.8631   -0.4837
    1.0000   24.9901   -0.4665
    1.0000   25.0101   -0.4410
    1.0000   25.1198   -0.4006
    1.0000   25.1564   -0.3630
    1.0000   25.2444   -0.3225
    1.0000   25.3505   -0.2860
    1.0000   25.3698   -0.2586
    1.0000   25.4928   -0.2386
    1.0000   25.5166   -0.2224
    1.0000   25.6111   -0.2159
    1.0000   25.6265   -0.2207
    1.0000   25.7480   -0.1850
    1.0000   25.7553   -0.1740
    1.0000   25.8930   -0.1681
    1.0000   25.9140   -0.1492
    1.0000   26.0367   -0.1234
    1.0000   26.1005   -0.1000
    1.0000   26.1982   -0.0744
    1.0000   26.2316   -0.0674
    1.0000   26.3417   -0.0458
    1.0000   26.3777   -0.0190
    1.0000   26.4724   -0.0161
    1.0000   26.4729    0.0021
    1.0000   26.6123   -0.0043
    1.0000   26.6317   -0.0026
    1.0000   26.7227   -0.0175
    1.0000   26.7530   -0.0032
    1.0000   26.8684   -0.0023
    1.0000   26.9021   -0.0000
    1.0000   26.9996   -0.0000
    1.0000   27.0822   -0.0059
    1.0000   27.1252   -0.0049
    1.0000   27.1969    0.0178
    1.0000   27.3023    0.0089
    1.0000   27.4024    0.0141
    1.0000   27.4824   -0.0066
    1.0000   27.5543   -0.0074
    1.0000   27.5745   -0.0324
    1.0000   27.6944   -0.0130
    1.0000   27.7205   -0.0279
    1.0000   27.8439   -0.0719
    1.0000   27.9407   -0.0729
    1.0000   28.0414   -0.0735
    1.0000   28.0476   -0.0830
    1.0000   28.1538   -0.0941
    1.0000   28.2499   -0.0748
    1.0000   28.2843   -0.0868
    1.0000   28.3672   -0.0872
    1.0000   28.4694   -0.0963
    1.0000   28.4905   -0.1226
    1.0000   28.6259   -0.1268
    1.0000   28.6363   -0.1293
    1.0000   28.7396   -0.1388
    1.0000   28.8313   -0.1639
    1.0000   28.9283   -0.1682
    1.0000   29.0186   -0.1812
    1.0000   29.0519   -0.2181
    1.0000   29.1544   -0.1986
    1.0000   29.1546   -0.1983
    1.0000   29.2750   -0.2186
    1.0000   29.2939   -0.2354
    1.0000   29.4093   -0.2536
    1.0000   29.4240   -0.2538
    1.0000   29.5262   -0.2657
    1.0000   29.5454   -0.2873
    1.0000   29.6847   -0.3028
    1.0000   29.7781   -0.3106
    1.0000   29.7908   -0.3077
    1.0000   29.8966   -0.3315
    1.0000   29.9219   -0.3287
    1.0000   30.0054   -0.3449
    1.0000   30.1171   -0.3660
    1.0000   30.1272   -0.3670
    1.0000   30.2344   -0.3833
    1.0000   30.2621   -0.4027
    1.0000   30.3924   -0.4213
    1.0000   30.3781   -0.4269
    1.0000   30.4940   -0.4698
    1.0000   30.5289   -0.4783
    1.0000   30.6433   -0.4917
    1.0000   30.6738   -0.5109
    1.0000   30.7606   -0.5297
    1.0000   30.7787   -0.5269
    1.0000   30.8389   -0.5409
    1.0000   30.9346   -0.5736
    1.0000   30.9616   -0.5999
    1.0000   31.0876   -0.6267
    1.0000   31.1041   -0.6459
    1.0000   31.2155   -0.6673
    1.0000   31.2511   -0.7005
    1.0000   31.3501   -0.7054
    1.0000   31.4490   -0.7517
    1.0000   31.5338   -0.7468
    1.0000   31.5843   -0.7636
    1.0000   31.6825   -0.7717
    1.0000   31.7263   -0.7791
    1.0000   31.8032   -0.8056
    1.0000   31.8401   -0.8276
    1.0000   31.9426   -0.8239
    1.0000   32.0181   -0.8362
    1.0000   32.0393   -0.8630
    1.0000   32.1405   -0.8874
    1.0000   32.1749   -0.8933
    1.0000   32.2805   -0.9264
    1.0000   32.3089   -0.9297
    1.0000   32.4186   -0.9600
    1.0000   32.4214   -0.9771
    1.0000   32.5370   -0.9946
    1.0000   32.6493   -0.9903
    1.0000   32.6752   -1.0035
    1.0000   32.7838   -1.0326
    1.0000   32.8741   -1.0668
    1.0000   32.9170   -1.0677
    1.0000   33.0036   -1.0730
    1.0000   33.0295   -1.0820
    1.0000   33.1102   -1.0898
    1.0000   33.2115   -1.0941
    1.0000   33.2494   -1.1061
    1.0000   33.3251   -1.1191
    1.0000   33.3498   -1.1362
    1.0000   33.4505   -1.1733
    1.0000   33.5482   -1.1834
    1.0000   33.6493   -1.2038
    1.0000   33.6390   -1.2131
    1.0000   33.7507   -1.2460
    1.0000   33.7951   -1.2381
    1.0000   33.8749   -1.2193
    1.0000   33.9711   -1.2251
    1.0000   33.9982   -1.2450
    1.0000   34.1278   -1.2586
    1.0000   34.2165   -1.2596
    1.0000   34.2524   -1.2449
    1.0000   34.3671   -1.2523
    1.0000   34.3885   -1.2467
    1.0000   34.4999   -1.2477
    1.0000   34.5133   -1.2527
    1.0000   34.6472   -1.2523
    1.0000   34.6740   -1.2371
    1.0000   34.7716   -1.2291
    1.0000   34.8655   -1.2462
    1.0000   34.8670   -1.2061
    1.0000   34.9796   -1.1789
    1.0000   35.0359   -1.1813
    1.0000   35.0659   -1.1782
    1.0000   35.1957   -1.1848
    1.0000   35.2223   -1.1722
    1.0000   35.3460   -1.1882
    1.0000   35.3676   -1.1839
    1.0000   35.4552   -1.1849
    1.0000   35.4642   -1.1410
    1.0000   35.5632   -1.1350
    1.0000   35.6640   -1.1253
    1.0000   35.7110   -1.0988
    1.0000   35.7958   -1.0542
    1.0000   35.8795   -1.0422
    1.0000   35.9137   -1.0225
    1.0000   35.9396   -1.0235
    1.0000   36.0624   -1.0023
    1.0000   36.0994   -0.9921
    1.0000   36.2066   -0.9871
    1.0000   36.3084   -0.9269
    1.0000   36.3382   -0.8885
    1.0000   36.4322   -0.8499
    1.0000   36.4608   -0.8195
    1.0000   36.5435   -0.7901
    1.0000   36.5910   -0.7510
    1.0000   36.6611   -0.7195
    1.0000   36.7867   -0.6923
    1.0000   36.8132   -0.6664
    1.0000   36.8876   -0.6337
    1.0000   36.9948   -0.6110
    1.0000   37.1096   -0.5716
    1.0000   37.1363   -0.5411
    1.0000   37.2294   -0.4973
    1.0000   37.3054   -0.4682
    1.0000   37.3298   -0.4419
    1.0000   37.4471   -0.4030
    1.0000   37.5566   -0.3772
    1.0000   37.5972   -0.3149
    1.0000   37.6897   -0.2775
    1.0000   37.7351   -0.2641
    1.0000   37.8313   -0.2435
    1.0000   37.8524   -0.2100
    1.0000   37.9338   -0.1869
    1.0000   37.9740   -0.1863
    1.0000   38.0648   -0.1615
    1.0000   38.1558   -0.1438
    1.0000   38.1950   -0.1078
    1.0000   38.2918   -0.1041
    1.0000   38.3972   -0.0827
    1.0000   38.3866   -0.0499
    1.0000   38.5227   -0.0682
    1.0000   38.6005   -0.0710
    1.0000   38.6378   -0.0565
    1.0000   38.7244   -0.0535
    1.0000   38.7090   -0.0546
    1.0000   38.8493   -0.0361
    1.0000   38.8780   -0.0055
    1.0000   38.9778    0.0000
    2.0000    2.5094   18.1937
    2.0000    2.5094   18.2179
    2.0000    2.5101   18.2278
    2.0000    2.5185   18.2416
    2.0000    2.5221   18.2513
    2.0000    2.5908   18.2609
    2.0000    2.6332   18.2827
    2.0000    2.8365   18.2969
    2.0000    2.8550   18.3163
    2.0000    2.9603   18.3544
    2.0000    3.0550   18.3576
    2.0000    3.1325   18.3739
    2.0000    3.1587   18.3784
    2.0000    3.3091   18.3833
    2.0000    3.3150   18.3857
    2.0000    3.4692   18.3857
    2.0000    3.4901   18.3789
    2.0000    3.6004   18.3850
    2.0000    3.6284   18.3856
    2.0000    3.7639   18.4121
    2.0000    3.8699   18.4065
    2.0000    3.9379   18.4104
    2.0000    3.9576   18.4279
    2.0000    4.0762   18.4326
    2.0000    4.1160   18.4158
    2.0000    4.2411   18.4189
    2.0000    4.3246   18.4349
    2.0000    4.3409   18.4311
    2.0000    4.4611   18.4283
    2.0000    4.5514   18.4408
    2.0000    4.5694   18.4097
    2.0000    4.6937   18.3997
    2.0000    4.7306   18.4133
    2.0000    4.8543   18.4078
    2.0000    4.8809   18.4157
    2.0000    5.0249   18.4164
    2.0000    5.1095   18.4341
    2.0000    5.1980   18.4340
    2.0000    5.2796   18.4435
    2.0000    5.3449   18.4850
    2.0000    5.3655   18.5309
    2.0000    5.4991   18.5410
    2.0000    5.5105   18.5560
    2.0000    5.6884   18.5670
    2.0000    5.7729   18.5968
    2.0000    5.7867   18.6413
    2.0000    5.8986   18.6699
    2.0000    5.9978   18.7086
    2.0000    6.0148   18.7415
    2.0000    6.1365   18.7719
    2.0000    6.2370   18.7985
    2.0000    6.2572   18.8475
    2.0000    6.3571   18.8806
    2.0000    6.4696   18.9189
    2.0000    6.5727   18.9594
    2.0000    6.6411   19.0055
    2.0000    6.6717   19.0445
    2.0000    6.7987   19.0695
    2.0000    6.8103   19.0980
    2.0000    6.9493   19.1140
    2.0000    6.9744   19.1766
    2.0000    7.1159   19.2009
    2.0000    7.2007   19.2162
    2.0000    7.2860   19.2157
    2.0000    7.3114   19.2059
    2.0000    7.4295   19.1921
    2.0000    7.4386   19.1893
    2.0000    7.5674   19.1763
    2.0000    7.5801   19.1408
    2.0000    7.6813   19.1142
    2.0000    7.6989   19.0914
    2.0000    7.8021   19.0530
    2.0000    7.8314   19.0239
    2.0000    7.9365   18.9896
    2.0000    7.9647   18.9686
    2.0000    8.0846   18.9476
    2.0000    8.1096   18.9064
    2.0000    8.2355   18.8637
    2.0000    8.2488   18.8246
    2.0000    8.3542   18.7997
    2.0000    8.3699   18.7636
    2.0000    8.5064   18.7127
    2.0000    8.5307   18.6986
    2.0000    8.6496   18.6491
    2.0000    8.7488   18.6024
    2.0000    8.7729   18.5678
    2.0000    8.8873   18.5088
    2.0000    8.9044   18.4899
    2.0000    9.0003   18.4432
    2.0000    9.0798   18.3990
    2.0000    9.0923   18.3463
    2.0000    9.2111   18.2892
    2.0000    9.2373   18.2592
    2.0000    9.3564   18.2164
    2.0000    9.3630   18.1805
    2.0000    9.4993   18.1259
    2.0000    9.5940   18.0705
    2.0000    9.6649   18.0090
    2.0000    9.6919   17.9648
    2.0000    9.8093   17.8905
    2.0000    9.8370   17.8386
    2.0000    9.9327   17.7672
    2.0000    9.9527   17.7119
    2.0000   10.0802   17.6365
    2.0000   10.0871   17.5814
    2.0000   10.2195   17.5061
    2.0000   10.2320   17.4342
    2.0000   10.3520   17.3449
    2.0000   10.3692   17.2814
    2.0000   10.4933   17.2132
    2.0000   10.5003   17.1645
    2.0000   10.6137   17.1214
    2.0000   10.6198   17.0636
    2.0000   10.7646   17.0221
    2.0000   10.7878   16.9631
    2.0000   10.8833   16.9023
    2.0000   10.9025   16.8426
    2.0000   11.0311   16.7759
    2.0000   11.0356   16.7338
    2.0000   11.1339   16.6615
    2.0000   11.1516   16.6028
    2.0000   11.2765   16.5322
    2.0000   11.2998   16.4780
    2.0000   11.4117   16.4278
    2.0000   11.4141   16.3875
    2.0000   11.5306   16.3421
    2.0000   11.6322   16.3014
    2.0000   11.6576   16.2626
    2.0000   11.7857   16.2291
    2.0000   11.8556   16.1877
    2.0000   11.8830   16.1512
    2.0000   11.9961   16.1216
    2.0000   12.1289   16.0979
    2.0000   12.1235   16.0784
    2.0000   12.2733   16.0431
    2.0000   12.3336   16.0394
    2.0000   12.4090   16.0172
    2.0000   12.5009   16.0051
    2.0000   12.5383   15.9889
    2.0000   12.6613   15.9781
    2.0000   12.7505   15.9591
    2.0000   12.8244   15.9500
    2.0000   12.9217   15.9322
    2.0000   12.9349   15.9221
    2.0000   13.0450   15.9030
    2.0000   13.0662   15.8930
    2.0000   13.1572   15.8787
    2.0000   13.1831   15.8440
    2.0000   13.3040   15.8398
    2.0000   13.3235   15.8309
    2.0000   13.4495   15.8018
    2.0000   13.4524   15.7868
    2.0000   13.5657   15.7969
    2.0000   13.5663   15.7958
    2.0000   13.7246   15.7926
    2.0000   13.7405   15.7820
    2.0000   13.8571   15.7881
    2.0000   13.8819   15.7748
    2.0000   13.9706   15.7745
    2.0000   14.0020   15.7603
    2.0000   14.1363   15.7345
    2.0000   14.1325   15.7183
    2.0000   14.2425   15.6860
    2.0000   14.2663   15.6783
    2.0000   14.3596   15.6294
    2.0000   14.3849   15.5922
    2.0000   14.5012   15.5545
    2.0000   14.5080   15.5291
    2.0000   14.6199   15.4637
    2.0000   14.6435   15.4267
    2.0000   14.7588   15.3590
    2.0000   14.7870   15.3125
    2.0000   14.8853   15.2305
    2.0000   14.8703   15.1954
    2.0000   15.0006   15.1060
    2.0000   15.0231   15.0399
    2.0000   15.1489   14.9490
    2.0000   15.1427   14.8794
    2.0000   15.3035   14.8074
    2.0000   15.2953   14.7388
    2.0000   15.4093   14.6622
    2.0000   15.4199   14.6107
    2.0000   15.5467   14.5351
    2.0000   15.5507   14.4932
    2.0000   15.6662   14.4249
    2.0000   15.7572   14.3821
    2.0000   15.7966   14.3436
    2.0000   15.8833   14.3061
    2.0000   15.9125   14.2608
    2.0000   16.3360   14.1844
    2.0000   16.3565   14.1380
    2.0000   16.4609   14.1024
    2.0000   16.4865   14.0637
    2.0000   16.5821   14.0066
    2.0000   16.6072   13.9631
    2.0000   16.7318   13.9283
    2.0000   16.7544   13.8772
    2.0000   16.8548   13.8385
    2.0000   16.8732   13.7756
    2.0000   16.9964   13.7406
    2.0000   17.0204   13.6869
    2.0000   17.1211   13.6469
    2.0000   17.1453   13.6137
    2.0000   17.2410   13.5596
    2.0000   17.2689   13.4908
    2.0000   17.3888   13.4246
    2.0000   17.4714   13.3391
    2.0000   17.4925   13.2810
    2.0000   17.6001   13.1963
    2.0000   17.6297   13.1353
    2.0000   17.7283   13.0552
    2.0000   17.8159   13.0082
    2.0000   17.8993   12.9563
    2.0000   17.9099   12.8790
    2.0000   18.0413   12.8008
    2.0000   18.0692   12.7148
    2.0000   18.1882   12.6442
    2.0000   18.2699   12.5248
    2.0000   18.3611   12.4194
    2.0000   18.3778   12.3014
    2.0000   18.4791   12.2092
    2.0000   18.5043   12.1001
    2.0000   18.6172   11.9934
    2.0000   18.6256   11.8496
    2.0000   18.7466   11.7168
    2.0000   18.7545   11.5730
    2.0000   18.8877   11.4699
    2.0000   18.8963   11.3200
    2.0000   19.0204   11.1762
    2.0000   19.0385   11.0198
    2.0000   19.1521   10.8819
    2.0000   19.2291   10.7292
    2.0000   19.2550   10.5717
    2.0000   19.3593   10.4386
    2.0000   19.3840   10.2979
    2.0000   19.5249   10.1404
    2.0000   19.5327    9.9825
    2.0000   19.6746    9.7830
    2.0000   19.7011    9.5133
    2.0000   19.8519    9.1988
    2.0000   19.8694    8.7174
    2.0000   19.9648    8.1896
    2.0000   20.0530    7.5283
    2.0000   20.1653    6.4992
    2.0000   20.2441    5.4801
    2.0000   20.3549    4.5595
    2.0000   20.3765    3.7574
    2.0000   20.4729    3.0498
    2.0000   20.5016    2.3673
    2.0000   20.6039    1.7533
    2.0000   20.6896    1.2638
    2.0000   20.7931    0.8614
    2.0000   20.8886    0.5369
    2.0000   20.9134    0.3211
    2.0000   21.0127    0.1968
    2.0000   21.0328    0.1528
    2.0000   21.1525    0.1495
    2.0000   21.2528    0.1318
    2.0000   21.3207    0.0953
    2.0000   21.4195    0.0740
    2.0000   21.5148    0.0711
    2.0000   21.5417    0.0687
    2.0000   21.6355    0.0725
    2.0000   21.7413    0.0873
    2.0000   21.7810    0.0991
    2.0000   21.8599    0.0757
    2.0000   21.9854    0.0837
    2.0000   21.9801    0.0920
    2.0000   22.1290    0.0891
    2.0000   22.2052    0.0838
    2.0000   22.3008    0.0947
    2.0000   22.3907    0.0817
    2.0000   22.4977    0.0769
    2.0000   22.5373    0.0440
    2.0000   22.6174    0.0330
    2.0000   22.6377    0.0292
    2.0000   22.7576    0.0309
    2.0000   22.8537    0.0268
    2.0000   22.9599    0.0277
    2.0000   22.9818    0.0325
    2.0000   23.0957    0.0517
    2.0000   23.1248    0.0649
    2.0000   23.2254    0.0745
    2.0000   23.2439    0.0720
    2.0000   23.4081    0.0327
    2.0000   23.4121   -0.0083
    2.0000   23.5363   -0.0213
    2.0000   23.6386   -0.0034
    2.0000   23.7096    0.0101
    2.0000   23.8174    0.0071
    2.0000   23.9148    0.0102
    2.0000   24.0100    0.0249
    2.0000   24.0731    0.0348
    2.0000   24.1933    0.0576
    2.0000   24.2668    0.0683
    2.0000   24.2972    0.0858
    2.0000   24.4323    0.1095
    2.0000   24.4608    0.1219
    2.0000   24.5773    0.1308
    2.0000   24.6466    0.1539
    2.0000   24.6729    0.1616
    2.0000   24.7936    0.1562
    2.0000   24.8912    0.1477
    2.0000   24.9721    0.1595
    2.0000   25.0735    0.1534
    2.0000   25.1663    0.1334
    2.0000   25.1925    0.1366
    2.0000   25.3129    0.1052
    2.0000   25.3150    0.1034
    2.0000   25.4122    0.1097
    2.0000   25.4695    0.1011
    2.0000   25.5632    0.1005
    2.0000   25.5833    0.1034
    2.0000   25.7143    0.1011
    2.0000   25.7643    0.0971
    2.0000   25.8309    0.0848
    2.0000   25.9410    0.0599
    2.0000   26.0269    0.0559
    2.0000   26.0873    0.0611
    2.0000   26.1797    0.0830
    2.0000   26.2632    0.0710
    2.0000   26.3708    0.0547
    2.0000   26.4373    0.0456
    2.0000   26.4658    0.0381
    2.0000   26.5882    0.0241
    2.0000   26.6743   -0.0078
    2.0000   26.6883    0.0198
    2.0000   26.7912    0.0125
    2.0000   26.8897    0.0230
    2.0000   26.9967    0.0000
    2.0000   27.0744    0.0043
    2.0000   27.1953   -0.0215
    2.0000   27.2539   -0.0449
    2.0000   27.3634   -0.0678
    2.0000   27.4093   -0.0760
    2.0000   27.5200   -0.0940
    2.0000   27.5288   -0.0841
    2.0000   27.6436   -0.0864
    2.0000   27.7457   -0.0834
    2.0000   27.7774   -0.0943
    2.0000   27.8998   -0.0971
    2.0000   27.9103   -0.0993
    2.0000   28.0542   -0.1050
    2.0000   28.1370   -0.0970
    2.0000   28.2534   -0.0819
    2.0000   28.3391   -0.0852
    2.0000   28.3883   -0.0966
    2.0000   28.4964   -0.0959
    2.0000   28.5880   -0.0707
    2.0000   28.6886   -0.0931
    2.0000   28.7570   -0.0996
    2.0000   28.7835   -0.1018
    2.0000   28.9106   -0.0894
    2.0000   28.9120   -0.1013
    2.0000   29.0122   -0.1051
    2.0000   29.1275   -0.1095
    2.0000   29.1495   -0.1013
    2.0000   29.2438   -0.1036
    2.0000   29.2769   -0.0952
    2.0000   29.4006   -0.1017
    2.0000   29.4975   -0.0981
    2.0000   29.5644   -0.1049
    2.0000   29.6063   -0.1222
    2.0000   29.7473   -0.1447
    2.0000   29.8307   -0.1580
    2.0000   29.8554   -0.1583
    2.0000   29.9754   -0.1642
    2.0000   30.0114   -0.1876
    2.0000   30.1152   -0.2031
    2.0000   30.1527   -0.2034
    2.0000   30.2453   -0.2182
    2.0000   30.2783   -0.2258
    2.0000   30.4102   -0.2063
    2.0000   30.4354   -0.2258
    2.0000   30.5499   -0.2258
    2.0000   30.6682   -0.2515
    2.0000   30.6843   -0.2421
    2.0000   30.7960   -0.2389
    2.0000   30.8061   -0.2472
    2.0000   30.9268   -0.2306
    2.0000   30.9459   -0.2514
    2.0000   31.0982   -0.2561
    2.0000   31.0792   -0.2769
    2.0000   31.2369   -0.2781
    2.0000   31.2655   -0.2555
    2.0000   31.3985   -0.2295
    2.0000   31.4047   -0.2146
    2.0000   31.5018   -0.2187
    2.0000   31.6076   -0.2118
    2.0000   31.6264   -0.2264
    2.0000   31.7593   -0.2247
    2.0000   31.8437   -0.2128
    2.0000   31.9419   -0.2139
    2.0000   32.0216   -0.2320
    2.0000   32.0380   -0.2402
    2.0000   32.1722   -0.2555
    2.0000   32.2490   -0.2697
    2.0000   32.3335   -0.3204
    2.0000   32.3747   -0.3287
    2.0000   32.4983   -0.3402
    2.0000   32.4880   -0.3537
    2.0000   32.5990   -0.3602
    2.0000   32.6384   -0.3743
    2.0000   32.7679   -0.3913
    2.0000   32.7928   -0.4022
    2.0000   32.8842   -0.4140
    2.0000   32.9813   -0.4329
    2.0000   32.9756   -0.4529
    2.0000   33.0871   -0.4609
    2.0000   33.2058   -0.4335
    2.0000   33.2305   -0.4416
    2.0000   33.3554   -0.4412
    2.0000   33.3805   -0.4715
    2.0000   33.4655   -0.4669
    2.0000   33.5973   -0.4685
    2.0000   33.5817   -0.4708
    2.0000   33.7137   -0.5013
    2.0000   33.8088   -0.5356
    2.0000   33.8885   -0.5451
    2.0000   33.9851   -0.5682
    2.0000   34.0195   -0.5753
    2.0000   34.0955   -0.6148
    2.0000   34.1583   -0.6360
    2.0000   34.2732   -0.6631
    2.0000   34.2959   -0.6787
    2.0000   34.3839   -0.6849
    2.0000   34.3970   -0.6700
    2.0000   34.5341   -0.6610
    2.0000   34.6214   -0.6466
    2.0000   34.6446   -0.6251
    2.0000   34.7695   -0.6502
    2.0000   34.7852   -0.6545
    2.0000   34.8760   -0.6603
    2.0000   34.8865   -0.6544
    2.0000   35.0343   -0.6342
    2.0000   35.1120   -0.6224
    2.0000   35.1447   -0.5969
    2.0000   35.2473   -0.5870
    2.0000   35.2757   -0.5778
    2.0000   35.3727   -0.5700
    2.0000   35.3962   -0.5365
    2.0000   35.5176   -0.5202
    2.0000   35.5410   -0.5109
    2.0000   35.6295   -0.5053
    2.0000   35.7642   -0.4773
    2.0000   35.7755   -0.4539
    2.0000   35.8935   -0.4356
    2.0000   35.9202   -0.3922
    2.0000   36.0208   -0.3704
    2.0000   36.1201   -0.3389
    2.0000   36.0979   -0.3193
    2.0000   36.2190   -0.2945
    2.0000   36.3164   -0.2892
    2.0000   36.3588   -0.2586
    2.0000   36.4932   -0.2317
    2.0000   36.5723   -0.1974
    2.0000   36.5725   -0.1755
    2.0000   36.6815   -0.1654
    2.0000   36.7548   -0.1565
    2.0000   36.7879   -0.1587
    2.0000   36.8700   -0.1186
    2.0000   36.9015   -0.1094
    2.0000   36.9860   -0.0690
    2.0000   37.0284   -0.0606
    2.0000   37.1041   -0.0629
    2.0000   37.1569   -0.0661
    2.0000   37.2477   -0.0537
    2.0000   37.3203   -0.0531
    2.0000   37.3972   -0.0523
    2.0000   37.4805   -0.0613
    2.0000   37.4969   -0.0505
    2.0000   37.6105   -0.0522
    2.0000   37.6425   -0.0268
    2.0000   37.7587    0.0006
    2.0000   37.8688    0.0003
    2.0000   37.8752    0.0038
    2.0000   37.9719    0.0046
    2.0000   38.0359    0.0148
    2.0000   38.0790    0.0247
    2.0000   38.1096    0.0308
    2.0000   38.2747    0.0182
    2.0000   38.2740    0.0153
    2.0000   38.3544    0.0188
    2.0000   38.3781    0.0073
    2.0000   38.4991    0.0264
    2.0000   38.5247    0.0147
    2.0000   38.6621    0.0153
    2.0000   38.7476    0.0299
    2.0000   38.7701    0.0403
    2.0000   38.9003    0.0216
    2.0000   38.9215    0.0000
    3.0000    2.5078   43.8271
    3.0000    2.5084   43.8343
    3.0000    2.5143   43.8593
    3.0000    2.5200   43.8553
    3.0000    2.5933   43.8493
    3.0000    2.7464   43.8695
    3.0000    2.7877   43.8492
    3.0000    2.9155   43.8866
    3.0000    2.9299   43.8905
    3.0000    3.0542   43.8982
    3.0000    3.0866   43.8904
    3.0000    3.2186   43.8890
    3.0000    3.2404   43.9031
    3.0000    3.3729   43.9130
    3.0000    3.4915   43.9119
    3.0000    3.5220   43.9030
    3.0000    3.6621   43.8809
    3.0000    3.7378   43.8615
    3.0000    3.7664   43.8629
    3.0000    3.9039   43.8565
    3.0000    3.9937   43.8762
    3.0000    4.1206   43.8615
    3.0000    4.1291   43.8258
    3.0000    4.2854   43.7911
    3.0000    4.3125   43.7584
    3.0000    4.4388   43.7407
    3.0000    4.4557   43.7133
    3.0000    4.5766   43.6593
    3.0000    4.5959   43.6224
    3.0000    4.6933   43.5953
    3.0000    4.7064   43.5707
    3.0000    4.8430   43.5112
    3.0000    4.9191   43.4782
    3.0000    4.9422   43.4219
    3.0000    5.0648   43.3757
    3.0000    5.1743   43.3282
    3.0000    5.2516   43.2661
    3.0000    5.2720   43.2105
    3.0000    5.3707   43.1612
    3.0000    5.3852   43.1021
    3.0000    5.5147   43.0340
    3.0000    5.5360   42.9526
    3.0000    5.6528   42.8813
    3.0000    5.6651   42.8111
    3.0000    5.7720   42.7225
    3.0000    5.8684   42.6634
    3.0000    5.9777   42.6033
    3.0000    5.9897   42.5526
    3.0000    6.1182   42.4708
    3.0000    6.1308   42.4069
    3.0000    6.2518   42.2951
    3.0000    6.2743   42.2122
    3.0000    6.3890   42.1015
    3.0000    6.4127   42.0036
    3.0000    6.5486   41.9284
    3.0000    6.6353   41.8466
    3.0000    6.7142   41.7484
    3.0000    6.8074   41.6640
    3.0000    6.8322   41.5483
    3.0000    6.9296   41.4320
    3.0000    7.0227   41.3436
    3.0000    7.1128   41.2389
    3.0000    7.1356   41.1394
    3.0000    7.2350   41.0157
    3.0000    7.2603   40.9102
    3.0000    7.3755   40.7826
    3.0000    7.3856   40.6705
    3.0000    7.5163   40.5396
    3.0000    7.6068   40.4135
    3.0000    7.6184   40.2830
    3.0000    7.7539   40.1364
    3.0000    7.7722   40.0261
    3.0000    7.8881   39.9038
    3.0000    7.9075   39.7692
    3.0000    8.0052   39.6696
    3.0000    8.0220   39.5672
    3.0000    8.1391   39.4272
    3.0000    8.2456   39.3376
    3.0000    8.3397   39.2341
    3.0000    8.4452   39.1300
    3.0000    8.4656   39.0204
    3.0000    8.5613   38.9356
    3.0000    8.6617   38.8150
    3.0000    8.7392   38.7411
    3.0000    8.7624   38.6364
    3.0000    8.8783   38.5086
    3.0000    8.9041   38.4197
    3.0000    9.0495   38.3113
    3.0000    9.0491   38.2278
    3.0000    9.1853   38.1185
    3.0000    9.2745   38.0219
    3.0000    9.2916   37.9466
    3.0000    9.3914   37.8293
    3.0000    9.4177   37.7522
    3.0000    9.5354   37.6647
    3.0000    9.5545   37.6180
    3.0000    9.6647   37.5387
    3.0000    9.7512   37.4523
    3.0000    9.7753   37.4006
    3.0000    9.8742   37.2970
    3.0000    9.8969   37.2467
    3.0000   10.0454   37.1773
    3.0000   10.1242   37.1227
    3.0000   10.1400   37.0547
    3.0000   10.2729   36.9943
    3.0000   10.2831   36.9281
    3.0000   10.3886   36.8399
    3.0000   10.4200   36.7786
    3.0000   10.5655   36.7067
    3.0000   10.5698   36.6441
    3.0000   10.6898   36.5887
    3.0000   10.6928   36.5338
    3.0000   10.8002   36.5046
    3.0000   10.8304   36.4412
    3.0000   10.9378   36.3974
    3.0000   10.9683   36.3670
    3.0000   11.0817   36.3275
    3.0000   11.1142   36.2934
    3.0000   11.2091   36.2577
    3.0000   11.2361   36.2356
    3.0000   11.3238   36.1968
    3.0000   11.3580   36.1803
    3.0000   11.4798   36.1666
    3.0000   11.5015   36.1180
    3.0000   11.5955   36.1046
    3.0000   11.6265   36.0660
    3.0000   11.7204   36.0320
    3.0000   11.7523   36.0067
    3.0000   11.8398   35.9772
    3.0000   11.9424   35.9585
    3.0000   11.9598   35.9515
    3.0000   12.0593   35.9202
    3.0000   12.0845   35.9239
    3.0000   12.1779   35.9003
    3.0000   12.2030   35.9104
    3.0000   12.3517   35.9054
    3.0000   12.4251   35.8971
    3.0000   12.4498   35.9167
    3.0000   12.5711   35.9338
    3.0000   12.6747   35.9587
    3.0000   12.7454   35.9682
    3.0000   12.7677   35.9888
    3.0000   12.8584   36.0087
    3.0000   12.8910   36.0316
    3.0000   13.0202   36.0390
    3.0000   13.0926   36.0476
    3.0000   13.1809   36.0890
    3.0000   13.1942   36.1298
    3.0000   13.3146   36.1313
    3.0000   13.3493   36.1340
    3.0000   13.4353   36.1767
    3.0000   13.4701   36.2472
    3.0000   13.5883   36.2875
    3.0000   13.6003   36.3346
    3.0000   13.7457   36.3735
    3.0000   13.7465   36.4069
    3.0000   13.8612   36.4475
    3.0000   13.8802   36.5066
    3.0000   13.9658   36.5580
    3.0000   14.0770   36.5770
    3.0000   14.1701   36.6043
    3.0000   14.1759   36.6473
    3.0000   14.2984   36.6800
    3.0000   14.3212   36.7146
    3.0000   14.4457   36.7314
    3.0000   14.4400   36.7145
    3.0000   14.5773   36.7215
    3.0000   14.5830   36.7224
    3.0000   14.6655   36.7216
    3.0000   14.6990   36.7086
    3.0000   14.7862   36.6998
    3.0000   14.8108   36.6705
    3.0000   14.9348   36.6374
    3.0000   14.9410   36.6048
    3.0000   15.0662   36.5444
    3.0000   15.1277   36.4579
    3.0000   15.1666   36.3992
    3.0000   15.3075   36.3467
    3.0000   15.3325   36.2546
    3.0000   15.4192   36.1720
    3.0000   15.4636   36.0881
    3.0000   15.5370   36.0086
    3.0000   15.5726   35.9111
    3.0000   15.6906   35.8187
    3.0000   15.6847   35.7148
    3.0000   15.8347   35.5907
    3.0000   15.9086   35.4710
    3.0000   15.9310   35.3461
    3.0000   16.3711   35.2191
    3.0000   16.4463   35.0743
    3.0000   16.5437   34.9378
    3.0000   16.5532   34.7939
    3.0000   16.6913   34.6607
    3.0000   16.7911   34.5047
    3.0000   16.7976   34.3512
    3.0000   16.9109   34.2025
    3.0000   16.9212   34.0476
    3.0000   17.0608   33.9053
    3.0000   17.0594   33.7598
    3.0000   17.1814   33.5762
    3.0000   17.2061   33.3953
    3.0000   17.3072   33.2176
    3.0000   17.3372   33.0252
    3.0000   17.4493   32.8599
    3.0000   17.4703   32.6655
    3.0000   17.5708   32.4819
    3.0000   17.5970   32.2787
    3.0000   17.6961   32.1051
    3.0000   17.7154   31.8793
    3.0000   17.8266   31.6792
    3.0000   17.8438   31.4678
    3.0000   17.9397   31.2620
    3.0000   17.9918   31.0056
    3.0000   18.1078   30.7803
    3.0000   18.1904   30.5484
    3.0000   18.2042   30.2982
    3.0000   18.3186   30.0654
    3.0000   18.3364   29.8065
    3.0000   18.4622   29.5414
    3.0000   18.4720   29.2505
    3.0000   18.5827   28.9860
    3.0000   18.6576   28.7076
    3.0000   18.6823   28.4195
    3.0000   18.7802   28.1403
    3.0000   18.8065   27.8348
    3.0000   18.9175   27.5337
    3.0000   19.0223   27.2036
    3.0000   19.0916   26.8765
    3.0000   19.1171   26.5480
    3.0000   19.2154   26.2186
    3.0000   19.2465   25.8782
    3.0000   19.3445   25.5301
    3.0000   19.3594   25.1552
    3.0000   19.4775   24.8110
    3.0000   19.4832   24.4113
    3.0000   19.6220   24.0288
    3.0000   19.7082   23.6190
    3.0000   19.7983   23.1620
    3.0000   19.8780   22.6671
    3.0000   19.8869   22.0893
    3.0000   19.9934   21.4483
    3.0000   20.0842   20.6697
    3.0000   20.0914   19.6726
    3.0000   20.2107   18.5934
    3.0000   20.2111   17.2465
    3.0000   20.3327   15.6995
    3.0000   20.4323   13.9367
    3.0000   20.5336   12.1345
    3.0000   20.6064   10.4371
    3.0000   20.7104    8.9056
    3.0000   20.7264    7.5390
    3.0000   20.8448    6.2976
    3.0000   20.9337    5.2395
    3.0000   20.9519    4.3163
    3.0000   21.0705    3.3735
    3.0000   21.1455    2.3627
    3.0000   21.2647    1.1560
    3.0000   21.3435    1.1094
    3.0000   21.3562    1.0799
    3.0000   21.4801    1.0885
    3.0000   21.5102    1.0952
    3.0000   21.6154    1.0871
    3.0000   21.6372    1.0913
    3.0000   21.7616    1.0925
    3.0000   21.7733    1.0871
    3.0000   21.9087    1.0772
    3.0000   21.9208    1.0810
    3.0000   22.0300    1.0781
    3.0000   22.0571    1.0858
    3.0000   22.1507    1.0836
    3.0000   22.1764    1.0879
    3.0000   22.2793    1.0792
    3.0000   22.2992    1.0643
    3.0000   22.4134    1.0646
    3.0000   22.4618    1.0693
    3.0000   22.5587    1.0529
    3.0000   22.6531    1.0256
    3.0000   22.7312    1.0265
    3.0000   22.7333    1.0113
    3.0000   22.8578    0.9866
    3.0000   22.9305    0.9330
    3.0000   22.9543    0.8663
    3.0000   23.0506    0.7870
    3.0000   23.1458    0.7184
    3.0000   23.1495    0.6603
    3.0000   23.2687    0.6106
    3.0000   23.2895    0.5597
    3.0000   23.3877    0.5329
    3.0000   23.4658    0.4721
    3.0000   23.5601    0.4257
    3.0000   23.5852    0.3962
    3.0000   23.6892    0.3885
    3.0000   23.7020    0.3529
    3.0000   23.8376    0.3271
    3.0000   23.8451    0.3219
    3.0000   23.9632    0.3392
    3.0000   24.0425    0.3203
    3.0000   24.0455    0.3232
    3.0000   24.1837    0.3427
    3.0000   24.2124    0.3555
    3.0000   24.3228    0.3704
    3.0000   24.3466    0.3804
    3.0000   24.4398    0.3758
    3.0000   24.5277    0.3809
    3.0000   24.6028    0.3800
    3.0000   24.6336    0.3772
    3.0000   24.7167    0.3828
    3.0000   24.7524    0.3929
    3.0000   24.8410    0.3956
    3.0000   24.9392    0.3690
    3.0000   24.9438    0.3467
    3.0000   25.0651    0.3245
    3.0000   25.1614    0.3390
    3.0000   25.1523    0.3282
    3.0000   25.2721    0.3252
    3.0000   25.3029    0.3240
    3.0000   25.3928    0.2949
    3.0000   25.4927    0.2926
    3.0000   25.6031    0.2922
    3.0000   25.6667    0.2911
    3.0000   25.6944    0.2644
    3.0000   25.8170    0.2571
    3.0000   25.8894    0.2432
    3.0000   25.8895    0.2439
    3.0000   26.0100    0.2011
    3.0000   26.0350    0.1595
    3.0000   26.1420    0.1383
    3.0000   26.1490    0.1119
    3.0000   26.2749    0.0864
    3.0000   26.2720    0.0574
    3.0000   26.3870    0.0213
    3.0000   26.4657    0.0213
    3.0000   26.4981    0.0110
    3.0000   26.6221    0.0194
    3.0000   26.7003   -0.0087
    3.0000   26.7376    0.0102
    3.0000   26.8593   -0.0202
    3.0000   26.9229   -0.0000
    3.0000   27.0304    0.0057
    3.0000   27.1208   -0.0187
    3.0000   27.1233   -0.0217
    3.0000   27.2433    0.0086
    3.0000   27.2891    0.0127
    3.0000   27.3859    0.0203
    3.0000   27.4709    0.0301
    3.0000   27.5177    0.0231
    3.0000   27.6175    0.0236
    3.0000   27.6288    0.0135
    3.0000   27.7453    0.0141
    3.0000   27.7507    0.0133
    3.0000   27.8836    0.0177
    3.0000   27.9513    0.0365
    3.0000   27.9487    0.0553
    3.0000   28.1065    0.0428
    3.0000   28.1391    0.0480
    3.0000   28.2240    0.0574
    3.0000   28.3282    0.0801
    3.0000   28.3236    0.0648
    3.0000   28.4752    0.0720
    3.0000   28.4734    0.0669
    3.0000   28.6123    0.0975
    3.0000   28.7043    0.1050
    3.0000   28.7915    0.1028
    3.0000   28.8939    0.0929
    3.0000   28.9256    0.0820
    3.0000   29.0568    0.0602
    3.0000   29.0701    0.0619
    3.0000   29.1784    0.0588
    3.0000   29.2777    0.0484
    3.0000   29.3044    0.0454
    3.0000   29.4300    0.0546
    3.0000   29.4935    0.0529
    3.0000   29.5360    0.0449
    3.0000   29.6319    0.0255
    3.0000   29.7233    0.0047
    3.0000   29.8106   -0.0142
    3.0000   29.8522   -0.0367
    3.0000   29.9724   -0.0492
    3.0000   30.0358   -0.0779
    3.0000   30.1438   -0.1145
    3.0000   30.2385   -0.1371
    3.0000   30.2385   -0.1526
    3.0000   30.3764   -0.1624
    3.0000   30.4520   -0.1794
    3.0000   30.5016   -0.1999
    3.0000   30.5875   -0.2068
    3.0000   30.6069   -0.2059
    3.0000   30.6951   -0.2116
    3.0000   30.7121   -0.2267
    3.0000   30.8300   -0.2438
    3.0000   30.8594   -0.2513
    3.0000   31.0133   -0.2521
    3.0000   31.0082   -0.2613
    3.0000   31.1155   -0.2895
    3.0000   31.2388   -0.3037
    3.0000   31.3341   -0.3085
    3.0000   31.3526   -0.3296
    3.0000   31.4557   -0.3465
    3.0000   31.5355   -0.3584
    3.0000   31.5728   -0.3649
    3.0000   31.6980   -0.3727
    3.0000   31.7684   -0.3771
    3.0000   31.8438   -0.4058
    3.0000   31.8630   -0.4151
    3.0000   31.9652   -0.4450
    3.0000   32.0083   -0.4510
    3.0000   32.1384   -0.4359
    3.0000   32.1383   -0.4406
    3.0000   32.2492   -0.4604
    3.0000   32.3482   -0.4579
    3.0000   32.4648   -0.4749
    3.0000   32.4865   -0.4847
    3.0000   32.5847   -0.4827
    3.0000   32.6863   -0.5110
    3.0000   32.7821   -0.5399
    3.0000   32.8063   -0.5589
    3.0000   32.8939   -0.5999
    3.0000   32.9671   -0.5853
    3.0000   33.0646   -0.5900
    3.0000   33.1132   -0.6111
    3.0000   33.2058   -0.6178
    3.0000   33.2517   -0.6076
    3.0000   33.3295   -0.6241
    3.0000   33.4133   -0.6540
    3.0000   33.5162   -0.6600
    3.0000   33.5859   -0.6557
    3.0000   33.6052   -0.6683
    3.0000   33.7288   -0.7022
    3.0000   33.8039   -0.7236
    3.0000   33.8468   -0.7270
    3.0000   33.9425   -0.7284
    3.0000   34.0276   -0.7097
    3.0000   34.0213   -0.6974
    3.0000   34.1209   -0.7153
    3.0000   34.2229   -0.7215
    3.0000   34.2615   -0.6928
    3.0000   34.3588   -0.7052
    3.0000   34.3839   -0.6904
    3.0000   34.4799   -0.6917
    3.0000   34.5058   -0.7184
    3.0000   34.5962   -0.6951
    3.0000   34.7092   -0.6958
    3.0000   34.7895   -0.6673
    3.0000   34.8599   -0.6681
    3.0000   34.8841   -0.6580
    3.0000   35.0159   -0.6272
    3.0000   35.0396   -0.6159
    3.0000   35.1450   -0.5969
    3.0000   35.1489   -0.5706
    3.0000   35.2534   -0.5442
    3.0000   35.3725   -0.5089
    3.0000   35.4514   -0.4924
    3.0000   35.5524   -0.4848
    3.0000   35.5505   -0.4905
    3.0000   35.6723   -0.4763
    3.0000   35.6817   -0.4700
    3.0000   35.7821   -0.4497
    3.0000   35.8013   -0.4212
    3.0000   35.9476   -0.4085
    3.0000   36.0109   -0.3673
    3.0000   36.0424   -0.3296
    3.0000   36.1189   -0.2849
    3.0000   36.2132   -0.2327
    3.0000   36.3082   -0.2266
    3.0000   36.2987   -0.2030
    3.0000   36.4260   -0.2001
    3.0000   36.5147   -0.1721
    3.0000   36.5140   -0.1697
    3.0000   36.6603   -0.1385
    3.0000   36.6865   -0.1152
    3.0000   36.7784   -0.1263
    3.0000   36.7988   -0.1163
    3.0000   36.9289   -0.1171
    3.0000   37.0080   -0.0863
    3.0000   37.1255   -0.0630
    3.0000   37.2283   -0.0584
    3.0000   37.3185   -0.0624
    3.0000   37.3055   -0.0578
    3.0000   37.4442   -0.0356
    3.0000   37.4426   -0.0307
    3.0000   37.5667   -0.0305
    3.0000   37.6196   -0.0031
    3.0000   37.6524   -0.0021
    3.0000   37.7372   -0.0263
    3.0000   37.8559   -0.0325
    3.0000   37.9326   -0.0253
    3.0000   37.9644   -0.0073
    3.0000   38.0723   -0.0037
    3.0000   38.0619    0.0075
    3.0000   38.2207    0.0221
    3.0000   38.2019    0.0513
    3.0000   38.3164    0.0300
    3.0000   38.3369    0.0509
    3.0000   38.4241    0.0590
    3.0000   38.5314    0.0583
    3.0000   38.5490    0.0483
    3.0000   38.6492    0.0519
    3.0000   38.7867    0.0378
    3.0000   38.8490    0.0246
    3.0000   38.8642    0.0000
    4.0000    2.5075   74.5041
    4.0000    2.5075   74.4969
    4.0000    2.5082   74.4999
    4.0000    2.5080   74.4964
    4.0000    2.5122   74.4949
    4.0000    2.5365   74.5049
    4.0000    2.5410   74.4790
    4.0000    2.7516   74.4829
    4.0000    2.7588   74.4484
    4.0000    2.9201   74.4603
    4.0000    3.0403   74.4453
    4.0000    3.1291   74.4368
    4.0000    3.2801   74.4183
    4.0000    3.2934   74.3698
    4.0000    3.4597   74.3639
    4.0000    3.5763   74.3690
    4.0000    3.5817   74.3379
    4.0000    3.7270   74.3354
    4.0000    3.7353   74.2967
    4.0000    3.8856   74.2620
    4.0000    3.9805   74.2673
    4.0000    4.0124   74.2477
    4.0000    4.1626   74.2161
    4.0000    4.1796   74.2182
    4.0000    4.3378   74.1831
    4.0000    4.4312   74.1647
    4.0000    4.4428   74.1191
    4.0000    4.5838   74.0625
    4.0000    4.6591   74.0317
    4.0000    4.7528   73.9927
    4.0000    4.7730   73.9593
    4.0000    4.8900   73.9440
    4.0000    4.9181   73.8885
    4.0000    5.0593   73.8607
    4.0000    5.0865   73.8186
    4.0000    5.2323   73.7464
    4.0000    5.2381   73.6763
    4.0000    5.3782   73.6131
    4.0000    5.4806   73.5481
    4.0000    5.4981   73.4980
    4.0000    5.6187   73.4126
    4.0000    5.6523   73.3204
    4.0000    5.7522   73.2398
    4.0000    5.7702   73.2028
    4.0000    5.9185   73.1109
    4.0000    5.9230   73.0301
    4.0000    6.0389   72.9374
    4.0000    6.0798   72.8625
    4.0000    6.1866   72.8057
    4.0000    6.2588   72.7222
    4.0000    6.2868   72.6578
    4.0000    6.4037   72.5872
    4.0000    6.4271   72.5106
    4.0000    6.5495   72.4339
    4.0000    6.5746   72.3504
    4.0000    6.7146   72.2788
    4.0000    6.8177   72.1773
    4.0000    6.8272   72.0955
    4.0000    6.9458   72.0094
    4.0000    6.9744   71.9371
    4.0000    7.0666   71.8458
    4.0000    7.1718   71.7503
    4.0000    7.2715   71.6613
    4.0000    7.3553   71.5529
    4.0000    7.3712   71.4746
    4.0000    7.5145   71.3896
    4.0000    7.5380   71.2851
    4.0000    7.6701   71.1906
    4.0000    7.7062   71.0973
    4.0000    7.8299   70.9855
    4.0000    7.8495   70.9147
    4.0000    7.9404   70.8266
    4.0000    7.9698   70.7577
    4.0000    8.0773   70.6757
    4.0000    8.2137   70.5766
    4.0000    8.2358   70.5159
    4.0000    8.3326   70.4363
    4.0000    8.3354   70.3945
    4.0000    8.4684   70.3203
    4.0000    8.5850   70.2799
    4.0000    8.6560   70.2228
    4.0000    8.7514   70.1669
    4.0000    8.8733   70.1212
    4.0000    8.8773   70.0791
    4.0000    8.9759   70.0222
    4.0000    9.0664   69.9802
    4.0000    9.1793   69.9376
    4.0000    9.2551   69.9210
    4.0000    9.2790   69.8988
    4.0000    9.3744   69.8654
    4.0000    9.4893   69.8356
    4.0000    9.4966   69.8393
    4.0000    9.6151   69.8111
    4.0000    9.6364   69.7838
    4.0000    9.7531   69.7833
    4.0000    9.7854   69.7724
    4.0000    9.8806   69.7582
    4.0000    9.9001   69.7322
    4.0000   10.0217   69.7172
    4.0000   10.0508   69.7417
    4.0000   10.1661   69.7600
    4.0000   10.2597   69.7888
    4.0000   10.3600   69.8022
    4.0000   10.4739   69.8170
    4.0000   10.5027   69.8501
    4.0000   10.5993   69.8661
    4.0000   10.6187   69.9027
    4.0000   10.7138   69.9349
    4.0000   10.7416   69.9665
    4.0000   10.8576   69.9947
    4.0000   10.8846   70.0595
    4.0000   10.9821   70.1137
    4.0000   11.0322   70.1633
    4.0000   11.1608   70.2267
    4.0000   11.2360   70.2815
    4.0000   11.3543   70.3542
    4.0000   11.4524   70.4268
    4.0000   11.4725   70.4870
    4.0000   11.5669   70.5519
    4.0000   11.6146   70.6225
    4.0000   11.7144   70.6898
    4.0000   11.7944   70.7618
    4.0000   11.8081   70.8209
    4.0000   11.9300   70.8913
    4.0000   11.9344   70.9519
    4.0000   12.0815   70.9913
    4.0000   12.1759   71.0532
    4.0000   12.1823   71.0952
    4.0000   12.3425   71.1425
    4.0000   12.3708   71.1738
    4.0000   12.4603   71.2343
    4.0000   12.4954   71.2883
    4.0000   12.6120   71.3319
    4.0000   12.6433   71.3807
    4.0000   12.7619   71.3908
    4.0000   12.8457   71.4050
    4.0000   12.8807   71.4081
    4.0000   12.9948   71.4455
    4.0000   13.0243   71.4435
    4.0000   13.1227   71.4828
    4.0000   13.1404   71.4708
    4.0000   13.2362   71.4783
    4.0000   13.2641   71.5131
    4.0000   13.3959   71.5244
    4.0000   13.3979   71.4873
    4.0000   13.5435   71.5055
    4.0000   13.6445   71.5077
    4.0000   13.7325   71.4990
    4.0000   13.7390   71.4786
    4.0000   13.8666   71.4440
    4.0000   13.8842   71.4221
    4.0000   13.9820   71.3768
    4.0000   14.1038   71.3273
    4.0000   14.1917   71.2668
    4.0000   14.2779   71.1966
    4.0000   14.3079   71.1264
    4.0000   14.4245   71.0640
    4.0000   14.4638   70.9635
    4.0000   14.5935   70.8655
    4.0000   14.6502   70.7305
    4.0000   14.7407   70.5948
    4.0000   14.7697   70.4611
    4.0000   14.8929   70.3150
    4.0000   14.9902   70.1521
    4.0000   14.9832   69.9871
    4.0000   15.0866   69.8116
    4.0000   15.1799   69.6599
    4.0000   15.2356   69.4761
    4.0000   15.3335   69.2947
    4.0000   15.3269   69.1008
    4.0000   15.4262   68.9111
    4.0000   15.4790   68.7107
    4.0000   15.5777   68.5183
    4.0000   15.6050   68.3372
    4.0000   15.6959   68.1306
    4.0000   15.8091   67.9129
    4.0000   15.8468   67.7194
    4.0000   15.9437   67.5145
    4.0000   16.3458   67.3067
    4.0000   16.4388   67.0741
    4.0000   16.4626   66.8562
    4.0000   16.5617   66.6410
    4.0000   16.6006   66.3802
    4.0000   16.7146   66.1326
    4.0000   16.8017   65.8482
    4.0000   16.8305   65.6055
    4.0000   16.9245   65.3479
    4.0000   16.9489   65.0908
    4.0000   17.0692   64.8119
    4.0000   17.0936   64.5650
    4.0000   17.1906   64.3045
    4.0000   17.2153   64.0135
    4.0000   17.3127   63.7217
    4.0000   17.3315   63.4263
    4.0000   17.4402   63.1589
    4.0000   17.4553   62.8693
    4.0000   17.5735   62.5683
    4.0000   17.6925   62.2362
    4.0000   17.6996   61.8895
    4.0000   17.8041   61.5736
    4.0000   17.9119   61.2478
    4.0000   17.9239   60.8937
    4.0000   18.0714   60.5484
    4.0000   18.0712   60.1905
    4.0000   18.1904   59.8209
    4.0000   18.2874   59.4533
    4.0000   18.2883   59.0727
    4.0000   18.4148   58.7045
    4.0000   18.4245   58.2957
    4.0000   18.5354   57.9078
    4.0000   18.5618   57.4639
    4.0000   18.6630   57.0402
    4.0000   18.6858   56.5748
    4.0000   18.8090   56.1231
    4.0000   18.8330   55.6583
    4.0000   18.9332   55.1946
    4.0000   19.0499   54.7049
    4.0000   19.0533   54.1706
    4.0000   19.1981   53.6587
    4.0000   19.2038   53.1002
    4.0000   19.3433   52.5297
    4.0000   19.3700   51.9765
    4.0000   19.4603   51.4186
    4.0000   19.5345   50.7981
    4.0000   19.5572   50.1571
    4.0000   19.6978   49.5216
    4.0000   19.7824   48.8298
    4.0000   19.7802   48.0970
    4.0000   19.9112   47.3620
    4.0000   19.9306   46.5654
    4.0000   20.0747   45.7856
    4.0000   20.0819   44.8848
    4.0000   20.1829   43.9629
    4.0000   20.2268   42.9028
    4.0000   20.3238   41.7316
    4.0000   20.3433   40.4063
    4.0000   20.4453   38.9894
    4.0000   20.4684   37.3368
    4.0000   20.5643   35.5876
    4.0000   20.5904   33.5049
    4.0000   20.6999   31.2727
    4.0000   20.8044   28.8507
    4.0000   20.9027   26.1824
    4.0000   20.9026   23.1222
    4.0000   21.0297   19.7867
    4.0000   21.0691   15.8258
    4.0000   21.1419   11.7487
    4.0000   21.1925    6.4489
    4.0000   21.3140    1.7509
    4.0000   21.3833    1.6336
    4.0000   21.4105    1.5998
    4.0000   21.5102    1.5738
    4.0000   21.5250    1.5801
    4.0000   21.6504    1.5886
    4.0000   21.6558    1.5673
    4.0000   21.7714    1.5671
    4.0000   21.8472    1.4977
    4.0000   21.8668    1.4194
    4.0000   21.9897    1.3400
    4.0000   21.9996    1.2367
    4.0000   22.1017    1.1443
    4.0000   22.1348    1.0511
    4.0000   22.2318    0.9583
    4.0000   22.2459    0.8610
    4.0000   22.3429    0.7735
    4.0000   22.3671    0.6591
    4.0000   22.4916    0.6049
    4.0000   22.5197    0.5520
    4.0000   22.6125    0.5023
    4.0000   22.6345    0.4685
    4.0000   22.7555    0.4387
    4.0000   22.7777    0.4132
    4.0000   22.9019    0.4004
    4.0000   22.9011    0.3949
    4.0000   23.0244    0.4010
    4.0000   23.0936    0.3979
    4.0000   23.1219    0.3838
    4.0000   23.2235    0.3976
    4.0000   23.3132    0.4055
    4.0000   23.3309    0.4084
    4.0000   23.4254    0.3940
    4.0000   23.5090    0.3878
    4.0000   23.6233    0.3595
    4.0000   23.7090    0.3576
    4.0000   23.7216    0.3166
    4.0000   23.8325    0.3186
    4.0000   23.9227    0.3065
    4.0000   24.0204    0.3112
    4.0000   24.0481    0.2987
    4.0000   24.1404    0.2924
    4.0000   24.1704    0.2555
    4.0000   24.2950    0.2465
    4.0000   24.3953    0.2280
    4.0000   24.4880    0.2292
    4.0000   24.5955    0.2169
    4.0000   24.6973    0.2170
    4.0000   24.7892    0.2050
    4.0000   24.8618    0.1756
    4.0000   24.8822    0.1465
    4.0000   25.0060    0.1334
    4.0000   25.0276    0.1379
    4.0000   25.1468    0.1523
    4.0000   25.1723    0.1761
    4.0000   25.2940    0.1846
    4.0000   25.2913    0.1896
    4.0000   25.4162    0.1886
    4.0000   25.5214    0.1730
    4.0000   25.5401    0.1933
    4.0000   25.6682    0.1799
    4.0000   25.7618    0.1670
    4.0000   25.7622    0.1421
    4.0000   25.8656    0.1361
    4.0000   25.8964    0.1235
    4.0000   26.0347    0.1055
    4.0000   26.1278    0.0965
    4.0000   26.1259    0.0829
    4.0000   26.2494    0.0839
    4.0000   26.3476    0.0796
    4.0000   26.3623    0.0658
    4.0000   26.4831    0.0089
    4.0000   26.5867   -0.0107
    4.0000   26.5962   -0.0118
    4.0000   26.7090    0.0007
    4.0000   26.8024    0.0021
    4.0000   26.8258   -0.0032
    4.0000   26.9302   -0.0000
    4.0000   27.0293    0.0122
    4.0000   27.1180    0.0103
    4.0000   27.2180    0.0008
    4.0000   27.2428    0.0248
    4.0000   27.3509    0.0456
    4.0000   27.4466    0.0455
    4.0000   27.5338    0.0424
    4.0000   27.5571    0.0242
    4.0000   27.6763    0.0483
    4.0000   27.7624    0.0469
    4.0000   27.7812    0.0515
    4.0000   27.8848    0.0376
    4.0000   27.9903    0.0372
    4.0000   27.9982    0.0306
    4.0000   28.1641    0.0309
    4.0000   28.1912    0.0257
    4.0000   28.3057    0.0186
    4.0000   28.3086    0.0313
    4.0000   28.4125    0.0334
    4.0000   28.4329    0.0324
    4.0000   28.5380    0.0134
    4.0000   28.5809    0.0120
    4.0000   28.6899    0.0210
    4.0000   28.7026    0.0253
    4.0000   28.8138   -0.0050
    4.0000   28.9002   -0.0089
    4.0000   28.9894   -0.0048
    4.0000   29.0206    0.0008
    4.0000   29.1118   -0.0002
    4.0000   29.1444    0.0038
    4.0000   29.2677   -0.0144
    4.0000   29.3403   -0.0128
    4.0000   29.3616   -0.0020
    4.0000   29.4765   -0.0202
    4.0000   29.5146    0.0054
    4.0000   29.6099    0.0074
    4.0000   29.7324   -0.0083
    4.0000   29.7275   -0.0215
    4.0000   29.8363   -0.0415
    4.0000   29.8705   -0.0334
    4.0000   29.9880   -0.0329
    4.0000   30.0052   -0.0421
    4.0000   30.1022   -0.0657
    4.0000   30.1972   -0.0916
    4.0000   30.2287   -0.1037
    4.0000   30.3502   -0.1321
    4.0000   30.3537   -0.1068
    4.0000   30.4853   -0.1015
    4.0000   30.5784   -0.1244
    4.0000   30.6067   -0.1269
    4.0000   30.7228   -0.1284
    4.0000   30.7188   -0.1207
    4.0000   30.8206   -0.1208
    4.0000   30.9079   -0.1191
    4.0000   30.9471   -0.1018
    4.0000   31.0853   -0.1071
    4.0000   31.0854   -0.1230
    4.0000   31.2170   -0.1283
    4.0000   31.3063   -0.1469
    4.0000   31.3701   -0.1341
    4.0000   31.4582   -0.1223
    4.0000   31.4971   -0.1001
    4.0000   31.5942   -0.1020
    4.0000   31.6114   -0.0876
    4.0000   31.7236   -0.0857
    4.0000   31.7914   -0.0902
    4.0000   31.8350   -0.0438
    4.0000   31.9168   -0.0556
    4.0000   31.9649   -0.0566
    4.0000   32.0714   -0.0455
    4.0000   32.1038   -0.0478
    4.0000   32.2208   -0.0481
    4.0000   32.3239   -0.0643
    4.0000   32.4292   -0.0799
    4.0000   32.4332   -0.0724
    4.0000   32.5539   -0.0895
    4.0000   32.5716   -0.0922
    4.0000   32.6454   -0.1090
    4.0000   32.6749   -0.1161
    4.0000   32.8004   -0.1340
    4.0000   32.7969   -0.1296
    4.0000   32.9050   -0.1306
    4.0000   33.0398   -0.1428
    4.0000   33.0355   -0.1323
    4.0000   33.1809   -0.1387
    4.0000   33.1741   -0.1397
    4.0000   33.2706   -0.1395
    4.0000   33.3627   -0.1378
    4.0000   33.4041   -0.1566
    4.0000   33.4934   -0.1609
    4.0000   33.5801   -0.1599
    4.0000   33.6245   -0.1602
    4.0000   33.7059   -0.1540
    4.0000   33.7341   -0.1516
    4.0000   33.8609   -0.1428
    4.0000   33.8529   -0.1297
    4.0000   33.9837   -0.1237
    4.0000   34.0639   -0.1336
    4.0000   34.1806   -0.1330
    4.0000   34.1765   -0.1159
    4.0000   34.2866   -0.1052
    4.0000   34.3899   -0.1069
    4.0000   34.4796   -0.0966
    4.0000   34.5532   -0.1042
    4.0000   34.6594   -0.0990
    4.0000   34.6476   -0.0645
    4.0000   34.7832   -0.0674
    4.0000   34.8603   -0.0557
    4.0000   34.8843   -0.0683
    4.0000   35.0488   -0.0698
    4.0000   35.1200   -0.0388
    4.0000   35.1342   -0.0250
    4.0000   35.2759   -0.0022
    4.0000   35.2726    0.0258
    4.0000   35.3735    0.0530
    4.0000   35.4658    0.0695
    4.0000   35.4922    0.0732
    4.0000   35.5855    0.0722
    4.0000   35.6870    0.0817
    4.0000   35.7194    0.0895
    4.0000   35.8167    0.0965
    4.0000   35.8439    0.1260
    4.0000   35.9407    0.1246
    4.0000   36.0331    0.1166
    4.0000   36.0410    0.1265
    4.0000   36.1345    0.1305
    4.0000   36.2183    0.1095
    4.0000   36.2653    0.1050
    4.0000   36.3482    0.1157
    4.0000   36.4515    0.1180
    4.0000   36.5440    0.1171
    4.0000   36.5271    0.1168
    4.0000   36.6674    0.1274
    4.0000   36.6866    0.1393
    4.0000   36.7973    0.1425
    4.0000   36.7807    0.1416
    4.0000   36.9130    0.1372
    4.0000   37.0035    0.1702
    4.0000   37.0293    0.1741
    4.0000   37.1429    0.1620
    4.0000   37.1773    0.1587
    4.0000   37.2727    0.1397
    4.0000   37.3364    0.1448
    4.0000   37.4045    0.1687
    4.0000   37.4552    0.1792
    4.0000   37.5409    0.1676
    4.0000   37.6362    0.1571
    4.0000   37.6745    0.1548
    4.0000   37.7390    0.1328
    4.0000   37.7721    0.1492
    4.0000   37.8815    0.1560
    4.0000   37.9696    0.1451
    4.0000   38.0573    0.1480
    4.0000   38.0853    0.1509
    4.0000   38.2009    0.1320
    4.0000   38.2881    0.1246
    4.0000   38.2987    0.1166
    4.0000   38.3877    0.1118
    4.0000   38.4138    0.0972
    4.0000   38.5662    0.1052
    4.0000   38.5810    0.0958
    4.0000   38.6589    0.0560
    4.0000   38.6524    0.0376
    4.0000   38.7539    0.0234
    4.0000   38.8688    0.0000
    5.0000    2.5077   96.0700
    5.0000    2.5082   96.0662
    5.0000    2.5084   96.0544
    5.0000    2.5162   96.0451
    5.0000    2.5471   96.0438
    5.0000    2.6651   96.0593
    5.0000    2.7113   96.0078
    5.0000    2.8561   95.9524
    5.0000    2.9807   95.9328
    5.0000    2.9992   95.9044
    5.0000    3.1201   95.8718
    5.0000    3.2340   95.8446
    5.0000    3.3390   95.8164
    5.0000    3.3587   95.7740
    5.0000    3.5156   95.7355
    5.0000    3.6130   95.6896
    5.0000    3.6241   95.6449
    5.0000    3.7634   95.5801
    5.0000    3.8624   95.5120
    5.0000    3.9797   95.4573
    5.0000    4.0702   95.4238
    5.0000    4.0755   95.3948
    5.0000    4.2118   95.3436
    5.0000    4.3249   95.2920
    5.0000    4.3498   95.2405
    5.0000    4.5042   95.1879
    5.0000    4.6082   95.1097
    5.0000    4.6889   95.0661
    5.0000    4.7831   95.0093
    5.0000    4.8795   94.9403
    5.0000    4.8995   94.9039
    5.0000    5.0507   94.8483
    5.0000    5.1441   94.8108
    5.0000    5.1695   94.7359
    5.0000    5.3016   94.6745
    5.0000    5.4211   94.6124
    5.0000    5.5183   94.5352
    5.0000    5.5238   94.4832
    5.0000    5.6675   94.4219
    5.0000    5.7748   94.3431
    5.0000    5.7892   94.3091
    5.0000    5.9232   94.2526
    5.0000    5.9325   94.1870
    5.0000    6.0756   94.1353
    5.0000    6.1001   94.0725
    5.0000    6.2511   94.0209
    5.0000    6.2679   93.9454
    5.0000    6.3827   93.8644
    5.0000    6.4006   93.7761
    5.0000    6.5346   93.7229
    5.0000    6.6212   93.6558
    5.0000    6.7193   93.6201
    5.0000    6.7417   93.5916
    5.0000    6.8725   93.5427
    5.0000    6.9531   93.5028
    5.0000    6.9913   93.4504
    5.0000    7.1389   93.4141
    5.0000    7.1491   93.4209
    5.0000    7.2865   93.3958
    5.0000    7.3873   93.3786
    5.0000    7.4035   93.3731
    5.0000    7.5308   93.3409
    5.0000    7.6304   93.3422
    5.0000    7.6502   93.3232
    5.0000    7.7754   93.3096
    5.0000    7.8008   93.2943
    5.0000    7.9436   93.2590
    5.0000    7.9691   93.2573
    5.0000    8.1149   93.2255
    5.0000    8.2334   93.2310
    5.0000    8.3088   93.2446
    5.0000    8.3553   93.2755
    5.0000    8.4544   93.2838
    5.0000    8.5527   93.2884
    5.0000    8.5765   93.3304
    5.0000    8.7186   93.3678
    5.0000    8.7972   93.4033
    5.0000    8.8154   93.4309
    5.0000    8.9666   93.4555
    5.0000    9.0411   93.4939
    5.0000    9.1359   93.5448
    5.0000    9.1317   93.5624
    5.0000    9.2563   93.6202
    5.0000    9.3785   93.6608
    5.0000    9.4002   93.7110
    5.0000    9.4962   93.7816
    5.0000    9.6202   93.8311
    5.0000    9.6435   93.8877
    5.0000    9.7611   93.9553
    5.0000    9.8607   94.0052
    5.0000    9.9519   94.0425
    5.0000   10.0533   94.0709
    5.0000   10.1490   94.0969
    5.0000   10.2479   94.1099
    5.0000   10.3451   94.1175
    5.0000   10.4417   94.0980
    5.0000   10.5561   94.1071
    5.0000   10.6523   94.1075
    5.0000   10.6753   94.0747
    5.0000   10.7809   94.0220
    5.0000   10.8788   93.9842
    5.0000   10.9021   93.9261
    5.0000   11.0198   93.8703
    5.0000   11.0336   93.8151
    5.0000   11.1741   93.7696
    5.0000   11.1973   93.7299
    5.0000   11.2899   93.6798
    5.0000   11.3866   93.6145
    5.0000   11.4895   93.5686
    5.0000   11.5883   93.4921
    5.0000   11.6905   93.4184
    5.0000   11.7142   93.3207
    5.0000   11.8261   93.2541
    5.0000   11.8541   93.1944
    5.0000   11.9536   93.0795
    5.0000   12.0713   92.9894
    5.0000   12.1832   92.8786
    5.0000   12.2742   92.7809
    5.0000   12.2714   92.6575
    5.0000   12.4376   92.5342
    5.0000   12.4383   92.4159
    5.0000   12.5693   92.3008
    5.0000   12.6339   92.1796
    5.0000   12.7525   92.0730
    5.0000   12.7712   91.9289
    5.0000   12.9096   91.7901
    5.0000   13.0031   91.6407
    5.0000   13.1111   91.5073
    5.0000   13.2170   91.3534
    5.0000   13.2802   91.1939
    5.0000   13.3011   91.0248
    5.0000   13.4351   90.8427
    5.0000   13.5585   90.6703
    5.0000   13.5531   90.4758
    5.0000   13.6790   90.2621
    5.0000   13.7734   90.0525
    5.0000   13.8691   89.8142
    5.0000   13.8695   89.5563
    5.0000   14.0158   89.3036
    5.0000   14.0053   89.0650
    5.0000   14.1559   88.8092
    5.0000   14.2726   88.5299
    5.0000   14.2814   88.2195
    5.0000   14.4187   87.9250
    5.0000   14.4744   87.6319
    5.0000   14.6118   87.2946
    5.0000   14.6002   86.9796
    5.0000   14.7282   86.6309
    5.0000   14.7907   86.2790
    5.0000   14.8828   85.8931
    5.0000   14.8885   85.5142
    5.0000   15.0311   85.1280
    5.0000   15.1277   84.7343
    5.0000   15.1473   84.3354
    5.0000   15.2449   83.9315
    5.0000   15.2580   83.4841
    5.0000   15.4063   83.0560
    5.0000   15.4304   82.5932
    5.0000   15.5245   82.1612
    5.0000   15.5600   81.7037
    5.0000   15.6723   81.2330
    5.0000   15.7316   80.7563
    5.0000   15.7743   80.2615
    5.0000   15.9198   79.7665
    5.0000   16.3421   79.2691
    5.0000   16.4170   78.7466
    5.0000   16.4512   78.2146
    5.0000   16.5573   77.6975
    5.0000   16.5790   77.1394
    5.0000   16.7179   76.5888
    5.0000   16.7300   76.0050
    5.0000   16.8473   75.4539
    5.0000   16.9266   74.8594
    5.0000   17.0229   74.2541
    5.0000   17.0421   73.6197
    5.0000   17.1490   73.0052
    5.0000   17.1777   72.3792
    5.0000   17.2864   71.7465
    5.0000   17.3809   71.1144
    5.0000   17.4915   70.4727
    5.0000   17.5709   69.7897
    5.0000   17.6211   69.1231
    5.0000   17.7195   68.4341
    5.0000   17.7945   67.7469
    5.0000   17.8340   67.0270
    5.0000   17.9322   66.3025
    5.0000   18.0051   65.5356
    5.0000   18.1331   64.7814
    5.0000   18.1523   64.0125
    5.0000   18.2724   63.2053
    5.0000   18.3652   62.3998
    5.0000   18.3717   61.5589
    5.0000   18.5140   60.7053
    5.0000   18.6116   59.8417
    5.0000   18.6367   58.9672
    5.0000   18.7594   58.0658
    5.0000   18.7769   57.1344
    5.0000   18.8762   56.1703
    5.0000   18.9794   55.1798
    5.0000   19.0746   54.1658
    5.0000   19.0971   53.1325
    5.0000   19.2212   52.0846
    5.0000   19.3441   50.9846
    5.0000   19.3672   49.8634
    5.0000   19.4351   48.7146
    5.0000   19.5332   47.5400
    5.0000   19.6334   46.2762
    5.0000   19.6601   44.9761
    5.0000   19.7807   43.6394
    5.0000   19.8790   42.2379
    5.0000   19.9664   40.7551
    5.0000   20.0529   39.2287
    5.0000   20.0778   37.6366
    5.0000   20.2020   35.9669
    5.0000   20.3176   34.2534
    5.0000   20.3402   32.3793
    5.0000   20.4696   30.4179
    5.0000   20.5650   28.2517
    5.0000   20.5678   25.8818
    5.0000   20.7337   23.3468
    5.0000   20.8072   20.3261
    5.0000   20.8317   16.8378
    5.0000   20.9971   12.9852
    5.0000   20.9974    7.6713
    5.0000   21.1228    1.3049
    5.0000   21.4979    1.1831
    5.0000   21.5843    1.1032
    5.0000   21.6036    1.0584
    5.0000   21.7274    0.9850
    5.0000   21.7488    0.9428
    5.0000   21.8428    0.9066
    5.0000   21.8695    0.8546
    5.0000   21.9649    0.8099
    5.0000   21.9950    0.7841
    5.0000   22.0912    0.7543
    5.0000   22.1953    0.7275
    5.0000   22.2151    0.7223
    5.0000   22.3311    0.7335
    5.0000   22.4200    0.7436
    5.0000   22.4258    0.7389
    5.0000   22.5366    0.7479
    5.0000   22.5746    0.7404
    5.0000   22.6869    0.7441
    5.0000   22.7633    0.7556
    5.0000   22.8435    0.7686
    5.0000   22.8546    0.7765
    5.0000   22.9784    0.7584
    5.0000   22.9800    0.7486
    5.0000   23.0762    0.7422
    5.0000   23.1057    0.7318
    5.0000   23.2120    0.7011
    5.0000   23.2948    0.6598
    5.0000   23.3777    0.6503
    5.0000   23.4052    0.6251
    5.0000   23.5228    0.5959
    5.0000   23.5392    0.5716
    5.0000   23.6604    0.5456
    5.0000   23.6633    0.5148
    5.0000   23.7533    0.4965
    5.0000   23.7863    0.4942
    5.0000   23.8980    0.4596
    5.0000   24.0226    0.4379
    5.0000   24.0152    0.4139
    5.0000   24.1678    0.3751
    5.0000   24.2390    0.3542
    5.0000   24.2666    0.3566
    5.0000   24.3663    0.3319
    5.0000   24.3904    0.3213
    5.0000   24.4833    0.2920
    5.0000   24.5093    0.2906
    5.0000   24.6255    0.2607
    5.0000   24.7073    0.2547
    5.0000   24.7801    0.2580
    5.0000   24.7987    0.2751
    5.0000   24.9212    0.2748
    5.0000   24.9934    0.2666
    5.0000   25.0176    0.2715
    5.0000   25.1091    0.2656
    5.0000   25.1321    0.2708
    5.0000   25.2241    0.2903
    5.0000   25.2505    0.2504
    5.0000   25.3718    0.2410
    5.0000   25.3883    0.2432
    5.0000   25.4911    0.2669
    5.0000   25.5868    0.2472
    5.0000   25.6063    0.2541
    5.0000   25.7090    0.2420
    5.0000   25.7410    0.2256
    5.0000   25.8380    0.2430
    5.0000   25.8557    0.2132
    5.0000   25.9903    0.2114
    5.0000   26.0106    0.2081
    5.0000   26.1109    0.1902
    5.0000   26.2079    0.1935
    5.0000   26.2102    0.1922
    5.0000   26.3187    0.2121
    5.0000   26.3383    0.2159
    5.0000   26.4243    0.1904
    5.0000   26.5269    0.1398
    5.0000   26.5962    0.1296
    5.0000   26.6235    0.1089
    5.0000   26.7134    0.1032
    5.0000   26.7432    0.0762
    5.0000   26.8650    0.0206
    5.0000   26.9685    0.0000
    5.0000   27.0378   -0.0014
    5.0000   27.1365   -0.0373
    5.0000   27.2284   -0.0325
    5.0000   27.2644   -0.0650
    5.0000   27.3771   -0.0656
    5.0000   27.3992   -0.0727
    5.0000   27.5201   -0.0840
    5.0000   27.5227   -0.0841
    5.0000   27.6661   -0.0977
    5.0000   27.7304   -0.1137
    5.0000   27.8298   -0.0942
    5.0000   27.8709   -0.0981
    5.0000   27.9931   -0.1004
    5.0000   28.0145   -0.1040
    5.0000   28.1313   -0.1074
    5.0000   28.1564   -0.1096
    5.0000   28.2954   -0.1145
    5.0000   28.3155   -0.1215
    5.0000   28.4366   -0.1264
    5.0000   28.4550   -0.1435
    5.0000   28.5512   -0.1385
    5.0000   28.5809   -0.1590
    5.0000   28.6900   -0.1688
    5.0000   28.7685   -0.1697
    5.0000   28.7902   -0.1672
    5.0000   28.8886   -0.1796
    5.0000   28.9146   -0.1796
    5.0000   29.0618   -0.1843
    5.0000   29.0595   -0.1667
    5.0000   29.1798   -0.1935
    5.0000   29.2202   -0.1955
    5.0000   29.3325   -0.1886
    5.0000   29.3518   -0.1612
    5.0000   29.4474   -0.1706
    5.0000   29.4875   -0.1823
    5.0000   29.6012   -0.2031
    5.0000   29.6709   -0.2177
    5.0000   29.6979   -0.2009
    5.0000   29.8091   -0.1994
    5.0000   29.9163   -0.1787
    5.0000   29.9039   -0.1763
    5.0000   30.0378   -0.1560
    5.0000   30.0402   -0.1523
    5.0000   30.1701   -0.1374
    5.0000   30.2619   -0.1245
    5.0000   30.3334   -0.1247
    5.0000   30.4391   -0.1259
    5.0000   30.4932   -0.1227
    5.0000   30.5440   -0.0968
    5.0000   30.6398   -0.0665
    5.0000   30.6704   -0.0307
    5.0000   30.7676   -0.0128
    5.0000   30.8023   -0.0076
    5.0000   30.9360   -0.0003
    5.0000   31.0194    0.0182
    5.0000   31.0424    0.0239
    5.0000   31.1480    0.0230
    5.0000   31.1502    0.0092
    5.0000   31.2627   -0.0115
    5.0000   31.2836   -0.0076
    5.0000   31.3785    0.0001
    5.0000   31.4171    0.0025
    5.0000   31.5346   -0.0140
    5.0000   31.6262   -0.0139
    5.0000   31.7002   -0.0174
    5.0000   31.7180   -0.0076
    5.0000   31.8054   -0.0028
    5.0000   31.8335   -0.0072
    5.0000   31.9495    0.0061
    5.0000   31.9481    0.0116
    5.0000   32.0602   -0.0139
    5.0000   32.1719   -0.0197
    5.0000   32.2497   -0.0016
    5.0000   32.3387    0.0004
    5.0000   32.3475    0.0123
    5.0000   32.4587    0.0136
    5.0000   32.4870    0.0088
    5.0000   32.5769    0.0117
    5.0000   32.5924    0.0188
    5.0000   32.7190    0.0223
    5.0000   32.8109    0.0303
    5.0000   32.8712    0.0197
    5.0000   32.8948    0.0012
    5.0000   33.0037   -0.0015
    5.0000   33.0869   -0.0143
    5.0000   33.1210   -0.0195
    5.0000   33.1963   -0.0057
    5.0000   33.2456   -0.0101
    5.0000   33.3372   -0.0132
    5.0000   33.3630   -0.0070
    5.0000   33.4880   -0.0156
    5.0000   33.4774    0.0157
    5.0000   33.6071    0.0031
    5.0000   33.6617   -0.0008
    5.0000   33.7718    0.0055
    5.0000   33.8680   -0.0094
    5.0000   33.8782    0.0031
    5.0000   33.9905   -0.0089
    5.0000   34.0914   -0.0117
    5.0000   34.1722   -0.0090
    5.0000   34.2009   -0.0121
    5.0000   34.2978    0.0075
    5.0000   34.4051    0.0303
    5.0000   34.5171    0.0514
    5.0000   34.5178    0.0567
    5.0000   34.6440    0.0825
    5.0000   34.7125    0.0834
    5.0000   34.7552    0.1170
    5.0000   34.8477    0.1393
    5.0000   34.8492    0.1573
    5.0000   34.9874    0.1726
    5.0000   35.0396    0.1925
    5.0000   35.0880    0.2137
    5.0000   35.1695    0.2170
    5.0000   35.1958    0.2197
    5.0000   35.3081    0.2261
    5.0000   35.3345    0.2226
    5.0000   35.4617    0.2103
    5.0000   35.4498    0.2186
    5.0000   35.5607    0.2235
    5.0000   35.5997    0.2370
    5.0000   35.7001    0.2311
    5.0000   35.7121    0.2412
    5.0000   35.7966    0.2290
    5.0000   35.9015    0.2280
    5.0000   35.9647    0.2286
    5.0000   35.9989    0.2266
    5.0000   36.1128    0.2102
    5.0000   36.1713    0.2027
    5.0000   36.1985    0.2114
    5.0000   36.3179    0.2077
    5.0000   36.3131    0.2427
    5.0000   36.4392    0.2370
    5.0000   36.4385    0.2471
    5.0000   36.5750    0.2129
    5.0000   36.5729    0.2448
    5.0000   36.6980    0.2357
    5.0000   36.7156    0.2223
    5.0000   36.8469    0.2108
    5.0000   36.8680    0.2320
    5.0000   36.9326    0.2168
    5.0000   37.0675    0.2570
    5.0000   37.1566    0.2562
    5.0000   37.1406    0.2823
    5.0000   37.2810    0.2644
    5.0000   37.3010    0.2487
    5.0000   37.3835    0.2225
    5.0000   37.4781    0.2364
    5.0000   37.4816    0.2330
    5.0000   37.6096    0.2226
    5.0000   37.6423    0.2158
    5.0000   37.7231    0.2010
    5.0000   37.7430    0.1947
    5.0000   37.8409    0.1952
    5.0000   37.9403    0.1883
    5.0000   37.9797    0.1726
    5.0000   38.0026    0.1578
    5.0000   38.1459    0.1334
    5.0000   38.1661    0.1343
    5.0000   38.2508    0.1301
    5.0000   38.2935    0.1224
    5.0000   38.4046    0.1024
    5.0000   38.3982    0.0793
    5.0000   38.5294    0.0422
    5.0000   38.5502    0.0409
    5.0000   38.6385    0.0412
    5.0000   38.6675    0.0331
    5.0000   38.7821    0.0170
    5.0000   38.8124    0.0025
    5.0000   38.9078    0.0132
    5.0000   38.9209    0.0000
