# Supplementary material for: Tuning magnetoelectricity in a mixed-anisotropy antiferromagnet
Source: Nat Commun. 2023 Jun 9;14:3408. doi: 10.1038/s41467-023-39128-7 (PMC10256750; doi:10.1038/s41467-023-39128-7)
Supplement: Supplementary file 3 — Source Data [file 41467_2023_39128_MOESM3_ESM.zip › source_data/FigED4e_polarization_LiNi0.80Fe0.020PO4_Eb_Hb.dat]

u0 H [T]  T [K]     P [uC/m^2]
    0.0000    2.5247    0.4242
    0.0000    2.5244    0.3552
    0.0000    2.5248    0.2616
    0.0000    2.5349    0.1849
    0.0000    2.5641    0.1164
    0.0000    2.7120    0.0111
    0.0000    2.7704   -0.0877
    0.0000    2.9651   -0.1516
    0.0000    2.9889   -0.1580
    0.0000    3.1288   -0.1452
    0.0000    3.1320   -0.1202
    0.0000    3.2602   -0.0796
    0.0000    3.4075   -0.0538
    0.0000    3.5146   -0.0463
    0.0000    3.6190   -0.0271
    0.0000    3.6460    0.0054
    0.0000    3.7699   -0.0014
    0.0000    3.8873    0.0191
    0.0000    4.0262    0.0201
    0.0000    4.0384    0.0509
    0.0000    4.2034    0.0735
    0.0000    4.2251    0.0549
    0.0000    4.3876    0.0995
    0.0000    4.3924    0.0874
    0.0000    4.5442    0.1118
    0.0000    4.6879    0.1180
    0.0000    4.7700    0.1026
    0.0000    4.7966    0.0823
    0.0000    4.9420    0.0780
    0.0000    5.0141    0.0922
    0.0000    5.1369    0.1126
    0.0000    5.1574    0.1196
    0.0000    5.2764    0.1181
    0.0000    5.3967    0.1296
    0.0000    5.4288    0.1273
    0.0000    5.5832    0.1270
    0.0000    5.6082    0.1130
    0.0000    5.7071    0.1487
    0.0000    5.7295    0.1486
    0.0000    5.8737    0.1344
    0.0000    5.8850    0.1224
    0.0000    5.9942    0.1324
    0.0000    6.0893    0.1056
    0.0000    6.1160    0.0973
    0.0000    6.2350    0.1082
    0.0000    6.3356    0.0853
    0.0000    6.3441    0.0517
    0.0000    6.5074    0.0431
    0.0000    6.5162    0.0206
    0.0000    6.6648    0.0183
    0.0000    6.7419    0.0155
    0.0000    6.8495    0.0170
    0.0000    6.9639    0.0203
    0.0000    7.0540    0.0341
    0.0000    7.1547    0.0264
    0.0000    7.2307    0.0299
    0.0000    7.3223    0.0421
    0.0000    7.3976    0.0170
    0.0000    7.5198    0.0254
    0.0000    7.5228   -0.0015
    0.0000    7.6683   -0.0004
    0.0000    7.6916   -0.0166
    0.0000    7.7847    0.0101
    0.0000    7.8052   -0.0046
    0.0000    7.9064   -0.0065
    0.0000    8.0312    0.0136
    0.0000    8.0600    0.0146
    0.0000    8.1671    0.0014
    0.0000    8.1791    0.0255
    0.0000    8.3490    0.0334
    0.0000    8.4233    0.0085
    0.0000    8.4631    0.0260
    0.0000    8.5703    0.0491
    0.0000    8.6599    0.0684
    0.0000    8.6691    0.0848
    0.0000    8.7967    0.0764
    0.0000    8.8186    0.0941
    0.0000    8.9144    0.1007
    0.0000    8.9248    0.0860
    0.0000    9.0591    0.0733
    0.0000    9.1566    0.0668
    0.0000    9.1588    0.0724
    0.0000    9.3068    0.0526
    0.0000    9.4007    0.0560
    0.0000    9.4953    0.0659
    0.0000    9.5054    0.0480
    0.0000    9.6279    0.0315
    0.0000    9.7389    0.0539
    0.0000    9.7624    0.0357
    0.0000    9.8852    0.0563
    0.0000    9.9854    0.0787
    0.0000   10.1010    0.1024
    0.0000   10.1124    0.1299
    0.0000   10.2421    0.1671
    0.0000   10.2876    0.1885
    0.0000   10.3982    0.1570
    0.0000   10.4137    0.1706
    0.0000   10.2972    0.2008
    0.0000   10.2823    0.2073
    0.0000   10.3766    0.2205
    0.0000   10.8062    0.2340
    0.0000   10.8383    0.0172
    0.0000   11.0858    0.0225
    0.0000   11.1262    0.0367
    0.0000   11.1250    0.0566
    0.0000   11.1530    0.0735
    0.0000   11.1625    0.0745
    0.0000   11.2805    0.0777
    0.0000   11.4413    0.0502
    0.0000   11.4561    0.0318
    0.0000   11.5961    0.0162
    0.0000   11.6164   -0.0228
    0.0000   11.7356   -0.0258
    0.0000   11.8051   -0.0349
    0.0000   11.8326   -0.0407
    0.0000   11.9819   -0.0374
    0.0000   12.0530   -0.0499
    0.0000   12.0692   -0.0489
    0.0000   12.1849   -0.0673
    0.0000   12.3163   -0.0467
    0.0000   12.3885   -0.0672
    0.0000   12.4819   -0.0925
    0.0000   12.5043   -0.0668
    0.0000   12.6262   -0.0969
    0.0000   12.6526   -0.0671
    0.0000   12.7215   -0.0680
    0.0000   12.7492   -0.0849
    0.0000   12.8493   -0.0681
    0.0000   12.8797   -0.0568
    0.0000   13.0030   -0.0612
    0.0000   13.0837   -0.0362
    0.0000   13.1860   -0.0146
    0.0000   13.2308   -0.0050
    0.0000   13.3206   -0.0166
    0.0000   13.3424   -0.0135
    0.0000   13.4855   -0.0112
    0.0000   13.6531   -0.0677
    0.0000   13.7379   -0.0754
    0.0000   13.7755   -0.0602
    0.0000   13.7950   -0.0542
    0.0000   13.8680   -0.0572
    0.0000   13.9707   -0.0643
    0.0000   14.0575   -0.0367
    0.0000   14.0912   -0.0352
    0.0000   14.2017   -0.0391
    0.0000   14.3017   -0.0472
    0.0000   14.3702   -0.0324
    0.0000   14.4123   -0.0168
    0.0000   14.5247    0.0002
    0.0000   14.5653    0.0179
    0.0000   14.6865    0.0100
    0.0000   14.7316    0.0089
    0.0000   14.8569   -0.0217
    0.0000   14.9206    0.0111
    0.0000   14.9352    0.0066
    0.0000   15.0096   -0.0032
    0.0000   15.0198   -0.0192
    0.0000   15.1028   -0.0228
    0.0000   15.1169   -0.0145
    0.0000   15.2004   -0.0079
    0.0000   15.2346   -0.0146
    0.0000   15.3612   -0.0085
    0.0000   15.4644   -0.0165
    0.0000   15.5014   -0.0238
    0.0000   15.6228   -0.0438
    0.0000   15.7354   -0.0080
    0.0000   15.7618    0.0202
    0.0000   15.8717    0.0212
    0.0000   15.9509    0.0222
    0.0000   15.9772    0.0288
    0.0000   16.4443    0.0095
    0.0000   16.5442    0.0037
    0.0000   16.5489    0.0235
    0.0000   16.6825    0.0587
    0.0000   16.7027    0.0960
    0.0000   16.8071    0.1025
    0.0000   16.8306    0.1034
    0.0000   16.9349    0.1108
    0.0000   17.0240    0.1206
    0.0000   17.0513    0.1009
    0.0000   17.1507    0.1019
    0.0000   17.2619    0.0749
    0.0000   17.3426    0.0600
    0.0000   17.3613    0.0303
    0.0000   17.4869    0.0136
    0.0000   17.5656   -0.0050
    0.0000   17.6695   -0.0313
    0.0000   17.7644   -0.0629
    0.0000   17.8582   -0.0507
    0.0000   17.9525   -0.0731
    0.0000   18.0493   -0.0922
    0.0000   18.0714   -0.1053
    0.0000   18.1700   -0.1018
    0.0000   18.1985   -0.0878
    0.0000   18.3142   -0.0638
    0.0000   18.3384   -0.0404
    0.0000   18.4381   -0.0092
    0.0000   18.5386    0.0412
    0.0000   18.5616    0.0743
    0.0000   18.6644    0.1099
    0.0000   18.6869    0.1247
    0.0000   18.8071    0.1633
    0.0000   18.8152    0.1662
    0.0000   18.9360    0.1851
    0.0000   18.9604    0.1896
    0.0000   19.0920    0.2035
    0.0000   19.1849    0.2103
    0.0000   19.2584    0.2113
    0.0000   19.2792    0.1958
    0.0000   19.4099    0.1857
    0.0000   19.4276    0.1850
    0.0000   19.5332    0.1342
    0.0000   19.6183    0.1004
    0.0000   19.7144    0.1137
    0.0000   19.8018    0.0868
    0.0000   19.8125    0.0763
    0.0000   19.9250    0.0687
    0.0000   19.9986    0.0569
    0.0000   20.0986    0.0574
    0.0000   20.1987    0.0525
    0.0000   20.2729    0.0284
    0.0000   20.2873    0.0279
    0.0000   20.3920    0.0256
    0.0000   20.4147    0.0217
    0.0000   20.5380    0.0371
    0.0000   20.6478    0.0325
    0.0000   20.7264    0.0244
    0.0000   20.7514    0.0332
    0.0000   20.8776    0.0391
    0.0000   20.9521    0.0488
    0.0000   20.9720    0.0558
    0.0000   21.0992    0.0831
    0.0000   21.1940    0.1084
    0.0000   21.2726    0.1300
    0.0000   21.2907    0.0935
    0.0000   21.4064    0.0905
    0.0000   21.4916    0.0963
    0.0000   21.5832    0.1043
    0.0000   21.6713    0.1171
    0.0000   21.6980    0.0786
    0.0000   21.8194    0.0853
    0.0000   21.8882    0.0794
    0.0000   21.9132    0.0856
    0.0000   22.0225    0.0945
    0.0000   22.0428    0.0718
    0.0000   22.1567    0.0659
    0.0000   22.2558    0.0620
    0.0000   22.2794    0.0425
    0.0000   22.3848    0.0407
    0.0000   22.3980    0.0634
    0.0000   22.5193    0.0486
    0.0000   22.6140    0.0580
    0.0000   22.7122    0.0682
    0.0000   22.7393    0.0707
    0.0000   22.8327    0.0880
    0.0000   22.9372    0.0820
    0.0000   23.0335    0.0723
    0.0000   23.1085    0.0655
    0.0000   23.2066    0.0538
    0.0000   23.2326    0.0523
    0.0000   23.3565    0.0559
    0.0000   23.4551    0.0247
    0.0000   23.5365    0.0252
    0.0000   23.5704   -0.0029
    0.0000   23.6795   -0.0062
    0.0000   23.7631   -0.0049
    0.0000   23.7948    0.0050
    0.0000   23.8857    0.0124
    0.0000   23.9792    0.0250
    0.0000   23.9830    0.0251
    0.0000   24.1114    0.0333
    0.0000   24.1280    0.0466
    0.0000   24.2828    0.0458
    0.0000   24.3053    0.0549
    0.0000   24.4013    0.0660
    0.0000   24.4191    0.0652
    0.0000   24.5417    0.0594
    0.0000   24.6294    0.0595
    0.0000   24.6512    0.0709
    0.0000   24.7641    0.0815
    0.0000   24.7904    0.0813
    0.0000   24.8740    0.0966
    0.0000   24.8960    0.1064
    0.0000   25.0111    0.1095
    0.0000   25.1199    0.1202
    0.0000   25.1356    0.1305
    0.0000   25.2372    0.1140
    0.0000   25.3361    0.1156
    0.0000   25.4273    0.1184
    0.0000   25.5284    0.1215
    0.0000   25.5493    0.1234
    0.0000   25.6951    0.1098
    0.0000   25.7164    0.0997
    0.0000   25.8218    0.0796
    0.0000   25.8207    0.0919
    0.0000   25.9635    0.0876
    0.0000   26.0727    0.0962
    0.0000   26.0942    0.0907
    0.0000   26.2013    0.0870
    0.0000   26.2870    0.0892
    0.0000   26.3063    0.0902
    0.0000   26.4001    0.0848
    0.0000   26.4257    0.0776
    0.0000   26.5486    0.0645
    0.0000   26.6520    0.0506
    0.0000   26.7545    0.0430
    0.0000   26.7453    0.0341
    0.0000   26.9030    0.0334
    0.0000   26.8964    0.0299
    0.0000   27.0062    0.0227
    0.0000   27.0372    0.0392
    0.0000   27.1595    0.0243
    0.0000   27.1855    0.0276
    0.0000   27.2994    0.0449
    0.0000   27.3303    0.0508
    0.0000   27.4210    0.0512
    0.0000   27.4446    0.0452
    0.0000   27.5545    0.0573
    0.0000   27.5720    0.0503
    0.0000   27.6968    0.0382
    0.0000   27.7195    0.0426
    0.0000   27.8409    0.0320
    0.0000   27.8418    0.0282
    0.0000   27.9892    0.0203
    0.0000   28.1022    0.0083
    0.0000   28.1253    0.0163
    0.0000   28.2131   -0.0084
    0.0000   28.2948   -0.0149
    0.0000   28.3128   -0.0081
    0.0000   28.4416   -0.0071
    0.0000   28.4668   -0.0043
    0.0000   28.5517   -0.0041
    0.0000   28.6639   -0.0008
    0.0000   28.7497   -0.0198
    0.0000   28.7951   -0.0284
    0.0000   28.8726   -0.0514
    0.0000   28.9015   -0.0439
    0.0000   29.0054   -0.0469
    0.0000   29.0891   -0.0485
    0.0000   29.0963   -0.0521
    0.0000   29.2223   -0.0764
    0.0000   29.2273   -0.0643
    0.0000   29.3713   -0.0712
    0.0000   29.4371   -0.0905
    0.0000   29.4688   -0.0986
    0.0000   29.5966   -0.1216
    0.0000   29.6552   -0.1470
    0.0000   29.6880   -0.1565
    0.0000   29.8177   -0.1888
    0.0000   29.9212   -0.1903
    0.0000   29.9912   -0.1820
    0.0000   30.0175   -0.2175
    0.0000   30.1411   -0.2317
    0.0000   30.2422   -0.2207
    0.0000   30.3070   -0.2486
    0.0000   30.3284   -0.2680
    0.0000   30.4375   -0.2815
    0.0000   30.4560   -0.3009
    0.0000   30.5668   -0.3166
    0.0000   30.5742   -0.3194
    0.0000   30.7180   -0.3395
    0.0000   30.8110   -0.3464
    0.0000   30.8159   -0.3494
    0.0000   30.9499   -0.3643
    0.0000   30.9353   -0.3597
    0.0000   31.0867   -0.3654
    0.0000   31.0988   -0.3824
    0.0000   31.2271   -0.3884
    0.0000   31.3204   -0.3990
    0.0000   31.3489   -0.4009
    0.0000   31.4609   -0.4058
    0.0000   31.4744   -0.4238
    0.0000   31.5979   -0.4553
    0.0000   31.6163   -0.4797
    0.0000   31.7180   -0.4994
    0.0000   31.7959   -0.5273
    0.0000   31.9126   -0.5625
    0.0000   31.9766   -0.5898
    0.0000   32.0671   -0.6181
    0.0000   32.1765   -0.6250
    0.0000   32.2067   -0.6372
    0.0000   32.2915   -0.6484
    0.0000   32.4320   -0.6778
    0.0000   32.4433   -0.6721
    0.0000   32.5676   -0.6861
    0.0000   32.5887   -0.7022
    0.0000   32.7172   -0.7667
    0.0000   32.7285   -0.7800
    0.0000   32.8465   -0.8112
    0.0000   32.9361   -0.8243
    0.0000   32.9245   -0.8233
    0.0000   33.0803   -0.8564
    0.0000   33.0861   -0.8590
    0.0000   33.1753   -0.8953
    0.0000   33.2577   -0.8951
    0.0000   33.3732   -0.9016
    0.0000   33.4255   -0.9219
    0.0000   33.5237   -0.9268
    0.0000   33.5528   -0.9606
    0.0000   33.6917   -0.9734
    0.0000   33.7665   -0.9859
    0.0000   33.8790   -0.9919
    0.0000   33.9145   -1.0043
    0.0000   33.9971   -0.9929
    0.0000   34.0305   -0.9720
    0.0000   34.1251   -0.9805
    0.0000   34.1538   -0.9965
    0.0000   34.2821   -0.9931
    0.0000   34.3660   -0.9916
    0.0000   34.4685   -0.9839
    0.0000   34.5665   -0.9457
    0.0000   34.5425   -0.9363
    0.0000   34.6974   -0.9244
    0.0000   34.7002   -0.9305
    0.0000   34.8044   -0.8987
    0.0000   34.9214   -0.8819
    0.0000   34.9010   -0.8552
    0.0000   35.0672   -0.8160
    0.0000   35.0922   -0.7783
    0.0000   35.1792   -0.7527
    0.0000   35.2024   -0.7355
    0.0000   35.3293   -0.7010
    0.0000   35.3355   -0.6878
    0.0000   35.4893   -0.6598
    0.0000   35.5522   -0.6500
    0.0000   35.5855   -0.6188
    0.0000   35.6681   -0.5954
    0.0000   35.7728   -0.5341
    0.0000   35.8884   -0.4975
    0.0000   35.9101   -0.4599
    0.0000   36.0149   -0.4539
    0.0000   36.0683   -0.4416
    0.0000   36.1023   -0.3821
    0.0000   36.2331   -0.3693
    0.0000   36.2134   -0.3153
    0.0000   36.3351   -0.2943
    0.0000   36.4401   -0.2660
    0.0000   36.5271   -0.2464
    0.0000   36.6259   -0.2098
    0.0000   36.7067   -0.1694
    0.0000   36.7593   -0.1443
    0.0000   36.7857   -0.1286
    0.0000   36.9326   -0.1110
    0.0000   37.0277   -0.1101
    0.0000   37.1087   -0.0834
    0.0000   37.1889   -0.0513
    0.0000   37.1738   -0.0218
    0.0000   37.2810   -0.0029
    0.0000   37.3737    0.0130
    0.0000   37.3937    0.0226
    0.0000   37.5155    0.0412
    0.0000   37.5311    0.0430
    0.0000   37.6401    0.0573
    0.0000   37.7665    0.0825
    0.0000   37.8290    0.0882
    0.0000   37.8992    0.0652
    0.0000   37.9441    0.0702
    0.0000   38.0223    0.0838
    0.0000   38.1124    0.0906
    0.0000   38.1538    0.1140
    0.0000   38.2715    0.1148
    0.0000   38.3793    0.1263
    0.0000   38.3752    0.1284
    0.0000   38.4986    0.1131
    0.0000   38.5983    0.0962
    0.0000   38.6865    0.1052
    0.0000   38.7409    0.0817
    0.0000   38.8357    0.0503
    0.0000   38.9282    0.0289
    0.0000   38.9911    0.0299
    0.0000   39.1254    0.0288
    0.0000   39.1236    0.0301
    0.0000   39.2526    0.0159
    0.0000   39.2250    0.0000
    1.0000    2.5076   12.7855
    1.0000    2.5077   12.7501
    1.0000    2.5082   12.7285
    1.0000    2.5080   12.6865
    1.0000    2.5077   12.6561
    1.0000    2.5085   12.6393
    1.0000    2.5082   12.6105
    1.0000    2.5132   12.5978
    1.0000    2.5347   12.5644
    1.0000    2.5370   12.5272
    1.0000    2.6661   12.4667
    1.0000    2.8258   12.4069
    1.0000    2.8470   12.3976
    1.0000    3.0163   12.4075
    1.0000    3.0382   12.3972
    1.0000    3.1724   12.4024
    1.0000    3.1786   12.3761
    1.0000    3.3028   12.3736
    1.0000    3.3239   12.3514
    1.0000    3.4756   12.3352
    1.0000    3.6034   12.2859
    1.0000    3.7069   12.2833
    1.0000    3.7968   12.2637
    1.0000    3.9179   12.2554
    1.0000    3.9237   12.2347
    1.0000    4.0804   12.2185
    1.0000    4.1130   12.2017
    1.0000    4.2444   12.1874
    1.0000    4.2645   12.1622
    1.0000    4.3825   12.1440
    1.0000    4.4302   12.1066
    1.0000    4.5145   12.1323
    1.0000    4.5354   12.1919
    1.0000    4.7269   12.2650
    1.0000    4.8534   12.3413
    1.0000    4.8752   12.4141
    1.0000    4.9906   12.4608
    1.0000    5.0698   12.5030
    1.0000    5.0843   12.5433
    1.0000    5.1988   12.5585
    1.0000    5.2198   12.5972
    1.0000    5.3497   12.6314
    1.0000    5.3582   12.6628
    1.0000    5.4969   12.6745
    1.0000    5.6181   12.7022
    1.0000    5.6222   12.7135
    1.0000    5.7500   12.7193
    1.0000    5.8006   12.7499
    1.0000    5.9242   12.7656
    1.0000    5.9340   12.7873
    1.0000    6.0645   12.8306
    1.0000    6.1517   12.8543
    1.0000    6.1663   12.8687
    1.0000    6.3156   12.8891
    1.0000    6.3483   12.9109
    1.0000    6.4571   12.9614
    1.0000    6.5638   13.0084
    1.0000    6.6632   13.0291
    1.0000    6.7592   13.0658
    1.0000    6.7796   13.1091
    1.0000    6.9096   13.1631
    1.0000    6.9513   13.1751
    1.0000    7.0800   13.1993
    1.0000    7.0904   13.2210
    1.0000    7.2089   13.2493
    1.0000    7.2304   13.2684
    1.0000    7.3542   13.2919
    1.0000    7.3809   13.3059
    1.0000    7.5132   13.3388
    1.0000    7.5259   13.3366
    1.0000    7.6506   13.3700
    1.0000    7.6667   13.3937
    1.0000    7.7737   13.4213
    1.0000    7.8676   13.4629
    1.0000    7.8756   13.5008
    1.0000    8.0017   13.5378
    1.0000    8.0093   13.5777
    1.0000    8.1522   13.6273
    1.0000    8.1531   13.6433
    1.0000    8.2978   13.6735
    1.0000    8.3956   13.7076
    1.0000    8.4070   13.7156
    1.0000    8.5271   13.7542
    1.0000    8.5468   13.7677
    1.0000    8.6504   13.7897
    1.0000    8.6618   13.7944
    1.0000    8.8016   13.8180
    1.0000    8.8128   13.8251
    1.0000    8.9148   13.8555
    1.0000    8.9292   13.8861
    1.0000    9.0633   13.9109
    1.0000    9.0729   13.9296
    1.0000    9.1914   13.9396
    1.0000    9.2089   13.9468
    1.0000    9.3212   13.9615
    1.0000    9.3468   13.9653
    1.0000    9.4481   13.9518
    1.0000    9.4655   13.9637
    1.0000    9.5636   13.9803
    1.0000    9.5835   13.9690
    1.0000    9.7379   13.9379
    1.0000    9.7355   13.9364
    1.0000    9.8534   13.9443
    1.0000    9.8841   13.9511
    1.0000   10.0010   13.9284
    1.0000   10.0997   13.9056
    1.0000   10.1352   13.9197
    1.0000   10.2516   13.9007
    1.0000   10.2472   13.8617
    1.0000   10.3793   13.8444
    1.0000   10.3983   13.8277
    1.0000   10.4986   13.7911
    1.0000   10.5208   13.7585
    1.0000   10.6176   13.7195
    1.0000   10.6406   13.6835
    1.0000   10.7677   13.6406
    1.0000   10.8456   13.5868
    1.0000   10.9508   13.5187
    1.0000   10.9578   13.4659
    1.0000   11.0728   13.4214
    1.0000   11.0796   13.3914
    1.0000   11.1688   13.3495
    1.0000   11.2006   13.3339
    1.0000   11.3447   13.2818
    1.0000   11.3548   13.2366
    1.0000   11.4682   13.2070
    1.0000   11.4919   13.1966
    1.0000   11.5907   13.1393
    1.0000   11.6123   13.1018
    1.0000   11.7461   13.0566
    1.0000   11.7578   13.0159
    1.0000   11.8862   12.9702
    1.0000   11.9078   12.9340
    1.0000   12.0305   12.8996
    1.0000   12.0416   12.8765
    1.0000   12.1279   12.8273
    1.0000   12.1514   12.7839
    1.0000   12.2786   12.7533
    1.0000   12.3698   12.6814
    1.0000   12.4079   12.6521
    1.0000   12.5179   12.6104
    1.0000   12.5326   12.5764
    1.0000   12.6583   12.5301
    1.0000   12.7447   12.4804
    1.0000   12.7646   12.4307
    1.0000   12.8600   12.3864
    1.0000   12.8876   12.3522
    1.0000   13.0151   12.2980
    1.0000   13.1142   12.2513
    1.0000   13.2136   12.2460
    1.0000   13.2309   12.1636
    1.0000   13.3322   12.0977
    1.0000   13.3585   12.0212
    1.0000   13.4692   11.9543
    1.0000   13.5487   11.9010
    1.0000   13.5710   11.8544
    1.0000   13.6736   11.7947
    1.0000   13.6996   11.7327
    1.0000   13.7969   11.6367
    1.0000   13.8193   11.5635
    1.0000   13.9433   11.4807
    1.0000   14.0501   11.4032
    1.0000   14.0561   11.3709
    1.0000   14.1699   11.2632
    1.0000   14.1793   11.2075
    1.0000   14.2682   11.1550
    1.0000   14.2805   11.1082
    1.0000   14.4096   11.0536
    1.0000   14.5102   10.9933
    1.0000   14.5063   10.9323
    1.0000   14.6400   10.8735
    1.0000   14.6395   10.8304
    1.0000   14.8047   10.7711
    1.0000   14.7986   10.7127
    1.0000   14.9105   10.6576
    1.0000   14.9337   10.5657
    1.0000   15.0604   10.4929
    1.0000   15.0515   10.4605
    1.0000   15.2154   10.3977
    1.0000   15.3163   10.3458
    1.0000   15.3806   10.2787
    1.0000   15.3953   10.2381
    1.0000   15.5303   10.1765
    1.0000   15.5310   10.1060
    1.0000   15.6707   10.0363
    1.0000   15.6745    9.9814
    1.0000   15.7890    9.9264
    1.0000   15.8583    9.8595
    1.0000   15.9594    9.7923
    1.0000   15.9452    9.7415
    1.0000   16.4390    9.6874
    1.0000   16.4642    9.6370
    1.0000   16.5856    9.5846
    1.0000   16.6087    9.5300
    1.0000   16.7287    9.4709
    1.0000   16.7286    9.4433
    1.0000   16.8504    9.3694
    1.0000   16.9424    9.3083
    1.0000   16.9583    9.2716
    1.0000   17.0629    9.1936
    1.0000   17.1436    9.1395
    1.0000   17.1590    9.1083
    1.0000   17.2735    9.0448
    1.0000   17.2812    8.9840
    1.0000   17.4253    8.9294
    1.0000   17.4305    8.9034
    1.0000   17.5433    8.8155
    1.0000   17.6392    8.7282
    1.0000   17.6382    8.6724
    1.0000   17.7608    8.5989
    1.0000   17.8023    8.5497
    1.0000   17.9068    8.4723
    1.0000   18.0024    8.4110
    1.0000   18.0753    8.3449
    1.0000   18.1776    8.2834
    1.0000   18.1900    8.2605
    1.0000   18.3227    8.2238
    1.0000   18.3356    8.1897
    1.0000   18.4457    8.1003
    1.0000   18.5351    8.0106
    1.0000   18.5442    7.9486
    1.0000   18.6823    7.8653
    1.0000   18.6933    7.7959
    1.0000   18.8090    7.7459
    1.0000   18.8331    7.6749
    1.0000   18.9401    7.6004
    1.0000   18.9626    7.5252
    1.0000   19.0819    7.4607
    1.0000   19.0879    7.3980
    1.0000   19.1847    7.3355
    1.0000   19.2227    7.2519
    1.0000   19.3346    7.1966
    1.0000   19.3630    7.1383
    1.0000   19.4753    7.0804
    1.0000   19.4970    7.0462
    1.0000   19.5950    6.9666
    1.0000   19.6773    6.9468
    1.0000   19.7696    6.9222
    1.0000   19.7759    6.9287
    1.0000   19.8987    6.8928
    1.0000   19.9171    6.8844
    1.0000   20.0131    6.8583
    1.0000   20.0431    6.8472
    1.0000   20.1466    6.8328
    1.0000   20.1656    6.8063
    1.0000   20.2827    6.8025
    1.0000   20.3025    6.7754
    1.0000   20.4004    6.7298
    1.0000   20.4398    6.7275
    1.0000   20.5563    6.7377
    1.0000   20.5732    6.7547
    1.0000   20.7003    6.7680
    1.0000   20.7187    6.7860
    1.0000   20.8159    6.8073
    1.0000   20.9140    6.8247
    1.0000   20.9856    6.8420
    1.0000   21.0083    6.8414
    1.0000   21.1163    6.8491
    1.0000   21.1980    6.8541
    1.0000   21.2283    6.8260
    1.0000   21.3213    6.8233
    1.0000   21.3486    6.8006
    1.0000   21.4648    6.7828
    1.0000   21.5680    6.7716
    1.0000   21.5860    6.7411
    1.0000   21.6831    6.7149
    1.0000   21.7108    6.6540
    1.0000   21.8331    6.6471
    1.0000   21.8463    6.6424
    1.0000   21.9516    6.6236
    1.0000   21.9542    6.5811
    1.0000   22.0833    6.5649
    1.0000   22.1758    6.5323
    1.0000   22.2012    6.4805
    1.0000   22.3002    6.4181
    1.0000   22.3247    6.3965
    1.0000   22.4491    6.3438
    1.0000   22.4735    6.2928
    1.0000   22.6111    6.2253
    1.0000   22.6129    6.1767
    1.0000   22.7312    6.1205
    1.0000   22.7361    6.0454
    1.0000   22.8771    5.9999
    1.0000   22.9699    5.9424
    1.0000   22.9700    5.8277
    1.0000   23.1025    5.7291
    1.0000   23.1899    5.6184
    1.0000   23.1953    5.5036
    1.0000   23.3213    5.3671
    1.0000   23.3335    5.2326
    1.0000   23.4380    5.0421
    1.0000   23.4625    4.8473
    1.0000   23.5610    4.6550
    1.0000   23.5809    4.4331
    1.0000   23.7015    4.2028
    1.0000   23.7040    3.9662
    1.0000   23.8113    3.7417
    1.0000   23.8414    3.5069
    1.0000   23.9457    3.2292
    1.0000   23.9682    2.9991
    1.0000   24.0616    2.8005
    1.0000   24.0902    2.5515
    1.0000   24.2151    2.2988
    1.0000   24.2354    2.0616
    1.0000   24.3343    1.7881
    1.0000   24.3515    1.5321
    1.0000   24.4790    1.3132
    1.0000   24.5021    1.1868
    1.0000   24.5948    1.0497
    1.0000   24.6270    0.9599
    1.0000   24.7212    0.8701
    1.0000   24.7416    0.8065
    1.0000   24.8784    0.7701
    1.0000   24.8980    0.7222
    1.0000   25.0005    0.7024
    1.0000   25.0185    0.6619
    1.0000   25.1424    0.6542
    1.0000   25.1599    0.6234
    1.0000   25.2815    0.6053
    1.0000   25.3724    0.5929
    1.0000   25.4381    0.5779
    1.0000   25.4638    0.5656
    1.0000   25.5765    0.5619
    1.0000   25.6169    0.5322
    1.0000   25.7033    0.5129
    1.0000   25.7335    0.5006
    1.0000   25.8275    0.4845
    1.0000   25.9322    0.4256
    1.0000   25.9374    0.3968
    1.0000   26.0421    0.3491
    1.0000   26.0600    0.3081
    1.0000   26.1673    0.2628
    1.0000   26.1950    0.2592
    1.0000   26.3043    0.2241
    1.0000   26.3089    0.2042
    1.0000   26.4595    0.1841
    1.0000   26.5288    0.1666
    1.0000   26.5584    0.1565
    1.0000   26.6819    0.1182
    1.0000   26.6899    0.1011
    1.0000   26.7991    0.0612
    1.0000   26.8288    0.0340
    1.0000   26.9144    0.0134
    1.0000   26.9456   -0.0000
    1.0000   27.0703   -0.0056
    1.0000   27.1577   -0.0106
    1.0000   27.2388   -0.0199
    1.0000   27.2454   -0.0338
    1.0000   27.3779   -0.0635
    1.0000   27.3805   -0.0604
    1.0000   27.5278   -0.0748
    1.0000   27.5161   -0.0864
    1.0000   27.6317   -0.1094
    1.0000   27.6623   -0.1350
    1.0000   27.7688   -0.1381
    1.0000   27.7881   -0.1447
    1.0000   27.9077   -0.1629
    1.0000   27.9363   -0.1680
    1.0000   28.0293   -0.1727
    1.0000   28.0529   -0.1681
    1.0000   28.1887   -0.1697
    1.0000   28.2541   -0.1717
    1.0000   28.2873   -0.1686
    1.0000   28.2962   -0.1709
    1.0000   28.4271   -0.1802
    1.0000   28.4245   -0.1758
    1.0000   28.5478   -0.1868
    1.0000   28.6251   -0.1806
    1.0000   28.6453   -0.1750
    1.0000   28.7589   -0.1877
    1.0000   28.8545   -0.1925
    1.0000   28.8642   -0.1822
    1.0000   28.9847   -0.1544
    1.0000   29.0047   -0.1723
    1.0000   29.1300   -0.1753
    1.0000   29.1562   -0.1692
    1.0000   29.2937   -0.1845
    1.0000   29.3043   -0.1892
    1.0000   29.4106   -0.2053
    1.0000   29.4221   -0.2245
    1.0000   29.5445   -0.2398
    1.0000   29.5367   -0.2407
    1.0000   29.6761   -0.2739
    1.0000   29.7014   -0.2902
    1.0000   29.7840   -0.3165
    1.0000   29.8753   -0.3368
    1.0000   29.8895   -0.3293
    1.0000   29.9948   -0.3620
    1.0000   30.0183   -0.3887
    1.0000   30.1216   -0.4036
    1.0000   30.1510   -0.4438
    1.0000   30.2664   -0.4523
    1.0000   30.3412   -0.4817
    1.0000   30.3603   -0.4914
    1.0000   30.4608   -0.4996
    1.0000   30.4804   -0.5179
    1.0000   30.6114   -0.5331
    1.0000   30.6079   -0.5426
    1.0000   30.7039   -0.5453
    1.0000   30.8136   -0.5660
    1.0000   30.8404   -0.5761
    1.0000   30.9509   -0.5729
    1.0000   30.9725   -0.5693
    1.0000   31.0589   -0.5702
    1.0000   31.0944   -0.5699
    1.0000   31.2198   -0.6003
    1.0000   31.2893   -0.6163
    1.0000   31.3149   -0.6262
    1.0000   31.4071   -0.6318
    1.0000   31.4309   -0.6529
    1.0000   31.4848   -0.6520
    1.0000   31.6155   -0.6696
    1.0000   31.6337   -0.6852
    1.0000   31.7389   -0.7095
    1.0000   31.8040   -0.6972
    1.0000   31.8248   -0.7041
    1.0000   31.9830   -0.7137
    1.0000   32.0393   -0.7264
    1.0000   32.0815   -0.7231
    1.0000   32.1656   -0.7512
    1.0000   32.2717   -0.7546
    1.0000   32.3337   -0.7554
    1.0000   32.3820   -0.7535
    1.0000   32.4769   -0.7494
    1.0000   32.4790   -0.7571
    1.0000   32.6120   -0.7553
    1.0000   32.6100   -0.7702
    1.0000   32.7301   -0.7645
    1.0000   32.7501   -0.7700
    1.0000   32.8425   -0.7795
    1.0000   32.8693   -0.7731
    1.0000   32.9928   -0.7912
    1.0000   33.0122   -0.7862
    1.0000   33.1217   -0.7796
    1.0000   33.1303   -0.7927
    1.0000   33.2398   -0.8100
    1.0000   33.3552   -0.8123
    1.0000   33.3543   -0.8107
    1.0000   33.4743   -0.7905
    1.0000   33.4952   -0.7952
    1.0000   33.5875   -0.7902
    1.0000   33.6105   -0.7609
    1.0000   33.7308   -0.7533
    1.0000   33.8256   -0.7219
    1.0000   33.9294   -0.7010
    1.0000   33.9498   -0.7025
    1.0000   34.0351   -0.6855
    1.0000   34.0670   -0.6496
    1.0000   34.1666   -0.6337
    1.0000   34.1948   -0.6234
    1.0000   34.2780   -0.6083
    1.0000   34.3040   -0.5902
    1.0000   34.4224   -0.5670
    1.0000   34.4510   -0.5460
    1.0000   34.5780   -0.5258
    1.0000   34.6222   -0.5073
    1.0000   34.7226   -0.4935
    1.0000   34.7370   -0.4519
    1.0000   34.8455   -0.4400
    1.0000   34.8653   -0.4174
    1.0000   34.9823   -0.4171
    1.0000   34.9699   -0.3999
    1.0000   35.1169   -0.3970
    1.0000   35.1415   -0.3686
    1.0000   35.2419   -0.3485
    1.0000   35.2544   -0.3074
    1.0000   35.3807   -0.2897
    1.0000   35.4574   -0.2804
    1.0000   35.4631   -0.2593
    1.0000   35.5853   -0.2397
    1.0000   35.6133   -0.1854
    1.0000   35.7506   -0.1732
    1.0000   35.7808   -0.1375
    1.0000   35.8565   -0.1089
    1.0000   35.8960   -0.0928
    1.0000   36.0196   -0.0529
    1.0000   36.0349   -0.0319
    1.0000   36.1327   -0.0327
    1.0000   36.1190   -0.0377
    1.0000   36.2544   -0.0306
    1.0000   36.2503   -0.0051
    1.0000   36.3640    0.0101
    1.0000   36.3876    0.0297
    1.0000   36.4852    0.0245
    1.0000   36.6033    0.0291
    1.0000   36.6004    0.0451
    1.0000   36.6910    0.0210
    1.0000   36.7176    0.0126
    1.0000   36.8153    0.0349
    1.0000   36.8622    0.0637
    1.0000   36.9656    0.0647
    1.0000   36.9924    0.0377
    1.0000   37.0708    0.0332
    1.0000   37.1020    0.0201
    1.0000   37.2009    0.0193
    1.0000   37.2244    0.0294
    1.0000   37.3118    0.0171
    1.0000   37.3571    0.0259
    1.0000   37.4593    0.0300
    1.0000   37.4706    0.0219
    1.0000   37.5858   -0.0003
    1.0000   37.6126    0.0071
    1.0000   37.7631   -0.0123
    1.0000   37.7515   -0.0160
    1.0000   37.8629   -0.0234
    1.0000   37.9719    0.0070
    1.0000   38.0508    0.0061
    1.0000   38.0431    0.0142
    1.0000   38.1729    0.0017
    1.0000   38.2886    0.0144
    1.0000   38.2764    0.0265
    1.0000   38.3452    0.0226
    1.0000   38.3973    0.0368
    1.0000   38.5002    0.0132
    1.0000   38.5243    0.0306
    1.0000   38.6462    0.0201
    1.0000   38.6568    0.0184
    1.0000   38.7734    0.0046
    1.0000   38.8641    0.0020
    1.0000   38.9717    0.0083
    1.0000   38.9639    0.0000
    2.0000    2.5079   34.3193
    2.0000    2.5083   34.2924
    2.0000    2.5586   34.2670
    2.0000    2.5726   34.2439
    2.0000    2.7951   34.2206
    2.0000    2.8241   34.2282
    2.0000    3.0162   34.2285
    2.0000    3.1193   34.2523
    2.0000    3.1411   34.2439
    2.0000    3.2908   34.2541
    2.0000    3.3133   34.2632
    2.0000    3.4173   34.2635
    2.0000    3.4346   34.2633
    2.0000    3.5715   34.2514
    2.0000    3.5864   34.2753
    2.0000    3.7295   34.2810
    2.0000    3.7632   34.2911
    2.0000    3.9177   34.2925
    2.0000    4.0360   34.2818
    2.0000    4.0593   34.3129
    2.0000    4.1775   34.3213
    2.0000    4.1973   34.3294
    2.0000    4.3272   34.3180
    2.0000    4.3480   34.3111
    2.0000    4.4684   34.3303
    2.0000    4.4902   34.3294
    2.0000    4.6052   34.3245
    2.0000    4.6241   34.3105
    2.0000    4.7558   34.2815
    2.0000    4.7834   34.2609
    2.0000    4.9164   34.2330
    2.0000    4.9334   34.2100
    2.0000    5.0465   34.1865
    2.0000    5.0865   34.1702
    2.0000    5.2044   34.1233
    2.0000    5.2171   34.1124
    2.0000    5.3350   34.0776
    2.0000    5.3552   34.0498
    2.0000    5.4569   34.0090
    2.0000    5.4911   33.9904
    2.0000    5.6057   33.9359
    2.0000    5.6261   33.9169
    2.0000    5.7444   33.8834
    2.0000    5.7624   33.8848
    2.0000    5.8832   33.8477
    2.0000    5.9958   33.8006
    2.0000    6.0941   33.7520
    2.0000    6.1152   33.7090
    2.0000    6.2143   33.6635
    2.0000    6.2377   33.6119
    2.0000    6.3525   33.5627
    2.0000    6.3718   33.5277
    2.0000    6.4665   33.4799
    2.0000    6.5049   33.4330
    2.0000    6.6267   33.4048
    2.0000    6.7020   33.3558
    2.0000    6.7171   33.3122
    2.0000    6.8541   33.2765
    2.0000    6.8764   33.2379
    2.0000    7.0108   33.1837
    2.0000    7.0298   33.1395
    2.0000    7.1689   33.1046
    2.0000    7.2720   33.0886
    2.0000    7.2859   33.0339
    2.0000    7.3947   33.0155
    2.0000    7.4187   32.9939
    2.0000    7.5161   32.9562
    2.0000    7.5416   32.9126
    2.0000    7.6659   32.8602
    2.0000    7.6826   32.8129
    2.0000    7.8259   32.7662
    2.0000    7.8362   32.7384
    2.0000    7.9681   32.6855
    2.0000    8.0556   32.6295
    2.0000    8.0785   32.5799
    2.0000    8.1782   32.5048
    2.0000    8.1893   32.4579
    2.0000    8.3031   32.3884
    2.0000    8.3401   32.3233
    2.0000    8.4584   32.2489
    2.0000    8.4733   32.1568
    2.0000    8.6033   32.0739
    2.0000    8.6231   32.0055
    2.0000    8.7515   31.8954
    2.0000    8.7703   31.8177
    2.0000    8.8770   31.7427
    2.0000    8.9063   31.6812
    2.0000    9.0261   31.6044
    2.0000    9.0527   31.5170
    2.0000    9.1523   31.4221
    2.0000    9.1763   31.3465
    2.0000    9.2747   31.2797
    2.0000    9.3006   31.1867
    2.0000    9.3972   31.0661
    2.0000    9.4237   30.9771
    2.0000    9.5434   30.8699
    2.0000    9.5458   30.7848
    2.0000    9.6899   30.6639
    2.0000    9.6966   30.5565
    2.0000    9.8229   30.4566
    2.0000    9.8270   30.3446
    2.0000    9.9185   30.2501
    2.0000    9.9368   30.1322
    2.0000   10.0390   30.0034
    2.0000   10.0656   29.8818
    2.0000   10.2160   29.7721
    2.0000   10.2222   29.6720
    2.0000   10.3350   29.5654
    2.0000   10.3466   29.4529
    2.0000   10.4646   29.3389
    2.0000   10.5002   29.2456
    2.0000   10.6053   29.1390
    2.0000   10.6328   29.0371
    2.0000   10.7499   28.9204
    2.0000   10.7780   28.8237
    2.0000   10.8839   28.7287
    2.0000   10.9002   28.6284
    2.0000   11.0339   28.5293
    2.0000   11.1247   28.4519
    2.0000   11.1302   28.3416
    2.0000   11.2632   28.2274
    2.0000   11.2747   28.1528
    2.0000   11.3767   28.0529
    2.0000   11.3947   27.9345
    2.0000   11.4962   27.8235
    2.0000   11.5180   27.6782
    2.0000   11.6400   27.5720
    2.0000   11.7630   27.4498
    2.0000   11.7699   27.3571
    2.0000   11.9292   27.2486
    2.0000   11.9385   27.1485
    2.0000   12.0591   27.0346
    2.0000   12.0887   26.9442
    2.0000   12.1898   26.8268
    2.0000   12.2007   26.7591
    2.0000   12.3036   26.6491
    2.0000   12.3337   26.5549
    2.0000   12.4258   26.4440
    2.0000   12.4686   26.3708
    2.0000   12.5707   26.2894
    2.0000   12.6035   26.2016
    2.0000   12.6976   26.1131
    2.0000   12.7279   26.0226
    2.0000   12.8365   25.9507
    2.0000   12.8585   25.8817
    2.0000   12.9690   25.7989
    2.0000   12.9962   25.7258
    2.0000   13.0993   25.6365
    2.0000   13.1359   25.5519
    2.0000   13.2742   25.4589
    2.0000   13.2709   25.3648
    2.0000   13.3873   25.2977
    2.0000   13.4866   25.2208
    2.0000   13.4912   25.1551
    2.0000   13.6038   25.0853
    2.0000   13.6906   24.9854
    2.0000   13.7038   24.9198
    2.0000   13.8372   24.8303
    2.0000   13.9391   24.7444
    2.0000   14.0000   24.6484
    2.0000   14.1060   24.5595
    2.0000   14.0972   24.4997
    2.0000   14.2656   24.4268
    2.0000   14.3650   24.3496
    2.0000   14.3912   24.2634
    2.0000   14.5040   24.2114
    2.0000   14.5164   24.1366
    2.0000   14.6239   24.0609
    2.0000   14.7291   23.9901
    2.0000   14.7222   23.9381
    2.0000   14.8570   23.8870
    2.0000   14.8650   23.8002
    2.0000   14.9669   23.7356
    2.0000   15.0062   23.6775
    2.0000   15.0910   23.6074
    2.0000   15.1240   23.5464
    2.0000   15.2381   23.4908
    2.0000   15.2396   23.4370
    2.0000   15.3444   23.3661
    2.0000   15.3831   23.3166
    2.0000   15.4890   23.2467
    2.0000   15.5811   23.1907
    2.0000   15.5812   23.1292
    2.0000   15.7135   23.0552
    2.0000   15.7110   23.0067
    2.0000   15.8445   22.9465
    2.0000   15.8439   22.8894
    2.0000   16.2829   22.8332
    2.0000   16.2955   22.7725
    2.0000   16.4168   22.7170
    2.0000   16.4409   22.6568
    2.0000   16.5374   22.5845
    2.0000   16.5621   22.5176
    2.0000   16.7047   22.4513
    2.0000   16.7111   22.3954
    2.0000   16.8063   22.3411
    2.0000   16.8306   22.2931
    2.0000   16.9522   22.2176
    2.0000   16.9730   22.1475
    2.0000   17.0775   22.0812
    2.0000   17.1611   22.0035
    2.0000   17.1758   21.9361
    2.0000   17.3111   21.8527
    2.0000   17.3917   21.8088
    2.0000   17.4000   21.7567
    2.0000   17.5143   21.6757
    2.0000   17.5208   21.6039
    2.0000   17.6368   21.5570
    2.0000   17.7550   21.5165
    2.0000   17.8342   21.4470
    2.0000   17.8614   21.3997
    2.0000   17.9594   21.3268
    2.0000   17.9918   21.2876
    2.0000   18.1078   21.2270
    2.0000   18.1303   21.1602
    2.0000   18.2291   21.1164
    2.0000   18.2530   21.0370
    2.0000   18.3746   20.9653
    2.0000   18.4603   20.9269
    2.0000   18.5498   20.8623
    2.0000   18.5594   20.8011
    2.0000   18.6614   20.7483
    2.0000   18.6982   20.6966
    2.0000   18.7963   20.6348
    2.0000   18.8162   20.5889
    2.0000   18.9414   20.5265
    2.0000   18.9429   20.4792
    2.0000   18.9897   20.4278
    2.0000   19.1173   20.3813
    2.0000   19.1403   20.3370
    2.0000   19.2448   20.2798
    2.0000   19.2728   20.2475
    2.0000   19.4062   20.2161
    2.0000   19.4167   20.2302
    2.0000   19.5434   20.2346
    2.0000   19.6230   20.2394
    2.0000   19.6438   20.2776
    2.0000   19.7435   20.3077
    2.0000   19.8462   20.3351
    2.0000   19.9240   20.3538
    2.0000   19.9445   20.3872
    2.0000   20.0784   20.4200
    2.0000   20.1564   20.4330
    2.0000   20.1620   20.4349
    2.0000   20.2824   20.4638
    2.0000   20.3508   20.4755
    2.0000   20.3738   20.4313
    2.0000   20.4991   20.4290
    2.0000   20.5246   20.3922
    2.0000   20.6398   20.3692
    2.0000   20.7230   20.3526
    2.0000   20.7545   20.2822
    2.0000   20.8448   20.2023
    2.0000   20.9419   20.1192
    2.0000   20.9625   20.0264
    2.0000   21.0687   19.9524
    2.0000   21.0865   19.8811
    2.0000   21.2180   19.7951
    2.0000   21.2367   19.6788
    2.0000   21.3282   19.5857
    2.0000   21.4025   19.4599
    2.0000   21.4927   19.3275
    2.0000   21.5148   19.1882
    2.0000   21.6403   19.0637
    2.0000   21.6598   18.8870
    2.0000   21.7607   18.7175
    2.0000   21.7827   18.5291
    2.0000   21.9018   18.3546
    2.0000   21.9090   18.1592
    2.0000   22.0345   17.9371
    2.0000   22.0565   17.7142
    2.0000   22.1543   17.4908
    2.0000   22.2480   17.2657
    2.0000   22.2579   17.0197
    2.0000   22.3787   16.7912
    2.0000   22.4012   16.5297
    2.0000   22.5003   16.2538
    2.0000   22.5227   15.9699
    2.0000   22.6385   15.7086
    2.0000   22.6396   15.4261
    2.0000   22.7837   15.1764
    2.0000   22.7804   14.8690
    2.0000   22.9047   14.5523
    2.0000   22.9370   14.1807
    2.0000   23.0635   13.8300
    2.0000   23.0781   13.4399
    2.0000   23.1814   13.0473
    2.0000   23.2102   12.6264
    2.0000   23.3040   12.1480
    2.0000   23.4011   11.6572
    2.0000   23.4279   11.1168
    2.0000   23.5246   10.5504
    2.0000   23.5455    9.8446
    2.0000   23.6706    9.3022
    2.0000   23.6720    8.7771
    2.0000   23.7683    8.1414
    2.0000   23.7826    7.5048
    2.0000   23.9007    6.9717
    2.0000   23.9298    6.3510
    2.0000   24.0315    5.8020
    2.0000   24.0609    5.2033
    2.0000   24.1689    4.5644
    2.0000   24.1783    3.9880
    2.0000   24.2789    3.2541
    2.0000   24.3073    2.5951
    2.0000   24.4378    1.9726
    2.0000   24.5177    1.5406
    2.0000   24.5339    1.1889
    2.0000   24.6750    0.8491
    2.0000   24.6666    0.6420
    2.0000   24.8050    0.4441
    2.0000   24.8905    0.3412
    2.0000   24.9071    0.2449
    2.0000   25.0331    0.1946
    2.0000   25.0334    0.1473
    2.0000   25.1504    0.1006
    2.0000   25.1721    0.0663
    2.0000   25.2669    0.0460
    2.0000   25.2995    0.0319
    2.0000   25.3976   -0.0110
    2.0000   25.4496   -0.0147
    2.0000   25.5372   -0.0267
    2.0000   25.5636   -0.0204
    2.0000   25.6612   -0.0017
    2.0000   25.6833    0.0117
    2.0000   25.8249   -0.0037
    2.0000   25.8848    0.0050
    2.0000   25.9044    0.0117
    2.0000   26.0213    0.0078
    2.0000   26.0956    0.0207
    2.0000   26.1154    0.0328
    2.0000   26.2363    0.0382
    2.0000   26.2337    0.0493
    2.0000   26.3670    0.0410
    2.0000   26.3845    0.0473
    2.0000   26.4742    0.0325
    2.0000   26.5768    0.0373
    2.0000   26.6466    0.0291
    2.0000   26.6782    0.0321
    2.0000   26.7845   -0.0126
    2.0000   26.7971   -0.0126
    2.0000   26.9166   -0.0161
    2.0000   26.9461   -0.0000
    2.0000   27.0441    0.0000
    2.0000   27.0742   -0.0071
    2.0000   27.1850   -0.0166
    2.0000   27.1927   -0.0224
    2.0000   27.2998   -0.0212
    2.0000   27.3089   -0.0298
    2.0000   27.4041   -0.0297
    2.0000   27.4283   -0.0259
    2.0000   27.5533   -0.0399
    2.0000   27.6253   -0.0344
    2.0000   27.6393   -0.0524
    2.0000   27.6796   -0.0638
    2.0000   27.7908   -0.0535
    2.0000   27.7870   -0.0436
    2.0000   27.8976   -0.0651
    2.0000   27.9246   -0.0669
    2.0000   28.0245   -0.1041
    2.0000   28.0393   -0.1129
    2.0000   28.1682   -0.1325
    2.0000   28.1772   -0.1618
    2.0000   28.2942   -0.1562
    2.0000   28.3258   -0.1570
    2.0000   28.4789   -0.1569
    2.0000   28.4870   -0.1343
    2.0000   28.5899   -0.1382
    2.0000   28.6693   -0.1356
    2.0000   28.6907   -0.1314
    2.0000   28.7890   -0.1532
    2.0000   28.8158   -0.1444
    2.0000   28.9415   -0.1203
    2.0000   28.9734   -0.1374
    2.0000   29.0548   -0.1447
    2.0000   29.1373   -0.1520
    2.0000   29.1537   -0.1429
    2.0000   29.2837   -0.1456
    2.0000   29.2789   -0.1504
    2.0000   29.3832   -0.1494
    2.0000   29.4090   -0.1319
    2.0000   29.5345   -0.1662
    2.0000   29.5328   -0.1651
    2.0000   29.6606   -0.2007
    2.0000   29.6636   -0.1981
    2.0000   29.7803   -0.2075
    2.0000   29.8037   -0.2130
    2.0000   29.9191   -0.2336
    2.0000   29.9372   -0.2370
    2.0000   30.0994   -0.2235
    2.0000   30.1599   -0.2357
    2.0000   30.1797   -0.2452
    2.0000   30.2874   -0.2193
    2.0000   30.3539   -0.2236
    2.0000   30.3843   -0.2120
    2.0000   30.4879   -0.2349
    2.0000   30.5024   -0.2171
    2.0000   30.5967   -0.2223
    2.0000   30.6162   -0.2068
    2.0000   30.7566   -0.2213
    2.0000   30.8450   -0.2059
    2.0000   30.9152   -0.1894
    2.0000   30.9569   -0.1961
    2.0000   31.0351   -0.1880
    2.0000   31.0615   -0.1919
    2.0000   31.1837   -0.2059
    2.0000   31.1831   -0.1870
    2.0000   31.3143   -0.1648
    2.0000   31.3243   -0.1578
    2.0000   31.4067   -0.1358
    2.0000   31.4991   -0.1369
    2.0000   31.5167   -0.0891
    2.0000   31.6302   -0.0806
    2.0000   31.6467   -0.0565
    2.0000   31.7359   -0.0453
    2.0000   31.7716   -0.0331
    2.0000   31.8922   -0.0111
    2.0000   31.9168    0.0090
    2.0000   31.9961    0.0009
    2.0000   32.0879    0.0094
    2.0000   32.1024    0.0208
    2.0000   32.2065    0.0138
    2.0000   32.2151    0.0192
    2.0000   32.3584    0.0319
    2.0000   32.3494    0.0451
    2.0000   32.4789    0.0490
    2.0000   32.5084    0.0741
    2.0000   32.5853    0.0717
    2.0000   32.6399    0.0747
    2.0000   32.7386    0.0527
    2.0000   32.7445    0.0530
    2.0000   32.8494    0.0509
    2.0000   32.8819    0.0773
    2.0000   32.9649    0.0975
    2.0000   32.9938    0.0957
    2.0000   33.1467    0.1227
    2.0000   33.1687    0.1521
    2.0000   33.2842    0.1556
    2.0000   33.3156    0.1496
    2.0000   33.4011    0.1425
    2.0000   33.4312    0.1459
    2.0000   33.5187    0.1487
    2.0000   33.5480    0.1145
    2.0000   33.6828    0.1077
    2.0000   33.6893    0.1163
    2.0000   33.8248    0.1421
    2.0000   33.8211    0.1501
    2.0000   33.9322    0.1532
    2.0000   33.9653    0.1506
    2.0000   34.0512    0.1462
    2.0000   34.0917    0.1555
    2.0000   34.1880    0.1507
    2.0000   34.1862    0.1572
    2.0000   34.3027    0.1570
    2.0000   34.3395    0.1565
    2.0000   34.4032    0.1577
    2.0000   34.5239    0.1414
    2.0000   34.5322    0.1417
    2.0000   34.6241    0.1352
    2.0000   34.6279    0.1122
    2.0000   34.7517    0.1187
    2.0000   34.7795    0.1159
    2.0000   34.8871    0.0947
    2.0000   34.9804    0.1194
    2.0000   34.9615    0.1257
    2.0000   35.1005    0.1260
    2.0000   35.1165    0.1458
    2.0000   35.2327    0.1332
    2.0000   35.2540    0.1611
    2.0000   35.3424    0.1582
    2.0000   35.3393    0.1390
    2.0000   35.4987    0.1364
    2.0000   35.6053    0.1505
    2.0000   35.6616    0.1340
    2.0000   35.6978    0.1343
    2.0000   35.8281    0.1069
    2.0000   35.9065    0.1103
    2.0000   35.9042    0.0954
    2.0000   36.0171    0.0767
    2.0000   36.0407    0.0703
    2.0000   36.1117    0.0707
    2.0000   36.1255    0.0537
    2.0000   36.2435    0.0467
    2.0000   36.2911    0.0454
    2.0000   36.3885    0.0326
    2.0000   36.3706    0.0300
    2.0000   36.5321    0.0267
    2.0000   36.5417    0.0268
    2.0000   36.6357    0.0035
    2.0000   36.6508    0.0001
    2.0000   36.7544   -0.0189
    2.0000   36.7961   -0.0218
    2.0000   36.8821   -0.0288
    2.0000   36.9889   -0.0019
    2.0000   37.0365   -0.0064
    2.0000   37.1209   -0.0133
    2.0000   37.2275   -0.0052
    2.0000   37.2446   -0.0034
    2.0000   37.3433   -0.0199
    2.0000   37.3750   -0.0198
    2.0000   37.4483   -0.0290
    2.0000   37.5490   -0.0338
    2.0000   37.6482   -0.0490
    2.0000   37.6697   -0.0656
    2.0000   37.7683   -0.0777
    2.0000   37.8405   -0.0818
    2.0000   37.8485   -0.0815
    2.0000   37.9420   -0.0920
    2.0000   37.9701   -0.0728
    2.0000   38.0568   -0.0741
    2.0000   38.0875   -0.0835
    2.0000   38.2381   -0.0796
    2.0000   38.2791   -0.0794
    2.0000   38.2960   -0.0542
    2.0000   38.4516   -0.0636
    2.0000   38.4382   -0.0554
    2.0000   38.5362   -0.0609
    2.0000   38.5518   -0.0587
    2.0000   38.6543   -0.0577
    2.0000   38.6794   -0.0198
    2.0000   38.8009   -0.0114
    2.0000   38.8217    0.0000
    3.0000    2.5091   59.0321
    3.0000    2.5295   59.0230
    3.0000    2.5348   58.9929
    3.0000    2.6381   58.9833
    3.0000    2.6643   58.9870
    3.0000    2.8132   59.0002
    3.0000    2.8491   59.0144
    3.0000    3.0141   59.0010
    3.0000    3.1088   59.0221
    3.0000    3.1287   59.0129
    3.0000    3.3089   59.0195
    3.0000    3.4099   59.0297
    3.0000    3.4293   59.0533
    3.0000    3.5514   59.0465
    3.0000    3.5667   59.0530
    3.0000    3.6876   59.0541
    3.0000    3.7753   59.0489
    3.0000    3.7973   59.0868
    3.0000    3.9135   59.0836
    3.0000    3.9534   59.0887
    3.0000    4.0917   59.1023
    3.0000    4.1135   59.0927
    3.0000    4.2333   59.0964
    3.0000    4.2720   59.0935
    3.0000    4.3692   59.0747
    3.0000    4.3906   59.0527
    3.0000    4.5142   59.0185
    3.0000    4.5385   59.0062
    3.0000    4.6945   58.9926
    3.0000    4.7964   58.9672
    3.0000    4.8151   58.9321
    3.0000    4.9382   58.8882
    3.0000    4.9512   58.8491
    3.0000    5.0865   58.7924
    3.0000    5.1039   58.7369
    3.0000    5.2256   58.7164
    3.0000    5.2493   58.6742
    3.0000    5.3683   58.6365
    3.0000    5.3904   58.5559
    3.0000    5.5248   58.5123
    3.0000    5.5346   58.4454
    3.0000    5.6803   58.3996
    3.0000    5.7121   58.3498
    3.0000    5.8138   58.2649
    3.0000    5.8353   58.1773
    3.0000    5.9844   58.0904
    3.0000    6.0062   58.0080
    3.0000    6.1169   57.9392
    3.0000    6.1382   57.8860
    3.0000    6.2383   57.7763
    3.0000    6.2527   57.7064
    3.0000    6.3495   57.6200
    3.0000    6.3771   57.5509
    3.0000    6.5126   57.4858
    3.0000    6.5443   57.4164
    3.0000    6.6817   57.3147
    3.0000    6.6901   57.2348
    3.0000    6.8171   57.1550
    3.0000    6.8491   57.0895
    3.0000    6.9639   56.9986
    3.0000    6.9862   56.9188
    3.0000    7.0961   56.8236
    3.0000    7.1151   56.7409
    3.0000    7.2328   56.6818
    3.0000    7.2561   56.6038
    3.0000    7.3803   56.5110
    3.0000    7.4096   56.4256
    3.0000    7.5299   56.3341
    3.0000    7.5530   56.2322
    3.0000    7.6527   56.1324
    3.0000    7.7470   56.0550
    3.0000    7.7573   55.9558
    3.0000    7.8709   55.8356
    3.0000    7.8958   55.7549
    3.0000    7.9987   55.6552
    3.0000    8.0243   55.5571
    3.0000    8.1537   55.4254
    3.0000    8.2476   55.3055
    3.0000    8.2532   55.1758
    3.0000    8.3736   55.0636
    3.0000    8.3895   54.9069
    3.0000    8.4851   54.7614
    3.0000    8.5002   54.6169
    3.0000    8.6226   54.4848
    3.0000    8.6284   54.3320
    3.0000    8.7409   54.1982
    3.0000    8.7525   54.0894
    3.0000    8.8549   53.9280
    3.0000    8.9523   53.7955
    3.0000    8.9762   53.6519
    3.0000    9.0852   53.4721
    3.0000    9.0955   53.3324
    3.0000    9.2246   53.1852
    3.0000    9.2471   53.0075
    3.0000    9.3694   52.8400
    3.0000    9.4634   52.6799
    3.0000    9.5011   52.5056
    3.0000    9.6089   52.3253
    3.0000    9.6372   52.1718
    3.0000    9.7409   52.0161
    3.0000    9.7524   51.8532
    3.0000    9.8491   51.6941
    3.0000    9.8845   51.5397
    3.0000   10.0254   51.3678
    3.0000   10.0377   51.1605
    3.0000   10.1648   50.9945
    3.0000   10.1825   50.8319
    3.0000   10.2996   50.6639
    3.0000   10.3265   50.5127
    3.0000   10.4224   50.3597
    3.0000   10.4502   50.1846
    3.0000   10.5703   50.0261
    3.0000   10.5913   49.8800
    3.0000   10.6744   49.7089
    3.0000   10.7677   49.5348
    3.0000   10.8723   49.3905
    3.0000   10.9096   49.2292
    3.0000   11.0033   49.0311
    3.0000   11.0163   48.8732
    3.0000   11.1446   48.7186
    3.0000   11.1596   48.5556
    3.0000   11.2653   48.3767
    3.0000   11.2904   48.2419
    3.0000   11.3893   48.0855
    3.0000   11.4136   47.9305
    3.0000   11.5413   47.7733
    3.0000   11.5644   47.5995
    3.0000   11.6616   47.4218
    3.0000   11.6915   47.2650
    3.0000   11.7876   47.1067
    3.0000   11.7882   46.9572
    3.0000   11.9030   46.8056
    3.0000   11.9365   46.6606
    3.0000   12.0261   46.4982
    3.0000   12.0440   46.3628
    3.0000   12.1555   46.2200
    3.0000   12.1775   46.0527
    3.0000   12.2745   45.9117
    3.0000   12.3236   45.7661
    3.0000   12.4095   45.6194
    3.0000   12.4152   45.4775
    3.0000   12.5649   45.3387
    3.0000   12.5700   45.2054
    3.0000   12.7009   45.0753
    3.0000   12.7096   44.9737
    3.0000   12.8381   44.8359
    3.0000   12.8661   44.6896
    3.0000   12.9618   44.5746
    3.0000   13.0607   44.4525
    3.0000   13.0891   44.3297
    3.0000   13.1745   44.1994
    3.0000   13.2020   44.0948
    3.0000   13.3120   43.9646
    3.0000   13.3179   43.8298
    3.0000   13.4438   43.7093
    3.0000   13.4688   43.5797
    3.0000   13.5685   43.4493
    3.0000   13.5940   43.3231
    3.0000   13.7570   43.1961
    3.0000   13.7636   43.0855
    3.0000   13.8408   42.9605
    3.0000   13.8790   42.8601
    3.0000   13.9794   42.7412
    3.0000   14.0091   42.6090
    3.0000   14.1161   42.4607
    3.0000   14.2297   42.3381
    3.0000   14.2303   42.2250
    3.0000   14.3646   42.1028
    3.0000   14.3634   41.9883
    3.0000   14.4774   41.8716
    3.0000   14.5733   41.7473
    3.0000   14.5635   41.6541
    3.0000   14.7071   41.5249
    3.0000   14.7197   41.4023
    3.0000   14.8227   41.2871
    3.0000   14.8427   41.1568
    3.0000   14.9408   41.0294
    3.0000   14.9692   40.9060
    3.0000   15.0681   40.7938
    3.0000   15.0833   40.6650
    3.0000   15.1932   40.5196
    3.0000   15.2263   40.4159
    3.0000   15.3826   40.2946
    3.0000   15.3954   40.1885
    3.0000   15.5115   40.0740
    3.0000   15.5408   39.9806
    3.0000   15.6417   39.8861
    3.0000   15.6561   39.7965
    3.0000   15.7559   39.6863
    3.0000   15.8027   39.5978
    3.0000   15.9287   39.5071
    3.0000   15.9602   39.4110
    3.0000   16.3960   39.3086
    3.0000   16.4212   39.2137
    3.0000   16.5335   39.1070
    3.0000   16.5430   38.9864
    3.0000   16.6692   38.8792
    3.0000   16.7618   38.7837
    3.0000   16.8548   38.6865
    3.0000   16.8610   38.5821
    3.0000   16.9768   38.4790
    3.0000   16.9972   38.3910
    3.0000   17.1054   38.2880
    3.0000   17.1246   38.2131
    3.0000   17.2417   38.1308
    3.0000   17.2506   38.0462
    3.0000   17.3657   37.9542
    3.0000   17.3856   37.8877
    3.0000   17.4829   37.7800
    3.0000   17.5106   37.7068
    3.0000   17.6067   37.6277
    3.0000   17.6267   37.5429
    3.0000   17.7519   37.4297
    3.0000   17.7616   37.3387
    3.0000   17.8737   37.2395
    3.0000   17.8938   37.1400
    3.0000   17.9906   37.0547
    3.0000   18.0927   36.9527
    3.0000   18.1165   36.8330
    3.0000   18.2277   36.7260
    3.0000   18.2397   36.6673
    3.0000   18.3579   36.5765
    3.0000   18.4341   36.5103
    3.0000   18.4609   36.4326
    3.0000   18.5565   36.3370
    3.0000   18.5831   36.2548
    3.0000   18.6937   36.1737
    3.0000   18.7067   36.1069
    3.0000   18.8190   36.0645
    3.0000   18.8293   35.9929
    3.0000   18.9526   35.9222
    3.0000   18.9687   35.8823
    3.0000   19.0762   35.8032
    3.0000   19.1767   35.7857
    3.0000   19.2032   35.7857
    3.0000   19.2955   35.7513
    3.0000   19.3236   35.7698
    3.0000   19.4246   35.7851
    3.0000   19.4481   35.8205
    3.0000   19.5643   35.8692
    3.0000   19.5835   35.8828
    3.0000   19.6810   35.9123
    3.0000   19.6873   35.9446
    3.0000   19.8168   35.9611
    3.0000   19.8327   35.9818
    3.0000   19.9570   35.9758
    3.0000   20.0306   35.9220
    3.0000   20.0525   35.8766
    3.0000   20.1488   35.8250
    3.0000   20.1947   35.7356
    3.0000   20.2970   35.6412
    3.0000   20.3232   35.5541
    3.0000   20.4168   35.4430
    3.0000   20.4375   35.3305
    3.0000   20.5470   35.1912
    3.0000   20.5631   35.0211
    3.0000   20.6896   34.8768
    3.0000   20.7082   34.6944
    3.0000   20.8081   34.5124
    3.0000   20.8356   34.3068
    3.0000   20.9559   34.0965
    3.0000   20.9825   33.8489
    3.0000   21.1028   33.6203
    3.0000   21.1035   33.3763
    3.0000   21.2288   33.1543
    3.0000   21.2457   32.8794
    3.0000   21.3899   32.6317
    3.0000   21.4111   32.3830
    3.0000   21.5064   32.1269
    3.0000   21.5285   31.8462
    3.0000   21.6437   31.5703
    3.0000   21.6486   31.2506
    3.0000   21.7625   30.9410
    3.0000   21.8349   30.5823
    3.0000   21.8590   30.2316
    3.0000   21.9645   29.8768
    3.0000   22.0592   29.4932
    3.0000   22.0606   29.0850
    3.0000   22.1767   28.6706
    3.0000   22.2013   28.2374
    3.0000   22.3290   27.7975
    3.0000   22.3401   27.3418
    3.0000   22.4445   26.8554
    3.0000   22.4649   26.3253
    3.0000   22.5869   25.7896
    3.0000   22.6098   25.2093
    3.0000   22.7012   24.6704
    3.0000   22.7306   24.0448
    3.0000   22.8346   23.4256
    3.0000   22.8591   22.7914
    3.0000   22.9704   22.1197
    3.0000   22.9999   21.3552
    3.0000   23.0978   20.6633
    3.0000   23.2078   19.8484
    3.0000   23.2258   19.0973
    3.0000   23.3444   18.3140
    3.0000   23.3396   17.4065
    3.0000   23.4656   16.5391
    3.0000   23.5470   15.5740
    3.0000   23.5662   14.6965
    3.0000   23.6801   13.5946
    3.0000   23.6850   12.6700
    3.0000   23.7993   11.8657
    3.0000   23.8989   10.9951
    3.0000   23.9741    9.9759
    3.0000   24.0001    8.9243
    3.0000   24.0950    7.9875
    3.0000   24.1219    7.0336
    3.0000   24.2370    6.0749
    3.0000   24.2526    4.9580
    3.0000   24.3679    3.9302
    3.0000   24.3840    3.0619
    3.0000   24.4889    2.3499
    3.0000   24.5923    1.7195
    3.0000   24.6126    1.3075
    3.0000   24.7212    0.9754
    3.0000   24.7559    0.7071
    3.0000   24.8387    0.5503
    3.0000   24.8699    0.3700
    3.0000   24.9830    0.2523
    3.0000   24.9812    0.1546
    3.0000   25.0890    0.0652
    3.0000   25.1163    0.0013
    3.0000   25.2216   -0.0467
    3.0000   25.2473   -0.1263
    3.0000   25.3698   -0.1669
    3.0000   25.3667   -0.1725
    3.0000   25.4915   -0.1644
    3.0000   25.6006   -0.1557
    3.0000   25.5929   -0.1455
    3.0000   25.6429   -0.1342
    3.0000   25.7709   -0.1486
    3.0000   25.8693   -0.1268
    3.0000   25.8661   -0.1056
    3.0000   25.9878   -0.0800
    3.0000   26.0089   -0.0669
    3.0000   26.1274   -0.0601
    3.0000   26.2200   -0.0460
    3.0000   26.3260   -0.0556
    3.0000   26.3998   -0.0533
    3.0000   26.4206   -0.0563
    3.0000   26.5128   -0.0397
    3.0000   26.5431   -0.0379
    3.0000   26.6325   -0.0596
    3.0000   26.6677   -0.0379
    3.0000   26.7689   -0.0035
    3.0000   26.7803    0.0027
    3.0000   26.9080    0.0104
    3.0000   26.9030    0.0000
    3.0000   27.0005    0.0188
    3.0000   27.0374    0.0505
    3.0000   27.1545    0.0179
    3.0000   27.1762    0.0079
    3.0000   27.2998    0.0007
    3.0000   27.3219   -0.0103
    3.0000   27.4186   -0.0134
    3.0000   27.4865    0.0053
    3.0000   27.5231    0.0159
    3.0000   27.6427    0.0600
    3.0000   27.6410    0.0704
    3.0000   27.7510    0.0975
    3.0000   27.7743    0.0792
    3.0000   27.9065    0.0707
    3.0000   27.9352    0.0295
    3.0000   28.0595    0.0489
    3.0000   28.0865    0.0517
    3.0000   28.1942    0.0540
    3.0000   28.2287    0.0315
    3.0000   28.3287    0.0377
    3.0000   28.3517    0.0537
    3.0000   28.4469    0.0518
    3.0000   28.4809    0.0250
    3.0000   28.6103    0.0177
    3.0000   28.7027    0.0471
    3.0000   28.6979    0.0506
    3.0000   28.8031    0.0385
    3.0000   28.8159    0.0398
    3.0000   28.9423    0.0277
    3.0000   28.9718    0.0194
    3.0000   29.0879    0.0085
    3.0000   29.1186    0.0142
    3.0000   29.2115    0.0156
    3.0000   29.3084    0.0245
    3.0000   29.3110    0.0200
    3.0000   29.4404    0.0198
    3.0000   29.4479    0.0261
    3.0000   29.5575    0.0016
    3.0000   29.5763   -0.0147
    3.0000   29.6759   -0.0134
    3.0000   29.7286   -0.0060
    3.0000   29.8617   -0.0037
    3.0000   29.8492    0.0158
    3.0000   29.9644    0.0138
    3.0000   29.9995    0.0061
    3.0000   30.1315    0.0145
    3.0000   30.1418    0.0390
    3.0000   30.2425    0.0429
    3.0000   30.2651    0.0263
    3.0000   30.3497    0.0257
    3.0000   30.3888    0.0684
    3.0000   30.5037    0.0815
    3.0000   30.5065    0.1165
    3.0000   30.6094    0.1023
    3.0000   30.6274    0.1025
    3.0000   30.7474    0.0960
    3.0000   30.7672    0.0991
    3.0000   30.9093    0.1010
    3.0000   30.9164    0.1263
    3.0000   31.0183    0.1222
    3.0000   31.0478    0.1172
    3.0000   31.1571    0.1329
    3.0000   31.1607    0.1470
    3.0000   31.2935    0.1617
    3.0000   31.3152    0.1617
    3.0000   31.4164    0.1614
    3.0000   31.4531    0.1706
    3.0000   31.5893    0.1702
    3.0000   31.5837    0.1634
    3.0000   31.7361    0.1707
    3.0000   31.7484    0.1700
    3.0000   31.8480    0.2009
    3.0000   31.8838    0.1947
    3.0000   31.9888    0.1628
    3.0000   32.0695    0.1882
    3.0000   32.0636    0.2135
    3.0000   32.2063    0.2478
    3.0000   32.1953    0.2784
    3.0000   32.3262    0.2881
    3.0000   32.3332    0.3144
    3.0000   32.4335    0.3145
    3.0000   32.4699    0.3192
    3.0000   32.5952    0.3378
    3.0000   32.6213    0.3420
    3.0000   32.7131    0.3383
    3.0000   32.7381    0.3248
    3.0000   32.8740    0.3248
    3.0000   32.9348    0.3158
    3.0000   33.0226    0.3061
    3.0000   33.0612    0.3002
    3.0000   33.1470    0.3098
    3.0000   33.1728    0.3114
    3.0000   33.2735    0.3077
    3.0000   33.2879    0.3001
    3.0000   33.3842    0.3196
    3.0000   33.4825    0.3238
    3.0000   33.5099    0.3202
    3.0000   33.6083    0.3235
    3.0000   33.6373    0.3395
    3.0000   33.7221    0.3205
    3.0000   33.7541    0.3060
    3.0000   33.8500    0.3005
    3.0000   33.8848    0.2979
    3.0000   33.9945    0.2778
    3.0000   33.9908    0.2786
    3.0000   34.1323    0.2947
    3.0000   34.1949    0.3108
    3.0000   34.2286    0.3153
    3.0000   34.3041    0.3142
    3.0000   34.3401    0.3243
    3.0000   34.4565    0.3182
    3.0000   34.4564    0.2970
    3.0000   34.5835    0.2985
    3.0000   34.5944    0.3095
    3.0000   34.6934    0.2780
    3.0000   34.7079    0.2780
    3.0000   34.8403    0.2761
    3.0000   34.8401    0.2957
    3.0000   34.9469    0.2802
    3.0000   34.9859    0.2744
    3.0000   35.0716    0.2598
    3.0000   35.0920    0.2637
    3.0000   35.2187    0.2566
    3.0000   35.3152    0.2872
    3.0000   35.3068    0.2603
    3.0000   35.4325    0.2640
    3.0000   35.4282    0.2613
    3.0000   35.5307    0.2266
    3.0000   35.6635    0.2250
    3.0000   35.7163    0.2051
    3.0000   35.7647    0.2263
    3.0000   35.8429    0.2133
    3.0000   35.8760    0.1940
    3.0000   35.9818    0.1837
    3.0000   35.9827    0.1778
    3.0000   36.0947    0.1565
    3.0000   36.1436    0.1696
    3.0000   36.2616    0.1674
    3.0000   36.3475    0.1455
    3.0000   36.4385    0.1460
    3.0000   36.4773    0.1595
    3.0000   36.5600    0.1653
    3.0000   36.5997    0.1490
    3.0000   36.7052    0.1373
    3.0000   36.7003    0.1407
    3.0000   36.7981    0.1273
    3.0000   36.8318    0.1188
    3.0000   36.9316    0.0974
    3.0000   36.9551    0.1160
    3.0000   37.1005    0.0921
    3.0000   37.1884    0.0608
    3.0000   37.2547    0.0564
    3.0000   37.3606    0.0500
    3.0000   37.3367    0.0373
    3.0000   37.4987    0.0532
    3.0000   37.4832    0.0568
    3.0000   37.6261    0.0437
    3.0000   37.6260    0.0245
    3.0000   37.7296   -0.0083
    3.0000   37.7551    0.0004
    3.0000   37.8429   -0.0063
    3.0000   37.8970    0.0111
    3.0000   37.9824   -0.0006
    3.0000   38.0019    0.0021
    3.0000   38.0929   -0.0076
    3.0000   38.1121    0.0063
    3.0000   38.2032   -0.0044
    3.0000   38.2731   -0.0086
    3.0000   38.3719   -0.0297
    3.0000   38.3753   -0.0297
    3.0000   38.5113   -0.0244
    3.0000   38.6182   -0.0280
    3.0000   38.6767   -0.0142
    3.0000   38.7090   -0.0020
    3.0000   38.7908    0.0000
    4.0000    2.5076   80.2058
    4.0000    2.5100   80.1865
    4.0000    2.5406   80.2101
    4.0000    2.5489   80.2303
    4.0000    2.6508   80.2205
    4.0000    2.6751   80.2303
    4.0000    2.8179   80.2480
    4.0000    2.8535   80.2525
    4.0000    2.9965   80.2354
    4.0000    3.0178   80.2389
    4.0000    3.1822   80.2316
    4.0000    3.2053   80.2362
    4.0000    3.3268   80.2453
    4.0000    3.3531   80.2605
    4.0000    3.5326   80.2662
    4.0000    3.5382   80.2448
    4.0000    3.6946   80.2425
    4.0000    3.7143   80.2713
    4.0000    3.8363   80.2976
    4.0000    3.8548   80.3043
    4.0000    3.9781   80.2918
    4.0000    3.9951   80.2980
    4.0000    4.1245   80.2791
    4.0000    4.1587   80.2532
    4.0000    4.2530   80.2328
    4.0000    4.2900   80.1907
    4.0000    4.3919   80.1538
    4.0000    4.5048   80.1247
    4.0000    4.6106   80.0692
    4.0000    4.7047   79.9961
    4.0000    4.7242   79.9225
    4.0000    4.8539   79.8576
    4.0000    4.9455   79.8070
    4.0000    4.9640   79.7698
    4.0000    5.0835   79.7002
    4.0000    5.1819   79.6210
    4.0000    5.2990   79.5465
    4.0000    5.3041   79.4702
    4.0000    5.4869   79.3900
    4.0000    5.5587   79.3131
    4.0000    5.6575   79.1981
    4.0000    5.7720   79.1041
    4.0000    5.8759   78.9849
    4.0000    5.8849   78.8719
    4.0000    6.0192   78.7414
    4.0000    6.1047   78.6376
    4.0000    6.1204   78.5219
    4.0000    6.2332   78.3819
    4.0000    6.2600   78.2352
    4.0000    6.3516   78.0895
    4.0000    6.4313   77.9514
    4.0000    6.5475   77.8218
    4.0000    6.6282   77.6778
    4.0000    6.6467   77.5669
    4.0000    6.7901   77.4321
    4.0000    6.9026   77.2973
    4.0000    6.9928   77.1740
    4.0000    7.0166   77.0439
    4.0000    7.1130   76.8942
    4.0000    7.2547   76.7459
    4.0000    7.2594   76.6308
    4.0000    7.4042   76.4896
    4.0000    7.4299   76.3471
    4.0000    7.5614   76.1947
    4.0000    7.6722   76.0305
    4.0000    7.6760   75.8735
    4.0000    7.7957   75.7130
    4.0000    7.8216   75.5655
    4.0000    7.9468   75.4027
    4.0000    8.0430   75.2349
    4.0000    8.0566   75.0678
    4.0000    8.1963   74.8903
    4.0000    8.2926   74.7048
    4.0000    8.3115   74.5036
    4.0000    8.4337   74.2994
    4.0000    8.4451   74.1137
    4.0000    8.5617   73.9011
    4.0000    8.5804   73.7057
    4.0000    8.7032   73.5090
    4.0000    8.8028   73.2925
    4.0000    8.8172   73.0781
    4.0000    8.9444   72.8676
    4.0000    9.0401   72.6370
    4.0000    9.1385   72.4035
    4.0000    9.1611   72.1953
    4.0000    9.2793   71.9783
    4.0000    9.3535   71.7647
    4.0000    9.4510   71.5221
    4.0000    9.5409   71.2835
    4.0000    9.5666   71.0356
    4.0000    9.6798   70.8147
    4.0000    9.7607   70.5689
    4.0000    9.7850   70.3338
    4.0000    9.9071   70.1029
    4.0000    9.9332   69.8950
    4.0000   10.0500   69.6868
    4.0000   10.1375   69.4414
    4.0000   10.2262   69.2200
    4.0000   10.2477   68.9618
    4.0000   10.3633   68.7319
    4.0000   10.4352   68.4983
    4.0000   10.4595   68.2661
    4.0000   10.6086   68.0179
    4.0000   10.6964   67.7797
    4.0000   10.7977   67.5291
    4.0000   10.8721   67.3023
    4.0000   10.8941   67.0930
    4.0000   11.0118   66.8489
    4.0000   11.1100   66.6068
    4.0000   11.1148   66.3626
    4.0000   11.2578   66.1221
    4.0000   11.2775   65.8859
    4.0000   11.4024   65.6570
    4.0000   11.3994   65.3742
    4.0000   11.5743   65.1353
    4.0000   11.5745   64.8928
    4.0000   11.7264   64.6582
    4.0000   11.7705   64.4278
    4.0000   11.8651   64.2253
    4.0000   11.8830   63.9982
    4.0000   11.9751   63.7954
    4.0000   12.0768   63.5731
    4.0000   12.1785   63.3768
    4.0000   12.2765   63.1558
    4.0000   12.2933   62.9470
    4.0000   12.4174   62.7257
    4.0000   12.4378   62.5169
    4.0000   12.5302   62.2943
    4.0000   12.5625   62.0919
    4.0000   12.6444   61.8861
    4.0000   12.6763   61.6937
    4.0000   12.7744   61.4893
    4.0000   12.8890   61.2859
    4.0000   12.9514   61.0925
    4.0000   12.9809   60.9179
    4.0000   13.0928   60.7212
    4.0000   13.1859   60.5213
    4.0000   13.1814   60.3488
    4.0000   13.3143   60.1841
    4.0000   13.3875   59.9850
    4.0000   13.4064   59.8053
    4.0000   13.5365   59.6062
    4.0000   13.5518   59.4294
    4.0000   13.6446   59.2166
    4.0000   13.7384   59.0280
    4.0000   13.7555   58.8178
    4.0000   13.8925   58.6269
    4.0000   13.9761   58.4487
    4.0000   13.9765   58.2680
    4.0000   14.0962   58.1011
    4.0000   14.1198   57.9165
    4.0000   14.2170   57.7467
    4.0000   14.2511   57.5694
    4.0000   14.3651   57.4110
    4.0000   14.3781   57.2631
    4.0000   14.5082   57.0873
    4.0000   14.5133   56.9227
    4.0000   14.6448   56.7732
    4.0000   14.6696   56.6001
    4.0000   14.7821   56.4439
    4.0000   14.7815   56.2740
    4.0000   14.9135   56.1073
    4.0000   14.9986   55.9595
    4.0000   15.0141   55.7849
    4.0000   15.1384   55.6292
    4.0000   15.1336   55.4821
    4.0000   15.2569   55.3309
    4.0000   15.2963   55.1799
    4.0000   15.4190   55.0329
    4.0000   15.4162   54.8716
    4.0000   15.5334   54.7190
    4.0000   15.5571   54.5722
    4.0000   15.6566   54.4154
    4.0000   15.7360   54.2554
    4.0000   15.8521   54.1060
    4.0000   15.8832   53.9673
    4.0000   16.3117   53.8348
    4.0000   16.3292   53.6930
    4.0000   16.4497   53.5746
    4.0000   16.4745   53.4472
    4.0000   16.5724   53.3235
    4.0000   16.6120   53.2031
    4.0000   16.7070   53.0739
    4.0000   16.8033   52.9363
    4.0000   16.8926   52.7906
    4.0000   16.9022   52.6517
    4.0000   16.9479   52.5153
    4.0000   17.0526   52.3739
    4.0000   17.0668   52.2498
    4.0000   17.1881   52.1119
    4.0000   17.2013   51.9705
    4.0000   17.3297   51.8409
    4.0000   17.3506   51.6975
    4.0000   17.4476   51.5566
    4.0000   17.4717   51.4438
    4.0000   17.5646   51.3023
    4.0000   17.6878   51.1708
    4.0000   17.7852   51.0243
    4.0000   17.8043   50.9199
    4.0000   17.9027   50.8029
    4.0000   17.9241   50.6674
    4.0000   18.0503   50.5360
    4.0000   18.0639   50.4335
    4.0000   18.1695   50.3185
    4.0000   18.2613   50.2264
    4.0000   18.3537   50.1100
    4.0000   18.3815   50.0241
    4.0000   18.5011   49.9427
    4.0000   18.5665   49.8414
    4.0000   18.5945   49.7666
    4.0000   18.6907   49.7036
    4.0000   18.7122   49.6568
    4.0000   18.8228   49.5947
    4.0000   18.8310   49.5389
    4.0000   18.9526   49.5103
    4.0000   19.0450   49.4594
    4.0000   19.1443   49.4580
    4.0000   19.1598   49.4961
    4.0000   19.2638   49.5374
    4.0000   19.2837   49.5684
    4.0000   19.4025   49.5525
    4.0000   19.5024   49.5411
    4.0000   19.5748   49.5087
    4.0000   19.5977   49.4712
    4.0000   19.7199   49.4402
    4.0000   19.7413   49.3564
    4.0000   19.8510   49.2972
    4.0000   19.8618   49.1916
    4.0000   19.9858   49.0971
    4.0000   20.0497   48.9449
    4.0000   20.0793   48.7646
    4.0000   20.1945   48.5745
    4.0000   20.1948   48.3817
    4.0000   20.3316   48.1482
    4.0000   20.4333   47.9143
    4.0000   20.5296   47.6199
    4.0000   20.5498   47.3097
    4.0000   20.6471   47.0324
    4.0000   20.6719   46.7111
    4.0000   20.7908   46.3767
    4.0000   20.8688   46.0336
    4.0000   20.8899   45.6732
    4.0000   21.0076   45.2776
    4.0000   21.0134   44.9155
    4.0000   21.1292   44.5202
    4.0000   21.1542   44.0992
    4.0000   21.2522   43.6667
    4.0000   21.2747   43.2161
    4.0000   21.3877   42.7330
    4.0000   21.3842   42.2791
    4.0000   21.5005   41.7828
    4.0000   21.5277   41.2950
    4.0000   21.6318   40.8183
    4.0000   21.6415   40.3084
    4.0000   21.7624   39.7826
    4.0000   21.8604   39.2611
    4.0000   21.8733   38.6773
    4.0000   21.9613   38.0922
    4.0000   21.9719   37.4763
    4.0000   22.0911   36.8572
    4.0000   22.1062   36.2213
    4.0000   22.2136   35.5592
    4.0000   22.2413   34.8559
    4.0000   22.3359   34.1163
    4.0000   22.3507   33.3601
    4.0000   22.4780   32.6033
    4.0000   22.4822   31.7907
    4.0000   22.5993   30.9496
    4.0000   22.6285   30.0479
    4.0000   22.7382   29.1484
    4.0000   22.7704   28.1843
    4.0000   22.8554   27.1841
    4.0000   22.9808   26.1702
    4.0000   22.9819   25.0290
    4.0000   23.1081   23.9107
    4.0000   23.2059   22.7985
    4.0000   23.3022   21.4823
    4.0000   23.3860   20.1331
    4.0000   23.4603   18.7290
    4.0000   23.5592   17.1355
    4.0000   23.5919   15.5954
    4.0000   23.6991   14.3220
    4.0000   23.7945   12.8109
    4.0000   23.8933   11.1750
    4.0000   23.9798    9.8594
    4.0000   24.0917    8.6161
    4.0000   24.0977    7.4370
    4.0000   24.2574    6.4244
    4.0000   24.3505    4.9554
    4.0000   24.4483    3.7435
    4.0000   24.4658    2.8089
    4.0000   24.5843    2.0683
    4.0000   24.6800    1.6066
    4.0000   24.6959    1.2015
    4.0000   24.8054    0.9402
    4.0000   24.9075    0.7038
    4.0000   24.9096    0.5489
    4.0000   25.0451    0.4129
    4.0000   25.0695    0.3063
    4.0000   25.1860    0.1983
    4.0000   25.2923    0.1223
    4.0000   25.2991    0.0116
    4.0000   25.4176   -0.0253
    4.0000   25.4341   -0.0496
    4.0000   25.5781   -0.0662
    4.0000   25.5713   -0.0677
    4.0000   25.7222   -0.0440
    4.0000   25.7430   -0.0439
    4.0000   25.8364   -0.0323
    4.0000   25.9302   -0.0698
    4.0000   26.0319   -0.0577
    4.0000   26.1276   -0.0571
    4.0000   26.2167   -0.0711
    4.0000   26.2283   -0.0469
    4.0000   26.3541   -0.0244
    4.0000   26.4500   -0.0069
    4.0000   26.5493   -0.0178
    4.0000   26.5734   -0.0038
    4.0000   26.6890    0.0003
    4.0000   26.7118   -0.0182
    4.0000   26.8420   -0.0279
    4.0000   26.8353   -0.0355
    4.0000   26.9803   -0.0370
    4.0000   26.9950   -0.0000
    4.0000   27.0938    0.0247
    4.0000   27.1961    0.0258
    4.0000   27.2954    0.0292
    4.0000   27.3943    0.0478
    4.0000   27.4129    0.0584
    4.0000   27.5172    0.0950
    4.0000   27.5999    0.1033
    4.0000   27.7000    0.1108
    4.0000   27.8018    0.1060
    4.0000   27.9045    0.1293
    4.0000   27.9272    0.1335
    4.0000   28.0608    0.1608
    4.0000   28.0524    0.1528
    4.0000   28.2091    0.1411
    4.0000   28.3019    0.1427
    4.0000   28.3748    0.1111
    4.0000   28.4659    0.0791
    4.0000   28.5583    0.0944
    4.0000   28.6593    0.0860
    4.0000   28.7533    0.0918
    4.0000   28.8805    0.1012
    4.0000   28.9440    0.1006
    4.0000   29.0499    0.1238
    4.0000   29.0779    0.1210
    4.0000   29.1977    0.1100
    4.0000   29.2894    0.1265
    4.0000   29.3891    0.1370
    4.0000   29.4897    0.1580
    4.0000   29.5597    0.1515
    4.0000   29.6563    0.1761
    4.0000   29.7572    0.1640
    4.0000   29.8640    0.1832
    4.0000   29.9488    0.1466
    4.0000   30.0526    0.1423
    4.0000   30.1396    0.1725
    4.0000   30.1646    0.1607
    4.0000   30.2953    0.1870
    4.0000   30.3174    0.1956
    4.0000   30.4277    0.2050
    4.0000   30.5269    0.2196
    4.0000   30.5632    0.2474
    4.0000   30.6908    0.2507
    4.0000   30.7809    0.2475
    4.0000   30.7863    0.2541
    4.0000   30.9320    0.2407
    4.0000   30.9926    0.2188
    4.0000   31.1050    0.2012
    4.0000   31.2051    0.2118
    4.0000   31.2883    0.2134
    4.0000   31.3966    0.2077
    4.0000   31.3842    0.2306
    4.0000   31.5315    0.2586
    4.0000   31.6221    0.2601
    4.0000   31.6616    0.2707
    4.0000   31.7688    0.2673
    4.0000   31.8463    0.2635
    4.0000   31.9336    0.2876
    4.0000   31.9603    0.2885
    4.0000   32.0914    0.2738
    4.0000   32.1150    0.2935
    4.0000   32.2190    0.2978
    4.0000   32.2494    0.3107
    4.0000   32.3778    0.3283
    4.0000   32.3820    0.3097
    4.0000   32.5059    0.3092
    4.0000   32.6294    0.3305
    4.0000   32.6181    0.3479
    4.0000   32.7680    0.3353
    4.0000   32.8645    0.2949
    4.0000   32.9718    0.2627
    4.0000   32.9703    0.2704
    4.0000   33.0871    0.2646
    4.0000   33.1789    0.2695
    4.0000   33.2911    0.2656
    4.0000   33.2897    0.2975
    4.0000   33.4294    0.3027
    4.0000   33.5192    0.2802
    4.0000   33.5403    0.2769
    4.0000   33.6640    0.2874
    4.0000   33.7336    0.2846
    4.0000   33.7537    0.3148
    4.0000   33.8998    0.3236
    4.0000   33.9580    0.3221
    4.0000   33.9995    0.3219
    4.0000   34.1174    0.3227
    4.0000   34.2029    0.3440
    4.0000   34.2960    0.3347
    4.0000   34.4329    0.3308
    4.0000   34.5351    0.3189
    4.0000   34.5354    0.3032
    4.0000   34.6847    0.3086
    4.0000   34.7684    0.3087
    4.0000   34.7852    0.3079
    4.0000   34.8905    0.2999
    4.0000   34.9610    0.2927
    4.0000   35.0518    0.3043
    4.0000   35.1740    0.2973
    4.0000   35.1961    0.2945
    4.0000   35.3058    0.3132
    4.0000   35.3354    0.3070
    4.0000   35.4490    0.3076
    4.0000   35.5695    0.3186
    4.0000   35.6816    0.3172
    4.0000   35.6665    0.2863
    4.0000   35.8262    0.2788
    4.0000   35.8091    0.2774
    4.0000   35.9495    0.2702
    4.0000   35.9545    0.2518
    4.0000   36.0903    0.2461
    4.0000   36.1820    0.2428
    4.0000   36.2868    0.2374
    4.0000   36.3407    0.2361
    4.0000   36.4473    0.2219
    4.0000   36.5587    0.2172
    4.0000   36.5612    0.1940
    4.0000   36.7077    0.1929
    4.0000   36.6925    0.1833
    4.0000   36.7989    0.1741
    4.0000   36.9094    0.1581
    4.0000   37.0025    0.1515
    4.0000   37.0014    0.1439
    4.0000   37.1476    0.1303
    4.0000   37.2487    0.1033
    4.0000   37.2941    0.0954
    4.0000   37.4152    0.0939
    4.0000   37.4404    0.0858
    4.0000   37.5627    0.0844
    4.0000   37.5563    0.0765
    4.0000   37.6962    0.0799
    4.0000   37.8144    0.0480
    4.0000   37.8881    0.0296
    4.0000   37.9136    0.0375
    4.0000   38.0748    0.0198
    4.0000   38.0746    0.0102
    4.0000   38.1765    0.0152
    4.0000   38.2717    0.0129
    4.0000   38.3171    0.0115
    4.0000   38.4092    0.0294
    4.0000   38.4904    0.0158
    4.0000   38.6336    0.0075
    4.0000   38.6042    0.0137
    4.0000   38.7684    0.0051
    4.0000   38.8753   -0.0019
    4.0000   38.8566    0.0000
