# Supplementary material for: Tuning magnetoelectricity in a mixed-anisotropy antiferromagnet
Source: Nat Commun. 2023 Jun 9;14:3408. doi: 10.1038/s41467-023-39128-7 (PMC10256750; doi:10.1038/s41467-023-39128-7)
Supplement: Supplementary file 3 — Source Data [file 41467_2023_39128_MOESM3_ESM.zip › source_data/FigED5a_susceptibility_LiNi0.94Fe0.06PO4_Tscan_0.5T_a.dat]

T_VTI_(K)	T_sample_(K)	moment_(A_m^2)	B_digital_(T)	B_analog_(T)	sense_phase	sense_amplitude	Time	Pressure_(mbar)
4.99870E+0	5.24250E+0	2.38809E-5	4.99910E-1	5.06089E-1	5.45266E+1	3.63249E-2	4.12019E+4	3.08714E+1
4.99964E+0	5.24140E+0	2.37802E-5	4.99910E-1	5.06104E-1	5.45249E+1	3.63264E-2	4.12007E+4	3.08748E+1
5.00147E+0	5.24110E+0	2.38798E-5	4.99910E-1	5.06127E-1	5.45252E+1	3.63283E-2	4.12027E+4	3.08602E+1
4.99878E+0	5.24116E+0	2.38780E-5	4.99910E-1	5.06127E-1	5.45196E+1	3.63523E-2	4.12046E+4	3.08592E+1
4.99472E+0	5.23934E+0	2.38752E-5	4.99910E-1	5.06127E-1	5.45358E+1	3.63582E-2	4.12066E+4	3.08364E+1
4.99113E+0	5.23628E+0	2.38717E-5	4.99910E-1	5.06127E-1	5.45044E+1	3.63625E-2	4.12086E+4	3.08446E+1
4.98752E+0	5.23511E+0	2.38749E-5	4.99910E-1	5.06116E-1	5.45116E+1	3.63442E-2	4.12106E+4	3.08510E+1
4.97675E+0	5.23072E+0	2.38816E-5	4.99910E-1	5.06076E-1	5.45683E+1	3.63489E-2	4.12126E+4	3.08225E+1
4.96974E+0	5.22723E+0	2.38834E-5	4.99910E-1	5.06053E-1	5.45202E+1	3.63386E-2	4.12146E+4	3.07423E+1
4.96550E+0	5.22490E+0	2.38818E-5	4.99910E-1	5.06020E-1	5.45089E+1	3.63419E-2	4.12166E+4	3.07608E+1
4.95997E+0	5.22510E+0	2.38789E-5	4.99910E-1	5.05992E-1	5.45148E+1	3.63378E-2	4.12186E+4	3.07650E+1
4.95720E+0	5.22677E+0	2.38782E-5	4.99910E-1	5.05968E-1	5.45244E+1	3.63317E-2	4.12206E+4	3.07874E+1
4.95750E+0	5.22920E+0	2.38791E-5	4.99910E-1	5.05933E-1	5.45644E+1	3.62531E-2	4.12226E+4	3.08742E+1
4.96929E+0	5.24382E+0	2.38678E-5	4.99910E-1	5.05955E-1	5.45595E+1	3.62949E-2	4.12246E+4	3.08946E+1
4.97751E+0	5.25829E+0	2.38535E-5	4.99910E-1	5.05982E-1	5.44632E+1	3.62724E-2	4.12266E+4	3.09013E+1
4.98423E+0	5.27156E+0	2.38488E-5	4.99910E-1	5.06016E-1	5.45302E+1	3.62684E-2	4.12286E+4	3.09182E+1
4.99001E+0	5.28228E+0	2.38454E-5	4.99910E-1	5.06018E-1	5.45395E+1	3.61959E-2	4.12306E+4	3.09211E+1
5.00635E+0	5.31178E+0	2.38447E-5	4.99910E-1	5.06022E-1	5.45783E+1	3.62260E-2	4.12326E+4	3.09344E+1
5.03739E+0	5.35718E+0	2.38399E-5	4.99910E-1	5.06039E-1	5.45870E+1	3.61800E-2	4.12347E+4	3.09265E+1
5.06058E+0	5.38803E+0	2.38304E-5	4.99910E-1	5.06067E-1	5.45436E+1	3.62095E-2	4.12366E+4	3.09254E+1
5.08080E+0	5.42200E+0	2.38287E-5	4.99910E-1	5.06080E-1	5.45351E+1	3.61960E-2	4.12386E+4	3.09827E+1
5.10568E+0	5.46084E+0	2.38360E-5	4.99910E-1	5.06087E-1	5.45799E+1	3.61896E-2	4.12406E+4	3.10206E+1
5.13096E+0	5.49934E+0	2.38390E-5	4.99910E-1	5.06093E-1	5.45798E+1	3.61950E-2	4.12426E+4	3.11782E+1
5.14960E+0	5.52680E+0	2.38399E-5	4.99910E-1	5.06029E-1	5.45814E+1	3.61853E-2	4.12446E+4	3.12675E+1
5.20740E+0	5.58599E+0	2.38481E-5	4.99910E-1	5.06073E-1	5.46021E+1	3.61683E-2	4.12466E+4	3.12792E+1
5.24978E+0	5.63419E+0	2.38595E-5	4.99910E-1	5.06111E-1	5.46050E+1	3.61590E-2	4.12487E+4	3.13284E+1
5.27908E+0	5.67098E+0	2.38644E-5	4.99910E-1	5.06086E-1	5.45995E+1	3.61442E-2	4.12506E+4	3.14124E+1
5.29833E+0	5.69646E+0	2.38702E-5	4.99910E-1	5.06079E-1	5.46151E+1	3.61369E-2	4.12526E+4	3.14521E+1
5.34645E+0	5.75860E+0	2.38818E-5	4.99910E-1	5.06089E-1	5.46392E+1	3.60975E-2	4.12546E+4	3.15186E+1
5.41576E+0	5.84409E+0	2.38912E-5	4.99910E-1	5.06156E-1	5.46491E+1	3.60898E-2	4.12566E+4	3.16010E+1
5.45952E+0	5.89640E+0	2.38961E-5	4.99910E-1	5.06165E-1	5.46365E+1	3.61100E-2	4.12586E+4	3.17116E+1
5.50950E+0	5.95000E+0	2.39083E-5	4.99910E-1	5.06175E-1	5.46370E+1	3.61298E-2	4.12606E+4	3.17642E+1
5.55954E+0	6.01196E+0	2.39294E-5	4.99910E-1	5.06200E-1	5.46484E+1	3.61835E-2	4.12627E+4	3.18825E+1
5.61205E+0	6.07224E+0	2.39526E-5	4.99910E-1	5.06233E-1	5.46031E+1	3.61889E-2	4.12646E+4	3.20001E+1
5.65730E+0	6.11830E+0	2.39774E-5	4.99910E-1	5.06213E-1	5.45884E+1	3.61452E-2	4.12666E+4	3.20813E+1
5.72519E+0	6.19321E+0	2.40059E-5	4.99910E-1	5.06199E-1	5.45926E+1	3.62147E-2	4.12686E+4	3.22002E+1
5.78095E+0	6.25540E+0	2.40293E-5	4.99910E-1	5.06197E-1	5.45375E+1	3.62066E-2	4.12706E+4	3.23485E+1
5.82317E+0	6.30170E+0	2.40561E-5	4.99910E-1	5.06241E-1	5.45600E+1	3.62561E-2	4.12726E+4	3.23703E+1
5.85267E+0	6.33273E+0	2.40944E-5	4.99910E-1	5.06246E-1	5.45655E+1	3.62764E-2	4.12746E+4	3.24273E+1
5.96900E+0	6.44921E+0	2.41351E-5	4.99910E-1	5.06249E-1	5.45798E+1	3.62304E-2	4.12767E+4	3.25603E+1
6.03651E+0	6.51714E+0	2.41613E-5	4.99910E-1	5.06246E-1	5.45727E+1	3.63319E-2	4.12786E+4	3.26759E+1
6.10219E+0	6.58456E+0	2.41840E-5	4.99910E-1	5.06281E-1	5.45351E+1	3.63470E-2	4.12806E+4	3.27476E+1
6.16290E+0	6.65060E+0	2.42202E-5	4.99910E-1	5.06302E-1	5.45002E+1	3.63446E-2	4.12826E+4	3.28126E+1
6.23445E+0	6.72127E+0	2.42679E-5	4.99910E-1	5.06314E-1	5.45156E+1	3.63267E-2	4.12846E+4	3.29383E+1
6.30506E+0	6.79155E+0	2.43013E-5	4.99910E-1	5.06327E-1	5.45122E+1	3.63422E-2	4.12866E+4	3.30479E+1
6.36360E+0	6.85090E+0	2.43150E-5	4.99910E-1	5.06371E-1	5.45159E+1	3.63048E-2	4.12886E+4	3.31427E+1
6.44363E+0	6.92913E+0	2.43288E-5	4.99910E-1	5.06391E-1	5.45221E+1	3.62544E-2	4.12906E+4	3.32233E+1
6.51686E+0	6.99967E+0	2.43328E-5	4.99910E-1	5.06404E-1	5.45581E+1	3.62596E-2	4.12926E+4	3.33826E+1
6.56280E+0	7.04330E+0	2.43276E-5	4.99910E-1	5.06417E-1	5.45761E+1	3.62611E-2	4.12946E+4	3.35380E+1
6.67909E+0	7.15462E+0	2.43210E-5	4.99910E-1	5.06432E-1	5.45810E+1	3.63656E-2	4.12966E+4	3.36817E+1
6.75910E+0	7.22989E+0	2.43258E-5	4.99910E-1	5.06445E-1	5.45591E+1	3.63218E-2	4.12986E+4	3.37664E+1
6.81095E+0	7.27858E+0	2.43386E-5	4.99910E-1	5.06452E-1	5.45512E+1	3.63244E-2	4.13006E+4	3.39146E+1
6.84832E+0	7.31386E+0	2.43535E-5	4.99910E-1	5.06436E-1	5.45724E+1	3.63116E-2	4.13026E+4	3.40409E+1
6.94304E+0	7.40848E+0	2.43688E-5	4.99910E-1	5.06428E-1	5.45739E+1	3.62700E-2	4.13047E+4	3.41657E+1
7.05298E+0	7.52618E+0	2.43770E-5	4.99910E-1	5.06461E-1	5.45276E+1	3.62495E-2	4.13067E+4	3.42467E+1
7.12003E+0	7.59760E+0	2.43810E-5	4.99910E-1	5.06474E-1	5.45602E+1	3.62222E-2	4.13087E+4	3.43067E+1
7.18510E+0	7.66530E+0	2.43736E-5	4.99910E-1	5.06513E-1	5.46114E+1	3.62362E-2	4.13106E+4	3.44517E+1
7.37392E+0	7.75063E+0	2.43585E-5	4.99910E-1	5.06553E-1	5.46383E+1	3.62571E-2	4.13126E+4	3.45523E+1
7.54939E+0	7.83545E+0	2.43515E-5	4.99910E-1	5.06587E-1	5.46645E+1	3.63233E-2	4.13146E+4	3.46236E+1
7.71000E+0	7.95010E+0	2.43629E-5	4.99910E-1	5.06613E-1	5.46115E+1	3.63317E-2	4.13166E+4	3.47872E+1
7.82768E+0	8.06348E+0	2.43793E-5	4.99910E-1	5.06618E-1	5.45583E+1	3.63171E-2	4.13187E+4	3.49443E+1
7.93614E+0	8.17062E+0	2.43896E-5	4.99910E-1	5.06615E-1	5.45632E+1	3.63362E-2	4.13207E+4	3.50170E+1
8.00540E+0	8.24190E+0	2.44011E-5	4.99910E-1	5.06634E-1	5.45725E+1	3.63210E-2	4.13227E+4	3.51021E+1
8.12417E+0	8.36530E+0	2.44055E-5	4.99910E-1	5.06671E-1	5.46054E+1	3.63386E-2	4.13246E+4	3.51962E+1
8.21426E+0	8.45549E+0	2.44036E-5	4.99910E-1	5.06706E-1	5.45691E+1	3.63317E-2	4.13266E+4	3.52874E+1
8.27517E+0	8.51713E+0	2.43941E-5	4.99910E-1	5.06720E-1	5.45731E+1	3.62915E-2	4.13286E+4	3.53642E+1
8.31226E+0	8.55718E+0	2.43824E-5	4.99910E-1	5.06715E-1	5.46126E+1	3.63209E-2	4.13306E+4	3.55188E+1
8.45966E+0	8.70642E+0	2.43713E-5	4.99910E-1	5.06729E-1	5.45673E+1	3.62521E-2	4.13327E+4	3.56606E+1
8.53990E+0	8.78437E+0	2.43624E-5	4.99910E-1	5.06759E-1	5.46463E+1	3.62988E-2	4.13347E+4	3.57447E+1
8.61770E+0	8.85975E+0	2.43497E-5	4.99910E-1	5.06750E-1	5.46203E+1	3.62984E-2	4.13367E+4	3.58495E+1
8.69980E+0	8.93220E+0	2.43321E-5	4.99910E-1	5.06731E-1	5.45653E+1	3.63036E-2	4.13386E+4	3.59725E+1
8.76686E+0	9.00881E+0	2.43276E-5	4.99910E-1	5.06731E-1	5.45747E+1	3.63284E-2	4.13406E+4	3.60552E+1
8.84142E+0	9.08480E+0	2.43309E-5	4.99910E-1	5.06744E-1	5.45896E+1	3.63749E-2	4.13426E+4	3.61753E+1
8.91020E+0	9.14410E+0	2.43340E-5	4.99910E-1	5.06725E-1	5.45744E+1	3.63626E-2	4.13446E+4	3.62318E+1
9.00068E+0	9.23166E+0	2.43414E-5	4.99910E-1	5.06733E-1	5.45962E+1	3.63510E-2	4.13467E+4	3.63770E+1
9.07815E+0	9.30670E+0	2.43412E-5	4.99910E-1	5.06752E-1	5.45814E+1	3.63947E-2	4.13487E+4	3.64194E+1
9.13273E+0	9.36117E+0	2.43396E-5	4.99910E-1	5.06800E-1	5.45663E+1	3.64074E-2	4.13507E+4	3.64857E+1
9.16440E+0	9.39476E+0	2.43435E-5	4.99910E-1	5.06817E-1	5.45423E+1	3.63760E-2	4.13526E+4	3.65339E+1
9.29595E+0	9.52416E+0	2.43427E-5	4.99910E-1	5.06878E-1	5.45524E+1	3.63576E-2	4.13546E+4	3.65951E+1
9.36465E+0	9.59534E+0	2.43314E-5	4.99910E-1	5.06915E-1	5.45355E+1	3.63772E-2	4.13566E+4	3.66157E+1
9.42984E+0	9.66420E+0	2.43181E-5	4.99910E-1	5.06928E-1	5.45727E+1	3.64430E-2	4.13586E+4	3.66567E+1
9.51310E+0	9.73120E+0	2.43089E-5	4.99910E-1	5.06916E-1	5.45110E+1	3.64473E-2	4.13606E+4	3.68482E+1
9.58239E+0	9.80333E+0	2.43100E-5	4.99910E-1	5.06915E-1	5.45062E+1	3.64371E-2	4.13626E+4	3.69887E+1
9.65148E+0	9.87441E+0	2.43123E-5	4.99910E-1	5.06927E-1	5.45377E+1	3.64103E-2	4.13647E+4	3.70647E+1
9.71010E+0	9.93310E+0	2.43061E-5	4.99910E-1	5.06941E-1	5.45414E+1	3.64887E-2	4.13666E+4	3.71125E+1
9.78926E+0	1.00114E+1	2.43033E-5	4.99910E-1	5.06953E-1	5.45253E+1	3.65039E-2	4.13686E+4	3.71806E+1
9.86030E+0	1.00802E+1	2.43098E-5	4.99910E-1	5.06965E-1	5.45088E+1	3.64850E-2	4.13706E+4	3.72206E+1
9.90320E+0	1.01210E+1	2.43104E-5	4.99910E-1	5.06978E-1	5.44956E+1	3.64467E-2	4.13726E+4	3.72934E+1
9.99491E+0	1.02205E+1	2.42995E-5	4.99910E-1	5.06991E-1	5.44818E+1	3.64223E-2	4.13746E+4	3.74430E+1
1.00660E+1	1.02916E+1	2.42824E-5	4.99910E-1	5.06992E-1	5.44638E+1	3.64215E-2	4.13766E+4	3.75047E+1
1.01100E+1	1.03356E+1	2.42658E-5	4.99910E-1	5.06979E-1	5.45203E+1	3.63572E-2	4.13787E+4	3.75511E+1
1.01389E+1	1.03653E+1	2.42453E-5	4.99910E-1	5.06995E-1	5.45316E+1	3.63418E-2	4.13807E+4	3.76276E+1
1.02282E+1	1.04499E+1	2.42242E-5	4.99910E-1	5.07021E-1	5.45361E+1	3.63751E-2	4.13827E+4	3.76446E+1
1.03460E+1	1.05595E+1	2.42077E-5	4.99910E-1	5.07063E-1	5.45565E+1	3.63703E-2	4.13846E+4	3.77108E+1
1.04130E+1	1.06256E+1	2.41886E-5	4.99910E-1	5.07097E-1	5.45287E+1	3.63974E-2	4.13866E+4	3.77086E+1
1.04850E+1	1.06950E+1	2.41684E-5	4.99910E-1	5.07116E-1	5.44906E+1	3.64173E-2	4.13886E+4	3.77160E+1
1.05424E+1	1.07638E+1	2.41614E-5	4.99910E-1	5.07129E-1	5.45006E+1	3.63937E-2	4.13906E+4	3.78398E+1
1.06091E+1	1.08317E+1	2.41713E-5	4.99910E-1	5.07140E-1	5.44978E+1	3.63956E-2	4.13926E+4	3.79585E+1
1.06730E+1	1.08850E+1	2.41794E-5	4.99910E-1	5.07120E-1	5.44918E+1	3.63964E-2	4.13946E+4	3.80982E+1
1.07534E+1	1.09699E+1	2.41694E-5	4.99910E-1	5.07127E-1	5.45280E+1	3.63740E-2	4.13966E+4	3.81179E+1
1.08253E+1	1.10366E+1	2.41541E-5	4.99910E-1	5.07140E-1	5.45143E+1	3.63850E-2	4.13986E+4	3.82048E+1
1.08738E+1	1.10848E+1	2.41452E-5	4.99910E-1	5.07151E-1	5.45271E+1	3.63903E-2	4.14006E+4	3.82275E+1
1.08971E+1	1.11172E+1	2.41378E-5	4.99910E-1	5.07157E-1	5.45159E+1	3.63277E-2	4.14026E+4	3.82693E+1
1.10134E+1	1.12363E+1	2.41219E-5	4.99910E-1	5.07160E-1	5.45645E+1	3.63156E-2	4.14046E+4	3.83479E+1
1.10826E+1	1.13020E+1	2.41060E-5	4.99910E-1	5.07149E-1	5.45573E+1	3.62946E-2	4.14066E+4	3.83685E+1
1.11476E+1	1.13669E+1	2.40846E-5	4.99910E-1	5.07161E-1	5.45496E+1	3.63264E-2	4.14086E+4	3.84299E+1
1.12250E+1	1.14350E+1	2.40615E-5	4.99910E-1	5.07149E-1	5.45792E+1	3.63136E-2	4.14106E+4	3.84916E+1
1.12882E+1	1.15017E+1	2.40456E-5	4.99910E-1	5.07147E-1	5.45513E+1	3.63263E-2	4.14126E+4	3.86084E+1
1.13557E+1	1.15673E+1	2.40329E-5	4.99910E-1	5.07159E-1	5.45860E+1	3.63128E-2	4.14146E+4	3.86824E+1
1.14240E+1	1.16230E+1	2.40324E-5	4.99910E-1	5.07202E-1	5.46219E+1	3.63595E-2	4.14166E+4	3.87541E+1
1.14924E+1	1.16976E+1	2.40265E-5	4.99910E-1	5.07257E-1	5.46190E+1	3.63494E-2	4.14186E+4	3.88079E+1
1.15618E+1	1.17655E+1	2.40130E-5	4.99910E-1	5.07311E-1	5.45973E+1	3.63401E-2	4.14206E+4	3.88644E+1
1.16110E+1	1.18090E+1	2.40155E-5	4.99910E-1	5.07324E-1	5.45616E+1	3.63302E-2	4.14226E+4	3.88778E+1
1.16978E+1	1.19049E+1	2.40213E-5	4.99910E-1	5.07313E-1	5.45786E+1	3.63321E-2	4.14246E+4	3.89483E+1
1.17690E+1	1.19673E+1	2.40076E-5	4.99910E-1	5.07320E-1	5.45903E+1	3.62959E-2	4.14266E+4	3.90586E+1
1.18136E+1	1.20116E+1	2.39842E-5	4.99910E-1	5.07356E-1	5.46340E+1	3.63597E-2	4.14286E+4	3.91024E+1
1.18410E+1	1.20468E+1	2.39604E-5	4.99910E-1	5.07351E-1	5.46615E+1	3.63143E-2	4.14306E+4	3.91347E+1
1.19230E+1	1.21361E+1	2.39482E-5	4.99910E-1	5.07348E-1	5.46259E+1	3.63366E-2	4.14326E+4	3.92167E+1
1.20317E+1	1.22418E+1	2.39517E-5	4.99910E-1	5.07371E-1	5.46296E+1	3.63404E-2	4.14346E+4	3.92282E+1
1.20977E+1	1.23082E+1	2.39522E-5	4.99910E-1	5.07405E-1	5.46298E+1	3.63379E-2	4.14366E+4	3.93482E+1
1.21710E+1	1.23740E+1	2.39435E-5	4.99910E-1	5.07423E-1	5.46285E+1	3.63430E-2	4.14386E+4	3.94403E+1
1.22350E+1	1.24432E+1	2.39406E-5	4.99910E-1	5.07435E-1	5.45745E+1	3.63617E-2	4.14406E+4	3.94531E+1
1.23033E+1	1.25101E+1	2.39442E-5	4.99910E-1	5.07446E-1	5.45985E+1	3.63515E-2	4.14426E+4	3.94643E+1
1.23560E+1	1.25560E+1	2.39471E-5	4.99910E-1	5.07423E-1	5.46300E+1	3.63797E-2	4.14446E+4	3.95721E+1
1.24335E+1	1.26445E+1	2.39428E-5	4.99910E-1	5.07412E-1	5.45912E+1	3.63874E-2	4.14466E+4	3.95920E+1
1.25037E+1	1.27111E+1	2.39400E-5	4.99910E-1	5.07406E-1	5.45862E+1	3.64026E-2	4.14486E+4	3.95931E+1
1.25524E+1	1.27583E+1	2.39384E-5	4.99910E-1	5.07419E-1	5.45643E+1	3.63747E-2	4.14506E+4	3.97773E+1
1.25793E+1	1.27901E+1	2.39322E-5	4.99910E-1	5.07437E-1	5.45700E+1	3.63373E-2	4.14526E+4	3.98430E+1
1.26578E+1	1.28710E+1	2.39271E-5	4.99910E-1	5.07453E-1	5.45997E+1	3.62924E-2	4.14546E+4	3.98948E+1
1.27647E+1	1.29761E+1	2.39185E-5	4.99910E-1	5.07454E-1	5.46107E+1	3.63308E-2	4.14566E+4	3.99180E+1
1.28267E+1	1.30414E+1	2.39084E-5	4.99910E-1	5.07466E-1	5.46282E+1	3.63923E-2	4.14586E+4	3.99401E+1
1.29030E+1	1.31050E+1	2.39048E-5	4.99910E-1	5.07478E-1	5.46234E+1	3.63489E-2	4.14606E+4	3.99714E+1
1.29670E+1	1.31723E+1	2.38979E-5	4.99910E-1	5.07490E-1	5.46049E+1	3.63385E-2	4.14626E+4	4.00453E+1
1.30283E+1	1.32365E+1	2.38872E-5	4.99910E-1	5.07502E-1	5.46189E+1	3.63559E-2	4.14646E+4	4.00697E+1
1.30900E+1	1.33000E+1	2.38811E-5	4.99910E-1	5.07514E-1	5.46087E+1	3.63806E-2	4.14666E+4	4.01501E+1
1.31493E+1	1.33688E+1	2.38766E-5	4.99910E-1	5.07526E-1	5.45911E+1	3.63467E-2	4.14686E+4	4.02122E+1
1.32164E+1	1.34341E+1	2.38777E-5	4.99910E-1	5.07538E-1	5.46070E+1	3.63574E-2	4.14706E+4	4.02157E+1
1.32780E+1	1.34820E+1	2.38745E-5	4.99910E-1	5.07516E-1	5.46048E+1	3.63844E-2	4.14726E+4	4.01880E+1
1.33570E+1	1.35640E+1	2.38667E-5	4.99910E-1	5.07523E-1	5.46204E+1	3.63340E-2	4.14746E+4	4.02238E+1
1.34236E+1	1.36316E+1	2.38556E-5	4.99910E-1	5.07540E-1	5.46128E+1	3.63539E-2	4.14766E+4	4.02310E+1
1.34560E+1	1.36640E+1	2.38393E-5	4.99910E-1	5.07585E-1	5.45981E+1	3.63315E-2	4.14786E+4	4.03909E+1
1.35430E+1	1.37625E+1	2.38296E-5	4.99910E-1	5.07573E-1	5.46306E+1	3.63563E-2	4.14806E+4	4.04998E+1
1.36159E+1	1.38253E+1	2.38196E-5	4.99910E-1	5.07583E-1	5.46132E+1	3.63626E-2	4.14826E+4	4.05269E+1
1.36784E+1	1.38894E+1	2.38175E-5	4.99910E-1	5.07621E-1	5.46149E+1	3.63605E-2	4.14846E+4	4.05430E+1
1.37346E+1	1.39542E+1	2.38277E-5	4.99910E-1	5.07633E-1	5.46172E+1	3.63756E-2	4.14866E+4	4.05766E+1
1.38097E+1	1.40231E+1	2.38342E-5	4.99910E-1	5.07668E-1	5.46095E+1	3.64299E-2	4.14886E+4	4.06318E+1
1.38770E+1	1.40895E+1	2.38313E-5	4.99910E-1	5.07684E-1	5.45450E+1	3.64195E-2	4.14906E+4	4.07555E+1
1.39454E+1	1.41567E+1	2.38306E-5	4.99910E-1	5.07673E-1	5.45198E+1	3.64075E-2	4.14926E+4	4.08107E+1
1.40070E+1	1.42160E+1	2.38339E-5	4.99910E-1	5.07682E-1	5.45242E+1	3.63966E-2	4.14946E+4	4.08523E+1
1.40717E+1	1.42853E+1	2.38352E-5	4.99910E-1	5.07693E-1	5.45369E+1	3.63652E-2	4.14966E+4	4.09066E+1
1.41354E+1	1.43485E+1	2.38315E-5	4.99910E-1	5.07705E-1	5.45437E+1	3.63271E-2	4.14986E+4	4.09422E+1
1.41810E+1	1.43900E+1	2.38187E-5	4.99910E-1	5.07717E-1	5.45682E+1	3.63841E-2	4.15006E+4	4.10346E+1
1.42652E+1	1.44865E+1	2.38005E-5	4.99910E-1	5.07707E-1	5.45588E+1	3.63720E-2	4.15026E+4	4.10318E+1
1.43327E+1	1.45541E+1	2.37874E-5	4.99910E-1	5.07703E-1	5.45878E+1	3.63944E-2	4.15046E+4	4.09263E+1
1.43758E+1	1.45989E+1	2.37902E-5	4.99910E-1	5.07714E-1	5.45586E+1	3.63891E-2	4.15066E+4	4.10472E+1
1.44017E+1	1.46297E+1	2.37931E-5	4.99910E-1	5.07720E-1	5.45670E+1	3.64015E-2	4.15086E+4	4.10911E+1
1.44771E+1	1.47113E+1	2.37959E-5	4.99910E-1	5.07731E-1	5.45708E+1	3.64273E-2	4.15106E+4	4.10827E+1
1.45829E+1	1.48134E+1	2.37985E-5	4.99910E-1	5.07751E-1	5.45661E+1	3.63986E-2	4.15126E+4	4.11410E+1
1.46496E+1	1.48768E+1	2.37941E-5	4.99910E-1	5.07762E-1	5.45577E+1	3.64337E-2	4.15146E+4	4.12233E+1
1.47160E+1	1.49390E+1	2.37947E-5	4.99910E-1	5.07774E-1	5.45654E+1	3.64148E-2	4.15166E+4	4.12469E+1
1.47832E+1	1.50062E+1	2.37936E-5	4.99910E-1	5.07802E-1	5.45365E+1	3.64232E-2	4.15186E+4	4.13426E+1
1.48519E+1	1.50729E+1	2.37897E-5	4.99910E-1	5.07836E-1	5.45390E+1	3.64256E-2	4.15206E+4	4.14080E+1
1.49020E+1	1.51200E+1	2.37906E-5	4.99910E-1	5.07849E-1	5.46155E+1	3.64570E-2	4.15226E+4	4.14201E+1
1.49964E+1	1.52113E+1	2.37963E-5	4.99910E-1	5.07882E-1	5.45963E+1	3.64459E-2	4.15246E+4	4.14639E+1
1.50715E+1	1.52801E+1	2.37998E-5	4.99910E-1	5.07905E-1	5.45733E+1	3.64009E-2	4.15266E+4	4.15166E+1
1.51219E+1	1.53289E+1	2.37979E-5	4.99910E-1	5.07884E-1	5.45693E+1	3.63986E-2	4.15286E+4	4.15571E+1
1.51513E+1	1.53618E+1	2.37889E-5	4.99910E-1	5.07878E-1	5.45948E+1	3.63851E-2	4.15306E+4	4.15767E+1
1.52315E+1	1.54430E+1	2.37837E-5	4.99910E-1	5.07874E-1	5.46133E+1	3.63782E-2	4.15326E+4	4.17103E+1
1.53387E+1	1.55481E+1	2.37736E-5	4.99910E-1	5.07893E-1	5.46232E+1	3.63573E-2	4.15346E+4	4.16713E+1
1.54037E+1	1.56157E+1	2.37550E-5	4.99910E-1	5.07928E-1	5.46230E+1	3.63524E-2	4.15366E+4	4.16863E+1
1.54790E+1	1.56810E+1	2.37458E-5	4.99910E-1	5.07947E-1	5.46038E+1	3.63807E-2	4.15386E+4	4.17193E+1
1.55407E+1	1.57502E+1	2.37395E-5	4.99910E-1	5.07960E-1	5.45940E+1	3.63342E-2	4.15406E+4	4.17835E+1
1.56056E+1	1.58176E+1	2.37351E-5	4.99910E-1	5.07971E-1	5.45814E+1	3.63314E-2	4.15426E+4	4.18370E+1
1.56610E+1	1.58690E+1	2.37310E-5	4.99910E-1	5.07951E-1	5.46287E+1	3.63494E-2	4.15446E+4	4.18596E+1
1.57368E+1	1.59538E+1	2.37235E-5	4.99910E-1	5.07958E-1	5.46165E+1	3.63689E-2	4.15466E+4	4.18944E+1
1.58062E+1	1.60190E+1	2.37180E-5	4.99910E-1	5.07975E-1	5.46017E+1	3.63882E-2	4.15486E+4	4.19623E+1
1.58420E+1	1.60490E+1	2.37195E-5	4.99910E-1	5.08019E-1	5.45868E+1	3.63086E-2	4.15506E+4	4.19254E+1
1.59369E+1	1.61500E+1	2.37161E-5	4.99910E-1	5.08032E-1	5.46066E+1	3.63374E-2	4.15526E+4	4.20300E+1
1.60086E+1	1.62190E+1	2.37094E-5	4.99910E-1	5.08058E-1	5.46118E+1	3.63461E-2	4.15546E+4	4.20485E+1
1.60738E+1	1.62849E+1	2.37065E-5	4.99910E-1	5.08089E-1	5.46244E+1	3.63946E-2	4.15566E+4	4.20457E+1
1.61356E+1	1.63495E+1	2.37129E-5	4.99910E-1	5.08078E-1	5.45908E+1	3.64624E-2	4.15586E+4	4.21245E+1
1.62079E+1	1.64172E+1	2.37248E-5	4.99910E-1	5.08104E-1	5.45509E+1	3.64554E-2	4.15606E+4	4.22195E+1
1.62705E+1	1.64845E+1	2.37359E-5	4.99910E-1	5.08120E-1	5.45375E+1	3.64397E-2	4.15626E+4	4.22709E+1
1.63340E+1	1.65513E+1	2.37481E-5	4.99910E-1	5.08109E-1	5.45394E+1	3.64455E-2	4.15646E+4	4.22560E+1
1.63910E+1	1.66060E+1	2.37563E-5	4.99910E-1	5.08147E-1	5.45103E+1	3.64073E-2	4.15666E+4	4.23761E+1
1.64577E+1	1.66801E+1	2.37546E-5	4.99910E-1	5.08168E-1	5.45040E+1	3.63899E-2	4.15686E+4	4.23907E+1
1.65244E+1	1.67456E+1	2.37515E-5	4.99910E-1	5.08178E-1	5.45520E+1	3.64174E-2	4.15706E+4	4.23732E+1
1.65740E+1	1.67880E+1	2.37492E-5	4.99910E-1	5.08154E-1	5.45649E+1	3.63855E-2	4.15726E+4	4.24023E+1
1.66669E+1	1.68801E+1	2.37418E-5	4.99910E-1	5.08166E-1	5.45789E+1	3.63520E-2	4.15746E+4	4.24759E+1
1.67388E+1	1.69512E+1	2.37320E-5	4.99910E-1	5.08178E-1	5.45830E+1	3.63851E-2	4.15766E+4	4.24637E+1
1.67864E+1	1.69986E+1	2.37286E-5	4.99910E-1	5.08192E-1	5.46195E+1	3.64119E-2	4.15786E+4	4.25360E+1
1.68168E+1	1.70292E+1	2.37312E-5	4.99910E-1	5.08209E-1	5.45565E+1	3.64640E-2	4.15806E+4	4.25900E+1
1.68991E+1	1.71116E+1	2.37310E-5	4.99910E-1	5.08236E-1	5.45366E+1	3.64218E-2	4.15826E+4	4.26222E+1
1.70045E+1	1.72170E+1	2.37424E-5	4.99910E-1	5.08244E-1	5.45535E+1	3.64516E-2	4.15846E+4	4.26818E+1
1.70710E+1	1.72823E+1	2.37615E-5	4.99910E-1	5.08211E-1	5.45209E+1	3.64439E-2	4.15866E+4	4.26396E+1
1.71410E+1	1.73440E+1	2.37647E-5	4.99910E-1	5.08212E-1	5.45056E+1	3.64488E-2	4.15886E+4	4.26643E+1
1.72021E+1	1.74141E+1	2.37560E-5	4.99910E-1	5.08224E-1	5.45322E+1	3.64089E-2	4.15906E+4	4.26867E+1
1.72677E+1	1.74823E+1	2.37498E-5	4.99910E-1	5.08236E-1	5.45213E+1	3.63879E-2	4.15926E+4	4.27449E+1
1.73180E+1	1.75290E+1	2.37433E-5	4.99910E-1	5.08249E-1	5.45224E+1	3.63566E-2	4.15946E+4	4.27625E+1
1.74114E+1	1.76169E+1	2.37398E-5	4.99910E-1	5.08240E-1	5.45364E+1	3.63462E-2	4.15966E+4	4.27892E+1
1.74834E+1	1.76868E+1	2.37377E-5	4.99910E-1	5.08242E-1	5.46026E+1	3.63568E-2	4.15986E+4	4.28340E+1
1.75309E+1	1.77368E+1	2.37338E-5	4.99910E-1	5.08287E-1	5.46181E+1	3.63564E-2	4.16006E+4	4.28564E+1
1.75586E+1	1.77695E+1	2.37269E-5	4.99910E-1	5.08305E-1	5.46157E+1	3.63645E-2	4.16026E+4	4.28685E+1
1.76343E+1	1.78500E+1	2.37271E-5	4.99910E-1	5.08340E-1	5.46054E+1	3.63446E-2	4.16046E+4	4.29240E+1
1.77384E+1	1.79514E+1	2.37342E-5	4.99910E-1	5.08390E-1	5.45806E+1	3.64050E-2	4.16066E+4	4.29809E+1
1.78022E+1	1.80154E+1	2.37382E-5	4.99910E-1	5.08379E-1	5.46037E+1	3.63581E-2	4.16086E+4	4.30086E+1
1.78670E+1	1.80820E+1	2.37360E-5	4.99910E-1	5.08385E-1	5.46161E+1	3.63740E-2	4.16106E+4	4.30591E+1
1.79291E+1	1.81518E+1	2.37279E-5	4.99910E-1	5.08428E-1	5.46070E+1	3.63544E-2	4.16126E+4	4.31523E+1
1.79931E+1	1.82182E+1	2.37163E-5	4.99910E-1	5.08487E-1	5.45786E+1	3.63308E-2	4.16146E+4	4.31894E+1
1.80410E+1	1.82630E+1	2.37042E-5	4.99910E-1	5.08499E-1	5.45569E+1	3.63509E-2	4.16166E+4	4.32869E+1
1.81287E+1	1.83514E+1	2.37006E-5	4.99910E-1	5.08490E-1	5.45780E+1	3.63320E-2	4.16186E+4	4.33533E+1
1.81986E+1	1.84187E+1	2.37039E-5	4.99910E-1	5.08478E-1	5.45899E+1	3.63740E-2	4.16206E+4	4.34226E+1
1.82477E+1	1.84667E+1	2.37107E-5	4.99910E-1	5.08457E-1	5.45314E+1	3.63512E-2	4.16226E+4	4.34517E+1
1.82778E+1	1.84985E+1	2.37265E-5	4.99910E-1	5.08463E-1	5.45497E+1	3.63736E-2	4.16246E+4	4.34855E+1
1.84001E+1	1.86153E+1	2.37445E-5	4.99910E-1	5.08465E-1	5.45942E+1	3.63446E-2	4.16266E+4	4.34255E+1
1.84661E+1	1.86818E+1	2.37456E-5	4.99910E-1	5.08463E-1	5.45536E+1	3.63355E-2	4.16286E+4	4.34328E+1
1.85297E+1	1.87480E+1	2.37499E-5	4.99910E-1	5.08498E-1	5.45848E+1	3.63480E-2	4.16306E+4	4.35243E+1
1.86030E+1	1.88120E+1	2.37557E-5	4.99910E-1	5.08518E-1	5.45593E+1	3.63443E-2	4.16326E+4	4.35118E+1
1.86642E+1	1.88837E+1	2.37483E-5	4.99910E-1	5.08530E-1	5.45317E+1	3.63222E-2	4.16346E+4	4.34075E+1
1.87283E+1	1.89517E+1	2.37447E-5	4.99910E-1	5.08542E-1	5.45301E+1	3.63050E-2	4.16366E+4	4.35345E+1
1.87830E+1	1.90010E+1	2.37493E-5	4.99910E-1	5.08555E-1	5.45651E+1	3.63357E-2	4.16386E+4	4.35811E+1
1.88592E+1	1.90824E+1	2.37561E-5	4.99910E-1	5.08547E-1	5.45819E+1	3.63317E-2	4.16406E+4	4.36274E+1
1.89263E+1	1.91491E+1	2.37608E-5	4.99910E-1	5.08545E-1	5.45828E+1	3.63801E-2	4.16426E+4	4.36455E+1
1.89600E+1	1.91810E+1	2.37640E-5	4.99910E-1	5.08589E-1	5.45881E+1	3.62920E-2	4.16446E+4	4.36670E+1
1.90616E+1	1.92818E+1	2.37665E-5	4.99910E-1	5.08603E-1	5.45977E+1	3.63255E-2	4.16466E+4	4.37415E+1
1.91335E+1	1.93470E+1	2.37689E-5	4.99910E-1	5.08615E-1	5.45968E+1	3.62693E-2	4.16486E+4	4.37686E+1
1.92003E+1	1.94088E+1	2.37729E-5	4.99910E-1	5.08620E-1	5.46185E+1	3.62657E-2	4.16506E+4	4.37774E+1
1.92642E+1	1.94694E+1	2.37673E-5	4.99910E-1	5.08609E-1	5.46342E+1	3.62970E-2	4.16526E+4	4.37883E+1
1.93601E+1	1.95227E+1	2.37620E-5	4.99910E-1	5.08631E-1	5.45969E+1	3.63128E-2	4.16546E+4	4.38292E+1
1.94446E+1	1.95808E+1	2.37628E-5	4.99910E-1	5.08658E-1	5.45822E+1	3.62724E-2	4.16566E+4	4.38440E+1
1.95277E+1	1.96402E+1	2.37661E-5	4.99910E-1	5.08669E-1	5.46590E+1	3.62384E-2	4.16586E+4	4.38833E+1
1.95970E+1	1.96930E+1	2.37625E-5	4.99910E-1	5.08650E-1	5.46190E+1	3.62479E-2	4.16606E+4	4.39007E+1
1.96725E+1	1.97626E+1	2.37510E-5	4.99910E-1	5.08669E-1	5.46349E+1	3.62612E-2	4.16626E+4	4.39431E+1
1.97407E+1	1.98237E+1	2.37447E-5	4.99910E-1	5.08702E-1	5.46251E+1	3.62199E-2	4.16646E+4	4.39327E+1
1.97850E+1	1.98620E+1	2.37465E-5	4.99910E-1	5.08713E-1	5.46053E+1	3.62035E-2	4.16666E+4	4.39578E+1
1.98769E+1	1.99515E+1	2.37496E-5	4.99910E-1	5.08725E-1	5.46112E+1	3.62117E-2	4.16686E+4	4.39067E+1
1.99495E+1	2.00164E+1	2.37519E-5	4.99910E-1	5.08737E-1	5.46236E+1	3.62066E-2	4.16706E+4	4.39579E+1
2.00158E+1	2.00788E+1	2.37629E-5	4.99910E-1	5.08753E-1	5.46446E+1	3.62113E-2	4.16726E+4	4.40502E+1
2.00765E+1	2.01395E+1	2.37759E-5	4.99910E-1	5.08788E-1	5.46570E+1	3.62207E-2	4.16746E+4	4.41117E+1
2.01175E+1	2.01756E+1	2.37891E-5	4.99910E-1	5.08797E-1	5.46586E+1	3.62331E-2	4.16766E+4	4.41478E+1
2.02210E+1	2.02740E+1	2.38075E-5	4.99910E-1	5.08772E-1	5.46549E+1	3.62465E-2	4.16786E+4	4.42258E+1
2.02894E+1	2.03418E+1	2.38336E-5	4.99910E-1	5.08762E-1	5.46200E+1	3.62647E-2	4.16806E+4	4.42088E+1
2.03570E+1	2.04020E+1	2.38503E-5	4.99910E-1	5.08797E-1	5.45429E+1	3.62700E-2	4.16826E+4	4.42097E+1
2.04247E+1	2.04704E+1	2.38697E-5	4.99910E-1	5.08820E-1	5.45489E+1	3.62513E-2	4.16846E+4	4.42584E+1
2.04914E+1	2.05342E+1	2.38891E-5	4.99910E-1	5.08830E-1	5.45700E+1	3.62508E-2	4.16866E+4	4.43262E+1
2.05370E+1	2.05750E+1	2.39056E-5	4.99910E-1	5.08805E-1	5.45708E+1	3.62429E-2	4.16886E+4	4.43171E+1
2.06303E+1	2.06658E+1	2.39118E-5	4.99910E-1	5.08816E-1	5.45623E+1	3.62407E-2	4.16906E+4	4.43521E+1
2.07006E+1	2.07324E+1	2.39195E-5	4.99910E-1	5.08828E-1	5.45912E+1	3.62241E-2	4.16926E+4	4.43527E+1
2.07656E+1	2.07963E+1	2.39382E-5	4.99910E-1	5.08845E-1	5.45713E+1	3.62529E-2	4.16946E+4	4.43947E+1
2.08265E+1	2.08584E+1	2.39485E-5	4.99910E-1	5.08880E-1	5.45597E+1	3.62400E-2	4.16966E+4	4.44676E+1
2.08635E+1	2.08920E+1	2.39557E-5	4.99910E-1	5.08889E-1	5.45578E+1	3.62371E-2	4.16986E+4	4.45061E+1
2.09613E+1	2.09874E+1	2.39757E-5	4.99910E-1	5.08886E-1	5.45829E+1	3.62643E-2	4.17006E+4	4.45422E+1
2.10291E+1	2.10554E+1	2.40007E-5	4.99910E-1	5.08920E-1	5.45797E+1	3.62711E-2	4.17026E+4	4.46125E+1
2.10980E+1	2.11160E+1	2.40263E-5	4.99910E-1	5.08965E-1	5.45959E+1	3.62983E-2	4.17046E+4	4.45785E+1
2.11647E+1	2.11840E+1	2.40535E-5	4.99910E-1	5.08988E-1	5.46116E+1	3.62993E-2	4.17066E+4	4.45188E+1
2.12294E+1	2.12506E+1	2.40778E-5	4.99910E-1	5.08999E-1	5.45511E+1	3.63186E-2	4.17086E+4	4.45493E+1
2.12730E+1	2.12960E+1	2.41011E-5	4.99910E-1	5.08975E-1	5.45179E+1	3.62919E-2	4.17106E+4	4.45849E+1
2.13611E+1	2.13833E+1	2.41243E-5	4.99910E-1	5.08986E-1	5.45383E+1	3.63150E-2	4.17126E+4	4.45776E+1
2.14296E+1	2.14523E+1	2.41521E-5	4.99910E-1	5.08998E-1	5.45743E+1	3.63231E-2	4.17146E+4	4.45801E+1
2.14750E+1	2.14985E+1	2.41718E-5	4.99910E-1	5.09009E-1	5.45455E+1	3.63185E-2	4.17166E+4	4.46207E+1
2.15043E+1	2.15287E+1	2.41935E-5	4.99910E-1	5.09015E-1	5.45026E+1	3.62845E-2	4.17186E+4	4.45983E+1
2.15830E+1	2.16080E+1	2.42196E-5	4.99910E-1	5.09005E-1	5.45207E+1	3.62850E-2	4.17206E+4	4.46326E+1
2.16891E+1	2.17090E+1	2.42396E-5	4.99910E-1	5.08979E-1	5.45565E+1	3.63161E-2	4.17226E+4	4.46850E+1
2.17582E+1	2.17731E+1	2.42582E-5	4.99910E-1	5.09012E-1	5.45453E+1	3.63003E-2	4.17246E+4	4.47928E+1
2.18250E+1	2.18340E+1	2.42838E-5	4.99910E-1	5.09030E-1	5.45247E+1	3.63190E-2	4.17266E+4	4.49253E+1
2.18913E+1	2.18990E+1	2.43109E-5	4.99910E-1	5.09026E-1	5.45294E+1	3.62998E-2	4.17286E+4	4.48992E+1
2.19569E+1	2.19616E+1	2.43299E-5	4.99910E-1	5.09014E-1	5.45768E+1	3.63210E-2	4.17306E+4	4.48709E+1
2.20030E+1	2.20040E+1	2.43359E-5	4.99910E-1	5.09025E-1	5.45511E+1	3.63512E-2	4.17326E+4	4.49210E+1
2.20982E+1	2.20914E+1	2.43393E-5	4.99910E-1	5.09058E-1	5.45358E+1	3.63405E-2	4.17346E+4	4.49203E+1
2.21723E+1	2.21539E+1	2.43490E-5	4.99910E-1	5.09095E-1	5.45175E+1	3.63196E-2	4.17366E+4	4.49070E+1
2.22225E+1	2.21993E+1	2.43605E-5	4.99910E-1	5.09133E-1	5.45148E+1	3.62897E-2	4.17386E+4	4.49443E+1
2.22529E+1	2.22330E+1	2.43664E-5	4.99910E-1	5.09116E-1	5.45014E+1	3.63332E-2	4.17406E+4	4.50217E+1
2.23330E+1	2.23143E+1	2.43670E-5	4.99910E-1	5.09097E-1	5.45048E+1	3.63463E-2	4.17426E+4	4.51041E+1
2.24417E+1	2.24167E+1	2.43798E-5	4.99910E-1	5.09106E-1	5.45164E+1	3.62765E-2	4.17446E+4	4.51156E+1
2.25090E+1	2.24822E+1	2.43954E-5	4.99910E-1	5.09140E-1	5.45005E+1	3.63431E-2	4.17466E+4	4.50657E+1
2.25730E+1	2.25480E+1	2.44002E-5	4.99910E-1	5.09134E-1	5.45236E+1	3.63339E-2	4.17486E+4	4.51864E+1
2.26386E+1	2.26186E+1	2.44037E-5	4.99910E-1	5.09133E-1	5.45030E+1	3.63658E-2	4.17506E+4	4.51875E+1
2.27051E+1	2.26823E+1	2.44084E-5	4.99910E-1	5.09145E-1	5.44835E+1	3.63738E-2	4.17526E+4	4.51704E+1
2.27590E+1	2.27250E+1	2.44173E-5	4.99910E-1	5.09156E-1	5.45220E+1	3.63827E-2	4.17546E+4	4.51997E+1
2.28387E+1	2.28107E+1	2.44221E-5	4.99910E-1	5.09188E-1	5.44925E+1	3.63552E-2	4.17566E+4	4.52266E+1
2.29051E+1	2.28758E+1	2.44266E-5	4.99910E-1	5.09219E-1	5.45015E+1	3.63679E-2	4.17586E+4	4.52967E+1
2.29370E+1	2.29050E+1	2.44372E-5	4.99910E-1	5.09229E-1	5.45529E+1	3.63454E-2	4.17606E+4	4.53550E+1
2.30331E+1	2.30082E+1	2.44492E-5	4.99910E-1	5.09267E-1	5.45770E+1	3.63096E-2	4.17626E+4	4.53387E+1
2.31028E+1	2.30685E+1	2.44525E-5	4.99910E-1	5.09293E-1	5.45631E+1	3.63008E-2	4.17646E+4	4.53355E+1
2.31670E+1	2.31324E+1	2.44488E-5	4.99910E-1	5.09297E-1	5.45221E+1	3.63299E-2	4.17666E+4	4.52996E+1
2.32284E+1	2.31982E+1	2.44376E-5	4.99910E-1	5.09286E-1	5.45373E+1	3.63537E-2	4.17686E+4	4.53129E+1
2.33001E+1	2.32570E+1	2.44375E-5	4.99910E-1	5.09311E-1	5.45406E+1	3.63397E-2	4.17706E+4	4.52442E+1
2.33694E+1	2.33227E+1	2.44493E-5	4.99910E-1	5.09326E-1	5.45427E+1	3.63460E-2	4.17726E+4	4.52919E+1
2.34391E+1	2.33886E+1	2.44570E-5	4.99910E-1	5.09316E-1	5.44946E+1	3.63541E-2	4.17746E+4	4.53640E+1
2.34990E+1	2.34430E+1	2.44574E-5	4.99910E-1	5.09354E-1	5.45302E+1	3.63317E-2	4.17766E+4	4.53669E+1
2.35706E+1	2.35140E+1	2.44532E-5	4.99910E-1	5.09374E-1	5.45330E+1	3.63224E-2	4.17786E+4	4.54671E+1
2.36358E+1	2.35805E+1	2.44480E-5	4.99910E-1	5.09386E-1	5.45063E+1	3.62923E-2	4.17806E+4	4.54358E+1
2.36780E+1	2.36250E+1	2.44491E-5	4.99910E-1	5.09399E-1	5.44678E+1	3.62784E-2	4.17826E+4	4.54562E+1
2.37708E+1	2.37145E+1	2.44478E-5	4.99910E-1	5.09410E-1	5.45365E+1	3.63356E-2	4.17846E+4	4.55578E+1
2.38395E+1	2.37819E+1	2.44405E-5	4.99910E-1	5.09422E-1	5.45490E+1	3.63513E-2	4.17866E+4	4.55817E+1
2.38845E+1	2.38269E+1	2.44368E-5	4.99910E-1	5.09433E-1	5.45520E+1	3.63254E-2	4.17886E+4	4.55653E+1
2.39152E+1	2.38582E+1	2.44463E-5	4.99910E-1	5.09439E-1	5.45345E+1	3.63073E-2	4.17906E+4	4.55585E+1
2.39972E+1	2.39407E+1	2.44537E-5	4.99910E-1	5.09440E-1	5.45375E+1	3.63603E-2	4.17926E+4	4.55966E+1
2.41021E+1	2.40416E+1	2.44531E-5	4.99910E-1	5.09431E-1	5.45474E+1	3.63657E-2	4.17946E+4	4.56312E+1
2.41680E+1	2.41031E+1	2.44537E-5	4.99910E-1	5.09442E-1	5.44967E+1	3.63495E-2	4.17966E+4	4.57340E+1
2.42330E+1	2.41620E+1	2.44587E-5	4.99910E-1	5.09480E-1	5.45011E+1	3.63265E-2	4.17986E+4	4.56532E+1
2.42959E+1	2.42306E+1	2.44632E-5	4.99910E-1	5.09504E-1	5.45092E+1	3.63298E-2	4.18006E+4	4.56599E+1
2.43591E+1	2.42964E+1	2.44622E-5	4.99910E-1	5.09517E-1	5.45243E+1	3.63204E-2	4.18026E+4	4.56780E+1
2.44050E+1	2.43410E+1	2.44571E-5	4.99910E-1	5.09564E-1	5.45172E+1	3.63182E-2	4.18046E+4	4.56985E+1
2.45019E+1	2.44232E+1	2.44504E-5	4.99910E-1	5.09578E-1	5.45376E+1	3.62856E-2	4.18066E+4	4.57280E+1
2.45741E+1	2.44852E+1	2.44497E-5	4.99910E-1	5.09589E-1	5.45177E+1	3.62937E-2	4.18086E+4	4.58097E+1
2.46230E+1	2.45309E+1	2.44517E-5	4.99910E-1	5.09600E-1	5.45561E+1	3.63492E-2	4.18106E+4	4.57686E+1
2.46544E+1	2.45637E+1	2.44484E-5	4.99910E-1	5.09606E-1	5.45367E+1	3.63033E-2	4.18126E+4	4.57887E+1
2.47348E+1	2.46435E+1	2.44390E-5	4.99910E-1	5.09617E-1	5.45563E+1	3.63172E-2	4.18146E+4	4.58273E+1
2.48392E+1	2.47452E+1	2.44327E-5	4.99910E-1	5.09627E-1	5.45117E+1	3.63181E-2	4.18166E+4	4.59063E+1
2.49042E+1	2.48105E+1	2.44266E-5	4.99910E-1	5.09617E-1	5.45088E+1	3.63069E-2	4.18186E+4	4.59751E+1
2.49710E+1	2.48710E+1	2.44175E-5	4.99910E-1	5.09621E-1	5.44888E+1	3.62863E-2	4.18206E+4	4.59559E+1
2.50368E+1	2.49418E+1	2.44140E-5	4.99910E-1	5.09633E-1	5.45289E+1	3.62909E-2	4.18226E+4	4.59382E+1
2.51022E+1	2.50078E+1	2.44153E-5	4.99910E-1	5.09645E-1	5.45418E+1	3.62913E-2	4.18246E+4	4.59232E+1
2.51530E+1	2.50540E+1	2.44138E-5	4.99910E-1	5.09657E-1	5.45724E+1	3.63171E-2	4.18266E+4	4.59972E+1
2.52334E+1	2.51367E+1	2.44104E-5	4.99910E-1	5.09649E-1	5.45762E+1	3.63261E-2	4.18286E+4	4.59994E+1
2.53009E+1	2.51999E+1	2.44042E-5	4.99910E-1	5.09636E-1	5.45999E+1	3.63257E-2	4.18306E+4	4.60380E+1
2.53512E+1	2.52466E+1	2.43935E-5	4.99910E-1	5.09615E-1	5.45718E+1	3.63205E-2	4.18326E+4	4.60485E+1
2.53833E+1	2.52796E+1	2.43868E-5	4.99910E-1	5.09632E-1	5.45086E+1	3.62849E-2	4.18346E+4	4.60944E+1
2.54994E+1	2.53967E+1	2.43890E-5	4.99910E-1	5.09691E-1	5.45459E+1	3.63209E-2	4.18366E+4	4.61324E+1
2.55629E+1	2.54595E+1	2.43884E-5	4.99910E-1	5.09721E-1	5.45508E+1	3.62853E-2	4.18386E+4	4.61643E+1
2.56249E+1	2.55209E+1	2.43756E-5	4.99910E-1	5.09710E-1	5.45229E+1	3.62593E-2	4.18406E+4	4.62028E+1
2.56895E+1	2.55846E+1	2.43698E-5	4.99910E-1	5.09712E-1	5.45237E+1	3.62938E-2	4.18426E+4	4.62281E+1
2.57559E+1	2.56481E+1	2.43675E-5	4.99910E-1	5.09748E-1	5.45432E+1	3.62920E-2	4.18446E+4	4.62679E+1
2.58239E+1	2.57114E+1	2.43585E-5	4.99910E-1	5.09804E-1	5.45510E+1	3.62580E-2	4.18466E+4	4.62654E+1
2.58870E+1	2.57650E+1	2.43531E-5	4.99910E-1	5.09824E-1	5.45671E+1	3.63224E-2	4.18486E+4	4.62381E+1
2.59582E+1	2.58389E+1	2.43536E-5	4.99910E-1	5.09802E-1	5.45528E+1	3.63372E-2	4.18506E+4	4.62649E+1
2.60251E+1	2.59055E+1	2.43623E-5	4.99910E-1	5.09770E-1	5.45030E+1	3.63134E-2	4.18526E+4	4.62718E+1
2.60710E+1	2.59490E+1	2.43743E-5	4.99910E-1	5.09783E-1	5.45167E+1	3.63214E-2	4.18546E+4	4.63449E+1
2.61653E+1	2.60344E+1	2.43811E-5	4.99910E-1	5.09794E-1	5.45178E+1	3.63274E-2	4.18566E+4	4.63683E+1
2.62348E+1	2.61011E+1	2.43808E-5	4.99910E-1	5.09806E-1	5.44982E+1	3.63564E-2	4.18586E+4	4.63269E+1
2.62812E+1	2.61468E+1	2.43753E-5	4.99910E-1	5.09819E-1	5.45255E+1	3.63869E-2	4.18606E+4	4.64090E+1
2.63127E+1	2.61777E+1	2.43716E-5	4.99910E-1	5.09836E-1	5.45472E+1	3.63342E-2	4.18626E+4	4.64940E+1
2.63944E+1	2.62581E+1	2.43720E-5	4.99910E-1	5.09872E-1	5.45280E+1	3.63351E-2	4.18646E+4	4.65531E+1
2.64997E+1	2.63612E+1	2.43671E-5	4.99910E-1	5.09930E-1	5.45477E+1	3.63472E-2	4.18666E+4	4.65716E+1
2.65670E+1	2.64270E+1	2.43612E-5	4.99910E-1	5.09942E-1	5.45226E+1	3.63763E-2	4.18686E+4	4.65606E+1
2.66320E+1	2.64920E+1	2.43538E-5	4.99910E-1	5.09929E-1	5.45298E+1	3.63770E-2	4.18706E+4	4.65811E+1
2.66987E+1	2.65549E+1	2.43545E-5	4.99910E-1	5.09912E-1	5.45470E+1	3.63686E-2	4.18726E+4	4.65859E+1
2.67634E+1	2.66185E+1	2.43543E-5	4.99910E-1	5.09900E-1	5.45390E+1	3.63548E-2	4.18746E+4	4.65924E+1
2.68080E+1	2.66650E+1	2.43463E-5	4.99910E-1	5.09948E-1	5.45606E+1	3.63381E-2	4.18766E+4	4.66764E+1
2.68952E+1	2.67522E+1	2.43397E-5	4.99910E-1	5.09963E-1	5.45603E+1	3.63601E-2	4.18786E+4	4.67470E+1
2.69622E+1	2.68163E+1	2.43304E-5	4.99910E-1	5.09975E-1	5.46013E+1	3.63732E-2	4.18806E+4	4.66979E+1
2.70089E+1	2.68622E+1	2.43217E-5	4.99910E-1	5.09985E-1	5.45714E+1	3.63825E-2	4.18826E+4	4.67182E+1
2.70386E+1	2.68943E+1	2.43137E-5	4.99910E-1	5.09991E-1	5.45535E+1	3.63810E-2	4.18846E+4	4.67374E+1
2.71519E+1	2.70070E+1	2.43092E-5	4.99910E-1	5.09993E-1	5.45502E+1	3.63613E-2	4.18866E+4	4.67341E+1
2.72162E+1	2.70702E+1	2.43104E-5	4.99910E-1	5.09982E-1	5.45495E+1	3.63727E-2	4.18886E+4	4.66969E+1
2.72805E+1	2.71338E+1	2.43087E-5	4.99910E-1	5.09994E-1	5.45433E+1	3.63533E-2	4.18906E+4	4.66712E+1
2.73510E+1	2.71950E+1	2.43005E-5	4.99910E-1	5.10005E-1	5.45363E+1	3.63394E-2	4.18926E+4	4.67110E+1
2.74159E+1	2.72605E+1	2.42944E-5	4.99910E-1	5.10031E-1	5.45425E+1	3.63715E-2	4.18946E+4	4.67396E+1
2.74837E+1	2.73229E+1	2.42839E-5	4.99910E-1	5.10065E-1	5.45624E+1	3.63425E-2	4.18966E+4	4.67940E+1
2.75410E+1	2.73680E+1	2.42710E-5	4.99910E-1	5.10045E-1	5.45726E+1	3.63288E-2	4.18986E+4	4.68079E+1
2.76286E+1	2.74549E+1	2.42613E-5	4.99910E-1	5.10052E-1	5.45943E+1	3.62999E-2	4.19006E+4	4.69310E+1
2.77000E+1	2.75243E+1	2.42500E-5	4.99910E-1	5.10070E-1	5.46043E+1	3.62921E-2	4.19026E+4	4.69461E+1
2.77516E+1	2.75732E+1	2.42390E-5	4.99910E-1	5.10115E-1	5.45940E+1	3.63080E-2	4.19046E+4	4.69566E+1
2.77856E+1	2.76045E+1	2.42254E-5	4.99910E-1	5.10121E-1	5.45875E+1	3.63396E-2	4.19066E+4	4.69903E+1
2.78700E+1	2.76809E+1	2.42184E-5	4.99910E-1	5.10131E-1	5.45775E+1	3.63477E-2	4.19086E+4	4.70722E+1
2.79847E+1	2.77864E+1	2.42112E-5	4.99910E-1	5.10143E-1	5.45953E+1	3.63572E-2	4.19106E+4	4.70713E+1
2.80511E+1	2.78500E+1	2.42022E-5	4.99910E-1	5.10132E-1	5.45351E+1	3.63621E-2	4.19126E+4	4.70038E+1
2.81160E+1	2.79140E+1	2.42088E-5	4.99910E-1	5.10161E-1	5.45361E+1	3.63468E-2	4.19146E+4	4.69369E+1
2.81804E+1	2.79827E+1	2.42273E-5	4.99910E-1	5.10173E-1	5.45425E+1	3.63854E-2	4.19166E+4	4.69666E+1
2.82462E+1	2.80477E+1	2.42230E-5	4.99910E-1	5.10162E-1	5.44927E+1	3.63240E-2	4.19186E+4	4.70180E+1
2.83010E+1	2.80950E+1	2.42100E-5	4.99910E-1	5.10172E-1	5.44800E+1	3.63168E-2	4.19206E+4	4.69935E+1
2.83866E+1	2.81776E+1	2.42034E-5	4.99910E-1	5.10184E-1	5.45359E+1	3.63677E-2	4.19226E+4	4.70133E+1
2.84550E+1	2.82428E+1	2.41965E-5	4.99910E-1	5.10196E-1	5.45446E+1	3.63226E-2	4.19246E+4	4.70554E+1
2.84870E+1	2.82730E+1	2.41865E-5	4.99910E-1	5.10206E-1	5.45339E+1	3.63449E-2	4.19266E+4	4.70270E+1
2.85862E+1	2.83713E+1	2.41743E-5	4.99910E-1	5.10219E-1	5.45079E+1	3.63449E-2	4.19286E+4	4.70809E+1
2.86555E+1	2.84398E+1	2.41649E-5	4.99910E-1	5.10218E-1	5.45046E+1	3.63296E-2	4.19306E+4	4.70945E+1
2.87207E+1	2.85018E+1	2.41567E-5	4.99910E-1	5.10218E-1	5.45037E+1	3.63408E-2	4.19326E+4	4.71396E+1
2.87836E+1	2.85607E+1	2.41525E-5	4.99910E-1	5.10274E-1	5.45068E+1	3.63714E-2	4.19346E+4	4.71457E+1
2.88518E+1	2.86260E+1	2.41510E-5	4.99910E-1	5.10305E-1	5.45271E+1	3.63230E-2	4.19366E+4	4.71606E+1
2.89170E+1	2.86932E+1	2.41430E-5	4.99910E-1	5.10316E-1	5.45136E+1	3.63480E-2	4.19386E+4	4.71925E+1
2.89821E+1	2.87599E+1	2.41368E-5	4.99910E-1	5.10328E-1	5.44911E+1	3.63706E-2	4.19406E+4	4.71846E+1
2.90380E+1	2.88150E+1	2.41377E-5	4.99910E-1	5.10340E-1	5.44934E+1	3.63948E-2	4.19426E+4	4.71625E+1
2.91067E+1	2.88883E+1	2.41426E-5	4.99910E-1	5.10369E-1	5.44923E+1	3.64240E-2	4.19446E+4	4.71257E+1
2.91680E+1	2.89552E+1	2.41434E-5	4.99910E-1	5.10403E-1	5.44577E+1	3.63895E-2	4.19466E+4	4.71967E+1
2.92070E+1	2.89990E+1	2.41372E-5	4.99910E-1	5.10415E-1	5.44457E+1	3.64346E-2	4.19486E+4	4.72433E+1
2.92954E+1	2.90841E+1	2.41377E-5	4.99910E-1	5.10427E-1	5.44511E+1	3.64378E-2	4.19506E+4	4.73046E+1
2.93611E+1	2.91517E+1	2.41456E-5	4.99910E-1	5.10418E-1	5.44734E+1	3.64120E-2	4.19526E+4	4.72859E+1
2.94059E+1	2.91975E+1	2.41489E-5	4.99910E-1	5.10374E-1	5.45027E+1	3.64299E-2	4.19546E+4	4.72580E+1
2.94367E+1	2.92278E+1	2.41433E-5	4.99910E-1	5.10392E-1	5.44730E+1	3.64646E-2	4.19566E+4	4.72727E+1
2.95182E+1	2.93061E+1	2.41420E-5	4.99910E-1	5.10408E-1	5.44868E+1	3.64883E-2	4.19586E+4	4.73664E+1
2.96233E+1	2.94078E+1	2.41412E-5	4.99910E-1	5.10408E-1	5.44748E+1	3.65008E-2	4.19606E+4	4.73759E+1
2.96904E+1	2.94723E+1	2.41383E-5	4.99910E-1	5.10419E-1	5.44425E+1	3.64782E-2	4.19626E+4	4.74283E+1
2.97540E+1	2.95260E+1	2.41362E-5	4.99910E-1	5.10431E-1	5.44490E+1	3.64543E-2	4.19646E+4	4.74686E+1
2.98236E+1	2.95943E+1	2.41224E-5	4.99910E-1	5.10442E-1	5.44078E+1	3.64553E-2	4.19666E+4	4.74913E+1
2.98887E+1	2.96607E+1	2.40967E-5	4.99910E-1	5.10455E-1	5.43914E+1	3.64282E-2	4.19686E+4	4.74795E+1
2.99310E+1	2.97060E+1	2.40862E-5	4.99910E-1	5.10505E-1	5.43805E+1	3.64368E-2	4.19706E+4	4.74912E+1
3.00273E+1	2.97917E+1	2.40954E-5	4.99910E-1	5.10494E-1	5.44073E+1	3.64469E-2	4.19726E+4	4.74166E+1
3.00974E+1	2.98550E+1	2.40874E-5	4.99910E-1	5.10489E-1	5.44398E+1	3.64323E-2	4.19746E+4	4.74637E+1
3.01445E+1	2.98991E+1	2.40727E-5	4.99910E-1	5.10502E-1	5.44369E+1	3.64814E-2	4.19766E+4	4.75201E+1
3.01765E+1	2.99306E+1	2.40622E-5	4.99910E-1	5.10519E-1	5.44270E+1	3.64900E-2	4.19786E+4	4.76169E+1
3.02605E+1	3.00092E+1	2.40566E-5	4.99910E-1	5.10536E-1	5.44139E+1	3.65449E-2	4.19806E+4	4.75977E+1
3.03660E+1	3.01079E+1	2.40648E-5	4.99910E-1	5.10547E-1	5.43836E+1	3.65207E-2	4.19826E+4	4.75962E+1
3.04319E+1	3.01721E+1	2.40742E-5	4.99910E-1	5.10580E-1	5.43473E+1	3.65191E-2	4.19846E+4	4.76072E+1
3.04950E+1	3.02310E+1	2.40883E-5	4.99910E-1	5.10570E-1	5.43791E+1	3.65154E-2	4.19866E+4	4.76245E+1
3.05644E+1	3.03062E+1	2.40938E-5	4.99910E-1	5.10539E-1	5.43760E+1	3.65009E-2	4.19886E+4	4.76081E+1
3.06299E+1	3.03737E+1	2.40801E-5	4.99910E-1	5.10508E-1	5.43821E+1	3.64895E-2	4.19906E+4	4.76713E+1
3.06730E+1	3.04150E+1	2.40616E-5	4.99910E-1	5.10557E-1	5.44018E+1	3.64967E-2	4.19926E+4	4.76479E+1
3.07690E+1	3.05012E+1	2.40476E-5	4.99910E-1	5.10568E-1	5.43897E+1	3.64933E-2	4.19946E+4	4.76664E+1
3.08371E+1	3.05684E+1	2.40359E-5	4.99910E-1	5.10589E-1	5.43359E+1	3.65101E-2	4.19966E+4	4.76920E+1
3.08826E+1	3.06151E+1	2.40223E-5	4.99910E-1	5.10630E-1	5.43754E+1	3.64767E-2	4.19986E+4	4.76917E+1
3.09134E+1	3.06469E+1	2.40138E-5	4.99910E-1	5.10636E-1	5.43635E+1	3.64982E-2	4.20006E+4	4.76975E+1
3.09939E+1	3.07269E+1	2.40134E-5	4.99910E-1	5.10647E-1	5.43834E+1	3.65076E-2	4.20026E+4	4.76810E+1
3.10986E+1	3.08281E+1	2.40099E-5	4.99910E-1	5.10666E-1	5.43746E+1	3.64834E-2	4.20046E+4	4.76923E+1
3.11656E+1	3.08926E+1	2.39975E-5	4.99910E-1	5.10678E-1	5.43699E+1	3.64714E-2	4.20066E+4	4.77383E+1
3.12290E+1	3.09510E+1	2.39821E-5	4.99910E-1	5.10662E-1	5.43798E+1	3.64471E-2	4.20086E+4	4.77669E+1
3.12976E+1	3.10196E+1	2.39696E-5	4.99910E-1	5.10679E-1	5.44139E+1	3.64562E-2	4.20106E+4	4.78369E+1
3.13615E+1	3.10843E+1	2.39545E-5	4.99910E-1	5.10713E-1	5.43843E+1	3.64283E-2	4.20126E+4	4.78505E+1
3.14030E+1	3.11270E+1	2.39288E-5	4.99910E-1	5.10725E-1	5.43524E+1	3.64627E-2	4.20146E+4	4.79309E+1
3.14963E+1	3.12146E+1	2.39102E-5	4.99910E-1	5.10737E-1	5.43599E+1	3.64548E-2	4.20166E+4	4.78669E+1
3.15645E+1	3.12815E+1	2.39013E-5	4.99910E-1	5.10757E-1	5.43455E+1	3.64855E-2	4.20186E+4	4.78569E+1
3.16109E+1	3.13272E+1	2.39024E-5	4.99910E-1	5.10796E-1	5.43388E+1	3.64697E-2	4.20206E+4	4.79278E+1
3.16426E+1	3.13577E+1	2.39102E-5	4.99910E-1	5.10790E-1	5.43464E+1	3.64611E-2	4.20226E+4	4.79590E+1
3.17245E+1	3.14343E+1	2.39075E-5	4.99910E-1	5.10795E-1	5.43524E+1	3.64508E-2	4.20246E+4	4.79716E+1
3.18329E+1	3.15359E+1	2.38953E-5	4.99910E-1	5.10843E-1	5.43867E+1	3.64226E-2	4.20266E+4	4.79424E+1
3.19015E+1	3.16019E+1	2.38751E-5	4.99910E-1	5.10877E-1	5.43634E+1	3.64057E-2	4.20286E+4	4.78682E+1
3.19650E+1	3.16600E+1	2.38495E-5	4.99910E-1	5.10921E-1	5.43901E+1	3.64053E-2	4.20306E+4	4.78631E+1
3.20319E+1	3.17294E+1	2.38351E-5	4.99910E-1	5.10931E-1	5.43939E+1	3.64360E-2	4.20326E+4	4.78983E+1
3.20970E+1	3.17950E+1	2.38262E-5	4.99910E-1	5.10920E-1	5.43733E+1	3.64589E-2	4.20346E+4	4.79300E+1
3.21430E+1	3.18390E+1	2.38236E-5	4.99910E-1	5.10931E-1	5.43772E+1	3.64988E-2	4.20366E+4	4.79656E+1
3.22310E+1	3.19270E+1	2.38291E-5	4.99910E-1	5.10943E-1	5.43856E+1	3.64373E-2	4.20386E+4	4.80162E+1
3.22988E+1	3.19924E+1	2.38277E-5	4.99910E-1	5.10955E-1	5.43799E+1	3.64668E-2	4.20406E+4	4.79594E+1
3.23471E+1	3.20396E+1	2.38210E-5	4.99910E-1	5.10966E-1	5.43855E+1	3.64522E-2	4.20426E+4	4.79850E+1
3.23793E+1	3.20727E+1	2.38176E-5	4.99910E-1	5.10972E-1	5.43770E+1	3.64356E-2	4.20446E+4	4.80026E+1
3.24575E+1	3.21510E+1	2.38124E-5	4.99910E-1	5.10983E-1	5.43827E+1	3.64513E-2	4.20466E+4	4.80370E+1
3.25636E+1	3.22547E+1	2.38000E-5	4.99910E-1	5.11003E-1	5.43838E+1	3.64760E-2	4.20486E+4	4.80935E+1
3.26282E+1	3.23178E+1	2.37892E-5	4.99910E-1	5.11015E-1	5.44130E+1	3.65218E-2	4.20506E+4	4.80856E+1
3.26960E+1	3.23800E+1	2.37838E-5	4.99910E-1	5.11050E-1	5.43814E+1	3.65257E-2	4.20526E+4	4.80435E+1
3.27647E+1	3.24487E+1	2.37777E-5	4.99910E-1	5.11063E-1	5.43678E+1	3.65085E-2	4.20546E+4	4.80562E+1
3.28320E+1	3.25149E+1	2.37779E-5	4.99910E-1	5.11053E-1	5.43292E+1	3.65097E-2	4.20566E+4	4.81269E+1
3.28870E+1	3.25670E+1	2.37835E-5	4.99910E-1	5.11031E-1	5.43711E+1	3.64982E-2	4.20586E+4	4.81555E+1
3.29679E+1	3.26429E+1	2.37808E-5	4.99910E-1	5.11053E-1	5.43924E+1	3.64748E-2	4.20606E+4	4.81152E+1
3.30346E+1	3.27062E+1	2.37675E-5	4.99910E-1	5.11085E-1	5.44041E+1	3.65049E-2	4.20626E+4	4.81245E+1
3.30720E+1	3.27420E+1	2.37488E-5	4.99910E-1	5.11097E-1	5.44229E+1	3.65043E-2	4.20646E+4	4.81591E+1
3.31710E+1	3.28351E+1	2.37256E-5	4.99910E-1	5.11085E-1	5.43991E+1	3.64804E-2	4.20666E+4	4.81194E+1
3.32419E+1	3.29001E+1	2.37126E-5	4.99910E-1	5.11082E-1	5.44167E+1	3.64686E-2	4.20686E+4	4.81607E+1
3.32861E+1	3.29415E+1	2.37113E-5	4.99910E-1	5.11092E-1	5.44325E+1	3.64169E-2	4.20706E+4	4.82904E+1
3.33164E+1	3.29710E+1	2.36984E-5	4.99910E-1	5.11097E-1	5.44354E+1	3.64420E-2	4.20726E+4	4.82359E+1
3.33975E+1	3.30498E+1	2.36760E-5	4.99910E-1	5.11108E-1	5.44344E+1	3.64197E-2	4.20746E+4	4.82908E+1
3.35036E+1	3.31561E+1	2.36540E-5	4.99910E-1	5.11128E-1	5.44537E+1	3.64256E-2	4.20766E+4	4.82077E+1
3.35714E+1	3.32252E+1	2.36357E-5	4.99910E-1	5.11141E-1	5.44741E+1	3.63992E-2	4.20786E+4	4.82524E+1
3.36310E+1	3.32840E+1	2.36215E-5	4.99910E-1	5.11125E-1	5.44570E+1	3.64211E-2	4.20806E+4	4.83290E+1
3.37022E+1	3.33487E+1	2.36176E-5	4.99910E-1	5.11158E-1	5.44806E+1	3.64609E-2	4.20826E+4	4.83221E+1
3.37682E+1	3.34144E+1	2.36123E-5	4.99910E-1	5.11214E-1	5.44581E+1	3.64634E-2	4.20846E+4	4.84076E+1
3.38110E+1	3.34620E+1	2.36124E-5	4.99910E-1	5.11227E-1	5.44619E+1	3.64924E-2	4.20866E+4	4.83780E+1
3.39055E+1	3.35502E+1	2.36165E-5	4.99910E-1	5.11239E-1	5.44645E+1	3.64633E-2	4.20886E+4	4.83951E+1
3.39745E+1	3.36151E+1	2.36113E-5	4.99910E-1	5.11258E-1	5.44371E+1	3.64967E-2	4.20906E+4	4.83506E+1
3.40226E+1	3.36616E+1	2.36140E-5	4.99910E-1	5.11298E-1	5.44526E+1	3.65042E-2	4.20926E+4	4.83690E+1
3.40550E+1	3.36940E+1	2.36123E-5	4.99910E-1	5.11293E-1	5.44679E+1	3.65013E-2	4.20946E+4	4.84398E+1
3.41353E+1	3.37730E+1	2.36015E-5	4.99910E-1	5.11279E-1	5.44568E+1	3.64873E-2	4.20966E+4	4.84374E+1
3.42412E+1	3.38752E+1	2.35890E-5	4.99910E-1	5.11259E-1	5.44315E+1	3.65074E-2	4.20986E+4	4.84991E+1
3.43099E+1	3.39412E+1	2.35802E-5	4.99910E-1	5.11271E-1	5.44318E+1	3.64953E-2	4.21006E+4	4.85056E+1
3.43760E+1	3.40010E+1	2.35755E-5	4.99910E-1	5.11258E-1	5.44404E+1	3.64655E-2	4.21026E+4	4.86300E+1
3.44428E+1	3.40678E+1	2.35658E-5	4.99910E-1	5.11241E-1	5.44311E+1	3.64500E-2	4.21046E+4	4.86355E+1
3.45089E+1	3.41316E+1	2.35533E-5	4.99910E-1	5.11230E-1	5.44408E+1	3.64513E-2	4.21066E+4	4.86743E+1
3.45600E+1	3.41780E+1	2.35380E-5	4.99910E-1	5.11240E-1	5.44346E+1	3.64112E-2	4.21086E+4	4.86690E+1
3.46464E+1	3.42621E+1	2.35165E-5	4.99910E-1	5.11291E-1	5.44343E+1	3.64476E-2	4.21106E+4	4.86425E+1
3.47161E+1	3.43250E+1	2.34955E-5	4.99910E-1	5.11336E-1	5.44507E+1	3.65152E-2	4.21126E+4	4.86598E+1
3.47660E+1	3.43712E+1	2.34852E-5	4.99910E-1	5.11316E-1	5.44256E+1	3.64889E-2	4.21146E+4	4.86591E+1
3.47973E+1	3.44049E+1	2.34853E-5	4.99910E-1	5.11345E-1	5.44454E+1	3.64848E-2	4.21166E+4	4.87203E+1
3.49175E+1	3.45201E+1	2.34886E-5	4.99910E-1	5.11415E-1	5.44563E+1	3.64905E-2	4.21186E+4	4.87572E+1
3.49860E+1	3.45855E+1	2.34904E-5	4.99910E-1	5.11427E-1	5.44348E+1	3.64778E-2	4.21206E+4	4.87254E+1
3.50528E+1	3.46516E+1	2.34836E-5	4.99910E-1	5.11439E-1	5.44313E+1	3.64604E-2	4.21226E+4	4.87039E+1
3.51170E+1	3.47130E+1	2.34733E-5	4.99910E-1	5.11451E-1	5.44454E+1	3.64792E-2	4.21246E+4	4.87085E+1
3.51835E+1	3.47789E+1	2.34596E-5	4.99910E-1	5.11491E-1	5.44283E+1	3.64355E-2	4.21266E+4	4.87460E+1
3.52494E+1	3.48448E+1	2.34387E-5	4.99910E-1	5.11548E-1	5.44707E+1	3.64435E-2	4.21286E+4	4.87626E+1
3.53010E+1	3.48970E+1	2.34258E-5	4.99910E-1	5.11498E-1	5.44345E+1	3.64894E-2	4.21306E+4	4.86848E+1
3.53829E+1	3.49766E+1	2.34158E-5	4.99910E-1	5.11498E-1	5.44641E+1	3.64649E-2	4.21326E+4	4.87160E+1
3.54496E+1	3.50421E+1	2.34083E-5	4.99910E-1	5.11510E-1	5.44796E+1	3.64303E-2	4.21346E+4	4.87626E+1
3.54820E+1	3.50740E+1	2.33992E-5	4.99910E-1	5.11521E-1	5.44662E+1	3.64429E-2	4.21366E+4	4.87942E+1
3.55817E+1	3.51720E+1	2.33857E-5	4.99910E-1	5.11509E-1	5.44695E+1	3.64657E-2	4.21386E+4	4.87832E+1
3.56482E+1	3.52382E+1	2.33665E-5	4.99910E-1	5.11520E-1	5.44868E+1	3.64368E-2	4.21406E+4	4.87491E+1
3.57137E+1	3.53013E+1	2.33510E-5	4.99910E-1	5.11564E-1	5.44781E+1	3.64835E-2	4.21426E+4	4.88293E+1
3.57788E+1	3.53629E+1	2.33447E-5	4.99910E-1	5.11598E-1	5.44403E+1	3.64550E-2	4.21446E+4	4.88823E+1
3.58398E+1	3.54342E+1	2.33460E-5	4.99910E-1	5.11620E-1	5.44773E+1	3.64350E-2	4.21466E+4	4.88717E+1
3.59048E+1	3.54982E+1	2.33440E-5	4.99910E-1	5.11632E-1	5.45064E+1	3.64913E-2	4.21486E+4	4.88341E+1
3.59706E+1	3.55618E+1	2.33424E-5	4.99910E-1	5.11643E-1	5.45210E+1	3.64949E-2	4.21506E+4	4.88581E+1
3.60280E+1	3.56160E+1	2.33389E-5	4.99910E-1	5.11684E-1	5.45187E+1	3.65243E-2	4.21526E+4	4.88450E+1
3.60981E+1	3.56927E+1	2.33320E-5	4.99910E-1	5.11689E-1	5.44372E+1	3.65439E-2	4.21546E+4	4.88839E+1
3.61631E+1	3.57572E+1	2.33329E-5	4.99910E-1	5.11679E-1	5.44522E+1	3.65191E-2	4.21566E+4	4.89376E+1
3.62080E+1	3.57960E+1	2.33392E-5	4.99910E-1	5.11653E-1	5.44902E+1	3.65124E-2	4.21586E+4	4.89860E+1
3.63038E+1	3.58784E+1	2.33355E-5	4.99910E-1	5.11684E-1	5.44751E+1	3.65505E-2	4.21606E+4	4.90117E+1
3.63734E+1	3.59432E+1	2.33237E-5	4.99910E-1	5.11705E-1	5.44542E+1	3.65772E-2	4.21626E+4	4.89652E+1
3.64210E+1	3.59908E+1	2.33232E-5	4.99910E-1	5.11683E-1	5.44439E+1	3.65664E-2	4.21646E+4	4.90091E+1
3.64523E+1	3.60236E+1	2.33288E-5	4.99910E-1	5.11678E-1	5.44705E+1	3.65906E-2	4.21666E+4	4.90064E+1
3.65317E+1	3.61015E+1	2.33257E-5	4.99910E-1	5.11673E-1	5.44877E+1	3.65583E-2	4.21686E+4	4.90042E+1
3.66385E+1	3.62001E+1	2.33216E-5	4.99910E-1	5.11673E-1	5.44741E+1	3.65649E-2	4.21706E+4	4.90053E+1
3.67065E+1	3.62648E+1	2.33127E-5	4.99910E-1	5.11662E-1	5.44532E+1	3.65134E-2	4.21726E+4	4.89896E+1
3.67690E+1	3.63300E+1	2.32980E-5	4.99910E-1	5.11668E-1	5.44920E+1	3.65491E-2	4.21746E+4	4.90329E+1
3.68377E+1	3.64025E+1	2.32797E-5	4.99910E-1	5.11695E-1	5.45221E+1	3.65389E-2	4.21766E+4	4.90744E+1
3.69034E+1	3.64670E+1	2.32645E-5	4.99910E-1	5.11730E-1	5.44922E+1	3.65807E-2	4.21786E+4	4.90873E+1
3.69520E+1	3.65090E+1	2.32484E-5	4.99910E-1	5.11742E-1	5.44938E+1	3.65453E-2	4.21806E+4	4.91029E+1
3.70385E+1	3.65932E+1	2.32363E-5	4.99910E-1	5.11773E-1	5.45078E+1	3.65459E-2	4.21826E+4	4.90173E+1
3.71044E+1	3.66596E+1	2.32270E-5	4.99910E-1	5.11798E-1	5.45060E+1	3.65571E-2	4.21846E+4	4.90662E+1
3.71514E+1	3.67074E+1	2.32224E-5	4.99910E-1	5.11777E-1	5.44956E+1	3.65200E-2	4.21866E+4	4.91354E+1
3.71833E+1	3.67393E+1	2.32158E-5	4.99910E-1	5.11783E-1	5.45251E+1	3.65327E-2	4.21886E+4	4.90912E+1
3.72601E+1	3.68141E+1	2.32059E-5	4.99910E-1	5.11800E-1	5.45054E+1	3.65432E-2	4.21906E+4	4.90675E+1
3.73673E+1	3.69197E+1	2.31948E-5	4.99910E-1	5.11859E-1	5.45098E+1	3.65312E-2	4.21926E+4	4.91237E+1
3.74329E+1	3.69865E+1	2.31818E-5	4.99910E-1	5.11894E-1	5.45269E+1	3.65070E-2	4.21946E+4	4.91560E+1
3.75000E+1	3.70480E+1	2.31661E-5	4.99910E-1	5.11914E-1	5.45224E+1	3.65214E-2	4.21966E+4	4.91402E+1
3.75657E+1	3.71137E+1	2.31576E-5	4.99910E-1	5.11926E-1	5.45314E+1	3.65232E-2	4.21986E+4	4.91427E+1
3.76327E+1	3.71778E+1	2.31519E-5	4.99910E-1	5.11937E-1	5.45327E+1	3.65483E-2	4.22006E+4	4.90989E+1
3.76870E+1	3.72260E+1	2.31472E-5	4.99910E-1	5.11916E-1	5.45580E+1	3.65123E-2	4.22026E+4	4.91299E+1
3.77718E+1	3.73071E+1	2.31489E-5	4.99910E-1	5.11922E-1	5.45759E+1	3.65515E-2	4.22046E+4	4.91303E+1
3.78389E+1	3.73740E+1	2.31363E-5	4.99910E-1	5.11928E-1	5.45594E+1	3.65398E-2	4.22066E+4	4.92433E+1
3.78879E+1	3.74224E+1	2.31180E-5	4.99910E-1	5.11908E-1	5.45173E+1	3.65535E-2	4.22086E+4	4.92527E+1
3.79213E+1	3.74529E+1	2.31102E-5	4.99910E-1	5.11925E-1	5.45135E+1	3.65995E-2	4.22106E+4	4.92838E+1
3.80403E+1	3.75612E+1	2.31078E-5	4.99910E-1	5.11969E-1	5.45123E+1	3.65809E-2	4.22126E+4	4.93013E+1
3.81050E+1	3.76236E+1	2.31038E-5	4.99910E-1	5.11980E-1	5.44923E+1	3.66098E-2	4.22146E+4	4.92788E+1
3.81685E+1	3.76865E+1	2.30997E-5	4.99910E-1	5.11992E-1	5.44743E+1	3.65831E-2	4.22166E+4	4.93517E+1
3.82376E+1	3.77547E+1	2.30999E-5	4.99910E-1	5.11982E-1	5.44389E+1	3.65937E-2	4.22186E+4	4.93546E+1
3.83070E+1	3.78196E+1	2.30962E-5	4.99910E-1	5.11977E-1	5.44890E+1	3.65812E-2	4.22206E+4	4.93525E+1
3.83763E+1	3.78853E+1	2.30779E-5	4.99910E-1	5.11989E-1	5.44887E+1	3.65093E-2	4.22226E+4	4.93115E+1
3.84360E+1	3.79450E+1	2.30563E-5	4.99910E-1	5.12029E-1	5.44962E+1	3.65425E-2	4.22246E+4	4.93242E+1
3.85111E+1	3.80181E+1	2.30362E-5	4.99910E-1	5.12035E-1	5.45188E+1	3.65297E-2	4.22266E+4	4.93680E+1
3.85772E+1	3.80812E+1	2.30176E-5	4.99910E-1	5.12025E-1	5.45303E+1	3.65300E-2	4.22286E+4	4.93696E+1
3.86180E+1	3.81190E+1	2.30057E-5	4.99910E-1	5.12036E-1	5.45225E+1	3.65186E-2	4.22306E+4	4.93746E+1
3.87128E+1	3.82113E+1	2.29937E-5	4.99910E-1	5.12071E-1	5.45257E+1	3.65094E-2	4.22326E+4	4.94105E+1
3.87800E+1	3.82780E+1	2.29740E-5	4.99910E-1	5.12099E-1	5.45126E+1	3.64656E-2	4.22346E+4	4.94335E+1
3.88252E+1	3.83228E+1	2.29535E-5	4.99910E-1	5.12112E-1	5.45400E+1	3.64954E-2	4.22366E+4	4.94270E+1
3.88567E+1	3.83537E+1	2.29325E-5	4.99910E-1	5.12129E-1	5.45414E+1	3.64903E-2	4.22386E+4	4.93818E+1
3.89380E+1	3.84359E+1	2.29174E-5	4.99910E-1	5.12156E-1	5.45490E+1	3.65091E-2	4.22406E+4	4.94037E+1
3.90421E+1	3.85390E+1	2.29111E-5	4.99910E-1	5.12197E-1	5.45326E+1	3.65004E-2	4.22426E+4	4.94151E+1
3.91089E+1	3.86037E+1	2.29070E-5	4.99910E-1	5.12230E-1	5.45163E+1	3.64731E-2	4.22446E+4	4.94249E+1
3.91710E+1	3.86700E+1	2.28954E-5	4.99910E-1	5.12248E-1	5.45434E+1	3.64632E-2	4.22466E+4	4.94608E+1
3.92418E+1	3.87401E+1	2.28780E-5	4.99910E-1	5.12261E-1	5.45552E+1	3.64510E-2	4.22486E+4	4.95120E+1
3.93076E+1	3.88013E+1	2.28594E-5	4.99910E-1	5.12271E-1	5.45670E+1	3.64287E-2	4.22506E+4	4.95560E+1
3.93500E+1	3.88370E+1	2.28417E-5	4.99910E-1	5.12244E-1	5.45849E+1	3.64415E-2	4.22526E+4	4.95284E+1
3.94470E+1	3.89283E+1	2.28329E-5	4.99910E-1	5.12256E-1	5.45789E+1	3.64458E-2	4.22546E+4	4.95268E+1
3.95154E+1	3.89954E+1	2.28216E-5	4.99910E-1	5.12268E-1	5.45906E+1	3.64133E-2	4.22566E+4	4.95327E+1
3.95614E+1	3.90409E+1	2.28094E-5	4.99910E-1	5.12279E-1	5.45921E+1	3.64373E-2	4.22586E+4	4.95764E+1
3.95934E+1	3.90720E+1	2.28059E-5	4.99910E-1	5.12285E-1	5.45866E+1	3.64478E-2	4.22606E+4	4.95875E+1
3.96749E+1	3.91504E+1	2.28002E-5	4.99910E-1	5.12286E-1	5.45922E+1	3.64557E-2	4.22626E+4	4.95556E+1
3.97812E+1	3.92517E+1	2.27892E-5	4.99910E-1	5.12266E-1	5.45814E+1	3.65152E-2	4.22646E+4	4.95450E+1
3.98490E+1	3.93165E+1	2.27805E-5	4.99910E-1	5.12256E-1	5.45330E+1	3.64831E-2	4.22666E+4	4.96504E+1
3.99090E+1	3.93730E+1	2.27760E-5	4.99910E-1	5.12287E-1	5.45416E+1	3.64757E-2	4.22686E+4	4.96711E+1
3.99774E+1	3.94452E+1	2.27622E-5	4.99910E-1	5.12312E-1	5.45484E+1	3.64827E-2	4.22706E+4	4.96680E+1
4.00432E+1	3.95132E+1	2.27490E-5	4.99910E-1	5.12325E-1	5.45536E+1	3.65981E-2	4.22726E+4	4.96842E+1
4.00880E+1	3.95580E+1	2.27489E-5	4.99910E-1	5.12409E-1	5.44595E+1	3.65921E-2	4.22746E+4	4.97315E+1
4.01771E+1	3.96409E+1	2.27606E-5	4.99910E-1	5.12445E-1	5.44378E+1	3.65679E-2	4.22766E+4	4.97624E+1
4.02452E+1	3.97083E+1	2.27776E-5	4.99910E-1	5.12468E-1	5.44307E+1	3.64971E-2	4.22786E+4	4.97604E+1
4.02935E+1	3.97576E+1	2.27795E-5	4.99910E-1	5.12448E-1	5.44816E+1	3.65155E-2	4.22806E+4	4.97470E+1
4.03258E+1	3.97903E+1	2.27607E-5	4.99910E-1	5.12454E-1	5.44733E+1	3.65113E-2	4.22826E+4	4.97074E+1
4.04039E+1	3.98660E+1	2.27331E-5	4.99910E-1	5.12456E-1	5.45032E+1	3.64854E-2	4.22846E+4	4.96913E+1
4.05100E+1	3.99689E+1	2.27094E-5	4.99910E-1	5.12437E-1	5.44937E+1	3.64602E-2	4.22866E+4	4.97220E+1
4.05751E+1	4.00350E+1	2.26972E-5	4.99910E-1	5.12427E-1	5.45020E+1	3.64934E-2	4.22886E+4	4.97649E+1
4.06410E+1	4.00990E+1	2.26855E-5	4.99910E-1	5.12431E-1	5.45095E+1	3.64789E-2	4.22906E+4	4.97042E+1
4.07093E+1	4.01679E+1	2.26718E-5	4.99910E-1	5.12457E-1	5.44921E+1	3.65232E-2	4.22926E+4	4.96750E+1
4.07751E+1	4.02330E+1	2.26569E-5	4.99910E-1	5.12491E-1	5.44557E+1	3.64988E-2	4.22946E+4	4.97627E+1
4.08270E+1	4.02820E+1	2.26467E-5	4.99910E-1	5.12474E-1	5.44500E+1	3.64912E-2	4.22966E+4	4.97721E+1
4.09038E+1	4.03581E+1	2.26473E-5	4.99910E-1	5.12496E-1	5.44487E+1	3.65137E-2	4.22986E+4	4.97517E+1
4.09693E+1	4.04193E+1	2.26456E-5	4.99910E-1	5.12529E-1	5.44648E+1	3.65149E-2	4.23006E+4	4.97584E+1
4.10080E+1	4.04530E+1	2.26380E-5	4.99910E-1	5.12539E-1	5.44349E+1	3.64859E-2	4.23026E+4	4.97504E+1
4.11053E+1	4.05562E+1	2.26251E-5	4.99910E-1	5.12552E-1	5.44589E+1	3.64766E-2	4.23046E+4	4.97747E+1
4.11749E+1	4.06173E+1	2.26133E-5	4.99910E-1	5.12564E-1	5.44851E+1	3.64989E-2	4.23066E+4	4.98432E+1
4.12422E+1	4.06791E+1	2.26027E-5	4.99910E-1	5.12570E-1	5.44832E+1	3.65200E-2	4.23086E+4	4.98522E+1
4.13080E+1	4.07432E+1	2.25975E-5	4.99910E-1	5.12559E-1	5.44780E+1	3.65366E-2	4.23106E+4	4.98527E+1
4.13455E+1	4.07792E+1	2.25936E-5	4.99910E-1	5.12557E-1	5.44748E+1	3.65370E-2	4.23125E+4	4.98973E+1
4.14471E+1	4.08734E+1	2.25915E-5	4.99910E-1	5.12572E-1	5.44589E+1	3.65358E-2	4.23146E+4	4.99732E+1
4.15172E+1	4.09392E+1	2.25837E-5	4.99910E-1	5.12583E-1	5.44506E+1	3.64946E-2	4.23166E+4	5.00157E+1
4.15780E+1	4.10050E+1	2.25755E-5	4.99910E-1	5.12596E-1	5.44878E+1	3.64961E-2	4.23186E+4	4.99587E+1
4.16500E+1	4.10698E+1	2.25576E-5	4.99910E-1	5.12608E-1	5.44925E+1	3.64743E-2	4.23206E+4	4.99778E+1
4.17160E+1	4.11272E+1	2.25265E-5	4.99910E-1	5.12619E-1	5.45178E+1	3.64582E-2	4.23226E+4	5.00240E+1
4.17580E+1	4.11620E+1	2.25043E-5	4.99910E-1	5.12629E-1	5.45079E+1	3.64417E-2	4.23246E+4	4.99748E+1
4.18533E+1	4.12556E+1	2.24902E-5	4.99910E-1	5.12641E-1	5.45097E+1	3.64431E-2	4.23266E+4	4.99714E+1
4.19228E+1	4.13292E+1	2.24834E-5	4.99910E-1	5.12654E-1	5.45489E+1	3.64195E-2	4.23286E+4	4.99807E+1
4.19700E+1	4.13775E+1	2.24715E-5	4.99910E-1	5.12666E-1	5.45818E+1	3.64885E-2	4.23306E+4	4.99463E+1
4.20018E+1	4.14070E+1	2.24521E-5	4.99910E-1	5.12672E-1	5.45296E+1	3.64780E-2	4.23326E+4	4.99695E+1
4.20825E+1	4.14857E+1	2.24447E-5	4.99910E-1	5.12672E-1	5.45057E+1	3.65149E-2	4.23346E+4	4.99406E+1
4.21867E+1	4.15912E+1	2.24408E-5	4.99910E-1	5.12675E-1	5.44519E+1	3.65127E-2	4.23366E+4	4.99900E+1
4.22537E+1	4.16579E+1	2.24416E-5	4.99910E-1	5.12709E-1	5.44509E+1	3.65147E-2	4.23386E+4	5.00615E+1
4.23130E+1	4.17180E+1	2.24499E-5	4.99910E-1	5.12726E-1	5.44581E+1	3.65290E-2	4.23406E+4	4.99861E+1
4.23827E+1	4.17832E+1	2.24437E-5	4.99910E-1	5.12754E-1	5.44729E+1	3.64789E-2	4.23426E+4	5.00247E+1
4.24482E+1	4.18470E+1	2.24315E-5	4.99910E-1	5.12788E-1	5.44457E+1	3.65392E-2	4.23446E+4	5.01040E+1
4.24920E+1	4.18920E+1	2.24245E-5	4.99910E-1	5.12800E-1	5.44231E+1	3.64967E-2	4.23466E+4	5.01127E+1
4.25839E+1	4.19808E+1	2.24210E-5	4.99910E-1	5.12791E-1	5.44811E+1	3.65151E-2	4.23486E+4	5.01472E+1
4.26502E+1	4.20485E+1	2.24042E-5	4.99910E-1	5.12785E-1	5.44695E+1	3.65191E-2	4.23506E+4	5.01220E+1
4.26962E+1	4.20963E+1	2.23828E-5	4.99910E-1	5.12798E-1	5.44095E+1	3.64832E-2	4.23526E+4	5.01574E+1
4.27278E+1	4.21283E+1	2.23703E-5	4.99910E-1	5.12816E-1	5.44302E+1	3.65167E-2	4.23546E+4	5.01321E+1
4.28500E+1	4.22470E+1	2.23667E-5	4.99910E-1	5.12876E-1	5.44604E+1	3.65114E-2	4.23566E+4	5.01257E+1
4.29187E+1	4.23065E+1	2.23630E-5	4.99910E-1	5.12902E-1	5.44386E+1	3.64852E-2	4.23586E+4	5.00784E+1
4.29860E+1	4.23648E+1	2.23585E-5	4.99910E-1	5.12890E-1	5.44443E+1	3.65098E-2	4.23606E+4	5.00992E+1
4.30510E+1	4.24400E+1	2.23590E-5	4.99910E-1	5.12919E-1	5.44643E+1	3.65237E-2	4.23626E+4	5.00853E+1
4.31210E+1	4.25035E+1	2.23521E-5	4.99910E-1	5.12946E-1	5.44765E+1	3.65344E-2	4.23646E+4	5.01584E+1
4.31892E+1	4.25680E+1	2.23476E-5	4.99910E-1	5.12957E-1	5.44773E+1	3.65491E-2	4.23666E+4	5.01890E+1
4.32450E+1	4.26260E+1	2.23415E-5	4.99910E-1	5.13001E-1	5.44636E+1	3.65318E-2	4.23686E+4	5.02053E+1
4.33219E+1	4.26961E+1	2.23306E-5	4.99910E-1	5.13003E-1	5.44788E+1	3.65433E-2	4.23706E+4	5.02315E+1
4.33866E+1	4.27559E+1	2.23188E-5	4.99910E-1	5.12993E-1	5.44769E+1	3.65491E-2	4.23726E+4	5.02724E+1
4.34240E+1	4.27910E+1	2.23056E-5	4.99910E-1	5.13003E-1	5.44704E+1	3.65438E-2	4.23746E+4	5.03116E+1
4.35203E+1	4.28822E+1	2.22897E-5	4.99910E-1	5.12992E-1	5.44587E+1	3.65420E-2	4.23766E+4	5.03247E+1
4.35863E+1	4.29494E+1	2.22759E-5	4.99910E-1	5.12977E-1	5.44607E+1	3.64936E-2	4.23786E+4	5.03220E+1
4.36499E+1	4.30157E+1	2.22694E-5	4.99910E-1	5.12972E-1	5.44729E+1	3.65022E-2	4.23806E+4	5.02487E+1
4.37123E+1	4.30811E+1	2.22519E-5	4.99910E-1	5.13031E-1	5.44424E+1	3.64902E-2	4.23826E+4	5.02422E+1
4.37473E+1	4.31189E+1	2.22446E-5	4.99910E-1	5.13061E-1	5.44461E+1	3.64779E-2	4.23846E+4	5.02845E+1
4.38438E+1	4.32162E+1	2.22411E-5	4.99910E-1	5.13065E-1	5.44504E+1	3.65138E-2	4.23866E+4	5.03592E+1
4.39114E+1	4.32811E+1	2.22169E-5	4.99910E-1	5.13054E-1	5.44659E+1	3.65138E-2	4.23886E+4	5.03615E+1
4.39720E+1	4.33400E+1	2.22032E-5	4.99910E-1	5.13061E-1	5.44717E+1	3.65084E-2	4.23906E+4	5.03381E+1
4.40426E+1	4.34074E+1	2.21961E-5	4.99910E-1	5.13088E-1	5.44536E+1	3.64424E-2	4.23926E+4	5.03533E+1
4.41077E+1	4.34750E+1	2.21955E-5	4.99910E-1	5.13121E-1	5.44707E+1	3.64969E-2	4.23946E+4	5.03545E+1
4.41490E+1	4.35230E+1	2.21878E-5	4.99910E-1	5.13098E-1	5.44832E+1	3.65393E-2	4.23966E+4	5.03151E+1
4.42441E+1	4.36043E+1	2.21721E-5	4.99910E-1	5.13108E-1	5.44421E+1	3.65066E-2	4.23986E+4	5.03288E+1
4.43119E+1	4.36695E+1	2.21666E-5	4.99910E-1	5.13119E-1	5.44649E+1	3.65242E-2	4.24006E+4	5.03431E+1
4.43576E+1	4.37179E+1	2.21667E-5	4.99910E-1	5.13133E-1	5.44438E+1	3.65378E-2	4.24026E+4	5.04015E+1
4.43896E+1	4.37538E+1	2.21562E-5	4.99910E-1	5.13151E-1	5.44218E+1	3.65093E-2	4.24046E+4	5.04540E+1
4.44706E+1	4.38373E+1	2.21418E-5	4.99910E-1	5.13189E-1	5.44272E+1	3.65150E-2	4.24066E+4	5.04477E+1
4.45761E+1	4.39360E+1	2.21386E-5	4.99910E-1	5.13235E-1	5.44332E+1	3.65203E-2	4.24086E+4	5.04690E+1
4.46458E+1	4.40010E+1	2.21420E-5	4.99910E-1	5.13224E-1	5.44626E+1	3.65271E-2	4.24106E+4	5.04826E+1
4.47100E+1	4.40560E+1	2.21380E-5	4.99910E-1	5.13230E-1	5.44578E+1	3.65537E-2	4.24126E+4	5.04632E+1
4.47823E+1	4.41283E+1	2.21219E-5	4.99910E-1	5.13242E-1	5.44204E+1	3.65587E-2	4.24146E+4	5.04028E+1
4.48487E+1	4.41936E+1	2.21144E-5	4.99910E-1	5.13254E-1	5.44261E+1	3.65626E-2	4.24166E+4	5.04229E+1
4.48910E+1	4.42340E+1	2.21186E-5	4.99910E-1	5.13265E-1	5.44044E+1	3.65500E-2	4.24186E+4	5.04451E+1
4.49878E+1	4.43229E+1	2.21162E-5	4.99910E-1	5.13277E-1	5.44670E+1	3.65192E-2	4.24206E+4	5.04445E+1
4.50575E+1	4.43887E+1	2.20989E-5	4.99910E-1	5.13281E-1	5.44688E+1	3.65617E-2	4.24226E+4	5.04776E+1
4.51053E+1	4.44350E+1	2.20697E-5	4.99910E-1	5.13261E-1	5.44664E+1	3.65376E-2	4.24246E+4	5.04858E+1
4.51373E+1	4.44663E+1	2.20517E-5	4.99910E-1	5.13267E-1	5.44587E+1	3.65444E-2	4.24266E+4	5.04915E+1
4.52179E+1	4.45474E+1	2.20443E-5	4.99910E-1	5.13278E-1	5.44654E+1	3.65738E-2	4.24286E+4	5.05199E+1
4.53265E+1	4.46516E+1	2.20401E-5	4.99910E-1	5.13289E-1	5.44633E+1	3.65636E-2	4.24306E+4	5.05387E+1
4.53960E+1	4.47147E+1	2.20338E-5	4.99910E-1	5.13278E-1	5.44166E+1	3.65301E-2	4.24326E+4	5.05421E+1
4.54570E+1	4.47730E+1	2.20315E-5	4.99910E-1	5.13283E-1	5.44609E+1	3.65366E-2	4.24346E+4	5.05643E+1
4.55267E+1	4.48433E+1	2.20261E-5	4.99910E-1	5.13310E-1	5.44740E+1	3.65612E-2	4.24366E+4	5.05845E+1
4.55920E+1	4.49108E+1	2.20097E-5	4.99910E-1	5.13346E-1	5.44492E+1	3.65560E-2	4.24386E+4	5.05952E+1
4.56350E+1	4.49570E+1	2.19946E-5	4.99910E-1	5.13358E-1	5.44371E+1	3.65589E-2	4.24406E+4	5.06117E+1
4.57291E+1	4.50488E+1	2.19906E-5	4.99910E-1	5.13329E-1	5.44347E+1	3.65608E-2	4.24426E+4	5.05880E+1
4.57975E+1	4.51101E+1	2.19913E-5	4.99910E-1	5.13305E-1	5.44132E+1	3.65851E-2	4.24446E+4	5.05817E+1
4.58449E+1	4.51534E+1	2.19860E-5	4.99910E-1	5.13318E-1	5.43916E+1	3.65798E-2	4.24466E+4	5.06168E+1
4.58767E+1	4.51861E+1	2.19810E-5	4.99910E-1	5.13347E-1	5.44095E+1	3.65505E-2	4.24486E+4	5.06175E+1
4.59540E+1	4.52655E+1	2.19815E-5	4.99910E-1	5.13402E-1	5.44540E+1	3.65603E-2	4.24506E+4	5.06152E+1
4.60600E+1	4.53748E+1	2.19740E-5	4.99910E-1	5.13491E-1	5.44281E+1	3.65633E-2	4.24526E+4	5.06106E+1
4.61250E+1	4.54413E+1	2.19610E-5	4.99910E-1	5.13458E-1	5.44182E+1	3.65281E-2	4.24546E+4	5.06311E+1
4.61900E+1	4.54970E+1	2.19441E-5	4.99910E-1	5.13453E-1	5.44326E+1	3.65616E-2	4.24566E+4	5.07343E+1
4.62565E+1	4.55676E+1	2.19280E-5	4.99910E-1	5.13478E-1	5.44233E+1	3.65527E-2	4.24586E+4	5.07508E+1
4.63208E+1	4.56372E+1	2.19216E-5	4.99910E-1	5.13513E-1	5.44376E+1	3.65101E-2	4.24606E+4	5.06981E+1
4.63720E+1	4.56950E+1	2.19160E-5	4.99910E-1	5.13560E-1	5.44564E+1	3.65411E-2	4.24626E+4	5.06709E+1
4.64521E+1	4.57651E+1	2.19047E-5	4.99910E-1	5.13579E-1	5.44355E+1	3.65299E-2	4.24646E+4	5.06395E+1
4.65171E+1	4.58280E+1	2.18942E-5	4.99910E-1	5.13586E-1	5.44287E+1	3.65246E-2	4.24666E+4	5.07450E+1
4.65530E+1	4.58660E+1	2.18898E-5	4.99910E-1	5.13563E-1	5.44379E+1	3.65492E-2	4.24686E+4	5.07801E+1
4.66519E+1	4.59556E+1	2.18748E-5	4.99910E-1	5.13575E-1	5.44302E+1	3.65542E-2	4.24706E+4	5.07894E+1
4.67194E+1	4.60214E+1	2.18560E-5	4.99910E-1	5.13586E-1	5.44412E+1	3.65700E-2	4.24726E+4	5.07816E+1
4.67633E+1	4.60670E+1	2.18437E-5	4.99910E-1	5.13597E-1	5.44494E+1	3.65853E-2	4.24746E+4	5.07178E+1
4.67953E+1	4.61016E+1	2.18364E-5	4.99910E-1	5.13604E-1	5.43819E+1	3.65314E-2	4.24766E+4	5.07425E+1
4.68783E+1	4.61852E+1	2.18292E-5	4.99910E-1	5.13615E-1	5.44051E+1	3.65541E-2	4.24786E+4	5.06925E+1
4.69836E+1	4.62850E+1	2.18297E-5	4.99910E-1	5.13646E-1	5.44277E+1	3.65406E-2	4.24806E+4	5.07879E+1
4.70512E+1	4.63489E+1	2.18198E-5	4.99910E-1	5.13680E-1	5.44399E+1	3.65622E-2	4.24826E+4	5.08299E+1
4.71100E+1	4.63970E+1	2.18138E-5	4.99910E-1	5.13723E-1	5.44464E+1	3.65533E-2	4.24846E+4	5.08479E+1
4.71811E+1	4.64720E+1	2.18102E-5	4.99910E-1	5.13746E-1	5.44654E+1	3.65254E-2	4.24866E+4	5.08389E+1
4.72456E+1	4.65390E+1	2.17946E-5	4.99910E-1	5.13759E-1	5.44678E+1	3.65557E-2	4.24886E+4	5.09122E+1
4.72860E+1	4.65800E+1	2.17772E-5	4.99910E-1	5.13770E-1	5.44596E+1	3.65722E-2	4.24906E+4	5.08887E+1
4.73805E+1	4.66784E+1	2.17735E-5	4.99910E-1	5.13804E-1	5.44678E+1	3.66052E-2	4.24926E+4	5.08896E+1
4.74483E+1	4.67407E+1	2.17750E-5	4.99910E-1	5.13826E-1	5.44565E+1	3.65882E-2	4.24946E+4	5.08833E+1
4.74957E+1	4.67835E+1	2.17723E-5	4.99910E-1	5.13803E-1	5.44597E+1	3.65497E-2	4.24966E+4	5.08491E+1
4.75282E+1	4.68158E+1	2.17666E-5	4.99910E-1	5.13798E-1	5.45182E+1	3.65405E-2	4.24986E+4	5.09185E+1
4.76079E+1	4.69010E+1	2.17495E-5	4.99910E-1	5.13794E-1	5.44910E+1	3.65429E-2	4.25006E+4	5.09225E+1
4.77126E+1	4.70082E+1	2.17277E-5	4.99910E-1	5.13805E-1	5.44696E+1	3.65619E-2	4.25026E+4	5.09921E+1
4.77813E+1	4.70705E+1	2.17116E-5	4.99910E-1	5.13816E-1	5.44676E+1	3.65372E-2	4.25046E+4	5.09972E+1
4.78450E+1	4.71280E+1	2.17050E-5	4.99910E-1	5.13802E-1	5.44435E+1	3.65520E-2	4.25066E+4	5.09345E+1
4.79130E+1	4.71947E+1	2.16983E-5	4.99910E-1	5.13816E-1	5.44525E+1	3.65519E-2	4.25086E+4	5.09299E+1
4.79780E+1	4.72620E+1	2.16817E-5	4.99910E-1	5.13851E-1	5.44522E+1	3.65595E-2	4.25106E+4	5.10164E+1
4.80220E+1	4.73110E+1	2.16764E-5	4.99910E-1	5.13864E-1	5.44712E+1	3.65046E-2	4.25126E+4	5.09457E+1
4.81104E+1	4.74025E+1	2.16789E-5	4.99910E-1	5.13856E-1	5.44497E+1	3.65268E-2	4.25146E+4	5.09177E+1
4.81784E+1	4.74631E+1	2.16701E-5	4.99910E-1	5.13850E-1	5.45047E+1	3.65381E-2	4.25166E+4	5.09942E+1
4.82270E+1	4.75059E+1	2.16527E-5	4.99910E-1	5.13859E-1	5.45079E+1	3.65105E-2	4.25186E+4	5.09721E+1
4.82601E+1	4.75387E+1	2.16348E-5	4.99910E-1	5.13865E-1	5.44687E+1	3.64998E-2	4.25206E+4	5.09897E+1
4.83422E+1	4.76211E+1	2.16254E-5	4.99910E-1	5.13895E-1	5.44865E+1	3.65021E-2	4.25226E+4	5.10092E+1
4.84497E+1	4.77282E+1	2.16149E-5	4.99910E-1	5.13974E-1	5.45075E+1	3.65191E-2	4.25246E+4	5.10514E+1
4.85198E+1	4.77956E+1	2.15965E-5	4.99910E-1	5.13987E-1	5.45076E+1	3.65151E-2	4.25266E+4	5.10253E+1
4.85810E+1	4.78480E+1	2.15888E-5	4.99910E-1	5.13998E-1	5.45130E+1	3.65121E-2	4.25286E+4	5.10044E+1
4.86513E+1	4.79240E+1	2.15841E-5	4.99910E-1	5.13995E-1	5.44714E+1	3.65124E-2	4.25306E+4	5.10100E+1
4.87180E+1	4.79885E+1	2.15811E-5	4.99910E-1	5.13985E-1	5.44900E+1	3.65437E-2	4.25326E+4	5.10072E+1
4.87630E+1	4.80240E+1	2.15849E-5	4.99910E-1	5.13994E-1	5.44995E+1	3.64815E-2	4.25346E+4	5.09976E+1
4.88534E+1	4.81120E+1	2.15775E-5	4.99910E-1	5.14006E-1	5.45029E+1	3.65269E-2	4.25366E+4	5.09650E+1
4.89221E+1	4.81836E+1	2.15622E-5	4.99910E-1	5.14011E-1	5.45292E+1	3.65544E-2	4.25386E+4	5.09570E+1
4.89704E+1	4.82322E+1	2.15502E-5	4.99910E-1	5.13994E-1	5.44638E+1	3.65971E-2	4.25406E+4	5.10321E+1
4.90026E+1	4.82606E+1	2.15536E-5	4.99910E-1	5.14011E-1	5.44492E+1	3.66096E-2	4.25426E+4	5.10341E+1
4.90819E+1	4.83386E+1	2.15659E-5	4.99910E-1	5.14027E-1	5.44469E+1	3.65489E-2	4.25446E+4	5.09602E+1
4.91873E+1	4.84448E+1	2.15721E-5	4.99910E-1	5.14037E-1	5.44644E+1	3.65573E-2	4.25466E+4	5.09321E+1
4.92563E+1	4.85088E+1	2.15702E-5	4.99910E-1	5.14071E-1	5.44671E+1	3.65697E-2	4.25486E+4	5.09436E+1
4.93170E+1	4.85660E+1	2.15468E-5	4.99910E-1	5.14115E-1	5.44642E+1	3.66029E-2	4.25506E+4	5.09586E+1
4.93871E+1	4.86373E+1	2.15212E-5	4.99910E-1	5.14125E-1	5.44284E+1	3.65626E-2	4.25526E+4	5.09968E+1
4.94549E+1	4.87066E+1	2.15212E-5	4.99910E-1	5.14114E-1	5.44393E+1	3.65683E-2	4.25546E+4	5.10677E+1
4.95070E+1	4.87600E+1	2.15217E-5	4.99910E-1	5.14127E-1	5.44371E+1	3.65693E-2	4.25566E+4	5.11216E+1
4.95911E+1	4.88493E+1	2.15062E-5	4.99910E-1	5.14120E-1	5.44441E+1	3.65854E-2	4.25586E+4	5.11516E+1
4.96576E+1	4.89148E+1	2.14872E-5	4.99910E-1	5.14113E-1	5.44492E+1	3.65747E-2	4.25606E+4	5.11536E+1
4.97057E+1	4.89599E+1	2.14819E-5	4.99910E-1	5.14125E-1	5.44531E+1	3.65549E-2	4.25626E+4	5.11181E+1
4.97381E+1	4.89908E+1	2.14745E-5	4.99910E-1	5.14142E-1	5.44622E+1	3.66041E-2	4.25646E+4	5.10944E+1
4.98596E+1	4.91057E+1	2.14562E-5	4.99910E-1	5.14171E-1	5.44463E+1	3.65723E-2	4.25666E+4	5.11354E+1
4.99025E+1	4.91466E+1	2.14486E-5	4.99910E-1	5.14161E-1	5.44782E+1	3.65471E-2	4.25686E+4	5.11267E+1
4.99361E+1	4.91789E+1	2.14419E-5	4.99910E-1	5.14177E-1	5.44844E+1	3.65403E-2	4.25706E+4	5.11337E+1
5.00606E+1	4.93076E+1	2.14365E-5	4.99910E-1	5.14223E-1	5.44746E+1	3.65761E-2	4.25726E+4	5.11818E+1
5.01239E+1	4.93699E+1	2.14298E-5	4.99910E-1	5.14242E-1	5.44889E+1	3.65868E-2	4.25746E+4	5.12342E+1
5.01865E+1	4.94268E+1	2.14209E-5	4.99910E-1	5.14275E-1	5.44705E+1	3.66113E-2	4.25766E+4	5.11881E+1
5.02508E+1	4.95009E+1	2.14076E-5	4.99910E-1	5.14297E-1	5.44603E+1	3.65928E-2	4.25786E+4	5.12028E+1
5.03182E+1	4.95670E+1	2.13950E-5	4.99910E-1	5.14310E-1	5.44465E+1	3.65792E-2	4.25806E+4	5.12029E+1
5.03852E+1	4.96316E+1	2.13881E-5	4.99910E-1	5.14321E-1	5.44600E+1	3.65715E-2	4.25826E+4	5.12176E+1
5.04410E+1	4.96850E+1	2.13807E-5	4.99910E-1	5.14332E-1	5.44924E+1	3.65911E-2	4.25846E+4	5.11997E+1
5.05128E+1	4.97588E+1	2.13718E-5	4.99910E-1	5.14361E-1	5.44884E+1	3.65793E-2	4.25866E+4	5.11894E+1
5.05762E+1	4.98247E+1	2.13637E-5	4.99910E-1	5.14395E-1	5.44823E+1	3.65722E-2	4.25886E+4	5.11987E+1
5.06160E+1	4.98670E+1	2.13529E-5	4.99910E-1	5.14407E-1	5.45007E+1	3.65716E-2	4.25906E+4	5.12272E+1
5.07072E+1	4.99606E+1	2.13417E-5	4.99910E-1	5.14398E-1	5.45198E+1	3.65976E-2	4.25926E+4	5.12445E+1
5.07725E+1	5.00247E+1	2.13392E-5	4.99910E-1	5.14389E-1	5.45297E+1	3.66417E-2	4.25946E+4	5.12844E+1
5.08180E+1	5.00681E+1	2.13250E-5	4.99910E-1	5.14383E-1	5.44953E+1	3.65970E-2	4.25966E+4	5.12490E+1
5.08493E+1	5.00979E+1	2.13108E-5	4.99910E-1	5.14378E-1	5.45108E+1	3.66193E-2	4.25986E+4	5.11966E+1
5.09262E+1	5.01739E+1	2.12993E-5	4.99910E-1	5.14368E-1	5.44524E+1	3.66262E-2	4.26006E+4	5.12275E+1
5.10270E+1	5.02784E+1	2.12917E-5	4.99910E-1	5.14349E-1	5.44105E+1	3.66382E-2	4.26026E+4	5.12502E+1
5.10926E+1	5.03465E+1	2.12839E-5	4.99910E-1	5.14337E-1	5.44393E+1	3.66167E-2	4.26046E+4	5.12774E+1
5.11530E+1	5.04060E+1	2.12765E-5	4.99910E-1	5.14326E-1	5.44130E+1	3.66200E-2	4.26066E+4	5.12898E+1
5.12177E+1	5.04846E+1	2.12703E-5	4.99910E-1	5.14283E-1	5.44197E+1	3.66408E-2	4.26086E+4	5.13298E+1
5.12797E+1	5.05510E+1	2.12685E-5	4.99910E-1	5.14223E-1	5.44402E+1	3.66186E-2	4.26106E+4	5.13797E+1
5.13220E+1	5.05870E+1	2.12585E-5	4.99910E-1	5.14177E-1	5.44636E+1	3.65766E-2	4.26126E+4	5.12884E+1
5.14109E+1	5.06829E+1	2.12334E-5	4.99910E-1	5.14183E-1	5.44504E+1	3.66222E-2	4.26145E+4	5.13306E+1
5.14745E+1	5.07456E+1	2.12210E-5	4.99910E-1	5.14190E-1	5.44871E+1	3.66079E-2	4.26166E+4	5.13204E+1
5.15188E+1	5.07894E+1	2.12161E-5	4.99910E-1	5.14182E-1	5.43798E+1	3.65641E-2	4.26186E+4	5.12949E+1
5.15499E+1	5.08231E+1	2.12022E-5	4.99910E-1	5.14188E-1	5.44071E+1	3.65997E-2	4.26206E+4	5.13506E+1
5.16259E+1	5.09032E+1	2.11865E-5	4.99910E-1	5.14192E-1	5.43682E+1	3.65909E-2	4.26226E+4	5.14155E+1
5.17251E+1	5.10066E+1	2.11741E-5	4.99910E-1	5.14184E-1	5.44089E+1	3.65663E-2	4.26245E+4	5.14718E+1
5.17906E+1	5.10768E+1	2.11695E-5	4.99910E-1	5.14171E-1	5.44530E+1	3.65720E-2	4.26266E+4	5.15455E+1
5.18520E+1	5.11480E+1	2.11541E-5	4.99910E-1	5.14158E-1	5.43844E+1	3.65738E-2	4.26285E+4	5.14749E+1
5.19176E+1	5.12130E+1	2.11358E-5	4.99910E-1	5.14162E-1	5.44116E+1	3.65650E-2	4.26306E+4	5.14420E+1
5.19813E+1	5.12732E+1	2.11250E-5	4.99910E-1	5.14174E-1	5.44129E+1	3.65427E-2	4.26326E+4	5.14679E+1
5.20300E+1	5.13160E+1	2.11146E-5	4.99910E-1	5.14165E-1	5.44257E+1	3.65697E-2	4.26346E+4	5.14837E+1
5.21119E+1	5.13971E+1	2.11040E-5	4.99910E-1	5.14154E-1	5.44458E+1	3.65794E-2	4.26366E+4	5.14949E+1
5.21760E+1	5.14599E+1	2.10863E-5	4.99910E-1	5.14137E-1	5.44545E+1	3.65645E-2	4.26385E+4	5.15118E+1
5.22220E+1	5.15061E+1	2.10725E-5	4.99910E-1	5.14094E-1	5.44290E+1	3.66158E-2	4.26406E+4	5.15168E+1
5.22530E+1	5.15392E+1	2.10654E-5	4.99910E-1	5.14088E-1	5.44409E+1	3.66098E-2	4.26425E+4	5.14781E+1
5.23279E+1	5.16152E+1	2.10627E-5	4.99910E-1	5.14078E-1	5.44397E+1	3.66105E-2	4.26446E+4	5.14773E+1
5.24325E+1	5.17279E+1	2.10641E-5	4.99910E-1	5.14066E-1	5.44146E+1	3.65600E-2	4.26465E+4	5.14205E+1
5.24955E+1	5.18025E+1	2.10576E-5	4.99910E-1	5.14076E-1	5.44345E+1	3.65616E-2	4.26486E+4	5.14307E+1
5.25560E+1	5.18490E+1	2.10415E-5	4.99910E-1	5.14073E-1	5.44534E+1	3.65399E-2	4.26506E+4	5.14903E+1
5.26222E+1	5.19223E+1	2.10277E-5	4.99910E-1	5.14062E-1	5.44947E+1	3.65358E-2	4.26525E+4	5.14749E+1
5.26859E+1	5.19896E+1	2.10185E-5	4.99910E-1	5.14050E-1	5.44404E+1	3.65748E-2	4.26546E+4	5.14789E+1
5.27360E+1	5.20360E+1	2.10049E-5	4.99910E-1	5.14040E-1	5.44125E+1	3.66009E-2	4.26565E+4	5.15023E+1
5.28099E+1	5.21106E+1	2.09870E-5	4.99910E-1	5.14047E-1	5.44061E+1	3.65815E-2	4.26586E+4	5.15388E+1
5.28727E+1	5.21768E+1	2.09740E-5	4.99910E-1	5.14056E-1	5.44210E+1	3.65283E-2	4.26606E+4	5.15055E+1
5.29100E+1	5.22180E+1	2.09687E-5	4.99910E-1	5.14044E-1	5.44411E+1	3.65480E-2	4.26626E+4	5.15188E+1
5.30047E+1	5.23102E+1	2.09575E-5	4.99910E-1	5.14009E-1	5.44152E+1	3.65592E-2	4.26646E+4	5.15845E+1
5.30681E+1	5.23812E+1	2.09441E-5	4.99910E-1	5.13971E-1	5.44518E+1	3.65553E-2	4.26665E+4	5.15913E+1
5.31302E+1	5.24457E+1	2.09323E-5	4.99910E-1	5.13937E-1	5.44438E+1	3.65624E-2	4.26686E+4	5.15038E+1
5.31923E+1	5.25056E+1	2.09142E-5	4.99910E-1	5.13949E-1	5.44478E+1	3.65440E-2	4.26705E+4	5.14939E+1
5.32264E+1	5.25403E+1	2.09020E-5	4.99910E-1	5.13962E-1	5.44328E+1	3.65479E-2	4.26726E+4	5.14960E+1
5.33194E+1	5.26349E+1	2.08936E-5	4.99910E-1	5.13987E-1	5.44275E+1	3.65473E-2	4.26745E+4	5.14971E+1
5.33836E+1	5.27019E+1	2.08847E-5	4.99910E-1	5.13998E-1	5.44504E+1	3.65609E-2	4.26766E+4	5.15215E+1
5.34380E+1	5.27670E+1	2.08768E-5	4.99910E-1	5.13964E-1	5.44494E+1	3.65497E-2	4.26786E+4	5.15489E+1
5.35052E+1	5.28362E+1	2.08687E-5	4.99910E-1	5.13925E-1	5.44579E+1	3.65456E-2	4.26805E+4	5.15781E+1
5.35674E+1	5.28998E+1	2.08557E-5	4.99910E-1	5.13892E-1	5.44658E+1	3.65480E-2	4.26826E+4	5.16261E+1
5.36080E+1	5.29410E+1	2.08402E-5	4.99910E-1	5.13917E-1	5.44404E+1	3.65787E-2	4.26845E+4	5.16116E+1
5.36958E+1	5.30225E+1	2.08293E-5	4.99910E-1	5.13908E-1	5.44281E+1	3.65471E-2	4.26866E+4	5.16098E+1
5.37580E+1	5.30949E+1	2.08310E-5	4.99910E-1	5.13897E-1	5.44352E+1	3.65981E-2	4.26885E+4	5.16566E+1
5.38019E+1	5.31472E+1	2.08276E-5	4.99910E-1	5.13883E-1	5.44607E+1	3.65611E-2	4.26906E+4	5.16725E+1
5.38329E+1	5.31789E+1	2.08090E-5	4.99910E-1	5.13866E-1	5.44102E+1	3.65278E-2	4.26926E+4	5.16676E+1
5.39504E+1	5.32877E+1	2.07974E-5	4.99910E-1	5.13807E-1	5.44469E+1	3.65871E-2	4.26946E+4	5.16197E+1
5.40165E+1	5.33506E+1	2.07949E-5	4.99910E-1	5.13782E-1	5.44726E+1	3.66179E-2	4.26966E+4	5.16374E+1
5.40820E+1	5.34144E+1	2.07839E-5	4.99910E-1	5.13793E-1	5.44140E+1	3.66570E-2	4.26985E+4	5.16396E+1
5.41460E+1	5.34710E+1	2.07747E-5	4.99910E-1	5.13766E-1	5.44133E+1	3.66441E-2	4.27006E+4	5.16048E+1
5.42108E+1	5.35475E+1	2.07745E-5	4.99910E-1	5.13740E-1	5.43621E+1	3.65844E-2	4.27025E+4	5.16348E+1
5.42756E+1	5.36157E+1	2.07669E-5	4.99910E-1	5.13727E-1	5.43858E+1	3.66453E-2	4.27046E+4	5.16687E+1
5.43270E+1	5.36590E+1	2.07537E-5	4.99910E-1	5.13750E-1	5.44236E+1	3.65866E-2	4.27066E+4	5.16636E+1
5.44067E+1	5.37432E+1	2.07382E-5	4.99910E-1	5.13763E-1	5.43995E+1	3.65995E-2	4.27086E+4	5.16920E+1
5.44704E+1	5.38073E+1	2.07257E-5	4.99910E-1	5.13766E-1	5.44323E+1	3.65919E-2	4.27106E+4	5.16713E+1
5.45171E+1	5.38539E+1	2.07172E-5	4.99910E-1	5.13724E-1	5.44301E+1	3.65940E-2	4.27125E+4	5.16951E+1
5.45487E+1	5.38870E+1	2.07074E-5	4.99910E-1	5.13729E-1	5.44293E+1	3.65882E-2	4.27146E+4	5.16911E+1
5.46636E+1	5.40061E+1	2.06919E-5	4.99910E-1	5.13752E-1	5.43923E+1	3.66112E-2	4.27165E+4	5.16719E+1
5.47287E+1	5.40744E+1	2.06761E-5	4.99910E-1	5.13748E-1	5.43699E+1	3.66240E-2	4.27186E+4	5.17046E+1
5.47934E+1	5.41414E+1	2.06749E-5	4.99910E-1	5.13690E-1	5.43964E+1	3.66381E-2	4.27206E+4	5.16770E+1
5.48560E+1	5.41900E+1	2.06771E-5	4.99910E-1	5.13665E-1	5.44019E+1	3.65911E-2	4.27226E+4	5.17156E+1
5.49191E+1	5.42641E+1	2.06681E-5	4.99910E-1	5.13668E-1	5.43926E+1	3.65829E-2	4.27246E+4	5.17408E+1
5.49825E+1	5.43323E+1	2.06570E-5	4.99910E-1	5.13678E-1	5.43493E+1	3.65414E-2	4.27265E+4	5.17247E+1
5.50330E+1	5.43780E+1	2.06437E-5	4.99910E-1	5.13669E-1	5.43412E+1	3.66150E-2	4.27286E+4	5.16716E+1
5.51147E+1	5.44634E+1	2.06278E-5	4.99910E-1	5.13676E-1	5.43670E+1	3.66027E-2	4.27305E+4	5.17437E+1
5.51786E+1	5.45346E+1	2.06229E-5	4.99910E-1	5.13678E-1	5.43299E+1	3.65866E-2	4.27326E+4	5.17274E+1
5.52080E+1	5.45690E+1	2.06184E-5	4.99910E-1	5.13634E-1	5.43811E+1	3.66368E-2	4.27346E+4	5.18290E+1
5.53066E+1	5.46641E+1	2.06137E-5	4.99910E-1	5.13646E-1	5.43934E+1	3.66423E-2	4.27366E+4	5.18222E+1
5.53704E+1	5.47266E+1	2.06093E-5	4.99910E-1	5.13650E-1	5.43966E+1	3.66197E-2	4.27386E+4	5.17971E+1
5.54343E+1	5.47923E+1	2.06077E-5	4.99910E-1	5.13638E-1	5.43591E+1	3.65913E-2	4.27405E+4	5.17975E+1
5.54984E+1	5.48593E+1	2.06008E-5	4.99910E-1	5.13626E-1	5.44121E+1	3.65605E-2	4.27426E+4	5.18365E+1
5.55661E+1	5.49150E+1	2.05955E-5	4.99910E-1	5.13593E-1	5.44238E+1	3.65397E-2	4.27445E+4	5.18878E+1
5.56324E+1	5.49854E+1	2.05789E-5	4.99910E-1	5.13566E-1	5.44286E+1	3.65553E-2	4.27466E+4	5.18774E+1
5.56986E+1	5.50554E+1	2.05520E-5	4.99910E-1	5.13554E-1	5.44293E+1	3.65832E-2	4.27485E+4	5.18533E+1
5.57550E+1	5.51110E+1	2.05295E-5	4.99910E-1	5.13542E-1	5.44292E+1	3.65466E-2	4.27506E+4	5.18687E+1
5.58283E+1	5.51817E+1	2.05227E-5	4.99910E-1	5.13531E-1	5.44215E+1	3.65596E-2	4.27526E+4	5.18778E+1
5.58927E+1	5.52487E+1	2.05199E-5	4.99910E-1	5.13520E-1	5.44195E+1	3.65343E-2	4.27545E+4	5.19067E+1
5.59330E+1	5.52950E+1	2.05083E-5	4.99910E-1	5.13507E-1	5.44347E+1	3.65581E-2	4.27566E+4	5.19177E+1
5.60295E+1	5.53833E+1	2.04883E-5	4.99910E-1	5.13519E-1	5.44317E+1	3.65148E-2	4.27585E+4	5.18828E+1
5.60953E+1	5.54435E+1	2.04749E-5	4.99910E-1	5.13524E-1	5.44411E+1	3.65246E-2	4.27606E+4	5.18752E+1
5.61600E+1	5.55071E+1	2.04590E-5	4.99910E-1	5.13513E-1	5.44587E+1	3.65135E-2	4.27625E+4	5.18938E+1
5.62251E+1	5.55740E+1	2.04393E-5	4.99910E-1	5.13501E-1	5.44581E+1	3.65671E-2	4.27646E+4	5.19040E+1
5.62603E+1	5.56018E+1	2.04292E-5	4.99910E-1	5.13494E-1	5.44443E+1	3.65250E-2	4.27666E+4	5.18689E+1
5.63564E+1	5.56920E+1	2.04208E-5	4.99910E-1	5.13481E-1	5.44634E+1	3.65328E-2	4.27685E+4	5.19315E+1
5.64236E+1	5.57635E+1	2.04096E-5	4.99910E-1	5.13469E-1	5.44497E+1	3.65343E-2	4.27706E+4	5.18665E+1
5.64850E+1	5.58290E+1	2.03976E-5	4.99910E-1	5.13429E-1	5.44496E+1	3.65235E-2	4.27725E+4	5.18703E+1
5.65563E+1	5.58990E+1	2.03948E-5	4.99910E-1	5.13422E-1	5.44318E+1	3.65205E-2	4.27746E+4	5.18909E+1
5.66214E+1	5.59654E+1	2.03886E-5	4.99910E-1	5.13433E-1	5.44427E+1	3.65166E-2	4.27765E+4	5.19386E+1
5.66620E+1	5.60090E+1	2.03758E-5	4.99910E-1	5.13421E-1	5.44609E+1	3.65236E-2	4.27786E+4	5.19500E+1
5.67557E+1	5.60962E+1	2.03640E-5	4.99910E-1	5.13433E-1	5.44542E+1	3.65511E-2	4.27806E+4	5.19245E+1
5.68230E+1	5.61601E+1	2.03556E-5	4.99910E-1	5.13438E-1	5.44424E+1	3.65415E-2	4.27825E+4	5.19480E+1
5.68684E+1	5.62066E+1	2.03496E-5	4.99910E-1	5.13425E-1	5.44482E+1	3.65139E-2	4.27846E+4	5.19358E+1
5.69001E+1	5.62418E+1	2.03537E-5	4.99910E-1	5.13407E-1	5.44293E+1	3.65438E-2	4.27865E+4	5.19285E+1
5.69799E+1	5.63317E+1	2.03540E-5	4.99910E-1	5.13380E-1	5.44216E+1	3.65578E-2	4.27886E+4	5.19385E+1
5.70831E+1	5.64348E+1	2.03437E-5	4.99910E-1	5.13328E-1	5.43990E+1	3.65774E-2	4.27905E+4	5.19383E+1
5.71511E+1	5.64957E+1	2.03270E-5	4.99910E-1	5.13274E-1	5.44049E+1	3.65942E-2	4.27926E+4	5.19387E+1
5.72120E+1	5.65500E+1	2.03189E-5	4.99910E-1	5.13252E-1	5.43957E+1	3.65758E-2	4.27946E+4	5.19876E+1
5.72815E+1	5.66240E+1	2.03200E-5	4.99910E-1	5.13257E-1	5.44396E+1	3.66014E-2	4.27966E+4	5.19773E+1
5.73458E+1	5.66919E+1	2.03194E-5	4.99910E-1	5.13267E-1	5.43964E+1	3.65764E-2	4.27986E+4	5.20743E+1
5.73870E+1	5.67350E+1	2.03108E-5	4.99910E-1	5.13256E-1	5.44230E+1	3.66266E-2	4.28005E+4	5.20817E+1
5.74783E+1	5.68286E+1	2.03033E-5	4.99910E-1	5.13265E-1	5.44144E+1	3.66080E-2	4.28026E+4	5.21003E+1
5.75454E+1	5.68928E+1	2.02940E-5	4.99910E-1	5.13271E-1	5.44120E+1	3.66250E-2	4.28045E+4	5.20942E+1
5.75918E+1	5.69387E+1	2.02857E-5	4.99910E-1	5.13259E-1	5.44033E+1	3.66796E-2	4.28066E+4	5.20768E+1
5.76229E+1	5.69730E+1	2.02895E-5	4.99910E-1	5.13241E-1	5.44018E+1	3.66382E-2	4.28086E+4	5.21238E+1
5.77015E+1	5.70537E+1	2.02932E-5	4.99910E-1	5.13225E-1	5.43918E+1	3.66214E-2	4.28106E+4	5.20890E+1
5.78067E+1	5.71606E+1	2.02914E-5	4.99910E-1	5.13235E-1	5.43633E+1	3.66228E-2	4.28126E+4	5.20481E+1
5.78740E+1	5.72323E+1	2.02817E-5	4.99910E-1	5.13244E-1	5.43670E+1	3.66211E-2	4.28145E+4	5.19939E+1
5.79340E+1	5.72860E+1	2.02611E-5	4.99910E-1	5.13240E-1	5.43463E+1	3.66111E-2	4.28166E+4	5.20745E+1
5.80032E+1	5.73515E+1	2.02462E-5	4.99910E-1	5.13230E-1	5.43366E+1	3.66159E-2	4.28185E+4	5.21119E+1
5.80704E+1	5.74174E+1	2.02384E-5	4.99910E-1	5.13219E-1	5.43408E+1	3.65810E-2	4.28206E+4	5.20896E+1
5.81230E+1	5.74720E+1	2.02255E-5	4.99910E-1	5.13173E-1	5.43619E+1	3.65912E-2	4.28226E+4	5.20935E+1
5.82084E+1	5.75507E+1	2.02143E-5	4.99910E-1	5.13176E-1	5.43524E+1	3.65572E-2	4.28246E+4	5.21067E+1
5.82738E+1	5.76087E+1	2.02074E-5	4.99910E-1	5.13184E-1	5.43536E+1	3.66191E-2	4.28266E+4	5.21256E+1
5.83212E+1	5.76543E+1	2.01964E-5	4.99910E-1	5.13174E-1	5.43128E+1	3.65781E-2	4.28285E+4	5.21497E+1
5.83546E+1	5.76918E+1	2.01855E-5	4.99910E-1	5.13156E-1	5.43292E+1	3.65404E-2	4.28306E+4	5.20238E+1
5.84716E+1	5.78071E+1	2.01801E-5	4.99910E-1	5.13111E-1	5.43770E+1	3.65735E-2	4.28325E+4	5.21106E+1
5.85378E+1	5.78744E+1	2.01610E-5	4.99910E-1	5.13107E-1	5.44116E+1	3.65221E-2	4.28346E+4	5.21921E+1
5.86043E+1	5.79473E+1	2.01364E-5	4.99910E-1	5.13117E-1	5.44103E+1	3.65351E-2	4.28366E+4	5.22498E+1
5.86695E+1	5.80125E+1	2.01187E-5	4.99910E-1	5.13114E-1	5.43809E+1	3.65507E-2	4.28386E+4	5.22727E+1
5.87383E+1	5.80835E+1	2.01029E-5	4.99910E-1	5.13090E-1	5.44178E+1	3.65583E-2	4.28406E+4	5.22309E+1
5.88065E+1	5.81548E+1	2.00900E-5	4.99910E-1	5.13055E-1	5.44076E+1	3.65672E-2	4.28425E+4	5.22630E+1
5.88610E+1	5.82140E+1	2.00831E-5	4.99910E-1	5.13039E-1	5.43562E+1	3.65587E-2	4.28445E+4	5.22839E+1
5.89366E+1	5.82829E+1	2.00820E-5	4.99910E-1	5.13045E-1	5.43756E+1	3.65310E-2	4.28465E+4	5.22556E+1
5.90017E+1	5.83505E+1	2.00766E-5	4.99910E-1	5.13056E-1	5.44090E+1	3.65544E-2	4.28485E+4	5.22502E+1
5.90410E+1	5.83980E+1	2.00615E-5	4.99910E-1	5.13042E-1	5.44325E+1	3.65511E-2	4.28505E+4	5.22539E+1
5.91378E+1	5.84832E+1	2.00449E-5	4.99910E-1	5.13032E-1	5.44291E+1	3.65498E-2	4.28526E+4	5.22815E+1
5.92049E+1	5.85558E+1	2.00411E-5	4.99910E-1	5.13010E-1	5.44202E+1	3.65637E-2	4.28545E+4	5.22526E+1
5.92493E+1	5.86044E+1	2.00405E-5	4.99910E-1	5.12970E-1	5.44302E+1	3.65286E-2	4.28565E+4	5.22307E+1
5.92811E+1	5.86366E+1	2.00280E-5	4.99910E-1	5.12964E-1	5.44205E+1	3.65157E-2	4.28585E+4	5.22438E+1
5.93626E+1	5.87242E+1	2.00147E-5	4.99910E-1	5.12963E-1	5.44226E+1	3.65491E-2	4.28605E+4	5.22684E+1
5.94686E+1	5.88266E+1	2.00096E-5	4.99910E-1	5.12962E-1	5.44068E+1	3.65482E-2	4.28625E+4	5.22777E+1
5.95377E+1	5.88856E+1	2.00000E-5	4.99910E-1	5.12929E-1	5.43762E+1	3.65547E-2	4.28645E+4	5.22938E+1
5.96000E+1	5.89550E+1	1.99895E-5	4.99910E-1	5.12937E-1	5.43842E+1	3.65160E-2	4.28666E+4	5.22470E+1
5.96674E+1	5.90179E+1	1.99803E-5	4.99910E-1	5.12969E-1	5.43871E+1	3.65208E-2	4.28685E+4	5.22388E+1
5.97323E+1	5.90863E+1	1.99608E-5	4.99910E-1	5.13005E-1	5.43601E+1	3.65395E-2	4.28705E+4	5.22416E+1
5.97770E+1	5.91410E+1	1.99442E-5	4.99910E-1	5.12955E-1	5.43745E+1	3.64953E-2	4.28725E+4	5.22434E+1
5.98729E+1	5.92199E+1	1.99355E-5	4.99910E-1	5.12963E-1	5.43749E+1	3.64911E-2	4.28745E+4	5.22826E+1
5.99415E+1	5.92888E+1	1.99246E-5	4.99910E-1	5.12963E-1	5.44000E+1	3.64938E-2	4.28765E+4	5.22932E+1
5.99891E+1	5.93432E+1	1.99094E-5	4.99910E-1	5.12919E-1	5.44044E+1	3.64885E-2	4.28785E+4	5.22958E+1
6.00225E+1	5.93818E+1	1.98921E-5	4.99910E-1	5.12912E-1	5.44006E+1	3.64683E-2	4.28806E+4	5.22793E+1
6.01043E+1	5.94609E+1	1.98820E-5	4.99910E-1	5.12901E-1	5.44286E+1	3.65070E-2	4.28825E+4	5.22608E+1
6.02118E+1	5.95553E+1	1.98741E-5	4.99910E-1	5.12884E-1	5.43981E+1	3.65223E-2	4.28845E+4	5.22403E+1
6.02819E+1	5.96260E+1	1.98712E-5	4.99910E-1	5.12872E-1	5.43744E+1	3.65156E-2	4.28865E+4	5.22767E+1
6.03460E+1	5.96910E+1	1.98672E-5	4.99910E-1	5.12860E-1	5.43851E+1	3.65061E-2	4.28885E+4	5.22789E+1
6.04162E+1	5.97487E+1	1.98581E-5	4.99910E-1	5.12864E-1	5.43798E+1	3.65166E-2	4.28905E+4	5.22429E+1
6.04828E+1	5.98132E+1	1.98495E-5	4.99910E-1	5.12877E-1	5.43637E+1	3.64867E-2	4.28925E+4	5.22139E+1
6.05310E+1	5.98720E+1	1.98419E-5	4.99910E-1	5.12898E-1	5.43781E+1	3.64831E-2	4.28946E+4	5.22811E+1
6.06166E+1	5.99561E+1	1.98362E-5	4.99910E-1	5.12872E-1	5.43846E+1	3.65231E-2	4.28966E+4	5.23283E+1
6.06845E+1	6.00274E+1	1.98183E-5	4.99910E-1	5.12841E-1	5.43686E+1	3.64822E-2	4.28986E+4	5.23325E+1
6.07329E+1	6.00781E+1	1.98048E-5	4.99910E-1	5.12829E-1	5.44076E+1	3.64735E-2	4.29005E+4	5.23706E+1
6.07642E+1	6.01080E+1	1.97979E-5	4.99910E-1	5.12823E-1	5.44170E+1	3.64733E-2	4.29025E+4	5.24055E+1
6.08406E+1	6.01845E+1	1.97826E-5	4.99910E-1	5.12799E-1	5.43942E+1	3.64781E-2	4.29045E+4	5.24569E+1
6.09510E+1	6.02934E+1	1.97739E-5	4.99910E-1	5.12708E-1	5.44135E+1	3.64729E-2	4.29065E+4	5.24441E+1
6.10187E+1	6.03564E+1	1.97707E-5	4.99910E-1	5.12674E-1	5.44149E+1	3.64497E-2	4.29086E+4	5.24351E+1
6.10810E+1	6.04280E+1	1.97598E-5	4.99910E-1	5.12679E-1	5.44555E+1	3.64253E-2	4.29106E+4	5.24236E+1
6.11482E+1	6.04952E+1	1.97380E-5	4.99910E-1	5.12681E-1	5.44643E+1	3.64621E-2	4.29126E+4	5.23898E+1
6.12136E+1	6.05610E+1	1.97164E-5	4.99910E-1	5.12670E-1	5.44328E+1	3.64677E-2	4.29145E+4	5.23386E+1
6.12630E+1	6.06110E+1	1.97058E-5	4.99910E-1	5.12691E-1	5.44141E+1	3.64697E-2	4.29165E+4	5.23562E+1
6.13473E+1	6.06915E+1	1.97019E-5	4.99910E-1	5.12705E-1	5.44410E+1	3.64480E-2	4.29185E+4	5.24203E+1
6.14137E+1	6.07649E+1	1.97050E-5	4.99910E-1	5.12707E-1	5.44616E+1	3.64423E-2	4.29205E+4	5.24347E+1
6.14450E+1	6.08030E+1	1.97021E-5	4.99910E-1	5.12661E-1	5.44607E+1	3.64362E-2	4.29226E+4	5.24552E+1
6.15477E+1	6.09065E+1	1.96885E-5	4.99910E-1	5.12599E-1	5.44682E+1	3.64947E-2	4.29246E+4	5.25204E+1
6.16128E+1	6.09704E+1	1.96800E-5	4.99910E-1	5.12559E-1	5.44503E+1	3.64775E-2	4.29266E+4	5.25413E+1
6.16767E+1	6.10341E+1	1.96690E-5	4.99910E-1	5.12554E-1	5.44258E+1	3.64477E-2	4.29285E+4	5.26043E+1
6.17401E+1	6.10981E+1	1.96555E-5	4.99910E-1	5.12566E-1	5.44692E+1	3.64108E-2	4.29305E+4	5.26149E+1
6.18051E+1	6.11603E+1	1.96439E-5	4.99910E-1	5.12564E-1	5.44998E+1	3.64327E-2	4.29325E+4	5.25927E+1
6.18730E+1	6.12394E+1	1.96292E-5	4.99910E-1	5.12552E-1	5.44398E+1	3.64583E-2	4.29345E+4	5.25889E+1
6.19411E+1	6.13162E+1	1.96165E-5	4.99910E-1	5.12538E-1	5.44434E+1	3.64448E-2	4.29365E+4	5.25764E+1
6.20000E+1	6.13720E+1	1.96056E-5	4.99910E-1	5.12526E-1	5.44513E+1	3.64264E-2	4.29385E+4	5.25993E+1
6.20736E+1	6.14358E+1	1.95956E-5	4.99910E-1	5.12500E-1	5.44724E+1	3.64491E-2	4.29406E+4	5.26205E+1
6.21396E+1	6.15037E+1	1.95825E-5	4.99910E-1	5.12468E-1	5.44646E+1	3.64173E-2	4.29425E+4	5.25672E+1
6.21820E+1	6.15570E+1	1.95723E-5	4.99910E-1	5.12490E-1	5.44390E+1	3.64258E-2	4.29445E+4	5.25903E+1
6.22788E+1	6.16443E+1	1.95713E-5	4.99910E-1	5.12480E-1	5.44376E+1	3.64610E-2	4.29465E+4	5.26811E+1
6.23473E+1	6.17133E+1	1.95639E-5	4.99910E-1	5.12476E-1	5.43951E+1	3.64320E-2	4.29485E+4	5.26247E+1
6.23942E+1	6.17598E+1	1.95532E-5	4.99910E-1	5.12496E-1	5.44030E+1	3.64645E-2	4.29505E+4	5.26340E+1
6.24258E+1	6.17873E+1	1.95454E-5	4.99910E-1	5.12491E-1	5.44300E+1	3.64614E-2	4.29525E+4	5.26974E+1
6.25059E+1	6.18682E+1	1.95362E-5	4.99910E-1	5.12481E-1	5.44423E+1	3.64728E-2	4.29546E+4	5.27053E+1
6.26139E+1	6.19761E+1	1.95310E-5	4.99910E-1	5.12461E-1	5.44302E+1	3.65112E-2	4.29565E+4	5.26743E+1
6.26830E+1	6.20366E+1	1.95231E-5	4.99910E-1	5.12450E-1	5.44087E+1	3.64695E-2	4.29585E+4	5.26363E+1
6.27440E+1	6.21030E+1	1.95173E-5	4.99910E-1	5.12464E-1	5.44250E+1	3.65154E-2	4.29605E+4	5.27150E+1
6.28134E+1	6.21775E+1	1.95115E-5	4.99910E-1	5.12465E-1	5.43934E+1	3.65302E-2	4.29625E+4	5.27263E+1
6.28782E+1	6.22448E+1	1.95012E-5	4.99910E-1	5.12453E-1	5.43729E+1	3.65055E-2	4.29645E+4	5.27383E+1
6.29200E+1	6.22860E+1	1.95024E-5	4.99910E-1	5.12478E-1	5.43752E+1	3.65278E-2	4.29665E+4	5.27666E+1
6.30143E+1	6.23881E+1	1.95087E-5	4.99910E-1	5.12467E-1	5.43705E+1	3.64992E-2	4.29686E+4	5.27288E+1
6.30830E+1	6.24625E+1	1.95054E-5	4.99910E-1	5.12440E-1	5.43539E+1	3.64883E-2	4.29705E+4	5.26367E+1
6.31303E+1	6.25115E+1	1.94953E-5	4.99910E-1	5.12363E-1	5.43368E+1	3.64733E-2	4.29725E+4	5.26126E+1
6.31621E+1	6.25418E+1	1.94808E-5	4.99910E-1	5.12346E-1	5.43620E+1	3.64377E-2	4.29745E+4	5.26343E+1
6.32422E+1	6.26178E+1	1.94609E-5	4.99910E-1	5.12312E-1	5.44016E+1	3.64582E-2	4.29765E+4	5.26593E+1
6.33483E+1	6.27213E+1	1.94381E-5	4.99910E-1	5.12263E-1	5.44166E+1	3.64820E-2	4.29785E+4	5.26758E+1
6.34160E+1	6.27903E+1	1.94230E-5	4.99910E-1	5.12274E-1	5.44277E+1	3.64526E-2	4.29805E+4	5.27053E+1
6.34790E+1	6.28650E+1	1.94128E-5	4.99910E-1	5.12293E-1	5.44299E+1	3.64308E-2	4.29826E+4	5.27312E+1
6.35494E+1	6.29310E+1	1.94007E-5	4.99910E-1	5.12294E-1	5.44379E+1	3.64469E-2	4.29845E+4	5.27418E+1
6.36152E+1	6.29961E+1	1.93892E-5	4.99910E-1	5.12283E-1	5.44427E+1	3.64386E-2	4.29865E+4	5.27649E+1
6.36580E+1	6.30420E+1	1.93803E-5	4.99910E-1	5.12307E-1	5.44065E+1	3.64853E-2	4.29885E+4	5.27666E+1
6.37504E+1	6.31313E+1	1.93763E-5	4.99910E-1	5.12298E-1	5.44117E+1	3.64875E-2	4.29905E+4	5.27227E+1
6.38165E+1	6.32000E+1	1.93691E-5	4.99910E-1	5.12294E-1	5.43907E+1	3.65256E-2	4.29925E+4	5.27504E+1
6.38626E+1	6.32477E+1	1.93623E-5	4.99910E-1	5.12316E-1	5.43739E+1	3.65334E-2	4.29945E+4	5.28050E+1
6.38949E+1	6.32786E+1	1.93617E-5	4.99910E-1	5.12322E-1	5.43620E+1	3.65215E-2	4.29966E+4	5.27946E+1
6.40158E+1	6.34008E+1	1.93590E-5	4.99910E-1	5.12313E-1	5.43311E+1	3.64982E-2	4.29986E+4	5.27464E+1
6.40842E+1	6.34753E+1	1.93586E-5	4.99910E-1	5.12277E-1	5.43431E+1	3.65033E-2	4.30006E+4	5.27317E+1
6.41520E+1	6.35483E+1	1.93538E-5	4.99910E-1	5.12264E-1	5.43590E+1	3.64923E-2	4.30025E+4	5.27419E+1
6.42170E+1	6.36040E+1	1.93383E-5	4.99910E-1	5.12253E-1	5.43960E+1	3.64963E-2	4.30045E+4	5.27932E+1
6.42865E+1	6.36705E+1	1.93307E-5	4.99910E-1	5.12228E-1	5.43873E+1	3.65202E-2	4.30065E+4	5.29020E+1
6.43552E+1	6.37397E+1	1.93252E-5	4.99910E-1	5.12195E-1	5.43968E+1	3.65058E-2	4.30085E+4	5.28864E+1
6.44090E+1	6.37990E+1	1.93218E-5	4.99910E-1	5.12179E-1	5.43877E+1	3.65024E-2	4.30106E+4	5.28432E+1
6.44961E+1	6.38735E+1	1.93182E-5	4.99910E-1	5.12168E-1	5.43921E+1	3.65214E-2	4.30126E+4	5.28486E+1
6.45635E+1	6.39415E+1	1.93021E-5	4.99910E-1	5.12157E-1	5.43751E+1	3.64879E-2	4.30146E+4	5.28540E+1
6.46118E+1	6.39935E+1	1.92800E-5	4.99910E-1	5.12145E-1	5.43380E+1	3.64840E-2	4.30165E+4	5.28069E+1
6.46449E+1	6.40260E+1	1.92610E-5	4.99910E-1	5.12139E-1	5.43763E+1	3.64587E-2	4.30185E+4	5.28879E+1
6.47235E+1	6.41026E+1	1.92480E-5	4.99910E-1	5.12138E-1	5.43764E+1	3.64200E-2	4.30205E+4	5.29513E+1
6.48337E+1	6.42102E+1	1.92439E-5	4.99910E-1	5.12149E-1	5.44080E+1	3.64686E-2	4.30225E+4	5.29031E+1
6.49019E+1	6.42781E+1	1.92420E-5	4.99910E-1	5.12137E-1	5.44239E+1	3.64682E-2	4.30246E+4	5.28808E+1
6.49650E+1	6.43430E+1	1.92341E-5	4.99910E-1	5.12149E-1	5.44496E+1	3.64854E-2	4.30266E+4	5.28709E+1
6.50348E+1	6.44193E+1	1.92206E-5	4.99910E-1	5.12138E-1	5.44343E+1	3.64569E-2	4.30286E+4	5.28703E+1
6.51025E+1	6.44921E+1	1.92103E-5	4.99910E-1	5.12103E-1	5.44139E+1	3.64435E-2	4.30305E+4	5.28880E+1
6.51580E+1	6.45490E+1	1.91986E-5	4.99910E-1	5.12087E-1	5.44344E+1	3.64370E-2	4.30325E+4	5.28828E+1
6.52367E+1	6.46298E+1	1.91750E-5	4.99910E-1	5.12075E-1	5.44334E+1	3.64515E-2	4.30345E+4	5.28433E+1
6.53023E+1	6.46901E+1	1.91639E-5	4.99910E-1	5.12063E-1	5.44448E+1	3.64534E-2	4.30365E+4	5.28705E+1
6.53400E+1	6.47200E+1	1.91590E-5	4.99910E-1	5.12055E-1	5.44485E+1	3.64538E-2	4.30386E+4	5.29187E+1
6.54396E+1	6.48196E+1	1.91503E-5	4.99910E-1	5.12042E-1	5.44417E+1	3.64560E-2	4.30406E+4	5.29472E+1
6.55063E+1	6.48965E+1	1.91425E-5	4.99910E-1	5.12030E-1	5.44266E+1	3.64509E-2	4.30426E+4	5.29451E+1
6.55717E+1	6.49693E+1	1.91391E-5	4.99910E-1	5.12011E-1	5.44504E+1	3.64760E-2	4.30445E+4	5.29400E+1
6.56371E+1	6.50387E+1	1.91362E-5	4.99910E-1	5.11975E-1	5.44570E+1	3.64763E-2	4.30465E+4	5.29184E+1
6.56732E+1	6.50712E+1	1.91276E-5	4.99910E-1	5.11946E-1	5.44233E+1	3.64910E-2	4.30485E+4	5.29823E+1
6.57725E+1	6.51707E+1	1.91166E-5	4.99910E-1	5.11938E-1	5.44324E+1	3.64923E-2	4.30505E+4	5.29571E+1
6.58416E+1	6.52458E+1	1.91085E-5	4.99910E-1	5.11991E-1	5.44176E+1	3.64910E-2	4.30525E+4	5.29263E+1
6.59020E+1	6.53120E+1	1.91045E-5	4.99910E-1	5.11967E-1	5.44255E+1	3.64905E-2	4.30545E+4	5.28951E+1
6.59753E+1	6.53724E+1	1.91014E-5	4.99910E-1	5.11961E-1	5.44128E+1	3.64948E-2	4.30566E+4	5.29101E+1
6.60418E+1	6.54290E+1	1.90975E-5	4.99910E-1	5.11972E-1	5.44012E+1	3.65289E-2	4.30585E+4	5.29627E+1
6.60830E+1	6.54660E+1	1.90924E-5	4.99910E-1	5.11925E-1	5.43987E+1	3.64426E-2	4.30605E+4	5.29885E+1
6.61806E+1	6.55734E+1	1.90818E-5	4.99910E-1	5.11889E-1	5.43963E+1	3.64826E-2	4.30625E+4	5.29551E+1
6.62497E+1	6.56403E+1	1.90686E-5	4.99910E-1	5.11869E-1	5.44478E+1	3.64779E-2	4.30645E+4	5.30313E+1
6.62968E+1	6.56837E+1	1.90566E-5	4.99910E-1	5.11889E-1	5.44541E+1	3.64379E-2	4.30665E+4	5.30510E+1
6.63297E+1	6.57148E+1	1.90452E-5	4.99910E-1	5.11883E-1	5.44477E+1	3.64380E-2	4.30685E+4	5.30599E+1
6.64136E+1	6.57986E+1	1.90322E-5	4.99910E-1	5.11882E-1	5.44614E+1	3.64803E-2	4.30706E+4	5.30456E+1
6.65228E+1	6.59048E+1	1.90214E-5	4.99910E-1	5.11891E-1	5.44397E+1	3.64860E-2	4.30725E+4	5.30289E+1
6.65919E+1	6.59690E+1	1.90164E-5	4.99910E-1	5.11880E-1	5.44580E+1	3.64844E-2	4.30745E+4	5.30514E+1
6.66540E+1	6.60400E+1	1.90153E-5	4.99910E-1	5.11868E-1	5.44814E+1	3.64997E-2	4.30765E+4	5.30699E+1
6.67240E+1	6.61245E+1	1.90125E-5	4.99910E-1	5.11825E-1	5.44139E+1	3.65072E-2	4.30785E+4	5.30251E+1
6.67916E+1	6.61907E+1	1.90126E-5	4.99910E-1	5.11766E-1	5.43951E+1	3.65015E-2	4.30805E+4	5.30395E+1
6.68430E+1	6.62230E+1	1.90097E-5	4.99910E-1	5.11789E-1	5.44216E+1	3.65006E-2	4.30825E+4	5.30747E+1
6.69286E+1	6.63184E+1	1.89954E-5	4.99910E-1	5.11781E-1	5.44605E+1	3.65126E-2	4.30846E+4	5.31159E+1
6.69955E+1	6.63913E+1	1.89876E-5	4.99910E-1	5.11774E-1	5.44860E+1	3.64881E-2	4.30865E+4	5.31660E+1
6.70440E+1	6.64438E+1	1.89802E-5	4.99910E-1	5.11797E-1	5.44583E+1	3.64942E-2	4.30885E+4	5.31676E+1
6.70769E+1	6.64799E+1	1.89736E-5	4.99910E-1	5.11802E-1	5.44847E+1	3.64789E-2	4.30905E+4	5.31704E+1
6.71976E+1	6.65933E+1	1.89694E-5	4.99910E-1	5.11825E-1	5.44970E+1	3.64655E-2	4.30925E+4	5.31592E+1
6.72639E+1	6.66668E+1	1.89592E-5	4.99910E-1	5.11829E-1	5.44997E+1	3.64720E-2	4.30945E+4	5.31275E+1
6.73290E+1	6.67447E+1	1.89452E-5	4.99910E-1	5.11792E-1	5.45072E+1	3.64858E-2	4.30965E+4	5.31286E+1
6.73940E+1	6.68050E+1	1.89302E-5	4.99910E-1	5.11748E-1	5.44899E+1	3.64725E-2	4.30986E+4	5.31392E+1
6.74628E+1	6.68690E+1	1.89209E-5	4.99910E-1	5.11723E-1	5.44764E+1	3.64616E-2	4.31006E+4	5.31717E+1
6.75285E+1	6.69305E+1	1.89104E-5	4.99910E-1	5.11712E-1	5.44646E+1	3.64976E-2	4.31026E+4	5.32095E+1
6.75790E+1	6.69780E+1	1.89027E-5	4.99910E-1	5.11733E-1	5.44567E+1	3.65230E-2	4.31045E+4	5.32012E+1
6.76617E+1	6.70729E+1	1.88974E-5	4.99910E-1	5.11709E-1	5.44481E+1	3.64963E-2	4.31065E+4	5.32782E+1
6.77268E+1	6.71403E+1	1.88897E-5	4.99910E-1	5.11675E-1	5.43621E+1	3.65424E-2	4.31085E+4	5.32168E+1
6.77610E+1	6.71720E+1	1.88874E-5	4.99910E-1	5.11666E-1	5.44097E+1	3.65375E-2	4.31105E+4	5.32342E+1
6.78613E+1	6.72852E+1	1.88823E-5	4.99910E-1	5.11651E-1	5.43913E+1	3.65566E-2	4.31125E+4	5.32758E+1
6.79278E+1	6.73503E+1	1.88744E-5	4.99910E-1	5.11627E-1	5.43908E+1	3.65742E-2	4.31145E+4	5.32065E+1
6.79927E+1	6.74137E+1	1.88791E-5	4.99910E-1	5.11590E-1	5.43943E+1	3.65823E-2	4.31165E+4	5.31962E+1
6.80573E+1	6.74783E+1	1.88789E-5	4.99910E-1	5.11578E-1	5.43953E+1	3.65827E-2	4.31185E+4	5.32168E+1
6.80949E+1	6.75154E+1	1.88714E-5	4.99910E-1	5.11559E-1	5.43477E+1	3.65897E-2	4.31205E+4	5.31674E+1
6.81965E+1	6.76149E+1	1.88685E-5	4.99910E-1	5.11527E-1	5.44018E+1	3.66012E-2	4.31225E+4	5.32163E+1
6.82650E+1	6.76848E+1	1.88657E-5	4.99910E-1	5.11538E-1	5.43644E+1	3.65876E-2	4.31245E+4	5.32363E+1
6.83260E+1	6.77580E+1	1.88613E-5	4.99910E-1	5.11557E-1	5.44098E+1	3.66175E-2	4.31266E+4	5.32626E+1
6.83998E+1	6.78221E+1	1.88585E-5	4.99910E-1	5.11556E-1	5.43386E+1	3.66046E-2	4.31286E+4	5.32497E+1
6.84671E+1	6.78865E+1	1.88465E-5	4.99910E-1	5.11547E-1	5.43271E+1	3.65875E-2	4.31306E+4	5.32509E+1
6.85100E+1	6.79330E+1	1.88320E-5	4.99910E-1	5.11571E-1	5.43257E+1	3.65751E-2	4.31325E+4	5.32665E+1
6.86037E+1	6.80267E+1	1.88187E-5	4.99910E-1	5.11518E-1	5.42955E+1	3.65371E-2	4.31345E+4	5.32164E+1
6.86713E+1	6.80931E+1	1.88063E-5	4.99910E-1	5.11479E-1	5.42996E+1	3.65349E-2	4.31365E+4	5.32472E+1
6.87187E+1	6.81429E+1	1.87987E-5	4.99910E-1	5.11501E-1	5.43841E+1	3.65375E-2	4.31385E+4	5.33110E+1
6.87513E+1	6.81811E+1	1.87843E-5	4.99910E-1	5.11506E-1	5.43919E+1	3.65093E-2	4.31406E+4	5.33187E+1
6.88324E+1	6.82667E+1	1.87652E-5	4.99910E-1	5.11528E-1	5.44055E+1	3.65126E-2	4.31425E+4	5.33226E+1
6.89378E+1	6.83639E+1	1.87583E-5	4.99910E-1	5.11569E-1	5.43995E+1	3.65172E-2	4.31445E+4	5.33216E+1
6.90049E+1	6.84283E+1	1.87477E-5	4.99910E-1	5.11536E-1	5.43850E+1	3.65137E-2	4.31465E+4	5.33393E+1
6.90680E+1	6.85040E+1	1.87330E-5	4.99910E-1	5.11516E-1	5.44096E+1	3.65066E-2	4.31485E+4	5.33143E+1
6.91376E+1	6.85717E+1	1.87241E-5	4.99910E-1	5.11474E-1	5.44154E+1	3.65413E-2	4.31505E+4	5.33650E+1
6.92045E+1	6.86381E+1	1.87136E-5	4.99910E-1	5.11418E-1	5.44349E+1	3.65353E-2	4.31525E+4	5.33478E+1
6.92540E+1	6.86890E+1	1.86957E-5	4.99910E-1	5.11437E-1	5.43889E+1	3.65311E-2	4.31545E+4	5.33356E+1
6.93397E+1	6.87701E+1	1.86864E-5	4.99910E-1	5.11450E-1	5.43494E+1	3.65373E-2	4.31565E+4	5.33498E+1
6.94067E+1	6.88401E+1	1.86867E-5	4.99910E-1	5.11463E-1	5.43490E+1	3.65034E-2	4.31586E+4	5.33474E+1
6.94380E+1	6.88750E+1	1.86783E-5	4.99910E-1	5.11485E-1	5.43866E+1	3.65396E-2	4.31605E+4	5.33986E+1
6.95411E+1	6.89843E+1	1.86647E-5	4.99910E-1	5.11471E-1	5.43693E+1	3.65450E-2	4.31625E+4	5.33848E+1
6.96074E+1	6.90521E+1	1.86544E-5	4.99910E-1	5.11445E-1	5.43614E+1	3.65113E-2	4.31645E+4	5.33951E+1
6.96739E+1	6.91193E+1	1.86539E-5	4.99910E-1	5.11408E-1	5.43745E+1	3.65176E-2	4.31665E+4	5.33980E+1
6.97405E+1	6.91863E+1	1.86513E-5	4.99910E-1	5.11397E-1	5.43747E+1	3.64934E-2	4.31685E+4	5.33697E+1
6.98018E+1	6.92373E+1	1.86416E-5	4.99910E-1	5.11364E-1	5.43865E+1	3.64819E-2	4.31705E+4	5.33387E+1
6.98711E+1	6.93167E+1	1.86250E-5	4.99910E-1	5.11349E-1	5.43861E+1	3.64862E-2	4.31726E+4	5.33186E+1
6.99395E+1	6.93950E+1	1.86042E-5	4.99910E-1	5.11357E-1	5.43735E+1	3.64858E-2	4.31745E+4	5.33427E+1
6.99930E+1	6.94530E+1	1.85898E-5	4.99910E-1	5.11348E-1	5.43823E+1	3.64659E-2	4.31765E+4	5.33591E+1
7.00702E+1	6.95228E+1	1.85853E-5	4.99910E-1	5.11337E-1	5.43987E+1	3.65064E-2	4.31785E+4	5.34159E+1
7.01373E+1	6.95908E+1	1.85725E-5	4.99910E-1	5.11326E-1	5.43779E+1	3.64811E-2	4.31805E+4	5.34612E+1
7.01790E+1	6.96390E+1	1.85531E-5	4.99910E-1	5.11313E-1	5.43787E+1	3.65039E-2	4.31825E+4	5.34378E+1
7.02745E+1	6.97271E+1	1.85404E-5	4.99910E-1	5.11302E-1	5.43645E+1	3.64815E-2	4.31845E+4	5.33970E+1
7.03436E+1	6.97933E+1	1.85367E-5	4.99910E-1	5.11281E-1	5.43482E+1	3.64574E-2	4.31865E+4	5.33939E+1
7.04102E+1	6.98642E+1	1.85419E-5	4.99910E-1	5.11245E-1	5.43557E+1	3.64626E-2	4.31885E+4	5.33992E+1
7.04751E+1	6.99374E+1	1.85448E-5	4.99910E-1	5.11255E-1	5.43612E+1	3.64274E-2	4.31905E+4	5.34366E+1
7.05110E+1	6.99757E+1	1.85346E-5	4.99910E-1	5.11257E-1	5.44133E+1	3.64559E-2	4.31925E+4	5.35038E+1
7.06100E+1	7.00812E+1	1.85200E-5	4.99910E-1	5.11241E-1	5.44085E+1	3.64701E-2	4.31945E+4	5.35306E+1
7.06793E+1	7.01520E+1	1.85010E-5	4.99910E-1	5.11228E-1	5.43979E+1	3.64910E-2	4.31965E+4	5.35079E+1
7.07410E+1	7.02020E+1	1.84896E-5	4.99910E-1	5.11245E-1	5.43945E+1	3.64595E-2	4.31985E+4	5.34593E+1
7.08126E+1	7.02768E+1	1.84832E-5	4.99910E-1	5.11245E-1	5.43893E+1	3.64484E-2	4.32005E+4	5.34564E+1
7.08782E+1	7.03450E+1	1.84763E-5	4.99910E-1	5.11232E-1	5.43872E+1	3.64335E-2	4.32025E+4	5.35229E+1
7.09200E+1	7.03880E+1	1.84646E-5	4.99910E-1	5.11185E-1	5.44130E+1	3.63966E-2	4.32045E+4	5.35556E+1
7.10141E+1	7.04915E+1	1.84493E-5	4.99910E-1	5.11191E-1	5.44381E+1	3.64102E-2	4.32065E+4	5.36361E+1
7.10828E+1	7.05515E+1	1.84327E-5	4.99910E-1	5.11189E-1	5.44060E+1	3.64064E-2	4.32085E+4	5.36527E+1
7.11304E+1	7.05932E+1	1.84135E-5	4.99910E-1	5.11149E-1	5.44626E+1	3.63901E-2	4.32105E+4	5.35177E+1
7.11624E+1	7.06285E+1	1.84029E-5	4.99910E-1	5.11143E-1	5.44258E+1	3.64061E-2	4.32125E+4	5.35871E+1
7.12421E+1	7.07151E+1	1.83929E-5	4.99910E-1	5.11132E-1	5.44508E+1	3.64231E-2	4.32145E+4	5.35933E+1
7.13489E+1	7.08181E+1	1.83837E-5	4.99910E-1	5.11112E-1	5.44612E+1	3.63757E-2	4.32165E+4	5.36262E+1
7.14176E+1	7.08807E+1	1.83820E-5	4.99910E-1	5.11101E-1	5.44464E+1	3.63986E-2	4.32185E+4	5.36053E+1
7.14770E+1	7.09500E+1	1.83765E-5	4.99910E-1	5.11089E-1	5.44786E+1	3.64070E-2	4.32205E+4	5.36258E+1
7.15473E+1	7.10305E+1	1.83678E-5	4.99910E-1	5.11060E-1	5.44710E+1	3.63996E-2	4.32225E+4	5.36269E+1
7.16126E+1	7.11012E+1	1.83547E-5	4.99910E-1	5.11024E-1	5.44773E+1	3.64125E-2	4.32245E+4	5.37361E+1
7.16550E+1	7.11430E+1	1.83443E-5	4.99910E-1	5.11049E-1	5.44324E+1	3.64116E-2	4.32265E+4	5.37603E+1
7.17464E+1	7.12398E+1	1.83386E-5	4.99910E-1	5.11039E-1	5.44645E+1	3.63997E-2	4.32285E+4	5.37132E+1
7.18135E+1	7.13154E+1	1.83312E-5	4.99910E-1	5.11027E-1	5.44844E+1	3.64306E-2	4.32305E+4	5.37157E+1
7.18610E+1	7.13654E+1	1.83227E-5	4.99910E-1	5.11014E-1	5.44583E+1	3.64304E-2	4.32325E+4	5.37024E+1
7.18934E+1	7.13931E+1	1.83161E-5	4.99910E-1	5.11009E-1	5.44574E+1	3.64419E-2	4.32345E+4	5.36512E+1
7.20112E+1	7.14998E+1	1.83168E-5	4.99910E-1	5.10978E-1	5.44540E+1	3.64629E-2	4.32365E+4	5.36087E+1
7.20786E+1	7.15657E+1	1.83169E-5	4.99910E-1	5.10935E-1	5.44498E+1	3.64682E-2	4.32385E+4	5.36097E+1
7.21461E+1	7.16326E+1	1.83078E-5	4.99910E-1	5.10901E-1	5.44209E+1	3.64926E-2	4.32405E+4	5.35734E+1
7.22120E+1	7.17050E+1	1.83012E-5	4.99910E-1	5.10905E-1	5.44345E+1	3.64764E-2	4.32425E+4	5.35768E+1
7.22798E+1	7.17765E+1	1.83002E-5	4.99910E-1	5.10921E-1	5.44151E+1	3.64871E-2	4.32445E+4	5.36586E+1
7.23473E+1	7.18433E+1	1.82994E-5	4.99910E-1	5.10932E-1	5.44075E+1	3.64284E-2	4.32465E+4	5.37004E+1
7.24000E+1	7.18900E+1	1.82926E-5	4.99910E-1	5.10889E-1	5.44125E+1	3.64196E-2	4.32485E+4	5.37624E+1
7.24853E+1	7.19730E+1	1.82780E-5	4.99910E-1	5.10872E-1	5.44294E+1	3.64377E-2	4.32505E+4	5.37839E+1
7.25520E+1	7.20445E+1	1.82609E-5	4.99910E-1	5.10860E-1	5.43994E+1	3.64162E-2	4.32525E+4	5.37596E+1
7.25999E+1	7.20977E+1	1.82465E-5	4.99910E-1	5.10848E-1	5.44041E+1	3.64369E-2	4.32545E+4	5.37293E+1
7.26327E+1	7.21320E+1	1.82406E-5	4.99910E-1	5.10842E-1	5.44352E+1	3.64441E-2	4.32565E+4	5.37242E+1
7.27532E+1	7.22591E+1	1.82325E-5	4.99910E-1	5.10839E-1	5.44560E+1	3.64359E-2	4.32585E+4	5.37255E+1
7.28208E+1	7.23237E+1	1.82182E-5	4.99910E-1	5.10857E-1	5.44482E+1	3.64050E-2	4.32605E+4	5.36989E+1
7.28877E+1	7.23869E+1	1.82085E-5	4.99910E-1	5.10869E-1	5.44485E+1	3.63863E-2	4.32625E+4	5.37526E+1
7.29540E+1	7.24690E+1	1.81976E-5	4.99910E-1	5.10864E-1	5.44679E+1	3.63403E-2	4.32645E+4	5.37808E+1
7.30197E+1	7.25261E+1	1.81852E-5	4.99910E-1	5.10852E-1	5.45064E+1	3.63454E-2	4.32665E+4	5.37157E+1
7.30854E+1	7.25896E+1	1.81705E-5	4.99910E-1	5.10843E-1	5.45043E+1	3.63912E-2	4.32685E+4	5.37378E+1
7.31370E+1	7.26480E+1	1.81484E-5	4.99910E-1	5.10829E-1	5.44812E+1	3.64036E-2	4.32705E+4	5.37367E+1
7.32233E+1	7.27164E+1	1.81312E-5	4.99910E-1	5.10819E-1	5.44938E+1	3.64546E-2	4.32725E+4	5.37242E+1
7.32906E+1	7.27853E+1	1.81264E-5	4.99910E-1	5.10809E-1	5.44743E+1	3.64529E-2	4.32745E+4	5.37111E+1
7.33386E+1	7.28436E+1	1.81275E-5	4.99910E-1	5.10794E-1	5.44352E+1	3.63867E-2	4.32765E+4	5.37064E+1
7.33711E+1	7.28834E+1	1.81271E-5	4.99910E-1	5.10776E-1	5.44572E+1	3.64268E-2	4.32785E+4	5.37220E+1
7.34488E+1	7.29642E+1	1.81248E-5	4.99910E-1	5.10751E-1	5.44399E+1	3.64171E-2	4.32805E+4	5.37731E+1
7.35574E+1	7.30693E+1	1.81234E-5	4.99910E-1	5.10728E-1	5.44142E+1	3.63981E-2	4.32825E+4	5.37205E+1
7.36234E+1	7.31426E+1	1.81173E-5	4.99910E-1	5.10738E-1	5.44428E+1	3.63980E-2	4.32845E+4	5.37649E+1
7.36860E+1	7.32080E+1	1.81010E-5	4.99910E-1	5.10758E-1	5.44932E+1	3.64119E-2	4.32865E+4	5.38336E+1
7.37552E+1	7.32808E+1	1.80910E-5	4.99910E-1	5.10761E-1	5.44805E+1	3.64283E-2	4.32885E+4	5.37989E+1
7.38222E+1	7.33467E+1	1.80845E-5	4.99910E-1	5.10748E-1	5.44546E+1	3.64409E-2	4.32905E+4	5.37764E+1
7.38770E+1	7.33920E+1	1.80730E-5	4.99910E-1	5.10707E-1	5.44285E+1	3.64109E-2	4.32925E+4	5.37917E+1
7.39575E+1	7.34675E+1	1.80596E-5	4.99910E-1	5.10725E-1	5.43833E+1	3.64221E-2	4.32945E+4	5.37970E+1
7.40219E+1	7.35361E+1	1.80504E-5	4.99910E-1	5.10751E-1	5.44108E+1	3.64260E-2	4.32965E+4	5.38156E+1
7.40570E+1	7.35780E+1	1.80451E-5	4.99910E-1	5.10704E-1	5.44158E+1	3.64120E-2	4.32985E+4	5.38547E+1
7.41564E+1	7.36808E+1	1.80371E-5	4.99910E-1	5.10691E-1	5.44429E+1	3.63921E-2	4.33005E+4	5.38492E+1
7.42241E+1	7.37595E+1	1.80267E-5	4.99910E-1	5.10678E-1	5.44587E+1	3.63939E-2	4.33025E+4	5.38729E+1
7.42893E+1	7.38258E+1	1.80173E-5	4.99910E-1	5.10665E-1	5.44830E+1	3.63768E-2	4.33045E+4	5.39313E+1
7.43535E+1	7.38849E+1	1.80087E-5	4.99910E-1	5.10654E-1	5.44495E+1	3.63593E-2	4.33065E+4	5.39148E+1
7.43883E+1	7.39166E+1	1.79892E-5	4.99910E-1	5.10636E-1	5.44412E+1	3.63625E-2	4.33085E+4	5.39317E+1
7.44871E+1	7.40179E+1	1.79753E-5	4.99910E-1	5.10605E-1	5.44436E+1	3.63568E-2	4.33105E+4	5.38838E+1
7.45557E+1	7.40911E+1	1.79732E-5	4.99910E-1	5.10614E-1	5.45311E+1	3.63461E-2	4.33125E+4	5.39286E+1
7.46150E+1	7.41480E+1	1.79636E-5	4.99910E-1	5.10579E-1	5.45050E+1	3.63542E-2	4.33145E+4	5.39243E+1
7.46904E+1	7.42280E+1	1.79499E-5	4.99910E-1	5.10573E-1	5.44828E+1	3.63523E-2	4.33165E+4	5.39068E+1
7.47574E+1	7.42938E+1	1.79381E-5	4.99910E-1	5.10581E-1	5.44767E+1	3.63821E-2	4.33185E+4	5.38833E+1
7.47990E+1	7.43300E+1	1.79282E-5	4.99910E-1	5.10534E-1	5.44510E+1	3.63711E-2	4.33205E+4	5.39302E+1
7.48959E+1	7.44334E+1	1.79256E-5	4.99910E-1	5.10543E-1	5.44975E+1	3.63556E-2	4.33225E+4	5.39926E+1
7.49624E+1	7.45084E+1	1.79216E-5	4.99910E-1	5.10537E-1	5.45178E+1	3.63576E-2	4.33245E+4	5.39644E+1
7.50081E+1	7.45556E+1	1.79091E-5	4.99910E-1	5.10499E-1	5.45069E+1	3.63810E-2	4.33265E+4	5.39230E+1
7.50413E+1	7.45847E+1	1.78958E-5	4.99910E-1	5.10505E-1	5.44717E+1	3.63818E-2	4.33285E+4	5.39492E+1
7.51249E+1	7.46630E+1	1.78890E-5	4.99910E-1	5.10511E-1	5.44524E+1	3.63643E-2	4.33305E+4	5.39741E+1
7.52309E+1	7.47730E+1	1.78892E-5	4.99910E-1	5.10511E-1	5.44771E+1	3.63775E-2	4.33325E+4	5.40006E+1
7.52994E+1	7.48455E+1	1.78822E-5	4.99910E-1	5.10521E-1	5.44791E+1	3.63680E-2	4.33345E+4	5.39833E+1
7.53610E+1	7.49130E+1	1.78650E-5	4.99910E-1	5.10487E-1	5.44789E+1	3.63630E-2	4.33365E+4	5.39493E+1
7.54328E+1	7.49777E+1	1.78513E-5	4.99910E-1	5.10464E-1	5.44645E+1	3.63629E-2	4.33385E+4	5.39765E+1
7.54978E+1	7.50446E+1	1.78466E-5	4.99910E-1	5.10453E-1	5.45065E+1	3.63652E-2	4.33405E+4	5.40100E+1
7.55380E+1	7.50940E+1	1.78471E-5	4.99910E-1	5.10439E-1	5.44636E+1	3.63801E-2	4.33425E+4	5.40276E+1
7.56338E+1	7.51890E+1	1.78496E-5	4.99910E-1	5.10405E-1	5.44428E+1	3.63808E-2	4.33445E+4	5.40355E+1
7.57008E+1	7.52451E+1	1.78472E-5	4.99910E-1	5.10397E-1	5.44609E+1	3.63592E-2	4.33465E+4	5.39858E+1
7.57466E+1	7.52876E+1	1.78349E-5	4.99910E-1	5.10447E-1	5.44685E+1	3.63366E-2	4.33485E+4	5.39825E+1
7.57792E+1	7.53252E+1	1.78201E-5	4.99910E-1	5.10440E-1	5.44467E+1	3.63903E-2	4.33505E+4	5.39590E+1
7.58620E+1	7.54207E+1	1.78111E-5	4.99910E-1	5.10428E-1	5.44547E+1	3.64054E-2	4.33525E+4	5.39537E+1
7.59674E+1	7.55264E+1	1.78095E-5	4.99910E-1	5.10397E-1	5.44737E+1	3.63639E-2	4.33545E+4	5.39369E+1
7.60344E+1	7.55881E+1	1.78015E-5	4.99910E-1	5.10365E-1	5.44721E+1	3.63802E-2	4.33565E+4	5.39951E+1
7.60960E+1	7.56620E+1	1.77948E-5	4.99910E-1	5.10371E-1	5.44859E+1	3.63663E-2	4.33585E+4	5.39974E+1
7.61660E+1	7.57383E+1	1.78010E-5	4.99910E-1	5.10371E-1	5.45007E+1	3.64091E-2	4.33605E+4	5.40072E+1
7.62326E+1	7.58031E+1	1.78034E-5	4.99910E-1	5.10359E-1	5.44958E+1	3.63914E-2	4.33625E+4	5.39759E+1
7.62820E+1	7.58420E+1	1.77861E-5	4.99910E-1	5.10315E-1	5.44592E+1	3.63631E-2	4.33645E+4	5.39429E+1
7.63660E+1	7.59335E+1	1.77646E-5	4.99910E-1	5.10318E-1	5.44595E+1	3.63771E-2	4.33665E+4	5.39664E+1
7.64313E+1	7.59935E+1	1.77532E-5	4.99910E-1	5.10325E-1	5.44742E+1	3.63877E-2	4.33685E+4	5.40509E+1
7.64790E+1	7.60356E+1	1.77474E-5	4.99910E-1	5.10316E-1	5.44739E+1	3.63855E-2	4.33705E+4	5.39926E+1
7.65122E+1	7.60699E+1	1.77430E-5	4.99910E-1	5.10310E-1	5.44653E+1	3.63815E-2	4.33725E+4	5.40200E+1
7.66317E+1	7.61946E+1	1.77385E-5	4.99910E-1	5.10291E-1	5.44841E+1	3.63607E-2	4.33745E+4	5.40801E+1
7.66973E+1	7.62637E+1	1.77277E-5	4.99910E-1	5.10292E-1	5.45056E+1	3.63680E-2	4.33765E+4	5.40843E+1
7.67616E+1	7.63314E+1	1.77085E-5	4.99910E-1	5.10325E-1	5.44945E+1	3.63749E-2	4.33785E+4	5.40522E+1
7.68265E+1	7.64077E+1	1.76885E-5	4.99910E-1	5.10309E-1	5.44976E+1	3.63624E-2	4.33805E+4	5.40350E+1
7.68948E+1	7.64719E+1	1.76756E-5	4.99910E-1	5.10281E-1	5.44304E+1	3.63693E-2	4.33825E+4	5.41150E+1
7.69627E+1	7.65338E+1	1.76691E-5	4.99910E-1	5.10270E-1	5.44621E+1	3.63423E-2	4.33845E+4	5.41106E+1
7.70180E+1	7.65820E+1	1.76678E-5	4.99910E-1	5.10230E-1	5.44853E+1	3.63743E-2	4.33865E+4	5.41017E+1
7.70950E+1	7.66677E+1	1.76626E-5	4.99910E-1	5.10226E-1	5.44810E+1	3.63454E-2	4.33885E+4	5.41178E+1
7.71608E+1	7.67353E+1	1.76555E-5	4.99910E-1	5.10234E-1	5.44782E+1	3.63720E-2	4.33905E+4	5.40893E+1
7.72000E+1	7.67710E+1	1.76534E-5	4.99910E-1	5.10224E-1	5.44298E+1	3.64584E-2	4.33925E+4	5.40688E+1
7.73010E+1	7.68703E+1	1.76536E-5	4.99910E-1	5.10189E-1	5.44263E+1	3.64223E-2	4.33945E+4	5.40881E+1
7.73671E+1	7.69440E+1	1.76579E-5	4.99910E-1	5.10171E-1	5.45028E+1	3.64183E-2	4.33965E+4	5.41440E+1
7.74315E+1	7.70198E+1	1.76554E-5	4.99910E-1	5.10191E-1	5.44763E+1	3.64168E-2	4.33985E+4	5.41365E+1
7.74961E+1	7.70961E+1	1.76457E-5	4.99910E-1	5.10201E-1	5.44682E+1	3.64308E-2	4.34005E+4	5.41296E+1
7.75338E+1	7.71259E+1	1.76398E-5	4.99910E-1	5.10203E-1	5.44771E+1	3.64185E-2	4.34025E+4	5.40981E+1
7.76358E+1	7.72230E+1	1.76386E-5	4.99910E-1	5.10178E-1	5.44664E+1	3.63874E-2	4.34045E+4	5.40857E+1
7.77055E+1	7.72978E+1	1.76285E-5	4.99910E-1	5.10143E-1	5.44824E+1	3.63577E-2	4.34065E+4	5.41497E+1
7.77650E+1	7.73540E+1	1.76085E-5	4.99910E-1	5.10154E-1	5.44851E+1	3.63673E-2	4.34085E+4	5.41431E+1
7.78382E+1	7.74265E+1	1.75899E-5	4.99910E-1	5.10137E-1	5.45007E+1	3.63655E-2	4.34105E+4	5.40711E+1
7.79041E+1	7.74961E+1	1.75757E-5	4.99910E-1	5.10103E-1	5.44818E+1	3.63980E-2	4.34125E+4	5.40816E+1
7.79450E+1	7.75430E+1	1.75699E-5	4.99910E-1	5.10090E-1	5.45166E+1	3.63888E-2	4.34145E+4	5.40529E+1
7.80392E+1	7.76096E+1	1.75697E-5	4.99910E-1	5.10081E-1	5.44688E+1	3.63526E-2	4.34165E+4	5.40532E+1
7.81079E+1	7.76882E+1	1.75634E-5	4.99910E-1	5.10071E-1	5.44782E+1	3.63675E-2	4.34185E+4	5.40672E+1
7.81558E+1	7.77482E+1	1.75540E-5	4.99910E-1	5.10057E-1	5.44877E+1	3.63710E-2	4.34205E+4	5.41250E+1
7.81892E+1	7.77858E+1	1.75414E-5	4.99910E-1	5.10050E-1	5.44930E+1	3.63797E-2	4.34225E+4	5.41414E+1
7.82711E+1	7.78707E+1	1.75335E-5	4.99910E-1	5.10028E-1	5.45065E+1	3.64111E-2	4.34245E+4	5.40854E+1
7.83758E+1	7.79759E+1	1.75345E-5	4.99910E-1	5.10003E-1	5.44662E+1	3.64205E-2	4.34265E+4	5.41131E+1
7.84444E+1	7.80485E+1	1.75348E-5	4.99910E-1	5.10035E-1	5.44514E+1	3.64015E-2	4.34285E+4	5.40675E+1
7.85050E+1	7.81100E+1	1.75342E-5	4.99910E-1	5.10033E-1	5.45044E+1	3.64172E-2	4.34305E+4	5.40881E+1
7.85768E+1	7.81687E+1	1.75332E-5	4.99910E-1	5.10023E-1	5.45152E+1	3.64589E-2	4.34325E+4	5.42193E+1
7.86416E+1	7.82321E+1	1.75256E-5	4.99910E-1	5.10015E-1	5.44671E+1	3.64073E-2	4.34345E+4	5.41207E+1
7.86820E+1	7.82810E+1	1.75249E-5	4.99910E-1	5.10037E-1	5.44809E+1	3.64015E-2	4.34365E+4	5.41478E+1
7.87763E+1	7.83808E+1	1.75256E-5	4.99910E-1	5.10026E-1	5.44891E+1	3.64187E-2	4.34385E+4	5.41653E+1
7.88436E+1	7.84532E+1	1.75155E-5	4.99910E-1	5.10014E-1	5.44874E+1	3.64302E-2	4.34405E+4	5.42275E+1
7.88908E+1	7.85013E+1	1.75046E-5	4.99910E-1	5.10000E-1	5.45163E+1	3.64041E-2	4.34425E+4	5.42211E+1
7.89236E+1	7.85314E+1	1.74955E-5	4.99910E-1	5.09983E-1	5.45371E+1	3.64070E-2	4.34445E+4	5.42278E+1
7.90032E+1	7.86013E+1	1.74766E-5	4.99910E-1	5.09968E-1	5.44831E+1	3.64144E-2	4.34465E+4	5.42495E+1
7.91069E+1	7.87091E+1	1.74608E-5	4.99910E-1	5.09970E-1	5.45168E+1	3.64164E-2	4.34485E+4	5.42598E+1
7.91750E+1	7.87895E+1	1.74558E-5	4.99910E-1	5.09955E-1	5.45285E+1	3.63977E-2	4.34505E+4	5.42660E+1
7.92380E+1	7.88480E+1	1.74464E-5	4.99910E-1	5.09943E-1	5.45472E+1	3.64439E-2	4.34525E+4	5.42552E+1
7.93047E+1	7.89103E+1	1.74348E-5	4.99910E-1	5.09933E-1	5.45540E+1	3.64728E-2	4.34545E+4	5.42444E+1
7.93689E+1	7.89775E+1	1.74287E-5	4.99910E-1	5.09922E-1	5.45077E+1	3.64037E-2	4.34565E+4	5.41954E+1
7.94130E+1	7.90310E+1	1.74214E-5	4.99910E-1	5.09836E-1	5.44832E+1	3.64437E-2	4.34585E+4	5.41839E+1
7.95066E+1	7.91084E+1	1.74155E-5	4.99910E-1	5.09842E-1	5.44862E+1	3.64384E-2	4.34605E+4	5.42245E+1
7.95739E+1	7.91874E+1	1.74132E-5	4.99910E-1	5.09842E-1	5.44956E+1	3.63940E-2	4.34625E+4	5.42167E+1
7.96207E+1	7.92431E+1	1.74028E-5	4.99910E-1	5.09795E-1	5.45123E+1	3.64446E-2	4.34645E+4	5.42269E+1
7.96532E+1	7.92712E+1	1.73851E-5	4.99910E-1	5.09790E-1	5.44542E+1	3.64541E-2	4.34665E+4	5.42979E+1
7.97342E+1	7.93478E+1	1.73722E-5	4.99910E-1	5.09790E-1	5.44859E+1	3.64265E-2	4.34685E+4	5.42854E+1
7.98401E+1	7.94566E+1	1.73729E-5	4.99910E-1	5.09790E-1	5.45053E+1	3.64267E-2	4.34705E+4	5.41797E+1
7.99090E+1	7.95264E+1	1.73723E-5	4.99910E-1	5.09756E-1	5.44952E+1	3.64245E-2	4.34725E+4	5.41774E+1
7.99730E+1	7.95940E+1	1.73640E-5	4.99910E-1	5.09737E-1	5.45141E+1	3.64519E-2	4.34745E+4	5.42257E+1
8.00408E+1	7.96694E+1	1.73513E-5	4.99910E-1	5.09709E-1	5.45185E+1	3.64488E-2	4.34765E+4	5.43364E+1
8.01069E+1	7.97385E+1	1.73431E-5	4.99910E-1	5.09674E-1	5.45244E+1	3.64506E-2	4.34785E+4	5.43026E+1
8.01570E+1	7.97860E+1	1.73415E-5	4.99910E-1	5.09696E-1	5.45243E+1	3.64263E-2	4.34805E+4	5.42576E+1
8.02443E+1	7.98801E+1	1.73494E-5	4.99910E-1	5.09707E-1	5.45147E+1	3.64211E-2	4.34825E+4	5.42840E+1
8.03105E+1	7.99457E+1	1.73498E-5	4.99910E-1	5.09714E-1	5.45392E+1	3.64317E-2	4.34845E+4	5.42413E+1
8.03578E+1	7.99898E+1	1.73352E-5	4.99910E-1	5.09704E-1	5.45094E+1	3.64762E-2	4.34865E+4	5.41972E+1
8.03902E+1	8.00204E+1	1.73247E-5	4.99910E-1	5.09699E-1	5.44982E+1	3.64303E-2	4.34885E+4	5.42491E+1
8.05110E+1	8.01653E+1	1.73221E-5	4.99910E-1	5.09679E-1	5.45003E+1	3.64401E-2	4.34905E+4	5.42858E+1
8.05779E+1	8.02214E+1	1.73159E-5	4.99910E-1	5.09672E-1	5.44945E+1	3.64328E-2	4.34925E+4	5.42848E+1
8.06432E+1	8.02656E+1	1.73110E-5	4.99910E-1	5.09688E-1	5.44682E+1	3.64303E-2	4.34945E+4	5.43048E+1
8.07060E+1	8.03490E+1	1.73008E-5	4.99910E-1	5.09660E-1	5.45301E+1	3.64263E-2	4.34965E+4	5.43760E+1
8.07752E+1	8.04182E+1	1.72825E-5	4.99910E-1	5.09632E-1	5.45472E+1	3.64041E-2	4.34985E+4	5.43806E+1
8.08410E+1	8.04818E+1	1.72654E-5	4.99910E-1	5.09620E-1	5.45387E+1	3.64176E-2	4.35005E+4	5.43546E+1
8.08910E+1	8.05260E+1	1.72548E-5	4.99910E-1	5.09610E-1	5.45402E+1	3.64347E-2	4.35025E+4	5.43341E+1
8.09723E+1	8.06165E+1	1.72438E-5	4.99910E-1	5.09562E-1	5.45281E+1	3.64388E-2	4.35045E+4	5.43489E+1
8.10375E+1	8.06803E+1	1.72357E-5	4.99910E-1	5.09511E-1	5.45257E+1	3.63821E-2	4.35065E+4	5.43900E+1
8.10740E+1	8.07110E+1	1.72354E-5	4.99910E-1	5.09537E-1	5.45469E+1	3.64359E-2	4.35085E+4	5.44217E+1
8.11716E+1	8.08245E+1	1.72308E-5	4.99910E-1	5.09500E-1	5.45112E+1	3.64565E-2	4.35105E+4	5.44358E+1
8.12380E+1	8.08859E+1	1.72243E-5	4.99910E-1	5.09472E-1	5.45228E+1	3.64364E-2	4.35125E+4	5.44411E+1
8.13028E+1	8.09498E+1	1.72196E-5	4.99910E-1	5.09467E-1	5.45492E+1	3.64405E-2	4.35145E+4	5.44277E+1
8.13672E+1	8.10188E+1	1.72128E-5	4.99910E-1	5.09478E-1	5.45317E+1	3.64172E-2	4.35165E+4	5.44304E+1
8.14032E+1	8.10622E+1	1.72047E-5	4.99910E-1	5.09489E-1	5.45118E+1	3.64446E-2	4.35185E+4	5.44642E+1
8.15022E+1	8.11676E+1	1.71947E-5	4.99910E-1	5.09501E-1	5.45127E+1	3.64401E-2	4.35205E+4	5.44831E+1
8.15703E+1	8.12337E+1	1.71830E-5	4.99910E-1	5.09490E-1	5.45409E+1	3.64405E-2	4.35225E+4	5.44658E+1
8.16270E+1	8.12920E+1	1.71797E-5	4.99910E-1	5.09506E-1	5.45546E+1	3.64291E-2	4.35245E+4	5.44504E+1
8.16982E+1	8.13697E+1	1.71794E-5	4.99910E-1	5.09505E-1	5.45685E+1	3.64641E-2	4.35265E+4	5.44389E+1
8.17628E+1	8.14437E+1	1.71688E-5	4.99910E-1	5.09492E-1	5.45304E+1	3.64393E-2	4.35285E+4	5.44163E+1
8.18040E+1	8.14940E+1	1.71638E-5	4.99910E-1	5.09479E-1	5.45383E+1	3.64440E-2	4.35305E+4	5.44468E+1
8.18992E+1	8.15719E+1	1.71609E-5	4.99910E-1	5.09469E-1	5.45520E+1	3.64513E-2	4.35325E+4	5.45103E+1
8.19661E+1	8.16294E+1	1.71524E-5	4.99910E-1	5.09459E-1	5.45110E+1	3.64126E-2	4.35345E+4	5.45707E+1
8.20124E+1	8.16779E+1	1.71393E-5	4.99910E-1	5.09451E-1	5.44892E+1	3.63809E-2	4.35365E+4	5.44601E+1
8.20445E+1	8.17194E+1	1.71308E-5	4.99910E-1	5.09455E-1	5.45068E+1	3.64013E-2	4.35385E+4	5.44844E+1
8.21244E+1	8.18000E+1	1.71252E-5	4.99910E-1	5.09467E-1	5.45378E+1	3.64045E-2	4.35405E+4	5.45574E+1
8.22359E+1	8.19023E+1	1.71173E-5	4.99910E-1	5.09490E-1	5.45460E+1	3.64135E-2	4.35425E+4	5.46295E+1
8.23040E+1	8.19792E+1	1.71051E-5	4.99910E-1	5.09477E-1	5.45182E+1	3.64317E-2	4.35445E+4	5.47060E+1
8.23690E+1	8.20460E+1	1.70924E-5	4.99910E-1	5.09464E-1	5.45455E+1	3.64228E-2	4.35465E+4	5.46366E+1
8.24363E+1	8.21151E+1	1.70810E-5	4.99910E-1	5.09452E-1	5.45362E+1	3.63776E-2	4.35485E+4	5.46163E+1
8.25032E+1	8.21825E+1	1.70741E-5	4.99910E-1	5.09441E-1	5.45424E+1	3.64157E-2	4.35505E+4	5.45351E+1
8.25560E+1	8.22340E+1	1.70701E-5	4.99910E-1	5.09395E-1	5.45392E+1	3.64263E-2	4.35525E+4	5.45665E+1
8.26425E+1	8.23295E+1	1.70629E-5	4.99910E-1	5.09358E-1	5.45234E+1	3.64522E-2	4.35545E+4	5.46181E+1
8.27096E+1	8.23952E+1	1.70575E-5	4.99910E-1	5.09325E-1	5.45446E+1	3.64160E-2	4.35565E+4	5.46024E+1
8.27578E+1	8.24398E+1	1.70539E-5	4.99910E-1	5.09316E-1	5.44985E+1	3.64407E-2	4.35585E+4	5.46127E+1
8.27909E+1	8.24729E+1	1.70484E-5	4.99910E-1	5.09310E-1	5.45372E+1	3.64385E-2	4.35605E+4	5.46177E+1
8.29098E+1	8.26153E+1	1.70433E-5	4.99910E-1	5.09305E-1	5.45531E+1	3.63791E-2	4.35625E+4	5.45984E+1
8.29772E+1	8.26807E+1	1.70347E-5	4.99910E-1	5.09307E-1	5.45368E+1	3.64246E-2	4.35645E+4	5.46573E+1
8.30443E+1	8.27365E+1	1.70245E-5	4.99910E-1	5.09274E-1	5.44942E+1	3.64278E-2	4.35665E+4	5.46927E+1
8.31110E+1	8.27900E+1	1.70110E-5	4.99910E-1	5.09256E-1	5.45051E+1	3.64295E-2	4.35685E+4	5.46746E+1
8.31804E+1	8.28517E+1	1.69945E-5	4.99910E-1	5.09233E-1	5.44974E+1	3.64048E-2	4.35705E+4	5.46809E+1
8.32473E+1	8.29159E+1	1.69849E-5	4.99910E-1	5.09200E-1	5.45328E+1	3.64188E-2	4.35725E+4	5.46666E+1
8.32990E+1	8.29750E+1	1.69806E-5	4.99910E-1	5.09184E-1	5.45045E+1	3.64411E-2	4.35745E+4	5.47272E+1
8.33763E+1	8.30530E+1	1.69824E-5	4.99910E-1	5.09208E-1	5.45167E+1	3.63947E-2	4.35765E+4	5.47456E+1
8.34407E+1	8.31227E+1	1.69824E-5	4.99910E-1	5.09238E-1	5.45458E+1	3.63992E-2	4.35785E+4	5.46891E+1
8.34770E+1	8.31650E+1	1.69699E-5	4.99910E-1	5.09226E-1	5.45598E+1	3.64464E-2	4.35805E+4	5.46509E+1
8.35789E+1	8.32525E+1	1.69557E-5	4.99910E-1	5.09191E-1	5.45380E+1	3.64520E-2	4.35825E+4	5.46249E+1
8.36448E+1	8.33234E+1	1.69466E-5	4.99910E-1	5.09188E-1	5.44881E+1	3.64158E-2	4.35845E+4	5.46447E+1
8.37097E+1	8.33929E+1	1.69373E-5	4.99910E-1	5.09224E-1	5.44958E+1	3.64273E-2	4.35865E+4	5.45876E+1
8.37750E+1	8.34599E+1	1.69262E-5	4.99910E-1	5.09189E-1	5.44745E+1	3.64263E-2	4.35885E+4	5.46560E+1
8.38112E+1	8.35029E+1	1.69237E-5	4.99910E-1	5.09180E-1	5.44848E+1	3.63862E-2	4.35905E+4	5.46326E+1
8.39096E+1	8.36085E+1	1.69288E-5	4.99910E-1	5.09203E-1	5.45229E+1	3.64255E-2	4.35925E+4	5.46282E+1
8.39769E+1	8.36740E+1	1.69290E-5	4.99910E-1	5.09214E-1	5.45324E+1	3.64144E-2	4.35945E+4	5.46447E+1
8.40380E+1	8.37310E+1	1.69264E-5	4.99910E-1	5.09181E-1	5.44832E+1	3.64550E-2	4.35965E+4	5.46899E+1
8.41099E+1	8.37990E+1	1.69219E-5	4.99910E-1	5.09158E-1	5.44704E+1	3.64209E-2	4.35985E+4	5.46913E+1
8.41751E+1	8.38594E+1	1.69080E-5	4.99910E-1	5.09146E-1	5.44576E+1	3.64275E-2	4.36005E+4	5.46319E+1
8.42160E+1	8.38960E+1	1.68887E-5	4.99910E-1	5.09101E-1	5.44987E+1	3.64325E-2	4.36025E+4	5.47215E+1
8.43098E+1	8.40070E+1	1.68836E-5	4.99910E-1	5.09064E-1	5.44953E+1	3.64255E-2	4.36045E+4	5.47523E+1
8.43781E+1	8.40765E+1	1.68766E-5	4.99910E-1	5.09040E-1	5.44709E+1	3.64253E-2	4.36065E+4	5.47545E+1
8.44255E+1	8.41252E+1	1.68684E-5	4.99910E-1	5.09063E-1	5.44799E+1	3.64335E-2	4.36085E+4	5.48185E+1
8.44577E+1	8.41639E+1	1.68586E-5	4.99910E-1	5.09068E-1	5.44830E+1	3.64397E-2	4.36105E+4	5.48069E+1
8.45375E+1	8.42501E+1	1.68584E-5	4.99910E-1	5.09071E-1	5.44878E+1	3.64278E-2	4.36125E+4	5.47582E+1
8.46434E+1	8.43597E+1	1.68631E-5	4.99910E-1	5.09062E-1	5.44995E+1	3.63952E-2	4.36145E+4	5.47367E+1
8.47125E+1	8.44343E+1	1.68591E-5	4.99910E-1	5.09048E-1	5.45274E+1	3.64220E-2	4.36165E+4	5.47267E+1
8.47740E+1	8.44780E+1	1.68443E-5	4.99910E-1	5.09038E-1	5.44962E+1	3.64411E-2	4.36185E+4	5.46977E+1
8.48440E+1	8.45543E+1	1.68235E-5	4.99910E-1	5.08998E-1	5.44557E+1	3.64632E-2	4.36205E+4	5.47224E+1
8.49113E+1	8.46215E+1	1.68152E-5	4.99910E-1	5.08940E-1	5.44458E+1	3.64768E-2	4.36225E+4	5.47171E+1
8.49620E+1	8.46650E+1	1.68113E-5	4.99910E-1	5.08961E-1	5.44289E+1	3.64422E-2	4.36245E+4	5.46872E+1
8.50484E+1	8.47521E+1	1.68130E-5	4.99910E-1	5.08974E-1	5.44128E+1	3.64869E-2	4.36265E+4	5.46986E+1
8.51150E+1	8.48123E+1	1.68170E-5	4.99910E-1	5.08981E-1	5.44275E+1	3.64254E-2	4.36285E+4	5.47361E+1
8.51628E+1	8.48572E+1	1.68168E-5	4.99910E-1	5.08973E-1	5.44303E+1	3.64328E-2	4.36305E+4	5.47246E+1
8.51955E+1	8.48943E+1	1.68173E-5	4.99910E-1	5.08978E-1	5.44310E+1	3.64501E-2	4.36325E+4	5.47499E+1
8.53176E+1	8.50261E+1	1.68116E-5	4.99910E-1	5.08969E-1	5.44245E+1	3.64549E-2	4.36345E+4	5.47612E+1
8.53860E+1	8.51018E+1	1.67987E-5	4.99910E-1	5.08940E-1	5.44406E+1	3.64191E-2	4.36365E+4	5.47441E+1
8.54530E+1	8.51766E+1	1.67839E-5	4.99910E-1	5.08950E-1	5.44492E+1	3.64259E-2	4.36385E+4	5.47758E+1
8.55160E+1	8.52320E+1	1.67712E-5	4.99910E-1	5.08947E-1	5.44761E+1	3.64501E-2	4.36405E+4	5.47664E+1
8.55852E+1	8.53154E+1	1.67570E-5	4.99910E-1	5.08920E-1	5.44998E+1	3.64092E-2	4.36425E+4	5.47894E+1
8.56522E+1	8.53858E+1	1.67432E-5	4.99910E-1	5.08884E-1	5.45169E+1	3.64194E-2	4.36445E+4	5.47620E+1
8.57050E+1	8.54210E+1	1.67350E-5	4.99910E-1	5.08873E-1	5.44396E+1	3.64208E-2	4.36465E+4	5.47904E+1
8.57844E+1	8.55045E+1	1.67213E-5	4.99910E-1	5.08879E-1	5.44587E+1	3.64371E-2	4.36485E+4	5.47607E+1
8.58507E+1	8.55634E+1	1.67151E-5	4.99910E-1	5.08888E-1	5.44554E+1	3.64133E-2	4.36505E+4	5.48490E+1
8.58890E+1	8.55900E+1	1.67180E-5	4.99910E-1	5.08880E-1	5.44743E+1	3.64217E-2	4.36525E+4	5.48580E+1
8.59835E+1	8.57006E+1	1.67111E-5	4.99910E-1	5.08843E-1	5.44842E+1	3.64051E-2	4.36545E+4	5.48725E+1
8.60512E+1	8.57739E+1	1.67013E-5	4.99910E-1	5.08815E-1	5.44730E+1	3.64142E-2	4.36565E+4	5.48167E+1
8.61176E+1	8.58423E+1	1.66966E-5	4.99910E-1	5.08808E-1	5.45503E+1	3.63885E-2	4.36585E+4	5.48011E+1
8.61831E+1	8.59090E+1	1.66925E-5	4.99910E-1	5.08819E-1	5.45362E+1	3.64443E-2	4.36605E+4	5.48138E+1
8.62182E+1	8.59482E+1	1.66807E-5	4.99910E-1	5.08820E-1	5.45176E+1	3.64618E-2	4.36625E+4	5.48141E+1
8.63174E+1	8.60462E+1	1.66690E-5	4.99910E-1	5.08805E-1	5.44927E+1	3.64677E-2	4.36645E+4	5.48826E+1
8.63871E+1	8.61099E+1	1.66625E-5	4.99910E-1	5.08794E-1	5.44813E+1	3.64757E-2	4.36665E+4	5.49088E+1
8.64440E+1	8.61660E+1	1.66606E-5	4.99910E-1	5.08756E-1	5.44741E+1	3.65178E-2	4.36685E+4	5.48975E+1
8.65152E+1	8.62359E+1	1.66643E-5	4.99910E-1	5.08750E-1	5.44482E+1	3.64973E-2	4.36705E+4	5.48432E+1
8.65806E+1	8.63026E+1	1.66645E-5	4.99910E-1	5.08761E-1	5.44227E+1	3.65143E-2	4.36725E+4	5.48197E+1
8.66220E+1	8.63470E+1	1.66572E-5	4.99910E-1	5.08748E-1	5.44293E+1	3.64613E-2	4.36745E+4	5.48200E+1
8.67172E+1	8.64512E+1	1.66467E-5	4.99910E-1	5.08713E-1	5.44682E+1	3.64488E-2	4.36765E+4	5.47871E+1
8.67836E+1	8.65202E+1	1.66397E-5	4.99910E-1	5.08694E-1	5.44888E+1	3.64667E-2	4.36785E+4	5.48233E+1
8.68295E+1	8.65693E+1	1.66352E-5	4.99910E-1	5.08710E-1	5.44713E+1	3.64788E-2	4.36805E+4	5.48373E+1
8.68623E+1	8.66068E+1	1.66323E-5	4.99910E-1	5.08692E-1	5.44781E+1	3.64823E-2	4.36825E+4	5.47917E+1
8.69442E+1	8.66984E+1	1.66238E-5	4.99910E-1	5.08664E-1	5.44628E+1	3.65206E-2	4.36845E+4	5.48504E+1
8.70512E+1	8.67947E+1	1.66156E-5	4.99910E-1	5.08635E-1	5.44471E+1	3.64761E-2	4.36865E+4	5.48542E+1
8.71214E+1	8.68528E+1	1.66074E-5	4.99910E-1	5.08626E-1	5.44258E+1	3.64496E-2	4.36885E+4	5.48229E+1
8.71810E+1	8.69190E+1	1.66021E-5	4.99910E-1	5.08614E-1	5.44323E+1	3.64522E-2	4.36905E+4	5.48232E+1
8.72535E+1	8.69960E+1	1.65937E-5	4.99910E-1	5.08618E-1	5.44467E+1	3.64558E-2	4.36925E+4	5.48689E+1
8.73190E+1	8.70708E+1	1.65833E-5	4.99910E-1	5.08628E-1	5.44758E+1	3.65092E-2	4.36945E+4	5.49400E+1
8.73600E+1	8.71220E+1	1.65714E-5	4.99910E-1	5.08614E-1	5.44573E+1	3.64923E-2	4.36965E+4	5.49872E+1
8.74561E+1	8.72220E+1	1.65653E-5	4.99910E-1	5.08622E-1	5.44804E+1	3.65280E-2	4.36985E+4	5.49807E+1
8.75231E+1	8.72848E+1	1.65689E-5	4.99910E-1	5.08628E-1	5.44700E+1	3.65308E-2	4.37005E+4	5.49810E+1
8.75701E+1	8.73260E+1	1.65728E-5	4.99910E-1	5.08617E-1	5.44523E+1	3.65739E-2	4.37025E+4	5.50302E+1
8.76033E+1	8.73557E+1	1.65713E-5	4.99910E-1	5.08600E-1	5.44645E+1	3.65135E-2	4.37045E+4	5.49667E+1
8.76847E+1	8.74359E+1	1.65584E-5	4.99910E-1	5.08584E-1	5.44577E+1	3.64948E-2	4.37065E+4	5.49044E+1
8.77914E+1	8.75474E+1	1.65410E-5	4.99910E-1	5.08592E-1	5.44427E+1	3.64743E-2	4.37085E+4	5.49127E+1
8.78613E+1	8.76171E+1	1.65364E-5	4.99910E-1	5.08602E-1	5.44679E+1	3.64750E-2	4.37105E+4	5.49487E+1
8.79260E+1	8.76800E+1	1.65381E-5	4.99910E-1	5.08598E-1	5.44703E+1	3.64382E-2	4.37125E+4	5.49420E+1
8.79958E+1	8.77460E+1	1.65247E-5	4.99910E-1	5.08601E-1	5.44813E+1	3.64898E-2	4.37145E+4	5.49200E+1
8.80630E+1	8.78117E+1	1.65017E-5	4.99910E-1	5.08613E-1	5.44522E+1	3.64307E-2	4.37165E+4	5.49459E+1
8.81130E+1	8.78630E+1	1.64905E-5	4.99910E-1	5.08567E-1	5.44949E+1	3.64533E-2	4.37185E+4	5.49092E+1
8.81988E+1	8.79533E+1	1.64859E-5	4.99910E-1	5.08531E-1	5.44706E+1	3.64690E-2	4.37205E+4	5.48636E+1
8.82675E+1	8.80268E+1	1.64735E-5	4.99910E-1	5.08511E-1	5.44885E+1	3.65271E-2	4.37225E+4	5.48652E+1
8.83000E+1	8.80620E+1	1.64651E-5	4.99910E-1	5.08565E-1	5.44703E+1	3.65032E-2	4.37245E+4	5.48727E+1
8.84040E+1	8.81413E+1	1.64677E-5	4.99910E-1	5.08555E-1	5.44919E+1	3.64958E-2	4.37265E+4	5.48879E+1
8.84695E+1	8.81910E+1	1.64742E-5	4.99910E-1	5.08520E-1	5.45274E+1	3.65191E-2	4.37285E+4	5.49171E+1
8.85362E+1	8.82655E+1	1.64756E-5	4.99910E-1	5.08472E-1	5.45080E+1	3.65622E-2	4.37305E+4	5.48246E+1
8.86035E+1	8.83496E+1	1.64711E-5	4.99910E-1	5.08503E-1	5.44505E+1	3.65640E-2	4.37325E+4	5.48326E+1
8.86675E+1	8.84183E+1	1.64671E-5	4.99910E-1	5.08508E-1	5.44516E+1	3.65406E-2	4.37345E+4	5.48424E+1
8.87360E+1	8.84820E+1	1.64666E-5	4.99910E-1	5.08497E-1	5.44743E+1	3.65329E-2	4.37365E+4	5.48776E+1
8.88038E+1	8.85413E+1	1.64624E-5	4.99910E-1	5.08486E-1	5.44878E+1	3.65400E-2	4.37385E+4	5.49228E+1
8.88580E+1	8.85800E+1	1.64555E-5	4.99910E-1	5.08477E-1	5.44693E+1	3.65216E-2	4.37405E+4	5.48509E+1
8.89335E+1	8.86595E+1	1.64513E-5	4.99910E-1	5.08466E-1	5.44703E+1	3.65440E-2	4.37425E+4	5.48890E+1
8.89994E+1	8.87327E+1	1.64451E-5	4.99910E-1	5.08452E-1	5.44926E+1	3.65282E-2	4.37445E+4	5.48861E+1
8.90410E+1	8.87820E+1	1.64438E-5	4.99910E-1	5.08401E-1	5.44754E+1	3.65530E-2	4.37465E+4	5.48817E+1
8.91374E+1	8.88743E+1	1.64388E-5	4.99910E-1	5.08435E-1	5.44650E+1	3.65162E-2	4.37485E+4	5.48686E+1
8.92031E+1	8.89397E+1	1.64306E-5	4.99910E-1	5.08446E-1	5.44668E+1	3.65284E-2	4.37505E+4	5.48561E+1
8.92481E+1	8.89838E+1	1.64248E-5	4.99910E-1	5.08405E-1	5.45523E+1	3.64694E-2	4.37525E+4	5.49389E+1
8.92810E+1	8.90147E+1	1.64073E-5	4.99910E-1	5.08388E-1	5.45455E+1	3.65196E-2	4.37545E+4	5.49242E+1
8.93619E+1	8.90879E+1	1.63879E-5	4.99910E-1	5.08373E-1	5.45392E+1	3.65260E-2	4.37565E+4	5.48957E+1
8.94651E+1	8.91977E+1	1.63838E-5	4.99910E-1	5.08384E-1	5.45774E+1	3.65253E-2	4.37585E+4	5.49667E+1
8.95336E+1	8.92767E+1	1.63819E-5	4.99910E-1	5.08391E-1	5.45694E+1	3.65126E-2	4.37605E+4	5.49527E+1
8.95960E+1	8.93250E+1	1.63782E-5	4.99910E-1	5.08387E-1	5.45565E+1	3.65885E-2	4.37625E+4	5.49610E+1
8.96686E+1	8.93976E+1	1.63715E-5	4.99910E-1	5.08376E-1	5.45165E+1	3.66300E-2	4.37645E+4	5.49208E+1
8.97375E+1	8.94541E+1	1.63682E-5	4.99910E-1	5.08364E-1	5.44981E+1	3.65976E-2	4.37665E+4	5.49237E+1
8.97880E+1	8.94810E+1	1.63698E-5	4.99910E-1	5.08358E-1	5.44794E+1	3.65625E-2	4.37685E+4	5.49453E+1
8.98745E+1	8.95803E+1	1.63721E-5	4.99910E-1	5.08345E-1	5.44711E+1	3.65822E-2	4.37705E+4	5.49354E+1
8.99403E+1	8.96470E+1	1.63674E-5	4.99910E-1	5.08332E-1	5.44594E+1	3.65367E-2	4.37725E+4	5.49206E+1
8.99885E+1	8.96892E+1	1.63503E-5	4.99910E-1	5.08321E-1	5.44831E+1	3.65141E-2	4.37745E+4	5.48961E+1
9.00224E+1	8.97172E+1	1.63346E-5	4.99910E-1	5.08305E-1	5.45876E+1	3.65803E-2	4.37765E+4	5.48548E+1
9.01435E+1	8.98432E+1	1.63155E-5	4.99910E-1	5.08262E-1	5.45104E+1	3.65877E-2	4.37785E+4	5.48998E+1
9.02103E+1	8.99138E+1	1.63080E-5	4.99910E-1	5.08234E-1	5.44762E+1	3.66156E-2	4.37805E+4	5.49137E+1
9.02760E+1	8.99762E+1	1.63230E-5	4.99910E-1	5.08177E-1	5.44705E+1	3.66109E-2	4.37825E+4	5.49291E+1
9.03433E+1	9.00246E+1	1.63302E-5	4.99910E-1	5.08149E-1	5.44755E+1	3.65610E-2	4.37845E+4	5.49545E+1
9.04112E+1	9.00917E+1	1.63230E-5	4.99910E-1	5.08139E-1	5.44826E+1	3.65971E-2	4.37865E+4	5.49606E+1
9.04787E+1	9.01584E+1	1.63124E-5	4.99910E-1	5.08127E-1	5.45045E+1	3.65925E-2	4.37885E+4	5.49394E+1
9.05340E+1	9.02090E+1	1.63083E-5	4.99910E-1	5.08117E-1	5.45005E+1	3.66117E-2	4.37905E+4	5.49665E+1
9.06082E+1	9.02838E+1	1.63070E-5	4.99910E-1	5.08139E-1	5.44713E+1	3.65953E-2	4.37925E+4	5.50145E+1
9.06725E+1	9.03440E+1	1.63005E-5	4.99910E-1	5.08173E-1	5.45118E+1	3.65977E-2	4.37945E+4	5.50060E+1
9.07120E+1	9.03770E+1	1.62878E-5	4.99910E-1	5.08201E-1	5.45337E+1	3.66141E-2	4.37965E+4	5.50024E+1
9.08079E+1	9.04786E+1	1.62747E-5	4.99910E-1	5.08165E-1	5.45149E+1	3.66158E-2	4.37985E+4	5.49963E+1
9.08741E+1	9.05423E+1	1.62704E-5	4.99910E-1	5.08137E-1	5.45117E+1	3.66303E-2	4.38005E+4	5.50318E+1
9.09391E+1	9.05983E+1	1.62690E-5	4.99910E-1	5.08132E-1	5.45092E+1	3.66612E-2	4.38025E+4	5.50733E+1
9.10041E+1	9.06521E+1	1.62692E-5	4.99910E-1	5.08146E-1	5.44962E+1	3.66766E-2	4.38045E+4	5.50905E+1
9.10404E+1	9.06945E+1	1.62652E-5	4.99910E-1	5.08148E-1	5.44653E+1	3.66805E-2	4.38065E+4	5.50501E+1
9.11382E+1	9.08059E+1	1.62632E-5	4.99910E-1	5.08119E-1	5.44463E+1	3.66576E-2	4.38085E+4	5.50225E+1
9.12051E+1	9.08797E+1	1.62680E-5	4.99910E-1	5.08085E-1	5.44549E+1	3.66430E-2	4.38105E+4	5.49716E+1
9.12630E+1	9.09500E+1	1.62704E-5	4.99910E-1	5.08094E-1	5.45078E+1	3.66358E-2	4.38125E+4	5.49516E+1
9.13355E+1	9.09924E+1	1.62595E-5	4.99910E-1	5.08080E-1	5.45196E+1	3.66511E-2	4.38145E+4	5.49554E+1
9.14011E+1	9.10405E+1	1.62423E-5	4.99910E-1	5.08052E-1	5.45057E+1	3.66414E-2	4.38165E+4	5.50015E+1
9.14420E+1	9.10790E+1	1.62265E-5	4.99910E-1	5.08078E-1	5.44654E+1	3.66371E-2	4.38185E+4	5.50402E+1
9.15362E+1	9.11692E+1	1.62198E-5	4.99910E-1	5.08045E-1	5.44882E+1	3.66729E-2	4.38205E+4	5.50229E+1
9.16025E+1	9.12295E+1	1.62200E-5	4.99910E-1	5.08027E-1	5.44872E+1	3.66325E-2	4.38225E+4	5.50088E+1
9.16481E+1	9.12686E+1	1.62163E-5	4.99910E-1	5.08047E-1	5.45215E+1	3.66221E-2	4.38245E+4	5.49831E+1
9.16803E+1	9.12949E+1	1.62090E-5	4.99910E-1	5.08042E-1	5.45108E+1	3.65998E-2	4.38265E+4	5.49537E+1
9.17597E+1	9.13790E+1	1.62061E-5	4.99910E-1	5.08042E-1	5.45255E+1	3.66325E-2	4.38285E+4	5.49990E+1
9.18632E+1	9.14758E+1	1.61979E-5	4.99910E-1	5.08051E-1	5.44965E+1	3.66009E-2	4.38305E+4	5.50682E+1
9.19310E+1	9.15225E+1	1.61855E-5	4.99910E-1	5.08044E-1	5.45006E+1	3.65751E-2	4.38325E+4	5.50322E+1
9.19910E+1	9.16010E+1	1.61761E-5	4.99910E-1	5.08031E-1	5.45524E+1	3.65395E-2	4.38345E+4	5.50662E+1
9.20602E+1	9.16619E+1	1.61594E-5	4.99910E-1	5.08019E-1	5.45985E+1	3.65473E-2	4.38365E+4	5.50554E+1
9.21254E+1	9.17224E+1	1.61398E-5	4.99910E-1	5.08009E-1	5.45848E+1	3.65634E-2	4.38385E+4	5.49855E+1
9.21690E+1	9.17660E+1	1.61193E-5	4.99910E-1	5.07998E-1	5.45463E+1	3.65651E-2	4.38405E+4	5.50536E+1
9.22624E+1	9.18270E+1	1.61046E-5	4.99910E-1	5.08010E-1	5.45555E+1	3.65716E-2	4.38425E+4	5.50211E+1
9.23299E+1	9.18925E+1	1.60987E-5	4.99910E-1	5.08012E-1	5.45592E+1	3.65603E-2	4.38445E+4	5.50735E+1
9.23770E+1	9.19450E+1	1.60923E-5	4.99910E-1	5.07966E-1	5.46145E+1	3.65258E-2	4.38465E+4	5.51147E+1
9.24102E+1	9.19782E+1	1.60839E-5	4.99910E-1	5.07949E-1	5.46331E+1	3.64975E-2	4.38485E+4	5.51077E+1
9.24908E+1	9.20648E+1	1.60723E-5	4.99910E-1	5.07932E-1	5.46489E+1	3.65227E-2	4.38505E+4	5.50765E+1
9.25960E+1	9.21775E+1	1.60572E-5	4.99910E-1	5.07940E-1	5.46475E+1	3.65365E-2	4.38525E+4	5.50960E+1
9.26650E+1	9.22413E+1	1.60462E-5	4.99910E-1	5.07950E-1	5.46359E+1	3.65317E-2	4.38545E+4	5.51236E+1
9.27280E+1	9.22620E+1	1.60428E-5	4.99910E-1	5.07899E-1	5.46208E+1	3.64884E-2	4.38565E+4	5.51163E+1
9.27952E+1	9.23451E+1	1.60458E-5	4.99910E-1	5.07878E-1	5.46252E+1	3.64842E-2	4.38585E+4	5.50930E+1
9.28598E+1	9.24070E+1	1.60479E-5	4.99910E-1	5.07888E-1	5.46045E+1	3.64800E-2	4.38605E+4	5.51001E+1
9.29040E+1	9.24310E+1	1.60342E-5	4.99910E-1	5.07918E-1	5.45865E+1	3.64942E-2	4.38625E+4	5.51385E+1
9.29968E+1	9.25022E+1	1.60111E-5	4.99910E-1	5.07891E-1	5.45705E+1	3.65094E-2	4.38645E+4	5.51553E+1
9.30628E+1	9.25782E+1	1.60011E-5	4.99910E-1	5.07862E-1	5.46135E+1	3.64982E-2	4.38665E+4	5.51106E+1
9.31085E+1	9.26362E+1	1.59990E-5	4.99910E-1	5.07848E-1	5.46153E+1	3.65075E-2	4.38685E+4	5.50754E+1
9.31408E+1	9.26696E+1	1.59905E-5	4.99910E-1	5.07842E-1	5.46329E+1	3.64613E-2	4.38705E+4	5.50932E+1
9.32199E+1	9.27524E+1	1.59819E-5	4.99910E-1	5.07841E-1	5.46294E+1	3.64645E-2	4.38725E+4	5.51352E+1
9.33236E+1	9.28473E+1	1.59700E-5	4.99910E-1	5.07871E-1	5.46252E+1	3.64574E-2	4.38745E+4	5.51451E+1
9.33914E+1	9.29032E+1	1.59600E-5	4.99910E-1	5.07906E-1	5.45828E+1	3.64735E-2	4.38765E+4	5.51311E+1
9.34510E+1	9.29610E+1	1.59546E-5	4.99910E-1	5.07909E-1	5.45681E+1	3.64443E-2	4.38785E+4	5.51994E+1
9.35207E+1	9.30092E+1	1.59496E-5	4.99910E-1	5.07885E-1	5.45935E+1	3.64376E-2	4.38805E+4	5.51941E+1
9.35868E+1	9.30698E+1	1.59358E-5	4.99910E-1	5.07854E-1	5.45851E+1	3.64610E-2	4.38825E+4	5.51562E+1
9.36350E+1	9.31310E+1	1.59233E-5	4.99910E-1	5.07839E-1	5.45177E+1	3.63826E-2	4.38845E+4	5.51696E+1
9.37208E+1	9.32025E+1	1.59144E-5	4.99910E-1	5.07809E-1	5.45591E+1	3.63847E-2	4.38865E+4	5.51250E+1
9.37871E+1	9.32613E+1	1.59060E-5	4.99910E-1	5.07780E-1	5.46311E+1	3.63953E-2	4.38885E+4	5.50833E+1
9.38344E+1	9.33042E+1	1.58950E-5	4.99910E-1	5.07770E-1	5.46147E+1	3.63845E-2	4.38905E+4	5.51125E+1
9.38662E+1	9.33318E+1	1.58880E-5	4.99910E-1	5.07765E-1	5.46320E+1	3.63788E-2	4.38925E+4	5.50847E+1
9.39844E+1	9.34385E+1	1.58901E-5	4.99910E-1	5.07749E-1	5.46393E+1	3.64001E-2	4.38945E+4	5.52011E+1
9.40508E+1	9.35007E+1	1.58794E-5	4.99910E-1	5.07754E-1	5.46411E+1	3.63953E-2	4.38965E+4	5.52390E+1
9.41163E+1	9.35611E+1	1.58613E-5	4.99910E-1	5.07788E-1	5.46566E+1	3.64123E-2	4.38985E+4	5.52710E+1
9.41810E+1	9.36070E+1	1.58567E-5	4.99910E-1	5.07796E-1	5.46478E+1	3.64619E-2	4.39005E+4	5.52857E+1
9.42495E+1	9.36826E+1	1.58543E-5	4.99910E-1	5.07771E-1	5.46032E+1	3.63702E-2	4.39025E+4	5.52596E+1
9.43155E+1	9.37487E+1	1.58415E-5	4.99910E-1	5.07736E-1	5.45774E+1	3.63729E-2	4.39045E+4	5.52190E+1
9.43670E+1	9.37870E+1	1.58290E-5	4.99910E-1	5.07755E-1	5.45760E+1	3.63302E-2	4.39065E+4	5.52362E+1
9.44458E+1	9.38651E+1	1.58191E-5	4.99910E-1	5.07752E-1	5.46023E+1	3.63135E-2	4.39085E+4	5.52052E+1
9.45117E+1	9.39236E+1	1.58039E-5	4.99910E-1	5.07740E-1	5.45979E+1	3.62871E-2	4.39105E+4	5.51723E+1
9.45500E+1	9.39530E+1	1.57907E-5	4.99910E-1	5.07732E-1	5.45831E+1	3.63138E-2	4.39125E+4	5.51653E+1
9.46500E+1	9.40270E+1	1.57774E-5	4.99910E-1	5.07769E-1	5.45907E+1	3.63816E-2	4.39145E+4	5.52280E+1
9.47169E+1	9.41037E+1	1.57660E-5	4.99910E-1	5.07789E-1	5.45866E+1	3.63438E-2	4.39165E+4	5.51694E+1
9.47821E+1	9.41720E+1	1.57648E-5	4.99910E-1	5.07770E-1	5.46022E+1	3.64055E-2	4.39185E+4	5.52139E+1
9.48471E+1	9.42307E+1	1.57710E-5	4.99910E-1	5.07737E-1	5.46445E+1	3.63534E-2	4.39205E+4	5.52521E+1
9.48836E+1	9.42551E+1	1.57742E-5	4.99910E-1	5.07719E-1	5.46440E+1	3.63465E-2	4.39225E+4	5.52770E+1
9.49842E+1	9.43291E+1	1.57658E-5	4.99910E-1	5.07709E-1	5.46885E+1	3.63049E-2	4.39245E+4	5.53318E+1
9.50535E+1	9.43898E+1	1.57530E-5	4.99910E-1	5.07699E-1	5.46888E+1	3.63797E-2	4.39265E+4	5.52630E+1
9.51120E+1	9.44590E+1	1.57437E-5	4.99910E-1	5.07714E-1	5.46412E+1	3.63931E-2	4.39285E+4	5.52842E+1
9.51838E+1	9.45184E+1	1.57455E-5	4.99910E-1	5.07715E-1	5.45971E+1	3.63281E-2	4.39305E+4	5.52921E+1
9.52502E+1	9.45695E+1	1.57483E-5	4.99910E-1	5.07705E-1	5.46044E+1	3.63344E-2	4.39325E+4	5.52938E+1
9.52930E+1	9.45990E+1	1.57418E-5	4.99910E-1	5.07697E-1	5.45714E+1	3.63759E-2	4.39345E+4	5.53134E+1
9.53883E+1	9.47130E+1	1.57303E-5	4.99910E-1	5.07660E-1	5.45776E+1	3.63750E-2	4.39365E+4	5.53784E+1
9.54548E+1	9.47857E+1	1.57192E-5	4.99910E-1	5.07612E-1	5.45900E+1	3.63477E-2	4.39385E+4	5.52879E+1
9.55202E+1	9.48409E+1	1.57102E-5	4.99910E-1	5.07538E-1	5.46120E+1	3.63347E-2	4.39405E+4	5.53210E+1
9.55857E+1	9.48875E+1	1.57041E-5	4.99910E-1	5.07506E-1	5.46062E+1	3.63334E-2	4.39425E+4	5.52858E+1
9.56211E+1	9.49176E+1	1.56947E-5	4.99910E-1	5.07509E-1	5.46158E+1	3.62931E-2	4.39445E+4	5.53178E+1
9.57194E+1	9.49921E+1	1.56826E-5	4.99910E-1	5.07554E-1	5.46526E+1	3.63014E-2	4.39465E+4	5.53181E+1
9.57884E+1	9.50481E+1	1.56748E-5	4.99910E-1	5.07546E-1	5.46295E+1	3.63455E-2	4.39485E+4	5.53538E+1
9.58470E+1	9.51290E+1	1.56690E-5	4.99910E-1	5.07560E-1	5.46245E+1	3.63447E-2	4.39505E+4	5.53150E+1
9.59182E+1	9.51904E+1	1.56639E-5	4.99910E-1	5.07559E-1	5.45920E+1	3.63054E-2	4.39525E+4	5.52785E+1
9.59827E+1	9.52429E+1	1.56627E-5	4.99910E-1	5.07551E-1	5.46540E+1	3.63258E-2	4.39545E+4	5.52368E+1
9.60230E+1	9.52730E+1	1.56625E-5	4.99910E-1	5.07579E-1	5.46549E+1	3.63019E-2	4.39565E+4	5.52513E+1
9.61173E+1	9.53721E+1	1.56595E-5	4.99910E-1	5.07567E-1	5.46412E+1	3.63193E-2	4.39585E+4	5.52710E+1
9.61840E+1	9.54444E+1	1.56541E-5	4.99910E-1	5.07555E-1	5.46506E+1	3.63258E-2	4.39605E+4	5.52584E+1
9.62302E+1	9.54873E+1	1.56530E-5	4.99910E-1	5.07544E-1	5.46440E+1	3.63506E-2	4.39625E+4	5.51982E+1
9.62627E+1	9.55098E+1	1.56504E-5	4.99910E-1	5.07540E-1	5.46375E+1	3.63564E-2	4.39645E+4	5.52543E+1
9.63443E+1	9.55833E+1	1.56440E-5	4.99910E-1	5.07530E-1	5.46063E+1	3.63546E-2	4.39665E+4	5.51821E+1
9.64491E+1	9.56697E+1	1.56380E-5	4.99910E-1	5.07490E-1	5.46039E+1	3.63513E-2	4.39685E+4	5.51356E+1
9.65170E+1	9.57140E+1	1.56320E-5	4.99910E-1	5.07439E-1	5.46227E+1	3.64102E-2	4.39705E+4	5.51578E+1
9.65760E+1	9.57780E+1	1.56277E-5	4.99910E-1	5.07418E-1	5.46311E+1	3.63668E-2	4.39725E+4	5.51831E+1
9.66464E+1	9.58213E+1	1.56214E-5	4.99910E-1	5.07425E-1	5.46085E+1	3.63755E-2	4.39745E+4	5.51721E+1
9.67112E+1	9.58797E+1	1.56070E-5	4.99910E-1	5.07442E-1	5.45791E+1	3.63497E-2	4.39765E+4	5.51785E+1
9.67530E+1	9.59350E+1	1.56013E-5	4.99910E-1	5.07463E-1	5.45790E+1	3.63688E-2	4.39785E+4	5.52355E+1
9.68425E+1	9.60245E+1	1.56002E-5	4.99910E-1	5.07432E-1	5.45828E+1	3.63637E-2	4.39805E+4	5.52711E+1
9.69099E+1	9.60830E+1	1.55889E-5	4.99910E-1	5.07403E-1	5.45538E+1	3.63719E-2	4.39825E+4	5.53146E+1
9.69572E+1	9.61231E+1	1.55857E-5	4.99910E-1	5.07395E-1	5.45770E+1	3.63267E-2	4.39845E+4	5.53382E+1
9.69888E+1	9.61530E+1	1.55878E-5	4.99910E-1	5.07389E-1	5.45901E+1	3.63550E-2	4.39865E+4	5.53078E+1
9.70678E+1	9.62255E+1	1.55806E-5	4.99910E-1	5.07380E-1	5.45943E+1	3.63110E-2	4.39885E+4	5.52778E+1
9.71758E+1	9.63186E+1	1.55705E-5	4.99910E-1	5.07363E-1	5.46168E+1	3.63664E-2	4.39905E+4	5.53116E+1
9.72459E+1	9.63779E+1	1.55623E-5	4.99910E-1	5.07352E-1	5.46168E+1	3.63598E-2	4.39925E+4	5.53323E+1
9.73060E+1	9.64300E+1	1.55582E-5	4.99910E-1	5.07368E-1	5.45986E+1	3.63721E-2	4.39945E+4	5.53235E+1
9.73764E+1	9.64929E+1	1.55553E-5	4.99910E-1	5.07371E-1	5.45945E+1	3.63754E-2	4.39965E+4	5.53999E+1
9.74439E+1	9.65512E+1	1.55533E-5	4.99910E-1	5.07361E-1	5.45929E+1	3.63986E-2	4.39985E+4	5.54185E+1
9.74950E+1	9.65930E+1	1.55446E-5	4.99910E-1	5.07317E-1	5.45762E+1	3.63624E-2	4.40005E+4	5.53773E+1
9.75805E+1	9.66665E+1	1.55322E-5	4.99910E-1	5.07302E-1	5.45632E+1	3.63686E-2	4.40025E+4	5.53375E+1
9.76470E+1	9.67285E+1	1.55245E-5	4.99910E-1	5.07286E-1	5.45691E+1	3.63720E-2	4.40045E+4	5.52937E+1
9.76953E+1	9.67746E+1	1.55310E-5	4.99910E-1	5.07245E-1	5.45527E+1	3.64095E-2	4.40065E+4	5.52791E+1
9.77289E+1	9.68051E+1	1.55397E-5	4.99910E-1	5.07262E-1	5.45617E+1	3.64041E-2	4.40085E+4	5.52742E+1
9.78492E+1	9.69105E+1	1.55330E-5	4.99910E-1	5.07272E-1	5.45609E+1	3.63381E-2	4.40105E+4	5.52955E+1
9.79153E+1	9.69677E+1	1.55223E-5	4.99910E-1	5.07217E-1	5.45747E+1	3.63456E-2	4.40125E+4	5.53234E+1
9.79801E+1	9.70245E+1	1.55112E-5	4.99910E-1	5.07230E-1	5.45877E+1	3.63436E-2	4.40145E+4	5.53834E+1
9.80449E+1	9.70834E+1	1.54974E-5	4.99910E-1	5.07207E-1	5.45971E+1	3.63359E-2	4.40165E+4	5.53619E+1
9.81140E+1	9.71455E+1	1.54818E-5	4.99910E-1	5.07192E-1	5.46054E+1	3.63322E-2	4.40185E+4	5.53495E+1
9.81820E+1	9.72067E+1	1.54718E-5	4.99910E-1	5.07204E-1	5.46370E+1	3.63681E-2	4.40205E+4	5.53529E+1
9.82360E+1	9.72560E+1	1.54637E-5	4.99910E-1	5.07198E-1	5.46440E+1	3.63232E-2	4.40225E+4	5.53610E+1
9.83122E+1	9.73197E+1	1.54551E-5	4.99910E-1	5.07204E-1	5.46266E+1	3.62955E-2	4.40244E+4	5.53820E+1
9.83790E+1	9.73773E+1	1.54521E-5	4.99910E-1	5.07216E-1	5.46368E+1	3.62664E-2	4.40264E+4	5.54266E+1
9.84220E+1	9.74160E+1	1.54520E-5	4.99910E-1	5.07170E-1	5.46563E+1	3.62839E-2	4.40285E+4	5.54200E+1
9.85155E+1	9.74947E+1	1.54479E-5	4.99910E-1	5.07158E-1	5.46560E+1	3.63128E-2	4.40305E+4	5.54304E+1
9.85810E+1	9.75548E+1	1.54378E-5	4.99910E-1	5.07148E-1	5.46585E+1	3.62936E-2	4.40325E+4	5.54259E+1
9.86268E+1	9.75983E+1	1.54276E-5	4.99910E-1	5.07139E-1	5.47051E+1	3.62776E-2	4.40345E+4	5.54187E+1
9.86597E+1	9.76285E+1	1.54213E-5	4.99910E-1	5.07145E-1	5.46656E+1	3.62617E-2	4.40365E+4	5.54871E+1
9.87389E+1	9.76990E+1	1.54125E-5	4.99910E-1	5.07143E-1	5.46958E+1	3.62887E-2	4.40385E+4	5.54390E+1
9.88467E+1	9.77923E+1	1.53972E-5	4.99910E-1	5.07122E-1	5.47248E+1	3.62674E-2	4.40405E+4	5.55050E+1
9.89119E+1	9.78495E+1	1.53844E-5	4.99910E-1	5.07158E-1	5.47091E+1	3.63108E-2	4.40425E+4	5.55599E+1
9.89750E+1	9.79070E+1	1.53826E-5	4.99910E-1	5.07138E-1	5.47107E+1	3.62725E-2	4.40445E+4	5.56023E+1
9.90422E+1	9.79668E+1	1.53826E-5	4.99910E-1	5.07114E-1	5.47221E+1	3.63296E-2	4.40465E+4	5.55887E+1
9.91087E+1	9.80235E+1	1.53842E-5	4.99910E-1	5.07104E-1	5.46938E+1	3.63163E-2	4.40485E+4	5.55120E+1
9.91610E+1	9.80650E+1	1.53849E-5	4.99910E-1	5.07094E-1	5.46940E+1	3.63215E-2	4.40505E+4	5.54697E+1
9.92432E+1	9.81405E+1	1.53777E-5	4.99910E-1	5.07084E-1	5.46948E+1	3.63258E-2	4.40525E+4	5.55216E+1
9.93080E+1	9.81996E+1	1.53723E-5	4.99910E-1	5.07074E-1	5.46830E+1	3.63498E-2	4.40545E+4	5.55442E+1
9.93556E+1	9.82417E+1	1.53707E-5	4.99910E-1	5.07065E-1	5.46830E+1	3.63538E-2	4.40565E+4	5.55063E+1
9.93886E+1	9.82693E+1	1.53628E-5	4.99910E-1	5.07072E-1	5.46709E+1	3.63348E-2	4.40585E+4	5.55674E+1
9.95051E+1	9.83715E+1	1.53548E-5	4.99910E-1	5.07069E-1	5.46394E+1	3.63386E-2	4.40605E+4	5.55746E+1
9.95728E+1	9.84290E+1	1.53521E-5	4.99910E-1	5.07033E-1	5.46591E+1	3.63361E-2	4.40625E+4	5.55582E+1
9.96411E+1	9.84849E+1	1.53470E-5	4.99910E-1	5.07024E-1	5.47100E+1	3.63870E-2	4.40645E+4	5.55375E+1
9.97031E+1	9.85367E+1	1.53397E-5	4.99910E-1	5.06992E-1	5.46629E+1	3.63804E-2	4.40665E+4	5.55195E+1
9.97696E+1	9.85982E+1	1.53406E-5	4.99910E-1	5.06999E-1	5.46353E+1	3.63885E-2	4.40685E+4	5.55867E+1
9.98357E+1	9.86600E+1	1.53467E-5	4.99910E-1	5.07048E-1	5.46172E+1	3.64250E-2	4.40705E+4	5.56089E+1
9.98826E+1	9.87152E+1	1.53467E-5	4.99910E-1	5.07038E-1	5.46357E+1	3.63855E-2	4.40725E+4	5.55819E+1
9.98917E+1	9.87752E+1	1.53436E-5	4.99910E-1	5.07012E-1	5.46151E+1	3.63976E-2	4.40745E+4	5.55289E+1
9.98946E+1	9.88352E+1	1.53322E-5	4.99910E-1	5.07002E-1	5.45674E+1	3.63741E-2	4.40765E+4	5.54849E+1
9.98870E+1	9.88840E+1	1.53254E-5	4.99910E-1	5.07021E-1	5.45995E+1	3.63757E-2	4.40785E+4	5.54904E+1
9.98667E+1	9.89414E+1	1.53207E-5	4.99910E-1	5.07003E-1	5.45772E+1	3.63814E-2	4.40805E+4	5.55233E+1
9.98485E+1	9.89965E+1	1.53135E-5	4.99910E-1	5.06973E-1	5.45810E+1	3.63513E-2	4.40825E+4	5.55228E+1
9.98370E+1	9.90340E+1	1.53104E-5	4.99910E-1	5.06963E-1	5.46063E+1	3.63518E-2	4.40845E+4	5.55550E+1
9.98047E+1	9.91219E+1	1.53046E-5	4.99910E-1	5.06975E-1	5.46239E+1	3.63554E-2	4.40865E+4	5.54705E+1
9.97868E+1	9.91782E+1	1.52969E-5	4.99910E-1	5.06970E-1	5.46413E+1	3.64189E-2	4.40885E+4	5.54623E+1
9.97696E+1	9.92351E+1	1.52806E-5	4.99910E-1	5.06927E-1	5.46189E+1	3.64122E-2	4.40905E+4	5.55154E+1
9.97516E+1	9.92937E+1	1.52737E-5	4.99910E-1	5.06893E-1	5.46109E+1	3.64289E-2	4.40925E+4	5.55680E+1
9.97367E+1	9.93539E+1	1.52760E-5	4.99910E-1	5.06872E-1	5.45616E+1	3.64265E-2	4.40945E+4	5.55381E+1
9.97262E+1	9.94120E+1	1.52756E-5	4.99910E-1	5.06873E-1	5.46241E+1	3.63942E-2	4.40965E+4	5.55360E+1
9.97170E+1	9.94696E+1	1.52715E-5	4.99910E-1	5.06886E-1	5.46230E+1	3.64361E-2	4.40985E+4	5.54893E+1
9.97120E+1	9.95200E+1	1.52733E-5	4.99910E-1	5.06881E-1	5.46269E+1	3.64031E-2	4.41005E+4	5.54981E+1
9.97113E+1	9.95822E+1	1.52768E-5	4.99910E-1	5.06887E-1	5.46367E+1	3.63909E-2	4.41025E+4	5.55166E+1
9.97129E+1	9.96383E+1	1.52670E-5	4.99910E-1	5.06900E-1	5.46209E+1	3.63791E-2	4.41045E+4	5.55328E+1
9.97160E+1	9.96740E+1	1.52619E-5	4.99910E-1	5.06890E-1	5.46440E+1	3.63732E-2	4.41065E+4	5.55199E+1
9.97316E+1	9.97528E+1	1.52564E-5	4.99910E-1	5.06880E-1	5.46606E+1	3.64237E-2	4.41085E+4	5.54840E+1
9.97455E+1	9.98081E+1	1.52431E-5	4.99910E-1	5.06870E-1	5.45852E+1	3.64088E-2	4.41105E+4	5.54508E+1
9.97586E+1	9.98482E+1	1.52316E-5	4.99910E-1	5.06863E-1	5.45927E+1	3.63693E-2	4.41125E+4	5.54472E+1
9.97700E+1	9.98782E+1	1.52234E-5	4.99910E-1	5.06869E-1	5.45992E+1	3.63839E-2	4.41145E+4	5.54565E+1
9.98010E+1	9.99470E+1	1.52141E-5	4.99910E-1	5.06867E-1	5.45811E+1	3.63429E-2	4.41165E+4	5.54640E+1
9.98539E+1	1.00039E+2	1.52009E-5	4.99910E-1	5.06835E-1	5.46158E+1	3.63234E-2	4.41185E+4	5.54465E+1
9.98900E+1	1.00096E+2	1.51881E-5	4.99910E-1	5.06838E-1	5.46478E+1	3.63163E-2	4.41205E+4	5.54241E+1
9.99290E+1	1.00152E+2	1.51780E-5	4.99910E-1	5.06841E-1	5.46233E+1	3.63123E-2	4.41225E+4	5.53800E+1
9.99776E+1	1.00210E+2	1.51704E-5	4.99910E-1	5.06830E-1	5.46377E+1	3.63139E-2	4.41245E+4	5.54170E+1
1.00027E+2	1.00264E+2	1.51688E-5	4.99910E-1	5.06811E-1	5.46275E+1	3.63090E-2	4.41265E+4	5.54759E+1
1.00068E+2	1.00300E+2	1.51701E-5	4.99910E-1	5.06878E-1	5.46154E+1	3.63235E-2	4.41285E+4	5.54759E+1
1.00139E+2	1.00369E+2	1.51669E-5	4.99910E-1	5.06835E-1	5.46043E+1	3.63062E-2	4.41305E+4	5.54996E+1
1.00199E+2	1.00424E+2	1.51591E-5	4.99910E-1	5.06786E-1	5.46044E+1	3.63239E-2	4.41325E+4	5.55347E+1
1.00246E+2	1.00465E+2	1.51469E-5	4.99910E-1	5.06823E-1	5.46373E+1	3.62976E-2	4.41345E+4	5.55669E+1
1.00279E+2	1.00494E+2	1.51359E-5	4.99910E-1	5.06836E-1	5.46635E+1	3.63005E-2	4.41365E+4	5.55717E+1
1.00399E+2	1.00586E+2	1.51202E-5	4.99910E-1	5.06881E-1	5.46153E+1	3.62975E-2	4.41385E+4	5.55637E+1
1.00470E+2	1.00642E+2	1.51093E-5	4.99910E-1	5.06909E-1	5.46527E+1	3.63075E-2	4.41405E+4	5.55659E+1
1.00543E+2	1.00702E+2	1.51075E-5	4.99910E-1	5.06913E-1	5.46608E+1	3.62881E-2	4.41425E+4	5.54961E+1
1.00618E+2	1.00749E+2	1.51045E-5	4.99910E-1	5.06895E-1	5.46634E+1	3.63233E-2	4.41445E+4	5.54797E+1
1.00699E+2	1.00805E+2	1.51055E-5	4.99910E-1	5.06893E-1	5.46649E+1	3.62694E-2	4.41465E+4	5.55286E+1
1.00780E+2	1.00861E+2	1.51022E-5	4.99910E-1	5.06919E-1	5.46707E+1	3.62931E-2	4.41485E+4	5.55480E+1
1.00848E+2	1.00905E+2	1.50963E-5	4.99910E-1	5.06926E-1	5.46662E+1	3.63648E-2	4.41505E+4	5.55491E+1
1.00941E+2	1.00963E+2	1.50908E-5	4.99910E-1	5.06929E-1	5.46422E+1	3.63490E-2	4.41525E+4	5.56398E+1
1.01023E+2	1.01018E+2	1.50889E-5	4.99910E-1	5.06933E-1	5.46415E+1	3.63560E-2	4.41545E+4	5.56737E+1
1.01074E+2	1.01055E+2	1.50902E-5	4.99910E-1	5.06936E-1	5.46154E+1	3.63438E-2	4.41565E+4	5.57062E+1
1.01198E+2	1.01132E+2	1.50835E-5	4.99910E-1	5.06940E-1	5.46306E+1	3.63692E-2	4.41585E+4	5.56812E+1
1.01285E+2	1.01182E+2	1.50814E-5	4.99910E-1	5.06943E-1	5.46426E+1	3.64565E-2	4.41605E+4	5.56548E+1
1.01370E+2	1.01234E+2	1.50876E-5	4.99910E-1	5.06942E-1	5.46143E+1	3.64427E-2	4.41625E+4	5.56054E+1
1.01455E+2	1.01290E+2	1.50992E-5	4.99910E-1	5.06922E-1	5.46013E+1	3.64481E-2	4.41645E+4	5.55724E+1
1.01504E+2	1.01318E+2	1.51088E-5	4.99910E-1	5.06913E-1	5.45701E+1	3.64412E-2	4.41665E+4	5.56130E+1
1.01636E+2	1.01392E+2	1.51131E-5	4.99910E-1	5.06927E-1	5.45559E+1	3.64362E-2	4.41685E+4	5.56636E+1
1.01727E+2	1.01442E+2	1.51111E-5	4.99910E-1	5.06952E-1	5.45813E+1	3.64439E-2	4.41705E+4	5.56131E+1
1.01810E+2	1.01489E+2	1.51038E-5	4.99910E-1	5.06962E-1	5.45525E+1	3.64376E-2	4.41725E+4	5.56299E+1
1.01902E+2	1.01546E+2	1.50969E-5	4.99910E-1	5.06950E-1	5.45492E+1	3.63936E-2	4.41745E+4	5.56734E+1
1.01992E+2	1.01599E+2	1.50913E-5	4.99910E-1	5.06931E-1	5.46110E+1	3.63948E-2	4.41765E+4	5.56833E+1
1.02061E+2	1.01639E+2	1.50816E-5	4.99910E-1	5.06899E-1	5.46098E+1	3.64184E-2	4.41785E+4	5.56513E+1
1.02177E+2	1.01717E+2	1.50682E-5	4.99910E-1	5.06937E-1	5.45885E+1	3.63382E-2	4.41805E+4	5.57010E+1
1.02266E+2	1.01764E+2	1.50570E-5	4.99910E-1	5.06979E-1	5.45971E+1	3.63535E-2	4.41825E+4	5.56937E+1
1.02329E+2	1.01795E+2	1.50465E-5	4.99910E-1	5.06983E-1	5.46016E+1	3.63445E-2	4.41845E+4	5.56822E+1
1.02372E+2	1.01823E+2	1.50304E-5	4.99910E-1	5.06995E-1	5.45951E+1	3.63215E-2	4.41865E+4	5.57087E+1
1.02477E+2	1.01884E+2	1.50149E-5	4.99910E-1	5.07012E-1	5.46035E+1	3.63269E-2	4.41885E+4	5.57217E+1
1.02628E+2	1.01969E+2	1.50117E-5	4.99910E-1	5.07045E-1	5.45960E+1	3.63342E-2	4.41905E+4	5.57556E+1
1.02720E+2	1.02025E+2	1.50102E-5	4.99910E-1	5.07094E-1	5.46045E+1	3.63589E-2	4.41925E+4	5.57452E+1
1.02807E+2	1.02076E+2	1.50065E-5	4.99910E-1	5.07114E-1	5.46035E+1	3.63163E-2	4.41945E+4	5.57160E+1
1.02902E+2	1.02125E+2	1.50000E-5	4.99910E-1	5.07117E-1	5.46043E+1	3.63715E-2	4.41965E+4	5.57515E+1
1.02991E+2	1.02175E+2	1.49972E-5	4.99910E-1	5.07120E-1	5.45795E+1	3.63766E-2	4.41985E+4	5.57946E+1
1.03059E+2	1.02222E+2	1.49991E-5	4.99910E-1	5.07123E-1	5.45631E+1	3.63826E-2	4.42005E+4	5.57372E+1
1.03165E+2	1.02289E+2	1.50013E-5	4.99910E-1	5.07127E-1	5.45658E+1	3.63511E-2	4.42025E+4	5.57185E+1
1.03253E+2	1.02339E+2	1.50043E-5	4.99910E-1	5.07130E-1	5.46029E+1	3.64105E-2	4.42045E+4	5.57204E+1
1.03304E+2	1.02365E+2	1.50016E-5	4.99910E-1	5.07133E-1	5.46031E+1	3.63904E-2	4.42065E+4	5.57053E+1
1.03429E+2	1.02441E+2	1.49918E-5	4.99910E-1	5.07160E-1	5.45659E+1	3.63386E-2	4.42085E+4	5.56842E+1
1.03518E+2	1.02504E+2	1.49812E-5	4.99910E-1	5.07178E-1	5.45670E+1	3.63476E-2	4.42105E+4	5.56919E+1
1.03604E+2	1.02559E+2	1.49742E-5	4.99910E-1	5.07182E-1	5.45974E+1	3.63714E-2	4.42125E+4	5.56560E+1
1.03689E+2	1.02608E+2	1.49742E-5	4.99910E-1	5.07185E-1	5.45921E+1	3.63679E-2	4.42145E+4	5.56811E+1
1.03735E+2	1.02636E+2	1.49671E-5	4.99910E-1	5.07177E-1	5.45828E+1	3.63564E-2	4.42165E+4	5.56644E+1
1.03860E+2	1.02712E+2	1.49577E-5	4.99910E-1	5.07153E-1	5.45855E+1	3.63646E-2	4.42185E+4	5.56991E+1
1.03946E+2	1.02766E+2	1.49526E-5	4.99910E-1	5.07156E-1	5.46157E+1	3.63523E-2	4.42205E+4	5.57052E+1
1.04020E+2	1.02818E+2	1.49510E-5	4.99910E-1	5.07160E-1	5.46075E+1	3.63691E-2	4.42225E+4	5.56544E+1
1.04112E+2	1.02875E+2	1.49543E-5	4.99910E-1	5.07163E-1	5.46218E+1	3.63812E-2	4.42245E+4	5.56957E+1
1.04196E+2	1.02929E+2	1.49564E-5	4.99910E-1	5.07165E-1	5.46690E+1	3.63645E-2	4.42265E+4	5.57022E+1
1.04250E+2	1.02965E+2	1.49474E-5	4.99910E-1	5.07133E-1	5.46515E+1	3.64004E-2	4.42285E+4	5.56998E+1
1.04365E+2	1.03032E+2	1.49380E-5	4.99910E-1	5.07113E-1	5.46205E+1	3.63660E-2	4.42305E+4	5.57141E+1
1.04448E+2	1.03089E+2	1.49347E-5	4.99910E-1	5.07098E-1	5.46193E+1	3.63853E-2	4.42325E+4	5.57248E+1
1.04506E+2	1.03130E+2	1.49326E-5	4.99910E-1	5.07104E-1	5.46112E+1	3.63807E-2	4.42345E+4	5.57180E+1
1.04546E+2	1.03153E+2	1.49319E-5	4.99910E-1	5.07116E-1	5.46249E+1	3.63718E-2	4.42365E+4	5.56984E+1
1.04644E+2	1.03212E+2	1.49276E-5	4.99910E-1	5.07133E-1	5.46374E+1	3.63763E-2	4.42385E+4	5.57649E+1
1.04777E+2	1.03297E+2	1.49144E-5	4.99910E-1	5.07158E-1	5.46234E+1	3.63745E-2	4.42405E+4	5.57846E+1
1.04858E+2	1.03351E+2	1.49060E-5	4.99910E-1	5.07184E-1	5.46651E+1	3.63653E-2	4.42425E+4	5.57731E+1
1.04934E+2	1.03409E+2	1.49019E-5	4.99910E-1	5.07196E-1	5.46605E+1	3.63904E-2	4.42445E+4	5.57034E+1
1.05018E+2	1.03465E+2	1.48999E-5	4.99910E-1	5.07185E-1	5.46827E+1	3.63906E-2	4.42465E+4	5.57410E+1
1.05098E+2	1.03520E+2	1.48924E-5	4.99910E-1	5.07167E-1	5.46494E+1	3.63855E-2	4.42485E+4	5.57958E+1
1.05164E+2	1.03565E+2	1.48788E-5	4.99910E-1	5.07167E-1	5.46492E+1	3.63783E-2	4.42505E+4	5.58455E+1
1.05257E+2	1.03623E+2	1.48733E-5	4.99910E-1	5.07170E-1	5.46368E+1	3.63864E-2	4.42525E+4	5.58288E+1
1.05335E+2	1.03673E+2	1.48765E-5	4.99910E-1	5.07173E-1	5.46619E+1	3.63493E-2	4.42545E+4	5.57967E+1
1.05379E+2	1.03703E+2	1.48797E-5	4.99910E-1	5.07176E-1	5.46719E+1	3.63552E-2	4.42565E+4	5.57809E+1
1.05496E+2	1.03782E+2	1.48723E-5	4.99910E-1	5.07203E-1	5.46675E+1	3.63268E-2	4.42585E+4	5.57995E+1
1.05573E+2	1.03840E+2	1.48586E-5	4.99910E-1	5.07233E-1	5.46632E+1	3.63462E-2	4.42605E+4	5.58429E+1
1.05649E+2	1.03895E+2	1.48519E-5	4.99910E-1	5.07269E-1	5.46497E+1	3.63281E-2	4.42625E+4	5.58111E+1
1.05727E+2	1.03948E+2	1.48478E-5	4.99910E-1	5.07296E-1	5.46784E+1	3.63358E-2	4.42645E+4	5.58180E+1
1.05803E+2	1.04002E+2	1.48352E-5	4.99910E-1	5.07289E-1	5.46625E+1	3.63253E-2	4.42665E+4	5.58387E+1
1.05884E+2	1.04055E+2	1.48128E-5	4.99910E-1	5.07274E-1	5.46472E+1	3.63281E-2	4.42685E+4	5.58706E+1
1.05964E+2	1.04109E+2	1.48031E-5	4.99910E-1	5.07277E-1	5.46337E+1	3.63301E-2	4.42705E+4	5.58099E+1
1.06034E+2	1.04161E+2	1.48041E-5	4.99910E-1	5.07254E-1	5.46254E+1	3.63036E-2	4.42725E+4	5.57947E+1
1.06117E+2	1.04219E+2	1.48049E-5	4.99910E-1	5.07229E-1	5.46404E+1	3.63512E-2	4.42745E+4	5.58302E+1
1.06194E+2	1.04270E+2	1.48019E-5	4.99910E-1	5.07211E-1	5.46438E+1	3.63484E-2	4.42765E+4	5.58630E+1
1.06243E+2	1.04302E+2	1.47966E-5	4.99910E-1	5.07250E-1	5.46784E+1	3.63476E-2	4.42785E+4	5.59122E+1
1.06353E+2	1.04378E+2	1.47948E-5	4.99910E-1	5.07276E-1	5.46655E+1	3.63366E-2	4.42805E+4	5.58961E+1
1.06433E+2	1.04432E+2	1.47936E-5	4.99910E-1	5.07289E-1	5.46386E+1	3.63308E-2	4.42825E+4	5.59499E+1
1.06510E+2	1.04486E+2	1.47889E-5	4.99910E-1	5.07262E-1	5.46282E+1	3.63498E-2	4.42844E+4	5.59283E+1
1.06586E+2	1.04542E+2	1.47784E-5	4.99910E-1	5.07265E-1	5.46642E+1	3.63193E-2	4.42865E+4	5.58754E+1
1.06627E+2	1.04575E+2	1.47692E-5	4.99910E-1	5.07277E-1	5.46393E+1	3.63404E-2	4.42885E+4	5.58936E+1
1.06739E+2	1.04655E+2	1.47634E-5	4.99910E-1	5.07320E-1	5.46456E+1	3.63127E-2	4.42905E+4	5.59557E+1
1.06820E+2	1.04709E+2	1.47584E-5	4.99910E-1	5.07346E-1	5.46713E+1	3.63187E-2	4.42924E+4	5.60316E+1
1.06892E+2	1.04758E+2	1.47521E-5	4.99910E-1	5.07356E-1	5.46824E+1	3.63459E-2	4.42945E+4	5.60583E+1
1.06972E+2	1.04814E+2	1.47518E-5	4.99910E-1	5.07344E-1	5.46933E+1	3.62610E-2	4.42965E+4	5.60615E+1
1.07049E+2	1.04866E+2	1.47508E-5	4.99910E-1	5.07325E-1	5.47123E+1	3.62533E-2	4.42985E+4	5.60294E+1
1.07108E+2	1.04905E+2	1.47399E-5	4.99910E-1	5.07327E-1	5.47000E+1	3.62570E-2	4.43005E+4	5.60288E+1
1.07205E+2	1.04982E+2	1.47219E-5	4.99910E-1	5.07331E-1	5.47404E+1	3.62925E-2	4.43025E+4	5.60487E+1
1.07280E+2	1.05035E+2	1.47108E-5	4.99910E-1	5.07346E-1	5.47276E+1	3.62978E-2	4.43045E+4	5.60511E+1
1.07333E+2	1.05073E+2	1.46997E-5	4.99910E-1	5.07414E-1	5.47056E+1	3.62943E-2	4.43064E+4	5.60218E+1
1.07371E+2	1.05103E+2	1.46946E-5	4.99910E-1	5.07416E-1	5.46934E+1	3.63059E-2	4.43085E+4	5.59873E+1
1.07459E+2	1.05170E+2	1.47004E-5	4.99910E-1	5.07412E-1	5.46877E+1	3.62942E-2	4.43105E+4	5.59301E+1
1.07582E+2	1.05255E+2	1.46942E-5	4.99910E-1	5.07386E-1	5.46773E+1	3.62883E-2	4.43124E+4	5.59163E+1
1.07656E+2	1.05305E+2	1.46773E-5	4.99910E-1	5.07389E-1	5.46648E+1	3.62776E-2	4.43145E+4	5.58951E+1
1.07727E+2	1.05364E+2	1.46755E-5	4.99910E-1	5.07393E-1	5.46819E+1	3.62871E-2	4.43164E+4	5.59182E+1
1.07804E+2	1.05417E+2	1.46733E-5	4.99910E-1	5.07410E-1	5.46861E+1	3.62969E-2	4.43185E+4	5.59278E+1
1.07878E+2	1.05470E+2	1.46658E-5	4.99910E-1	5.07435E-1	5.46915E+1	3.62896E-2	4.43204E+4	5.59669E+1
1.07935E+2	1.05514E+2	1.46667E-5	4.99910E-1	5.07442E-1	5.46970E+1	3.62582E-2	4.43225E+4	5.60697E+1
1.08027E+2	1.05585E+2	1.46724E-5	4.99910E-1	5.07463E-1	5.46942E+1	3.63059E-2	4.43245E+4	5.60575E+1
1.08097E+2	1.05638E+2	1.46721E-5	4.99910E-1	5.07487E-1	5.46980E+1	3.63127E-2	4.43265E+4	5.60332E+1
1.08133E+2	1.05666E+2	1.46720E-5	4.99910E-1	5.07490E-1	5.47159E+1	3.63181E-2	4.43285E+4	5.59909E+1
1.08245E+2	1.05746E+2	1.46662E-5	4.99910E-1	5.07494E-1	5.46825E+1	3.63220E-2	4.43305E+4	5.59815E+1
1.08317E+2	1.05798E+2	1.46591E-5	4.99910E-1	5.07485E-1	5.46795E+1	3.63189E-2	4.43325E+4	5.60054E+1
1.08388E+2	1.05851E+2	1.46563E-5	4.99910E-1	5.07467E-1	5.46759E+1	3.63369E-2	4.43345E+4	5.59373E+1
1.08459E+2	1.05907E+2	1.46469E-5	4.99910E-1	5.07493E-1	5.46642E+1	3.63782E-2	4.43365E+4	5.59684E+1
1.08531E+2	1.05951E+2	1.46435E-5	4.99910E-1	5.07527E-1	5.46995E+1	3.63404E-2	4.43385E+4	5.60338E+1
1.08606E+2	1.06013E+2	1.46442E-5	4.99910E-1	5.07549E-1	5.46756E+1	3.63393E-2	4.43405E+4	5.60802E+1
1.08681E+2	1.06077E+2	1.46389E-5	4.99910E-1	5.07553E-1	5.46639E+1	3.63565E-2	4.43425E+4	5.60649E+1
1.08745E+2	1.06131E+2	1.46376E-5	4.99910E-1	5.07556E-1	5.46560E+1	3.63521E-2	4.43444E+4	5.60745E+1
1.08819E+2	1.06192E+2	1.46352E-5	4.99910E-1	5.07512E-1	5.46617E+1	3.63167E-2	4.43465E+4	5.60585E+1
1.08889E+2	1.06247E+2	1.46324E-5	4.99910E-1	5.07447E-1	5.46866E+1	3.63638E-2	4.43484E+4	5.60491E+1
1.08934E+2	1.06281E+2	1.46306E-5	4.99910E-1	5.07451E-1	5.46831E+1	3.63980E-2	4.43505E+4	5.60904E+1
1.09038E+2	1.06355E+2	1.46175E-5	4.99910E-1	5.07475E-1	5.46448E+1	3.63800E-2	4.43525E+4	5.61171E+1
1.09111E+2	1.06411E+2	1.46138E-5	4.99910E-1	5.07503E-1	5.46342E+1	3.63550E-2	4.43545E+4	5.61052E+1
1.09162E+2	1.06453E+2	1.46203E-5	4.99910E-1	5.07539E-1	5.46449E+1	3.63703E-2	4.43565E+4	5.60612E+1
1.09196E+2	1.06484E+2	1.46233E-5	4.99910E-1	5.07553E-1	5.46728E+1	3.63658E-2	4.43585E+4	5.60440E+1
1.09280E+2	1.06555E+2	1.46233E-5	4.99910E-1	5.07562E-1	5.46692E+1	3.63639E-2	4.43605E+4	5.60368E+1
1.09398E+2	1.06649E+2	1.46238E-5	4.99910E-1	5.07549E-1	5.46452E+1	3.63605E-2	4.43625E+4	5.60672E+1
1.09468E+2	1.06705E+2	1.46196E-5	4.99910E-1	5.07553E-1	5.46459E+1	3.63379E-2	4.43645E+4	5.61073E+1
1.09538E+2	1.06754E+2	1.46051E-5	4.99910E-1	5.07507E-1	5.46674E+1	3.63420E-2	4.43665E+4	5.61311E+1
1.09610E+2	1.06814E+2	1.45918E-5	4.99910E-1	5.07468E-1	5.46938E+1	3.63632E-2	4.43685E+4	5.61547E+1
1.09681E+2	1.06870E+2	1.45771E-5	4.99910E-1	5.07450E-1	5.46260E+1	3.63679E-2	4.43705E+4	5.61674E+1
1.09741E+2	1.06909E+2	1.45667E-5	4.99910E-1	5.07450E-1	5.46325E+1	3.64047E-2	4.43724E+4	5.61514E+1
1.09825E+2	1.06985E+2	1.45713E-5	4.99910E-1	5.07472E-1	5.46481E+1	3.63454E-2	4.43745E+4	5.61868E+1
1.09894E+2	1.07047E+2	1.45743E-5	4.99910E-1	5.07500E-1	5.46812E+1	3.63765E-2	4.43764E+4	5.62208E+1
1.09932E+2	1.07083E+2	1.45704E-5	4.99910E-1	5.07539E-1	5.46762E+1	3.64005E-2	4.43785E+4	5.61965E+1
1.10036E+2	1.07158E+2	1.45627E-5	4.99910E-1	5.07542E-1	5.46503E+1	3.63789E-2	4.43805E+4	5.61580E+1
1.10107E+2	1.07212E+2	1.45556E-5	4.99910E-1	5.07533E-1	5.46411E+1	3.63733E-2	4.43825E+4	5.61029E+1
1.10176E+2	1.07266E+2	1.45507E-5	4.99910E-1	5.07521E-1	5.46407E+1	3.63795E-2	4.43845E+4	5.60633E+1
1.10243E+2	1.07320E+2	1.45492E-5	4.99910E-1	5.07571E-1	5.46520E+1	3.64183E-2	4.43865E+4	5.60516E+1
1.10314E+2	1.07382E+2	1.45480E-5	4.99910E-1	5.07615E-1	5.46301E+1	3.64042E-2	4.43885E+4	5.61664E+1
1.10387E+2	1.07441E+2	1.45490E-5	4.99910E-1	5.07625E-1	5.46381E+1	3.64016E-2	4.43905E+4	5.61576E+1
1.10460E+2	1.07497E+2	1.45452E-5	4.99910E-1	5.07606E-1	5.46310E+1	3.64252E-2	4.43925E+4	5.61011E+1
1.10520E+2	1.07541E+2	1.45426E-5	4.99910E-1	5.07604E-1	5.46545E+1	3.64110E-2	4.43945E+4	5.61089E+1
1.10599E+2	1.07608E+2	1.45373E-5	4.99910E-1	5.07592E-1	5.46349E+1	3.63856E-2	4.43965E+4	5.61185E+1
1.10670E+2	1.07665E+2	1.45269E-5	4.99910E-1	5.07573E-1	5.46532E+1	3.63684E-2	4.43985E+4	5.61437E+1
1.10717E+2	1.07699E+2	1.45189E-5	4.99910E-1	5.07576E-1	5.46648E+1	3.63586E-2	4.44004E+4	5.61176E+1
1.10818E+2	1.07783E+2	1.45089E-5	4.99910E-1	5.07580E-1	5.46307E+1	3.63622E-2	4.44025E+4	5.61251E+1
1.10892E+2	1.07839E+2	1.45056E-5	4.99910E-1	5.07591E-1	5.46444E+1	3.63873E-2	4.44044E+4	5.60914E+1
1.10944E+2	1.07877E+2	1.45044E-5	4.99910E-1	5.07627E-1	5.46540E+1	3.63851E-2	4.44065E+4	5.60626E+1
1.10979E+2	1.07906E+2	1.44941E-5	4.99910E-1	5.07640E-1	5.46546E+1	3.64039E-2	4.44085E+4	5.61052E+1
1.11063E+2	1.07977E+2	1.44852E-5	4.99910E-1	5.07658E-1	5.46446E+1	3.64036E-2	4.44105E+4	5.61226E+1
1.11175E+2	1.08071E+2	1.44819E-5	4.99910E-1	5.07684E-1	5.46729E+1	3.63831E-2	4.44125E+4	5.61262E+1
1.11245E+2	1.08126E+2	1.44893E-5	4.99910E-1	5.07709E-1	5.46586E+1	3.63671E-2	4.44145E+4	5.61257E+1
1.11316E+2	1.08183E+2	1.44911E-5	4.99910E-1	5.07721E-1	5.46714E+1	3.63858E-2	4.44165E+4	5.61450E+1
1.11390E+2	1.08236E+2	1.44841E-5	4.99910E-1	5.07751E-1	5.46880E+1	3.63619E-2	4.44185E+4	5.61435E+1
1.11460E+2	1.08290E+2	1.44674E-5	4.99910E-1	5.07799E-1	5.46485E+1	3.63697E-2	4.44205E+4	5.61148E+1
1.11513E+2	1.08335E+2	1.44574E-5	4.99910E-1	5.07777E-1	5.46225E+1	3.63655E-2	4.44225E+4	5.61800E+1
1.11596E+2	1.08405E+2	1.44480E-5	4.99910E-1	5.07773E-1	5.46072E+1	3.64000E-2	4.44245E+4	5.61808E+1
1.11664E+2	1.08463E+2	1.44418E-5	4.99910E-1	5.07777E-1	5.46186E+1	3.63957E-2	4.44265E+4	5.61954E+1
1.11705E+2	1.08499E+2	1.44405E-5	4.99910E-1	5.07780E-1	5.46170E+1	3.64110E-2	4.44284E+4	5.61616E+1
1.11807E+2	1.08573E+2	1.44346E-5	4.99910E-1	5.07783E-1	5.45846E+1	3.63928E-2	4.44305E+4	5.61005E+1
1.11878E+2	1.08638E+2	1.44308E-5	4.99910E-1	5.07787E-1	5.45540E+1	3.63874E-2	4.44324E+4	5.61434E+1
1.11946E+2	1.08697E+2	1.44263E-5	4.99910E-1	5.07786E-1	5.45542E+1	3.63324E-2	4.44345E+4	5.61645E+1
1.12014E+2	1.08751E+2	1.44195E-5	4.99910E-1	5.07766E-1	5.46080E+1	3.63220E-2	4.44364E+4	5.61323E+1
1.12082E+2	1.08804E+2	1.44095E-5	4.99910E-1	5.07779E-1	5.46305E+1	3.63538E-2	4.44385E+4	5.61554E+1
1.12152E+2	1.08862E+2	1.44028E-5	4.99910E-1	5.07801E-1	5.46490E+1	3.63588E-2	4.44405E+4	5.61722E+1
1.12222E+2	1.08920E+2	1.43952E-5	4.99910E-1	5.07805E-1	5.46326E+1	3.63712E-2	4.44425E+4	5.61850E+1
1.12281E+2	1.08971E+2	1.43877E-5	4.99910E-1	5.07835E-1	5.46512E+1	3.63602E-2	4.44445E+4	5.61469E+1
1.12356E+2	1.09034E+2	1.43886E-5	4.99910E-1	5.07850E-1	5.46365E+1	3.63780E-2	4.44465E+4	5.60960E+1
1.12425E+2	1.09089E+2	1.43907E-5	4.99910E-1	5.07853E-1	5.46055E+1	3.63814E-2	4.44485E+4	5.61058E+1
1.12470E+2	1.09121E+2	1.43943E-5	4.99910E-1	5.07820E-1	5.46626E+1	3.63547E-2	4.44505E+4	5.61796E+1
1.12564E+2	1.09197E+2	1.43899E-5	4.99910E-1	5.07822E-1	5.46854E+1	3.63347E-2	4.44525E+4	5.61651E+1
1.12632E+2	1.09257E+2	1.43770E-5	4.99910E-1	5.07832E-1	5.46430E+1	3.63731E-2	4.44545E+4	5.61236E+1
1.12681E+2	1.09300E+2	1.43724E-5	4.99910E-1	5.07867E-1	5.46329E+1	3.63709E-2	4.44565E+4	5.61439E+1
1.12716E+2	1.09330E+2	1.43782E-5	4.99910E-1	5.07869E-1	5.46200E+1	3.63434E-2	4.44585E+4	5.60756E+1
1.12798E+2	1.09399E+2	1.43696E-5	4.99910E-1	5.07888E-1	5.46271E+1	3.63809E-2	4.44604E+4	5.60647E+1
1.12910E+2	1.09486E+2	1.43527E-5	4.99910E-1	5.07947E-1	5.46702E+1	3.64106E-2	4.44625E+4	5.60393E+1
1.12978E+2	1.09538E+2	1.43416E-5	4.99910E-1	5.07928E-1	5.46434E+1	3.64399E-2	4.44644E+4	5.61152E+1
1.13041E+2	1.09597E+2	1.43333E-5	4.99910E-1	5.07923E-1	5.46512E+1	3.64546E-2	4.44665E+4	5.61143E+1
1.13113E+2	1.09655E+2	1.43412E-5	4.99910E-1	5.07913E-1	5.46111E+1	3.64398E-2	4.44685E+4	5.61158E+1
1.13182E+2	1.09709E+2	1.43489E-5	4.99910E-1	5.07895E-1	5.45879E+1	3.64272E-2	4.44705E+4	5.61298E+1
1.13237E+2	1.09751E+2	1.43502E-5	4.99910E-1	5.07895E-1	5.46111E+1	3.64588E-2	4.44725E+4	5.61407E+1
1.13322E+2	1.09823E+2	1.43512E-5	4.99910E-1	5.07881E-1	5.45936E+1	3.64462E-2	4.44745E+4	5.61736E+1
1.13389E+2	1.09880E+2	1.43502E-5	4.99910E-1	5.07864E-1	5.45955E+1	3.63844E-2	4.44765E+4	5.62099E+1
1.13426E+2	1.09910E+2	1.43528E-5	4.99910E-1	5.07867E-1	5.46012E+1	3.64178E-2	4.44784E+4	5.61673E+1
1.13528E+2	1.09995E+2	1.43453E-5	4.99910E-1	5.07871E-1	5.46093E+1	3.63819E-2	4.44805E+4	5.61396E+1
1.13597E+2	1.10056E+2	1.43311E-5	4.99910E-1	5.07885E-1	5.46077E+1	3.63829E-2	4.44825E+4	5.61512E+1
1.13664E+2	1.10113E+2	1.43213E-5	4.99910E-1	5.07906E-1	5.46084E+1	3.64473E-2	4.44845E+4	5.61601E+1
1.13732E+2	1.10168E+2	1.43132E-5	4.99910E-1	5.07864E-1	5.46062E+1	3.63901E-2	4.44865E+4	5.61718E+1
1.13768E+2	1.10199E+2	1.43058E-5	4.99910E-1	5.07845E-1	5.45959E+1	3.63746E-2	4.44884E+4	5.61658E+1
1.13868E+2	1.10283E+2	1.42958E-5	4.99910E-1	5.07850E-1	5.45960E+1	3.63857E-2	4.44905E+4	5.61227E+1
1.13939E+2	1.10343E+2	1.42892E-5	4.99910E-1	5.07853E-1	5.45747E+1	3.63967E-2	4.44925E+4	5.60923E+1
1.14002E+2	1.10403E+2	1.42919E-5	4.99910E-1	5.07857E-1	5.46166E+1	3.63852E-2	4.44945E+4	5.61561E+1
1.14075E+2	1.10461E+2	1.42937E-5	4.99910E-1	5.07893E-1	5.46203E+1	3.63846E-2	4.44965E+4	5.61493E+1
1.14141E+2	1.10519E+2	1.42872E-5	4.99910E-1	5.07941E-1	5.46187E+1	3.63969E-2	4.44985E+4	5.61386E+1
1.14182E+2	1.10560E+2	1.42767E-5	4.99910E-1	5.07945E-1	5.46175E+1	3.64361E-2	4.45005E+4	5.61876E+1
1.14280E+2	1.10638E+2	1.42625E-5	4.99910E-1	5.07971E-1	5.45772E+1	3.64533E-2	4.45025E+4	5.61602E+1
1.14348E+2	1.10689E+2	1.42581E-5	4.99910E-1	5.07981E-1	5.45593E+1	3.64320E-2	4.45045E+4	5.61076E+1
1.14414E+2	1.10744E+2	1.42671E-5	4.99910E-1	5.07959E-1	5.45461E+1	3.64312E-2	4.45065E+4	5.61974E+1
1.14479E+2	1.10803E+2	1.42707E-5	4.99910E-1	5.07986E-1	5.45784E+1	3.64216E-2	4.45085E+4	5.62115E+1
1.14518E+2	1.10838E+2	1.42691E-5	4.99910E-1	5.08000E-1	5.45828E+1	3.64502E-2	4.45104E+4	5.62099E+1
1.14623E+2	1.10926E+2	1.42595E-5	4.99910E-1	5.08005E-1	5.45767E+1	3.64702E-2	4.45125E+4	5.62478E+1
1.14695E+2	1.10983E+2	1.42471E-5	4.99910E-1	5.08008E-1	5.45715E+1	3.64572E-2	4.45145E+4	5.62274E+1
1.14756E+2	1.11039E+2	1.42386E-5	4.99910E-1	5.08038E-1	5.45758E+1	3.64315E-2	4.45164E+4	5.62075E+1
1.14828E+2	1.11105E+2	1.42445E-5	4.99910E-1	5.08054E-1	5.45638E+1	3.64465E-2	4.45185E+4	5.62356E+1
1.14898E+2	1.11163E+2	1.42476E-5	4.99910E-1	5.08058E-1	5.45844E+1	3.64004E-2	4.45204E+4	5.62462E+1
1.14951E+2	1.11202E+2	1.42357E-5	4.99910E-1	5.08062E-1	5.45815E+1	3.64516E-2	4.45225E+4	5.62261E+1
1.15038E+2	1.11273E+2	1.42187E-5	4.99910E-1	5.08026E-1	5.45796E+1	3.64332E-2	4.45244E+4	5.61620E+1
1.15107E+2	1.11334E+2	1.42094E-5	4.99910E-1	5.07997E-1	5.45916E+1	3.64780E-2	4.45265E+4	5.61103E+1
1.15157E+2	1.11379E+2	1.42053E-5	4.99910E-1	5.08034E-1	5.45580E+1	3.64694E-2	4.45285E+4	5.61671E+1
1.15191E+2	1.11408E+2	1.42120E-5	4.99910E-1	5.08035E-1	5.45630E+1	3.64517E-2	4.45305E+4	5.61490E+1
1.15315E+2	1.11505E+2	1.42216E-5	4.99910E-1	5.08041E-1	5.45766E+1	3.64577E-2	4.45325E+4	5.61811E+1
1.15383E+2	1.11566E+2	1.42211E-5	4.99910E-1	5.08044E-1	5.46151E+1	3.64261E-2	4.45345E+4	5.61615E+1
1.15451E+2	1.11630E+2	1.42155E-5	4.99910E-1	5.08048E-1	5.45789E+1	3.64821E-2	4.45365E+4	5.62170E+1
1.15518E+2	1.11679E+2	1.42062E-5	4.99910E-1	5.08051E-1	5.46109E+1	3.64850E-2	4.45385E+4	5.61639E+1
1.15588E+2	1.11741E+2	1.42014E-5	4.99910E-1	5.08041E-1	5.46022E+1	3.64752E-2	4.45405E+4	5.61287E+1
1.15656E+2	1.11802E+2	1.41968E-5	4.99910E-1	5.08023E-1	5.46314E+1	3.64377E-2	4.45425E+4	5.61528E+1
1.15711E+2	1.11853E+2	1.41885E-5	4.99910E-1	5.08024E-1	5.46069E+1	3.64142E-2	4.45445E+4	5.61888E+1
1.15793E+2	1.11911E+2	1.41744E-5	4.99910E-1	5.08064E-1	5.46148E+1	3.64148E-2	4.45465E+4	5.62303E+1
1.15857E+2	1.11966E+2	1.41638E-5	4.99910E-1	5.08111E-1	5.46167E+1	3.64023E-2	4.45485E+4	5.62917E+1
1.15891E+2	1.12000E+2	1.41570E-5	4.99910E-1	5.08150E-1	5.45788E+1	3.63998E-2	4.45505E+4	5.63448E+1
1.15996E+2	1.12082E+2	1.41532E-5	4.99910E-1	5.08129E-1	5.46166E+1	3.64238E-2	4.45525E+4	5.62757E+1
1.16063E+2	1.12144E+2	1.41518E-5	4.99910E-1	5.08118E-1	5.46261E+1	3.64488E-2	4.45545E+4	5.62305E+1
1.16129E+2	1.12204E+2	1.41532E-5	4.99910E-1	5.08122E-1	5.46645E+1	3.64403E-2	4.45565E+4	5.62353E+1
1.16195E+2	1.12262E+2	1.41514E-5	4.99910E-1	5.08126E-1	5.46445E+1	3.64191E-2	4.45584E+4	5.62648E+1
1.16263E+2	1.12314E+2	1.41415E-5	4.99910E-1	5.08150E-1	5.46009E+1	3.64119E-2	4.45605E+4	5.62253E+1
1.16333E+2	1.12368E+2	1.41281E-5	4.99910E-1	5.08171E-1	5.46438E+1	3.64244E-2	4.45624E+4	5.61737E+1
1.16402E+2	1.12425E+2	1.41183E-5	4.99910E-1	5.08174E-1	5.46442E+1	3.63822E-2	4.45645E+4	5.62305E+1
1.16460E+2	1.12484E+2	1.41080E-5	4.99910E-1	5.08151E-1	5.46070E+1	3.64295E-2	4.45664E+4	5.62555E+1
1.16533E+2	1.12541E+2	1.40933E-5	4.99910E-1	5.08159E-1	5.46203E+1	3.63889E-2	4.45685E+4	5.62969E+1
1.16599E+2	1.12597E+2	1.40863E-5	4.99910E-1	5.08186E-1	5.46752E+1	3.63816E-2	4.45704E+4	5.63341E+1
1.16640E+2	1.12635E+2	1.40921E-5	4.99910E-1	5.08225E-1	5.46740E+1	3.64249E-2	4.45725E+4	5.63211E+1
1.16737E+2	1.12715E+2	1.40957E-5	4.99910E-1	5.08231E-1	5.46628E+1	3.63919E-2	4.45745E+4	5.62888E+1
1.16804E+2	1.12781E+2	1.40943E-5	4.99910E-1	5.08227E-1	5.47090E+1	3.63538E-2	4.45765E+4	5.63181E+1
1.16850E+2	1.12825E+2	1.40878E-5	4.99910E-1	5.08200E-1	5.47228E+1	3.64029E-2	4.45785E+4	5.62764E+1
1.16883E+2	1.12848E+2	1.40822E-5	4.99910E-1	5.08201E-1	5.46712E+1	3.63948E-2	4.45805E+4	5.62988E+1
1.16962E+2	1.12909E+2	1.40714E-5	4.99910E-1	5.08204E-1	5.46690E+1	3.63928E-2	4.45824E+4	5.63165E+1
1.17073E+2	1.13000E+2	1.40583E-5	4.99910E-1	5.08218E-1	5.46904E+1	3.63801E-2	4.45844E+4	5.63560E+1
1.17141E+2	1.13057E+2	1.40492E-5	4.99910E-1	5.08244E-1	5.46741E+1	3.63895E-2	4.45865E+4	5.63437E+1
1.17202E+2	1.13117E+2	1.40423E-5	4.99910E-1	5.08255E-1	5.46575E+1	3.64416E-2	4.45884E+4	5.63568E+1
1.17269E+2	1.13179E+2	1.40420E-5	4.99910E-1	5.08259E-1	5.46784E+1	3.64124E-2	4.45904E+4	5.64030E+1
1.17336E+2	1.13235E+2	1.40437E-5	4.99910E-1	5.08263E-1	5.46498E+1	3.64046E-2	4.45924E+4	5.63672E+1
1.17390E+2	1.13272E+2	1.40394E-5	4.99910E-1	5.08266E-1	5.46340E+1	3.63904E-2	4.45944E+4	5.63789E+1
1.17474E+2	1.13345E+2	1.40331E-5	4.99910E-1	5.08250E-1	5.46437E+1	3.64110E-2	4.45964E+4	5.63948E+1
1.17540E+2	1.13401E+2	1.40308E-5	4.99910E-1	5.08234E-1	5.46795E+1	3.63881E-2	4.45984E+4	5.63871E+1
1.17589E+2	1.13442E+2	1.40259E-5	4.99910E-1	5.08237E-1	5.46762E+1	3.63946E-2	4.46005E+4	5.63806E+1
1.17623E+2	1.13471E+2	1.40164E-5	4.99910E-1	5.08239E-1	5.46268E+1	3.63505E-2	4.46025E+4	5.63862E+1
1.17741E+2	1.13575E+2	1.40049E-5	4.99910E-1	5.08258E-1	5.46403E+1	3.63315E-2	4.46045E+4	5.63829E+1
1.17808E+2	1.13631E+2	1.39955E-5	4.99910E-1	5.08287E-1	5.46864E+1	3.63708E-2	4.46064E+4	5.64482E+1
1.17875E+2	1.13686E+2	1.39831E-5	4.99910E-1	5.08290E-1	5.46377E+1	3.63722E-2	4.46084E+4	5.64639E+1
1.17939E+2	1.13740E+2	1.39814E-5	4.99910E-1	5.08294E-1	5.46304E+1	3.63508E-2	4.46105E+4	5.64298E+1
1.18008E+2	1.13796E+2	1.39821E-5	4.99910E-1	5.08271E-1	5.46649E+1	3.63750E-2	4.46125E+4	5.63897E+1
1.18076E+2	1.13855E+2	1.39738E-5	4.99910E-1	5.08230E-1	5.46571E+1	3.64090E-2	4.46145E+4	5.63494E+1
1.18130E+2	1.13910E+2	1.39720E-5	4.99910E-1	5.08257E-1	5.46247E+1	3.63918E-2	4.46164E+4	5.63468E+1
1.18207E+2	1.13977E+2	1.39761E-5	4.99910E-1	5.08270E-1	5.46196E+1	3.63994E-2	4.46184E+4	5.63848E+1
1.18274E+2	1.14028E+2	1.39814E-5	4.99910E-1	5.08275E-1	5.46145E+1	3.64245E-2	4.46204E+4	5.63813E+1
1.18317E+2	1.14054E+2	1.39823E-5	4.99910E-1	5.08314E-1	5.46121E+1	3.64521E-2	4.46224E+4	5.64139E+1
1.18409E+2	1.14142E+2	1.39772E-5	4.99910E-1	5.08318E-1	5.46175E+1	3.64283E-2	4.46244E+4	5.64137E+1
1.18478E+2	1.14205E+2	1.39756E-5	4.99910E-1	5.08332E-1	5.46262E+1	3.64079E-2	4.46264E+4	5.63601E+1
1.18545E+2	1.14264E+2	1.39740E-5	4.99910E-1	5.08360E-1	5.46396E+1	3.64436E-2	4.46285E+4	5.63540E+1
1.18611E+2	1.14321E+2	1.39620E-5	4.99910E-1	5.08340E-1	5.46190E+1	3.64011E-2	4.46305E+4	5.63751E+1
1.18648E+2	1.14354E+2	1.39554E-5	4.99910E-1	5.08342E-1	5.46259E+1	3.64179E-2	4.46325E+4	5.63347E+1
1.18751E+2	1.14439E+2	1.39568E-5	4.99910E-1	5.08386E-1	5.46479E+1	3.64181E-2	4.46345E+4	5.63136E+1
1.18823E+2	1.14494E+2	1.39539E-5	4.99910E-1	5.08412E-1	5.46491E+1	3.64425E-2	4.46365E+4	5.63503E+1
1.18885E+2	1.14544E+2	1.39478E-5	4.99910E-1	5.08448E-1	5.45983E+1	3.64481E-2	4.46385E+4	5.64287E+1
1.18959E+2	1.14607E+2	1.39470E-5	4.99910E-1	5.08463E-1	5.46140E+1	3.64808E-2	4.46405E+4	5.63751E+1
1.19026E+2	1.14666E+2	1.39513E-5	4.99910E-1	5.08465E-1	5.46183E+1	3.64627E-2	4.46425E+4	5.63543E+1
1.19068E+2	1.14704E+2	1.39535E-5	4.99910E-1	5.08433E-1	5.46537E+1	3.64952E-2	4.46444E+4	5.63740E+1
1.19164E+2	1.14789E+2	1.39548E-5	4.99910E-1	5.08435E-1	5.46488E+1	3.65050E-2	4.46464E+4	5.63363E+1
1.19232E+2	1.14849E+2	1.39518E-5	4.99910E-1	5.08439E-1	5.46251E+1	3.64467E-2	4.46484E+4	5.62789E+1
1.19278E+2	1.14891E+2	1.39506E-5	4.99910E-1	5.08444E-1	5.46408E+1	3.64095E-2	4.46504E+4	5.63008E+1
1.19310E+2	1.14921E+2	1.39452E-5	4.99910E-1	5.08458E-1	5.46569E+1	3.64057E-2	4.46524E+4	5.63359E+1
1.19391E+2	1.14990E+2	1.39275E-5	4.99910E-1	5.08467E-1	5.46737E+1	3.64508E-2	4.46544E+4	5.63499E+1
1.19500E+2	1.15072E+2	1.39130E-5	4.99910E-1	5.08453E-1	5.46646E+1	3.64148E-2	4.46565E+4	5.63593E+1
1.19570E+2	1.15124E+2	1.39105E-5	4.99910E-1	5.08456E-1	5.46679E+1	3.64188E-2	4.46585E+4	5.63964E+1
1.19632E+2	1.15185E+2	1.39077E-5	4.99910E-1	5.08460E-1	5.46758E+1	3.64353E-2	4.46605E+4	5.64148E+1
1.19700E+2	1.15252E+2	1.39001E-5	4.99910E-1	5.08478E-1	5.46958E+1	3.64274E-2	4.46625E+4	5.63753E+1
1.19767E+2	1.15311E+2	1.38909E-5	4.99910E-1	5.08505E-1	5.46653E+1	3.64360E-2	4.46645E+4	5.63333E+1
1.19819E+2	1.15349E+2	1.38819E-5	4.99910E-1	5.08509E-1	5.46562E+1	3.63968E-2	4.46665E+4	5.63804E+1
1.19904E+2	1.15419E+2	1.38772E-5	4.99910E-1	5.08493E-1	5.46875E+1	3.63663E-2	4.46685E+4	5.64279E+1
1.19970E+2	1.15475E+2	1.38765E-5	4.99910E-1	5.08483E-1	5.47007E+1	3.63598E-2	4.46705E+4	5.64618E+1
1.20018E+2	1.15517E+2	1.38697E-5	4.99910E-1	5.08516E-1	5.46831E+1	3.63773E-2	4.46724E+4	5.63886E+1
1.20050E+2	1.15545E+2	1.38615E-5	4.99910E-1	5.08495E-1	5.46809E+1	3.64098E-2	4.46744E+4	5.63944E+1
1.20128E+2	1.15613E+2	1.38593E-5	4.99910E-1	5.08478E-1	5.47081E+1	3.63845E-2	4.46764E+4	5.63972E+1
1.20238E+2	1.15709E+2	1.38608E-5	4.99910E-1	5.08492E-1	5.46868E+1	3.64170E-2	4.46784E+4	5.63764E+1
1.20306E+2	1.15769E+2	1.38598E-5	4.99910E-1	5.08495E-1	5.46863E+1	3.64251E-2	4.46804E+4	5.63542E+1
1.20369E+2	1.15823E+2	1.38561E-5	4.99910E-1	5.08523E-1	5.47021E+1	3.64174E-2	4.46824E+4	5.63675E+1
1.20439E+2	1.15883E+2	1.38474E-5	4.99910E-1	5.08541E-1	5.47168E+1	3.64547E-2	4.46845E+4	5.63624E+1
1.20507E+2	1.15940E+2	1.38433E-5	4.99910E-1	5.08545E-1	5.46858E+1	3.64221E-2	4.46865E+4	5.63360E+1
1.20558E+2	1.15984E+2	1.38428E-5	4.99910E-1	5.08548E-1	5.46778E+1	3.64649E-2	4.46885E+4	5.63622E+1
1.20637E+2	1.16051E+2	1.38441E-5	4.99910E-1	5.08551E-1	5.46683E+1	3.64031E-2	4.46905E+4	5.63614E+1
1.20701E+2	1.16107E+2	1.38438E-5	4.99910E-1	5.08555E-1	5.47225E+1	3.64428E-2	4.46925E+4	5.63355E+1
1.20736E+2	1.16140E+2	1.38327E-5	4.99910E-1	5.08558E-1	5.47205E+1	3.64940E-2	4.46945E+4	5.63245E+1
1.20836E+2	1.16227E+2	1.38229E-5	4.99910E-1	5.08516E-1	5.47234E+1	3.65060E-2	4.46965E+4	5.63562E+1
1.20904E+2	1.16286E+2	1.38173E-5	4.99910E-1	5.08488E-1	5.46919E+1	3.64831E-2	4.46985E+4	5.63626E+1
1.20970E+2	1.16345E+2	1.38115E-5	4.99910E-1	5.08497E-1	5.46634E+1	3.64892E-2	4.47005E+4	5.63878E+1
1.21035E+2	1.16404E+2	1.38113E-5	4.99910E-1	5.08524E-1	5.46696E+1	3.64668E-2	4.47025E+4	5.63874E+1
1.21073E+2	1.16433E+2	1.38072E-5	4.99910E-1	5.08547E-1	5.46666E+1	3.64562E-2	4.47044E+4	5.63776E+1
1.21173E+2	1.16504E+2	1.38007E-5	4.99910E-1	5.08579E-1	5.46887E+1	3.64607E-2	4.47064E+4	5.63915E+1
1.21242E+2	1.16556E+2	1.38073E-5	4.99910E-1	5.08582E-1	5.46779E+1	3.64402E-2	4.47084E+4	5.63685E+1
1.21302E+2	1.16623E+2	1.38074E-5	4.99910E-1	5.08559E-1	5.47211E+1	3.64789E-2	4.47104E+4	5.63539E+1
1.21371E+2	1.16687E+2	1.37952E-5	4.99910E-1	5.08568E-1	5.47338E+1	3.64073E-2	4.47124E+4	5.63729E+1
1.21435E+2	1.16747E+2	1.37862E-5	4.99910E-1	5.08594E-1	5.47213E+1	3.64044E-2	4.47144E+4	5.63738E+1
1.21476E+2	1.16784E+2	1.37732E-5	4.99910E-1	5.08598E-1	5.47178E+1	3.64376E-2	4.47165E+4	5.63851E+1
1.21575E+2	1.16853E+2	1.37655E-5	4.99910E-1	5.08601E-1	5.46962E+1	3.64425E-2	4.47185E+4	5.64425E+1
1.21643E+2	1.16913E+2	1.37649E-5	4.99910E-1	5.08597E-1	5.46970E+1	3.64413E-2	4.47205E+4	5.64618E+1
1.21707E+2	1.16974E+2	1.37590E-5	4.99910E-1	5.08573E-1	5.47585E+1	3.64464E-2	4.47224E+4	5.64094E+1
1.21772E+2	1.17033E+2	1.37522E-5	4.99910E-1	5.08600E-1	5.47489E+1	3.64429E-2	4.47244E+4	5.64443E+1
1.21807E+2	1.17064E+2	1.37488E-5	4.99910E-1	5.08614E-1	5.47482E+1	3.64243E-2	4.47265E+4	5.64785E+1
1.21904E+2	1.17144E+2	1.37437E-5	4.99910E-1	5.08628E-1	5.47578E+1	3.64116E-2	4.47285E+4	5.65078E+1
1.21973E+2	1.17199E+2	1.37376E-5	4.99910E-1	5.08653E-1	5.47493E+1	3.64781E-2	4.47305E+4	5.65088E+1
1.22037E+2	1.17249E+2	1.37393E-5	4.99910E-1	5.08664E-1	5.47662E+1	3.64417E-2	4.47325E+4	5.64349E+1
1.22105E+2	1.17312E+2	1.37368E-5	4.99910E-1	5.08653E-1	5.47416E+1	3.64487E-2	4.47345E+4	5.64251E+1
1.22171E+2	1.17369E+2	1.37327E-5	4.99910E-1	5.08634E-1	5.47388E+1	3.64511E-2	4.47364E+4	5.65144E+1
1.22219E+2	1.17406E+2	1.37288E-5	4.99910E-1	5.08669E-1	5.46679E+1	3.64691E-2	4.47384E+4	5.64993E+1
1.22305E+2	1.17480E+2	1.37059E-5	4.99910E-1	5.08678E-1	5.46352E+1	3.64090E-2	4.47404E+4	5.65456E+1
1.22371E+2	1.17539E+2	1.37020E-5	4.99910E-1	5.08681E-1	5.46367E+1	3.64478E-2	4.47424E+4	5.65596E+1
1.22419E+2	1.17581E+2	1.37071E-5	4.99910E-1	5.08686E-1	5.46560E+1	3.64266E-2	4.47445E+4	5.65665E+1
1.22451E+2	1.17612E+2	1.37022E-5	4.99910E-1	5.08699E-1	5.46667E+1	3.64099E-2	4.47465E+4	5.65238E+1
1.22573E+2	1.17711E+2	1.36946E-5	4.99910E-1	5.08731E-1	5.46747E+1	3.64086E-2	4.47485E+4	5.64598E+1
1.22642E+2	1.17763E+2	1.36900E-5	4.99910E-1	5.08742E-1	5.46773E+1	3.64181E-2	4.47504E+4	5.64420E+1
1.22711E+2	1.17818E+2	1.36890E-5	4.99910E-1	5.08768E-1	5.46463E+1	3.64291E-2	4.47524E+4	5.64133E+1
1.22774E+2	1.17881E+2	1.36886E-5	4.99910E-1	5.08755E-1	5.47235E+1	3.64549E-2	4.47544E+4	5.64860E+1
1.22844E+2	1.17941E+2	1.36763E-5	4.99910E-1	5.08731E-1	5.47158E+1	3.64472E-2	4.47564E+4	5.65273E+1
1.22912E+2	1.17997E+2	1.36713E-5	4.99910E-1	5.08713E-1	5.47202E+1	3.65183E-2	4.47585E+4	5.65291E+1
1.22968E+2	1.18036E+2	1.36703E-5	4.99910E-1	5.08682E-1	5.47017E+1	3.65114E-2	4.47605E+4	5.65153E+1
1.23049E+2	1.18102E+2	1.36646E-5	4.99910E-1	5.08695E-1	5.46863E+1	3.64271E-2	4.47625E+4	5.64778E+1
1.23116E+2	1.18160E+2	1.36680E-5	4.99910E-1	5.08719E-1	5.47152E+1	3.64515E-2	4.47644E+4	5.64523E+1
1.23168E+2	1.18206E+2	1.36669E-5	4.99910E-1	5.08724E-1	5.47173E+1	3.64811E-2	4.47664E+4	5.64144E+1
1.23203E+2	1.18234E+2	1.36601E-5	4.99910E-1	5.08736E-1	5.47062E+1	3.64657E-2	4.47684E+4	5.64155E+1
1.23319E+2	1.18338E+2	1.36567E-5	4.99910E-1	5.08769E-1	5.47109E+1	3.64567E-2	4.47704E+4	5.64222E+1
1.23384E+2	1.18396E+2	1.36630E-5	4.99910E-1	5.08767E-1	5.47137E+1	3.64334E-2	4.47725E+4	5.64273E+1
1.23450E+2	1.18449E+2	1.36594E-5	4.99910E-1	5.08748E-1	5.46919E+1	3.64358E-2	4.47745E+4	5.64673E+1
1.23516E+2	1.18519E+2	1.36464E-5	4.99910E-1	5.08762E-1	5.46850E+1	3.64534E-2	4.47765E+4	5.65573E+1
1.23584E+2	1.18573E+2	1.36372E-5	4.99910E-1	5.08795E-1	5.46934E+1	3.64183E-2	4.47784E+4	5.65926E+1
1.23652E+2	1.18626E+2	1.36275E-5	4.99910E-1	5.08820E-1	5.46960E+1	3.63751E-2	4.47804E+4	5.65628E+1
1.23711E+2	1.18675E+2	1.36181E-5	4.99910E-1	5.08829E-1	5.47454E+1	3.64138E-2	4.47825E+4	5.65168E+1
1.23783E+2	1.18739E+2	1.36139E-5	4.99910E-1	5.08832E-1	5.47576E+1	3.64139E-2	4.47845E+4	5.65513E+1
1.23848E+2	1.18805E+2	1.36118E-5	4.99910E-1	5.08836E-1	5.47231E+1	3.63933E-2	4.47865E+4	5.65344E+1
1.23889E+2	1.18853E+2	1.36160E-5	4.99910E-1	5.08840E-1	5.47361E+1	3.64334E-2	4.47885E+4	5.65406E+1
1.23986E+2	1.18924E+2	1.36143E-5	4.99910E-1	5.08844E-1	5.47724E+1	3.64828E-2	4.47905E+4	5.65827E+1
1.24053E+2	1.18977E+2	1.36052E-5	4.99910E-1	5.08847E-1	5.47859E+1	3.64758E-2	4.47924E+4	5.65103E+1
1.24099E+2	1.19017E+2	1.36007E-5	4.99910E-1	5.08853E-1	5.47409E+1	3.64816E-2	4.47944E+4	5.65316E+1
1.24131E+2	1.19049E+2	1.35887E-5	4.99910E-1	5.08878E-1	5.46374E+1	3.64927E-2	4.47965E+4	5.65162E+1
1.24210E+2	1.19121E+2	1.35873E-5	4.99910E-1	5.08910E-1	5.46297E+1	3.65424E-2	4.47985E+4	5.65834E+1
1.24319E+2	1.19213E+2	1.35997E-5	4.99910E-1	5.08938E-1	5.46268E+1	3.65573E-2	4.48005E+4	5.65977E+1
1.24386E+2	1.19269E+2	1.36060E-5	4.99910E-1	5.08942E-1	5.46116E+1	3.65608E-2	4.48025E+4	5.66051E+1
1.24452E+2	1.19325E+2	1.36137E-5	4.99910E-1	5.08872E-1	5.46155E+1	3.65275E-2	4.48045E+4	5.66197E+1
1.24519E+2	1.19386E+2	1.36093E-5	4.99910E-1	5.08847E-1	5.45902E+1	3.65181E-2	4.48065E+4	5.66123E+1
1.24585E+2	1.19442E+2	1.36020E-5	4.99910E-1	5.08873E-1	5.46059E+1	3.64834E-2	4.48085E+4	5.66158E+1
1.24636E+2	1.19481E+2	1.36034E-5	4.99910E-1	5.08879E-1	5.46942E+1	3.64482E-2	4.48105E+4	5.66077E+1
1.24721E+2	1.19555E+2	1.35935E-5	4.99910E-1	5.08882E-1	5.46658E+1	3.64751E-2	4.48125E+4	5.66078E+1
1.24787E+2	1.19610E+2	1.35757E-5	4.99910E-1	5.08891E-1	5.46678E+1	3.64750E-2	4.48145E+4	5.66201E+1
1.24834E+2	1.19652E+2	1.35712E-5	4.99910E-1	5.08927E-1	5.46845E+1	3.64972E-2	4.48165E+4	5.66069E+1
1.24869E+2	1.19682E+2	1.35694E-5	4.99910E-1	5.08929E-1	5.46750E+1	3.65445E-2	4.48185E+4	5.66057E+1
1.24989E+2	1.19782E+2	1.35681E-5	4.99910E-1	5.08948E-1	5.46546E+1	3.65481E-2	4.48205E+4	5.65822E+1
1.25055E+2	1.19839E+2	1.35755E-5	4.99910E-1	5.08977E-1	5.46720E+1	3.65693E-2	4.48225E+4	5.65822E+1
1.25122E+2	1.19899E+2	1.35712E-5	4.99910E-1	5.08980E-1	5.46582E+1	3.65624E-2	4.48245E+4	5.65345E+1
1.25186E+2	1.19956E+2	1.35643E-5	4.99910E-1	5.08962E-1	5.46880E+1	3.65203E-2	4.48265E+4	5.66167E+1
1.25254E+2	1.20012E+2	1.35635E-5	4.99910E-1	5.08949E-1	5.47207E+1	3.65355E-2	4.48285E+4	5.66511E+1
1.25321E+2	1.20070E+2	1.35600E-5	4.99910E-1	5.08952E-1	5.47349E+1	3.65362E-2	4.48305E+4	5.66472E+1
1.25377E+2	1.20126E+2	1.35533E-5	4.99910E-1	5.08985E-1	5.47062E+1	3.65218E-2	4.48325E+4	5.66051E+1
1.25453E+2	1.20185E+2	1.35433E-5	4.99910E-1	5.08998E-1	5.46701E+1	3.64956E-2	4.48345E+4	5.65559E+1
1.25519E+2	1.20240E+2	1.35365E-5	4.99910E-1	5.09000E-1	5.46800E+1	3.64973E-2	4.48365E+4	5.65228E+1
1.25559E+2	1.20277E+2	1.35312E-5	4.99910E-1	5.08968E-1	5.46608E+1	3.65008E-2	4.48384E+4	5.65384E+1
1.25653E+2	1.20368E+2	1.35264E-5	4.99910E-1	5.08970E-1	5.46567E+1	3.64588E-2	4.48404E+4	5.65849E+1
1.25721E+2	1.20423E+2	1.35192E-5	4.99910E-1	5.08982E-1	5.47080E+1	3.64698E-2	4.48424E+4	5.65173E+1
1.25788E+2	1.20471E+2	1.35157E-5	4.99910E-1	5.09016E-1	5.47172E+1	3.64719E-2	4.48444E+4	5.65314E+1
1.25853E+2	1.20520E+2	1.35071E-5	4.99910E-1	5.09019E-1	5.47059E+1	3.65143E-2	4.48465E+4	5.65211E+1
1.25890E+2	1.20558E+2	1.34966E-5	4.99910E-1	5.09021E-1	5.46625E+1	3.64971E-2	4.48485E+4	5.64736E+1
1.25987E+2	1.20649E+2	1.34960E-5	4.99910E-1	5.09036E-1	5.46375E+1	3.64859E-2	4.48505E+4	5.65552E+1
1.26056E+2	1.20704E+2	1.34939E-5	4.99910E-1	5.09062E-1	5.46399E+1	3.64821E-2	4.48525E+4	5.66310E+1
1.26121E+2	1.20752E+2	1.34832E-5	4.99910E-1	5.09097E-1	5.46323E+1	3.65202E-2	4.48545E+4	5.66026E+1
1.26187E+2	1.20820E+2	1.34742E-5	4.99910E-1	5.09099E-1	5.46031E+1	3.64718E-2	4.48564E+4	5.65912E+1
1.26252E+2	1.20880E+2	1.34723E-5	4.99910E-1	5.09081E-1	5.46325E+1	3.64759E-2	4.48584E+4	5.65734E+1
1.26303E+2	1.20918E+2	1.34723E-5	4.99910E-1	5.09083E-1	5.46409E+1	3.65121E-2	4.48605E+4	5.65530E+1
1.26391E+2	1.20996E+2	1.34701E-5	4.99910E-1	5.09086E-1	5.46128E+1	3.64622E-2	4.48625E+4	5.65432E+1
1.26456E+2	1.21051E+2	1.34664E-5	4.99910E-1	5.09090E-1	5.46128E+1	3.64328E-2	4.48645E+4	5.65879E+1
1.26502E+2	1.21089E+2	1.34550E-5	4.99910E-1	5.09093E-1	5.46446E+1	3.64430E-2	4.48664E+4	5.65818E+1
1.26534E+2	1.21117E+2	1.34447E-5	4.99910E-1	5.09095E-1	5.46912E+1	3.63825E-2	4.48684E+4	5.65432E+1
1.26611E+2	1.21183E+2	1.34361E-5	4.99910E-1	5.09105E-1	5.46895E+1	3.64204E-2	4.48704E+4	5.65697E+1
1.26723E+2	1.21274E+2	1.34215E-5	4.99910E-1	5.09134E-1	5.46525E+1	3.64462E-2	4.48724E+4	5.66165E+1
1.26789E+2	1.21330E+2	1.34160E-5	4.99910E-1	5.09115E-1	5.46640E+1	3.64739E-2	4.48745E+4	5.65942E+1
1.26850E+2	1.21379E+2	1.34173E-5	4.99910E-1	5.09110E-1	5.46400E+1	3.64415E-2	4.48765E+4	5.65998E+1
1.26918E+2	1.21446E+2	1.34177E-5	4.99910E-1	5.09114E-1	5.46281E+1	3.64256E-2	4.48785E+4	5.66052E+1
1.26986E+2	1.21507E+2	1.34093E-5	4.99910E-1	5.09118E-1	5.46188E+1	3.64018E-2	4.48805E+4	5.65975E+1
1.27042E+2	1.21548E+2	1.33974E-5	4.99910E-1	5.09121E-1	5.46295E+1	3.64180E-2	4.48825E+4	5.66302E+1
1.27118E+2	1.21613E+2	1.33899E-5	4.99910E-1	5.09124E-1	5.46743E+1	3.64694E-2	4.48845E+4	5.66508E+1
1.27185E+2	1.21667E+2	1.33884E-5	4.99910E-1	5.09128E-1	5.46678E+1	3.64715E-2	4.48865E+4	5.66325E+1
1.27226E+2	1.21698E+2	1.33933E-5	4.99910E-1	5.09131E-1	5.46619E+1	3.64261E-2	4.48884E+4	5.66208E+1
1.27325E+2	1.21777E+2	1.33924E-5	4.99910E-1	5.09158E-1	5.46403E+1	3.64094E-2	4.48904E+4	5.65802E+1
1.27392E+2	1.21837E+2	1.33878E-5	4.99910E-1	5.09176E-1	5.46188E+1	3.64236E-2	4.48924E+4	5.65755E+1
1.27459E+2	1.21895E+2	1.33865E-5	4.99910E-1	5.09180E-1	5.46501E+1	3.64446E-2	4.48944E+4	5.65788E+1
1.27528E+2	1.21950E+2	1.33831E-5	4.99910E-1	5.09184E-1	5.46801E+1	3.64289E-2	4.48964E+4	5.66137E+1
1.27563E+2	1.21980E+2	1.33698E-5	4.99910E-1	5.09186E-1	5.46762E+1	3.64869E-2	4.48984E+4	5.66371E+1
1.27660E+2	1.22059E+2	1.33639E-5	4.99910E-1	5.09200E-1	5.46151E+1	3.65560E-2	4.49004E+4	5.66461E+1
1.27728E+2	1.22113E+2	1.33768E-5	4.99910E-1	5.09225E-1	5.46317E+1	3.64680E-2	4.49024E+4	5.66327E+1
1.27791E+2	1.22170E+2	1.33828E-5	4.99910E-1	5.09236E-1	5.46531E+1	3.64680E-2	4.49044E+4	5.66484E+1
1.27864E+2	1.22234E+2	1.33698E-5	4.99910E-1	5.09224E-1	5.46318E+1	3.64416E-2	4.49064E+4	5.66564E+1
1.27931E+2	1.22300E+2	1.33638E-5	4.99910E-1	5.09205E-1	5.46560E+1	3.64667E-2	4.49084E+4	5.66458E+1
1.27972E+2	1.22347E+2	1.33584E-5	4.99910E-1	5.09209E-1	5.46538E+1	3.65031E-2	4.49104E+4	5.66300E+1
1.28069E+2	1.22420E+2	1.33575E-5	4.99910E-1	5.09233E-1	5.46082E+1	3.65554E-2	4.49124E+4	5.66838E+1
1.28133E+2	1.22468E+2	1.33587E-5	4.99910E-1	5.09254E-1	5.46327E+1	3.65936E-2	4.49144E+4	5.67239E+1
1.28177E+2	1.22503E+2	1.33651E-5	4.99910E-1	5.09258E-1	5.46371E+1	3.65864E-2	4.49164E+4	5.66909E+1
1.28210E+2	1.22532E+2	1.33647E-5	4.99910E-1	5.09272E-1	5.46229E+1	3.66030E-2	4.49184E+4	5.66662E+1
1.28291E+2	1.22601E+2	1.33663E-5	4.99910E-1	5.09289E-1	5.46521E+1	3.65084E-2	4.49204E+4	5.66292E+1
1.28400E+2	1.22696E+2	1.33544E-5	4.99910E-1	5.09298E-1	5.45734E+1	3.65040E-2	4.49224E+4	5.66537E+1
1.28465E+2	1.22757E+2	1.33389E-5	4.99910E-1	5.09279E-1	5.45562E+1	3.64540E-2	4.49244E+4	5.66487E+1
1.28530E+2	1.22811E+2	1.33327E-5	4.99910E-1	5.09275E-1	5.46019E+1	3.64211E-2	4.49264E+4	5.66381E+1
1.28599E+2	1.22874E+2	1.33275E-5	4.99910E-1	5.09293E-1	5.46274E+1	3.64760E-2	4.49284E+4	5.66519E+1
1.28666E+2	1.22930E+2	1.33193E-5	4.99910E-1	5.09319E-1	5.46384E+1	3.64664E-2	4.49304E+4	5.66275E+1
1.28717E+2	1.22965E+2	1.33102E-5	4.99910E-1	5.09291E-1	5.46472E+1	3.64998E-2	4.49324E+4	5.66191E+1
1.28800E+2	1.23038E+2	1.33113E-5	4.99910E-1	5.09327E-1	5.46728E+1	3.64919E-2	4.49344E+4	5.66132E+1
1.28867E+2	1.23102E+2	1.32966E-5	4.99910E-1	5.09370E-1	5.46316E+1	3.64629E-2	4.49364E+4	5.66272E+1
1.28916E+2	1.23147E+2	1.32848E-5	4.99910E-1	5.09373E-1	5.46727E+1	3.64593E-2	4.49384E+4	5.66551E+1
1.28949E+2	1.23173E+2	1.32828E-5	4.99910E-1	5.09375E-1	5.47028E+1	3.64960E-2	4.49404E+4	5.65976E+1
1.29066E+2	1.23275E+2	1.32780E-5	4.99910E-1	5.09380E-1	5.46896E+1	3.64869E-2	4.49424E+4	5.66307E+1
1.29131E+2	1.23333E+2	1.32865E-5	4.99910E-1	5.09384E-1	5.46497E+1	3.65038E-2	4.49444E+4	5.66512E+1
1.29196E+2	1.23388E+2	1.33030E-5	4.99910E-1	5.09388E-1	5.47063E+1	3.64918E-2	4.49464E+4	5.66793E+1
1.29262E+2	1.23440E+2	1.33004E-5	4.99910E-1	5.09391E-1	5.46864E+1	3.64473E-2	4.49484E+4	5.67098E+1
1.29330E+2	1.23499E+2	1.32813E-5	4.99910E-1	5.09382E-1	5.47069E+1	3.64693E-2	4.49504E+4	5.67461E+1
1.29398E+2	1.23561E+2	1.32696E-5	4.99910E-1	5.09364E-1	5.46858E+1	3.64946E-2	4.49524E+4	5.66916E+1
1.29453E+2	1.23623E+2	1.32519E-5	4.99910E-1	5.09363E-1	5.46534E+1	3.64624E-2	4.49544E+4	5.66577E+1
1.29527E+2	1.23680E+2	1.32435E-5	4.99910E-1	5.09367E-1	5.47022E+1	3.64589E-2	4.49564E+4	5.67294E+1
1.29592E+2	1.23731E+2	1.32397E-5	4.99910E-1	5.09372E-1	5.46885E+1	3.64610E-2	4.49584E+4	5.67221E+1
1.29631E+2	1.23765E+2	1.32301E-5	4.99910E-1	5.09410E-1	5.46698E+1	3.64953E-2	4.49604E+4	5.67097E+1
1.29726E+2	1.23849E+2	1.32304E-5	4.99910E-1	5.09416E-1	5.46693E+1	3.64622E-2	4.49624E+4	5.66970E+1
1.29794E+2	1.23907E+2	1.32347E-5	4.99910E-1	5.09419E-1	5.46659E+1	3.64143E-2	4.49644E+4	5.67167E+1
1.29860E+2	1.23961E+2	1.32418E-5	4.99910E-1	5.09423E-1	5.46844E+1	3.64567E-2	4.49664E+4	5.67486E+1
1.29925E+2	1.24012E+2	1.32394E-5	4.99910E-1	5.09426E-1	5.46755E+1	3.64876E-2	4.49684E+4	5.67635E+1
1.29962E+2	1.24044E+2	1.32335E-5	4.99910E-1	5.09419E-1	5.46834E+1	3.64886E-2	4.49704E+4	5.67801E+1
1.30057E+2	1.24131E+2	1.32307E-5	4.99910E-1	5.09414E-1	5.46915E+1	3.65199E-2	4.49724E+4	5.68656E+1
1.30124E+2	1.24190E+2	1.32322E-5	4.99910E-1	5.09462E-1	5.46591E+1	3.65216E-2	4.49744E+4	5.68288E+1
1.30185E+2	1.24240E+2	1.32349E-5	4.99910E-1	5.09453E-1	5.46783E+1	3.65399E-2	4.49764E+4	5.67840E+1
1.30253E+2	1.24302E+2	1.32350E-5	4.99910E-1	5.09429E-1	5.46802E+1	3.65393E-2	4.49784E+4	5.67836E+1
1.30319E+2	1.24356E+2	1.32324E-5	4.99910E-1	5.09410E-1	5.46924E+1	3.65227E-2	4.49804E+4	5.68641E+1
1.30369E+2	1.24391E+2	1.32281E-5	4.99910E-1	5.09445E-1	5.46585E+1	3.65155E-2	4.49824E+4	5.68466E+1
1.30455E+2	1.24475E+2	1.32210E-5	4.99910E-1	5.09493E-1	5.46734E+1	3.65429E-2	4.49844E+4	5.68513E+1
1.30518E+2	1.24527E+2	1.32146E-5	4.99910E-1	5.09535E-1	5.46361E+1	3.65623E-2	4.49864E+4	5.69629E+1
1.30564E+2	1.24562E+2	1.32082E-5	4.99910E-1	5.09535E-1	5.46445E+1	3.65461E-2	4.49884E+4	5.69078E+1
1.30597E+2	1.24592E+2	1.32015E-5	4.99910E-1	5.09514E-1	5.46348E+1	3.66196E-2	4.49904E+4	5.68947E+1
1.30719E+2	1.24699E+2	1.31974E-5	4.99910E-1	5.09483E-1	5.46189E+1	3.66291E-2	4.49924E+4	5.68525E+1
1.30787E+2	1.24756E+2	1.32049E-5	4.99910E-1	5.09510E-1	5.45843E+1	3.66655E-2	4.49944E+4	5.68602E+1
1.30852E+2	1.24813E+2	1.32214E-5	4.99910E-1	5.09513E-1	5.45142E+1	3.66635E-2	4.49964E+4	5.68153E+1
1.30917E+2	1.24871E+2	1.32310E-5	4.99910E-1	5.09541E-1	5.45215E+1	3.66416E-2	4.49984E+4	5.68025E+1
1.30987E+2	1.24932E+2	1.32302E-5	4.99910E-1	5.09573E-1	5.45836E+1	3.66170E-2	4.50004E+4	5.68635E+1
1.31053E+2	1.24989E+2	1.32250E-5	4.99910E-1	5.09599E-1	5.45832E+1	3.65926E-2	4.50024E+4	5.68311E+1
1.31103E+2	1.25028E+2	1.32139E-5	4.99910E-1	5.09605E-1	5.45936E+1	3.65961E-2	4.50044E+4	5.68534E+1
1.31182E+2	1.25097E+2	1.32022E-5	4.99910E-1	5.09626E-1	5.46354E+1	3.65839E-2	4.50064E+4	5.68946E+1
1.31248E+2	1.25153E+2	1.31952E-5	4.99910E-1	5.09647E-1	5.46503E+1	3.65911E-2	4.50084E+4	5.69017E+1
1.31287E+2	1.25186E+2	1.31936E-5	4.99910E-1	5.09615E-1	5.46447E+1	3.66377E-2	4.50104E+4	5.68764E+1
1.31385E+2	1.25268E+2	1.31946E-5	4.99910E-1	5.09595E-1	5.46142E+1	3.66046E-2	4.50124E+4	5.68638E+1
1.31449E+2	1.25325E+2	1.31959E-5	4.99910E-1	5.09572E-1	5.46719E+1	3.65731E-2	4.50144E+4	5.69212E+1
1.31516E+2	1.25379E+2	1.31948E-5	4.99910E-1	5.09554E-1	5.46630E+1	3.65938E-2	4.50164E+4	5.69461E+1
1.31586E+2	1.25432E+2	1.31854E-5	4.99910E-1	5.09580E-1	5.46847E+1	3.66214E-2	4.50184E+4	5.69138E+1
1.31652E+2	1.25483E+2	1.31745E-5	4.99910E-1	5.09614E-1	5.46636E+1	3.66282E-2	4.50204E+4	5.68956E+1
1.31722E+2	1.25547E+2	1.31689E-5	4.99910E-1	5.09624E-1	5.46235E+1	3.66012E-2	4.50224E+4	5.68839E+1
1.31791E+2	1.25608E+2	1.31653E-5	4.99910E-1	5.09606E-1	5.46244E+1	3.65675E-2	4.50244E+4	5.68385E+1
1.31850E+2	1.25644E+2	1.31550E-5	4.99910E-1	5.09631E-1	5.46209E+1	3.65803E-2	4.50264E+4	5.68618E+1
1.31926E+2	1.25717E+2	1.31433E-5	4.99910E-1	5.09630E-1	5.46449E+1	3.65717E-2	4.50284E+4	5.69858E+1
1.31993E+2	1.25780E+2	1.31351E-5	4.99910E-1	5.09612E-1	5.46551E+1	3.66001E-2	4.50304E+4	5.69558E+1
1.32034E+2	1.25817E+2	1.31337E-5	4.99910E-1	5.09651E-1	5.46294E+1	3.65426E-2	4.50324E+4	5.69118E+1
1.32131E+2	1.25894E+2	1.31305E-5	4.99910E-1	5.09657E-1	5.45702E+1	3.65668E-2	4.50344E+4	5.68647E+1
1.32196E+2	1.25942E+2	1.31211E-5	4.99910E-1	5.09668E-1	5.45776E+1	3.65441E-2	4.50364E+4	5.68986E+1
1.32242E+2	1.25980E+2	1.31169E-5	4.99910E-1	5.09700E-1	5.46070E+1	3.65590E-2	4.50384E+4	5.69495E+1
1.32276E+2	1.26016E+2	1.31150E-5	4.99910E-1	5.09690E-1	5.46095E+1	3.65134E-2	4.50404E+4	5.69373E+1
1.32358E+2	1.26090E+2	1.31067E-5	4.99910E-1	5.09680E-1	5.46105E+1	3.65021E-2	4.50424E+4	5.69607E+1
1.32469E+2	1.26178E+2	1.30924E-5	4.99910E-1	5.09683E-1	5.45925E+1	3.64985E-2	4.50444E+4	5.69415E+1
1.32537E+2	1.26234E+2	1.30810E-5	4.99910E-1	5.09709E-1	5.45847E+1	3.65192E-2	4.50464E+4	5.69221E+1
1.32597E+2	1.26287E+2	1.30722E-5	4.99910E-1	5.09720E-1	5.46050E+1	3.65251E-2	4.50484E+4	5.68687E+1
1.32665E+2	1.26348E+2	1.30685E-5	4.99910E-1	5.09737E-1	5.45958E+1	3.65190E-2	4.50504E+4	5.68493E+1
1.32732E+2	1.26407E+2	1.30698E-5	4.99910E-1	5.09764E-1	5.45867E+1	3.65419E-2	4.50524E+4	5.68728E+1
1.32785E+2	1.26452E+2	1.30738E-5	4.99910E-1	5.09736E-1	5.45730E+1	3.65408E-2	4.50544E+4	5.68564E+1
1.32867E+2	1.26523E+2	1.30761E-5	4.99910E-1	5.09715E-1	5.45416E+1	3.65448E-2	4.50564E+4	5.68788E+1
1.32934E+2	1.26577E+2	1.30732E-5	4.99910E-1	5.09699E-1	5.45669E+1	3.65197E-2	4.50584E+4	5.69273E+1
1.32983E+2	1.26618E+2	1.30671E-5	4.99910E-1	5.09703E-1	5.45836E+1	3.65145E-2	4.50604E+4	5.68258E+1
1.33016E+2	1.26649E+2	1.30604E-5	4.99910E-1	5.09716E-1	5.46216E+1	3.65027E-2	4.50624E+4	5.69480E+1
1.33130E+2	1.26752E+2	1.30559E-5	4.99910E-1	5.09748E-1	5.45961E+1	3.65203E-2	4.50644E+4	5.70086E+1
1.33195E+2	1.26807E+2	1.30500E-5	4.99910E-1	5.09745E-1	5.45957E+1	3.64953E-2	4.50664E+4	5.70226E+1
1.33261E+2	1.26860E+2	1.30444E-5	4.99910E-1	5.09726E-1	5.46027E+1	3.64972E-2	4.50684E+4	5.70102E+1
1.33328E+2	1.26924E+2	1.30401E-5	4.99910E-1	5.09742E-1	5.46176E+1	3.64696E-2	4.50704E+4	5.70156E+1
1.33398E+2	1.26987E+2	1.30369E-5	4.99910E-1	5.09762E-1	5.46390E+1	3.65215E-2	4.50724E+4	5.70010E+1
1.33467E+2	1.27046E+2	1.30327E-5	4.99910E-1	5.09766E-1	5.46744E+1	3.64967E-2	4.50744E+4	5.69871E+1
1.33520E+2	1.27086E+2	1.30214E-5	4.99910E-1	5.09740E-1	5.46272E+1	3.64986E-2	4.50764E+4	5.70003E+1
1.33596E+2	1.27155E+2	1.30158E-5	4.99910E-1	5.09768E-1	5.46286E+1	3.64927E-2	4.50784E+4	5.70167E+1
1.33662E+2	1.27216E+2	1.30216E-5	4.99910E-1	5.09812E-1	5.46754E+1	3.64903E-2	4.50804E+4	5.70285E+1
1.33703E+2	1.27256E+2	1.30243E-5	4.99910E-1	5.09742E-1	5.46673E+1	3.64963E-2	4.50824E+4	5.70226E+1
1.33797E+2	1.27335E+2	1.30183E-5	4.99910E-1	5.09745E-1	5.46246E+1	3.64930E-2	4.50844E+4	5.70068E+1
1.33865E+2	1.27386E+2	1.30096E-5	4.99910E-1	5.09749E-1	5.45963E+1	3.65302E-2	4.50864E+4	5.70496E+1
1.33930E+2	1.27441E+2	1.30017E-5	4.99910E-1	5.09756E-1	5.46135E+1	3.65496E-2	4.50884E+4	5.70236E+1
1.33995E+2	1.27501E+2	1.29938E-5	4.99910E-1	5.09783E-1	5.45468E+1	3.65503E-2	4.50904E+4	5.70173E+1
1.34033E+2	1.27536E+2	1.29921E-5	4.99910E-1	5.09787E-1	5.45277E+1	3.65380E-2	4.50924E+4	5.70133E+1
1.34132E+2	1.27622E+2	1.29951E-5	4.99910E-1	5.09753E-1	5.45441E+1	3.65545E-2	4.50944E+4	5.70357E+1
1.34198E+2	1.27677E+2	1.29938E-5	4.99910E-1	5.09734E-1	5.45743E+1	3.65636E-2	4.50964E+4	5.70330E+1
1.34257E+2	1.27733E+2	1.29907E-5	4.99910E-1	5.09757E-1	5.45631E+1	3.65341E-2	4.50984E+4	5.69718E+1
1.34327E+2	1.27787E+2	1.29850E-5	4.99910E-1	5.09788E-1	5.45652E+1	3.65252E-2	4.51004E+4	5.69450E+1
1.34394E+2	1.27844E+2	1.29787E-5	4.99910E-1	5.09813E-1	5.45382E+1	3.65578E-2	4.51024E+4	5.69267E+1
1.34444E+2	1.27892E+2	1.29812E-5	4.99910E-1	5.09853E-1	5.45570E+1	3.65570E-2	4.51044E+4	5.69956E+1
1.34531E+2	1.27957E+2	1.29926E-5	4.99910E-1	5.09841E-1	5.45622E+1	3.65524E-2	4.51064E+4	5.70623E+1
1.34597E+2	1.28015E+2	1.29987E-5	4.99910E-1	5.09825E-1	5.45836E+1	3.65426E-2	4.51084E+4	5.70764E+1
1.34644E+2	1.28060E+2	1.29874E-5	4.99910E-1	5.09830E-1	5.45970E+1	3.65082E-2	4.51104E+4	5.70601E+1
1.34677E+2	1.28091E+2	1.29662E-5	4.99910E-1	5.09843E-1	5.45963E+1	3.65542E-2	4.51124E+4	5.70687E+1
1.34794E+2	1.28196E+2	1.29477E-5	4.99910E-1	5.09875E-1	5.45723E+1	3.64962E-2	4.51144E+4	5.70561E+1
1.34861E+2	1.28253E+2	1.29412E-5	4.99910E-1	5.09879E-1	5.46049E+1	3.64587E-2	4.51164E+4	5.70196E+1
1.34927E+2	1.28312E+2	1.29372E-5	4.99910E-1	5.09882E-1	5.46488E+1	3.64726E-2	4.51184E+4	5.70215E+1
1.34990E+2	1.28358E+2	1.29306E-5	4.99910E-1	5.09908E-1	5.46585E+1	3.64989E-2	4.51204E+4	5.70461E+1
1.35060E+2	1.28415E+2	1.29224E-5	4.99910E-1	5.09927E-1	5.46188E+1	3.65172E-2	4.51224E+4	5.70268E+1
1.35129E+2	1.28473E+2	1.29161E-5	4.99910E-1	5.09931E-1	5.45839E+1	3.65337E-2	4.51244E+4	5.70321E+1
1.35183E+2	1.28522E+2	1.29167E-5	4.99910E-1	5.09963E-1	5.46495E+1	3.64895E-2	4.51264E+4	5.70348E+1
1.35258E+2	1.28586E+2	1.29186E-5	4.99910E-1	5.09960E-1	5.46871E+1	3.64742E-2	4.51284E+4	5.70095E+1
1.35325E+2	1.28644E+2	1.29185E-5	4.99910E-1	5.09941E-1	5.46652E+1	3.64623E-2	4.51304E+4	5.69519E+1
1.35369E+2	1.28681E+2	1.29148E-5	4.99910E-1	5.09945E-1	5.46525E+1	3.64970E-2	4.51324E+4	5.69343E+1
1.35458E+2	1.28763E+2	1.29104E-5	4.99910E-1	5.09926E-1	5.46833E+1	3.64905E-2	4.51344E+4	5.69823E+1
1.35525E+2	1.28815E+2	1.28987E-5	4.99910E-1	5.09913E-1	5.46744E+1	3.64629E-2	4.51364E+4	5.69928E+1
1.35591E+2	1.28871E+2	1.28856E-5	4.99910E-1	5.09921E-1	5.46702E+1	3.64931E-2	4.51384E+4	5.70382E+1
1.35657E+2	1.28932E+2	1.28771E-5	4.99910E-1	5.09948E-1	5.46528E+1	3.64980E-2	4.51404E+4	5.70430E+1
1.35692E+2	1.28964E+2	1.28763E-5	4.99910E-1	5.09962E-1	5.46668E+1	3.65565E-2	4.51424E+4	5.70380E+1
1.35787E+2	1.29040E+2	1.28785E-5	4.99910E-1	5.09955E-1	5.46570E+1	3.65107E-2	4.51444E+4	5.70333E+1
1.35855E+2	1.29091E+2	1.28755E-5	4.99910E-1	5.09935E-1	5.46679E+1	3.64829E-2	4.51464E+4	5.70135E+1
1.35914E+2	1.29150E+2	1.28761E-5	4.99910E-1	5.09961E-1	5.46608E+1	3.65245E-2	4.51484E+4	5.69851E+1
1.35988E+2	1.29211E+2	1.28786E-5	4.99910E-1	5.09960E-1	5.46690E+1	3.65540E-2	4.51504E+4	5.70480E+1
1.36055E+2	1.29271E+2	1.28805E-5	4.99910E-1	5.09942E-1	5.46481E+1	3.65602E-2	4.51524E+4	5.70570E+1
1.36098E+2	1.29314E+2	1.28796E-5	4.99910E-1	5.09981E-1	5.46156E+1	3.65216E-2	4.51544E+4	5.70496E+1
1.36196E+2	1.29389E+2	1.28776E-5	4.99910E-1	5.09987E-1	5.45758E+1	3.65343E-2	4.51564E+4	5.69954E+1
1.36265E+2	1.29446E+2	1.28693E-5	4.99910E-1	5.09997E-1	5.45762E+1	3.65132E-2	4.51584E+4	5.68883E+1
1.36312E+2	1.29488E+2	1.28606E-5	4.99910E-1	5.10032E-1	5.45712E+1	3.64925E-2	4.51604E+4	5.69169E+1
1.36344E+2	1.29516E+2	1.28504E-5	4.99910E-1	5.10034E-1	5.45542E+1	3.65231E-2	4.51624E+4	5.69005E+1
1.36424E+2	1.29580E+2	1.28423E-5	4.99910E-1	5.10037E-1	5.46111E+1	3.65292E-2	4.51644E+4	5.69199E+1
1.36535E+2	1.29667E+2	1.28450E-5	4.99910E-1	5.10059E-1	5.46146E+1	3.65006E-2	4.51664E+4	5.69565E+1
1.36601E+2	1.29723E+2	1.28408E-5	4.99910E-1	5.10108E-1	5.46358E+1	3.64221E-2	4.51684E+4	5.69768E+1
1.36667E+2	1.29769E+2	1.28272E-5	4.99910E-1	5.10126E-1	5.46128E+1	3.64146E-2	4.51704E+4	5.69674E+1
1.36735E+2	1.29837E+2	1.28148E-5	4.99910E-1	5.10130E-1	5.46591E+1	3.64337E-2	4.51724E+4	5.70000E+1
1.36804E+2	1.29898E+2	1.28062E-5	4.99910E-1	5.10134E-1	5.46892E+1	3.63948E-2	4.51744E+4	5.70584E+1
1.36857E+2	1.29935E+2	1.27877E-5	4.99910E-1	5.10104E-1	5.46341E+1	3.63851E-2	4.51764E+4	5.70080E+1
1.36937E+2	1.30006E+2	1.27730E-5	4.99910E-1	5.10083E-1	5.46832E+1	3.63820E-2	4.51784E+4	5.70471E+1
1.37006E+2	1.30065E+2	1.27661E-5	4.99910E-1	5.10072E-1	5.46714E+1	3.64145E-2	4.51804E+4	5.70403E+1
1.37057E+2	1.30107E+2	1.27713E-5	4.99910E-1	5.10109E-1	5.46467E+1	3.64106E-2	4.51824E+4	5.70789E+1
1.37090E+2	1.30133E+2	1.27767E-5	4.99910E-1	5.10110E-1	5.46214E+1	3.63839E-2	4.51844E+4	5.70580E+1
1.37207E+2	1.30235E+2	1.27730E-5	4.99910E-1	5.10103E-1	5.46383E+1	3.64132E-2	4.51864E+4	5.69716E+1
1.37273E+2	1.30292E+2	1.27721E-5	4.99910E-1	5.10087E-1	5.46562E+1	3.63928E-2	4.51884E+4	5.69544E+1
1.37339E+2	1.30345E+2	1.27594E-5	4.99910E-1	5.10113E-1	5.46341E+1	3.64018E-2	4.51904E+4	5.69252E+1
1.37403E+2	1.30408E+2	1.27479E-5	4.99910E-1	5.10127E-1	5.46295E+1	3.64053E-2	4.51924E+4	5.70086E+1
1.37473E+2	1.30464E+2	1.27441E-5	4.99910E-1	5.10130E-1	5.46169E+1	3.64293E-2	4.51944E+4	5.70116E+1
[truncated: 10,668 more rows]
