# Supplementary material for: Tuning magnetoelectricity in a mixed-anisotropy antiferromagnet
Source: Nat Commun. 2023 Jun 9;14:3408. doi: 10.1038/s41467-023-39128-7 (PMC10256750; doi:10.1038/s41467-023-39128-7)
Supplement: Supplementary file 3 — Source Data [file 41467_2023_39128_MOESM3_ESM.zip › source_data/FigED5a_susceptibility_LiNi0.94Fe0.06PO4_Tscan_0.5T_b.dat]

T_VTI_(K)	T_sample_(K)	moment_(A_m^2)	B_digital_(T)	B_analog_(T)	sense_phase	sense_amplitude	Time	Pressure_(mbar)
4.34170E+0	4.77850E+0	1.54797E-5	4.99910E-1	5.06122E-1	5.36414E+1	3.71810E-2	3.52238E+4	4.28897E+1
4.33650E+0	4.77400E+0	1.54785E-5	4.99910E-1	5.06109E-1	5.36413E+1	3.71803E-2	3.52257E+4	4.28901E+1
4.33049E+0	4.76856E+0	1.54792E-5	4.99910E-1	5.06083E-1	5.36405E+1	3.72316E-2	3.52245E+4	4.29071E+1
4.32342E+0	4.76499E+0	1.54793E-5	4.99910E-1	5.06083E-1	5.36477E+1	3.71728E-2	3.52265E+4	4.28894E+1
4.31659E+0	4.76662E+0	1.54806E-5	4.99910E-1	5.06083E-1	5.36824E+1	3.72163E-2	3.52284E+4	4.29113E+1
4.31060E+0	4.77155E+0	1.54812E-5	4.99910E-1	5.06083E-1	5.36148E+1	3.71960E-2	3.52304E+4	4.29207E+1
4.30062E+0	4.78636E+0	1.54833E-5	4.99910E-1	5.06083E-1	5.35534E+1	3.71899E-2	3.52324E+4	4.29254E+1
4.30391E+0	4.81610E+0	1.54864E-5	4.99910E-1	5.06093E-1	5.35761E+1	3.71718E-2	3.52344E+4	4.29208E+1
4.31216E+0	4.83942E+0	1.54825E-5	4.99910E-1	5.06116E-1	5.36157E+1	3.72090E-2	3.52365E+4	4.29002E+1
4.32790E+0	4.86690E+0	1.54753E-5	4.99910E-1	5.06122E-1	5.36186E+1	3.72160E-2	3.52385E+4	4.30738E+1
4.34862E+0	4.90403E+0	1.54689E-5	4.99910E-1	5.06122E-1	5.36045E+1	3.71830E-2	3.52405E+4	4.31680E+1
4.36920E+0	4.93950E+0	1.54574E-5	4.99910E-1	5.06122E-1	5.36023E+1	3.71320E-2	3.52424E+4	4.32104E+1
4.38430E+0	4.96390E+0	1.54425E-5	4.99910E-1	5.06157E-1	5.36643E+1	3.71772E-2	3.52444E+4	4.32402E+1
4.41390E+0	5.01941E+0	1.54227E-5	4.99910E-1	5.06164E-1	5.36726E+1	3.72208E-2	3.52464E+4	4.33510E+1
4.43400E+0	5.06169E+0	1.53969E-5	4.99910E-1	5.06176E-1	5.35850E+1	3.71421E-2	3.52484E+4	4.35506E+1
4.45061E+0	5.09218E+0	1.53770E-5	4.99910E-1	5.06215E-1	5.35872E+1	3.71347E-2	3.52504E+4	4.35959E+1
4.46536E+0	5.11271E+0	1.53634E-5	4.99910E-1	5.06218E-1	5.36259E+1	3.71532E-2	3.52524E+4	4.37030E+1
4.50791E+0	5.16571E+0	1.53365E-5	4.99910E-1	5.06225E-1	5.36672E+1	3.71462E-2	3.52545E+4	4.37189E+1
4.57880E+0	5.24543E+0	1.53079E-5	4.99910E-1	5.06240E-1	5.36752E+1	3.70875E-2	3.52564E+4	4.39096E+1
4.62730E+0	5.29994E+0	1.52896E-5	4.99910E-1	5.06250E-1	5.36445E+1	3.71465E-2	3.52584E+4	4.40439E+1
4.67990E+0	5.35700E+0	1.52716E-5	4.99910E-1	5.06209E-1	5.36642E+1	3.71784E-2	3.52604E+4	4.42248E+1
4.73061E+0	5.41973E+0	1.52497E-5	4.99910E-1	5.06194E-1	5.36218E+1	3.71340E-2	3.52624E+4	4.42564E+1
4.78206E+0	5.47850E+0	1.52264E-5	4.99910E-1	5.06205E-1	5.37119E+1	3.71706E-2	3.52644E+4	4.43336E+1
4.82080E+0	5.51730E+0	1.51923E-5	4.99910E-1	5.06180E-1	5.36094E+1	3.71657E-2	3.52664E+4	4.45481E+1
4.89522E+0	5.59774E+0	1.51601E-5	4.99910E-1	5.06187E-1	5.36251E+1	3.71910E-2	3.52685E+4	4.46888E+1
4.96037E+0	5.66091E+0	1.51336E-5	4.99910E-1	5.06206E-1	5.36290E+1	3.71969E-2	3.52704E+4	4.49391E+1
5.00857E+0	5.70787E+0	1.50901E-5	4.99910E-1	5.06249E-1	5.36456E+1	3.71653E-2	3.52724E+4	4.50516E+1
5.03808E+0	5.73993E+0	1.50541E-5	4.99910E-1	5.06254E-1	5.37326E+1	3.72220E-2	3.52744E+4	4.52403E+1
5.10775E+0	5.81865E+0	1.50146E-5	4.99910E-1	5.06265E-1	5.36494E+1	3.72159E-2	3.52764E+4	4.54020E+1
5.20416E+0	5.92185E+0	1.49781E-5	4.99910E-1	5.06276E-1	5.36235E+1	3.72148E-2	3.52784E+4	4.55347E+1
5.27119E+0	5.98676E+0	1.49561E-5	4.99910E-1	5.06265E-1	5.36564E+1	3.71720E-2	3.52804E+4	4.57217E+1
5.34510E+0	6.05470E+0	1.49233E-5	4.99910E-1	5.06271E-1	5.36892E+1	3.72056E-2	3.52825E+4	4.59218E+1
5.42241E+0	6.12579E+0	1.48769E-5	4.99910E-1	5.06298E-1	5.36530E+1	3.71730E-2	3.52845E+4	4.60265E+1
5.48426E+0	6.19563E+0	1.48329E-5	4.99910E-1	5.06333E-1	5.36115E+1	3.71574E-2	3.52865E+4	4.61666E+1
5.51220E+0	6.24570E+0	1.48026E-5	4.99910E-1	5.06348E-1	5.36609E+1	3.71620E-2	3.52884E+4	4.63331E+1
5.62527E+0	6.33241E+0	1.47658E-5	4.99910E-1	5.06380E-1	5.36825E+1	3.71841E-2	3.52904E+4	4.64441E+1
5.71002E+0	6.40264E+0	1.47202E-5	4.99910E-1	5.06405E-1	5.35841E+1	3.72157E-2	3.52924E+4	4.66464E+1
5.75320E+0	6.44040E+0	1.46859E-5	4.99910E-1	5.06384E-1	5.35853E+1	3.71759E-2	3.52944E+4	4.68473E+1
5.85281E+0	6.54914E+0	1.46527E-5	4.99910E-1	5.06399E-1	5.35799E+1	3.71552E-2	3.52965E+4	4.70288E+1
5.93251E+0	6.62130E+0	1.46096E-5	4.99910E-1	5.06413E-1	5.35344E+1	3.71443E-2	3.52985E+4	4.71905E+1
6.00833E+0	6.69537E+0	1.45603E-5	4.99910E-1	5.06426E-1	5.35818E+1	3.71444E-2	3.53005E+4	4.73123E+1
6.07975E+0	6.76934E+0	1.45111E-5	4.99910E-1	5.06439E-1	5.36018E+1	3.70971E-2	3.53024E+4	4.75447E+1
6.10646E+0	6.80408E+0	1.44729E-5	4.99910E-1	5.06448E-1	5.36426E+1	3.71143E-2	3.53044E+4	4.77307E+1
6.22796E+0	6.90928E+0	1.44361E-5	4.99910E-1	5.06453E-1	5.36701E+1	3.71010E-2	3.53064E+4	4.78292E+1
6.31482E+0	6.98056E+0	1.43863E-5	4.99910E-1	5.06443E-1	5.36670E+1	3.70670E-2	3.53084E+4	4.80223E+1
6.35480E+0	7.04550E+0	1.43368E-5	4.99910E-1	5.06453E-1	5.36368E+1	3.71231E-2	3.53104E+4	4.81532E+1
6.46313E+0	7.13266E+0	1.42970E-5	4.99910E-1	5.06467E-1	5.36382E+1	3.71043E-2	3.53124E+4	4.82707E+1
6.54845E+0	7.20839E+0	1.42578E-5	4.99910E-1	5.06478E-1	5.36481E+1	3.71099E-2	3.53145E+4	4.83561E+1
6.59580E+0	7.25580E+0	1.42165E-5	4.99910E-1	5.06456E-1	5.36731E+1	3.71782E-2	3.53164E+4	4.84718E+1
6.70397E+0	7.34930E+0	1.41770E-5	4.99910E-1	5.06468E-1	5.36191E+1	3.72319E-2	3.53184E+4	4.86855E+1
6.78190E+0	7.43079E+0	1.41389E-5	4.99910E-1	5.06494E-1	5.35699E+1	3.70305E-2	3.53204E+4	4.88771E+1
6.86020E+0	7.50798E+0	1.41084E-5	4.99910E-1	5.06529E-1	5.36519E+1	3.71158E-2	3.53224E+4	4.90389E+1
6.93876E+0	7.57968E+0	1.40704E-5	4.99910E-1	5.06519E-1	5.36486E+1	3.71006E-2	3.53244E+4	4.90850E+1
6.98053E+0	7.61881E+0	1.40203E-5	4.99910E-1	5.06529E-1	5.36783E+1	3.71093E-2	3.53264E+4	4.92418E+1
7.09010E+0	7.72649E+0	1.39679E-5	4.99910E-1	5.06575E-1	5.36959E+1	3.70715E-2	3.53285E+4	4.94146E+1
7.16209E+0	7.79849E+0	1.39244E-5	4.99910E-1	5.06588E-1	5.36599E+1	3.70967E-2	3.53304E+4	4.95244E+1
7.23350E+0	7.86540E+0	1.38828E-5	4.99910E-1	5.06633E-1	5.36105E+1	3.69977E-2	3.53324E+4	4.96194E+1
7.37955E+0	7.95747E+0	1.38291E-5	4.99910E-1	5.06656E-1	5.36817E+1	3.70040E-2	3.53344E+4	4.97887E+1
7.50367E+0	8.03874E+0	1.37799E-5	4.99910E-1	5.06670E-1	5.36656E+1	3.70381E-2	3.53364E+4	5.00036E+1
7.60390E+0	8.11760E+0	1.37360E-5	4.99910E-1	5.06686E-1	5.35904E+1	3.69844E-2	3.53384E+4	5.02899E+1
7.73170E+0	8.21442E+0	1.36938E-5	4.99910E-1	5.06701E-1	5.36482E+1	3.70159E-2	3.53404E+4	5.03495E+1
7.83281E+0	8.30418E+0	1.36463E-5	4.99910E-1	5.06717E-1	5.36931E+1	3.69770E-2	3.53425E+4	5.04882E+1
7.88710E+0	8.36670E+0	1.35956E-5	4.99910E-1	5.06734E-1	5.37558E+1	3.70429E-2	3.53444E+4	5.06396E+1
8.01155E+0	8.47617E+0	1.35406E-5	4.99910E-1	5.06772E-1	5.37329E+1	3.72055E-2	3.53464E+4	5.07719E+1
8.12387E+0	8.56469E+0	1.34877E-5	4.99910E-1	5.06793E-1	5.35740E+1	3.72060E-2	3.53484E+4	5.09266E+1
8.19672E+0	8.62460E+0	1.34524E-5	4.99910E-1	5.06779E-1	5.35482E+1	3.71123E-2	3.53504E+4	5.10659E+1
8.24011E+0	8.66526E+0	1.34253E-5	4.99910E-1	5.06787E-1	5.35429E+1	3.70987E-2	3.53524E+4	5.12003E+1
8.34814E+0	8.76963E+0	1.33876E-5	4.99910E-1	5.06800E-1	5.35727E+1	3.70509E-2	3.53544E+4	5.13379E+1
8.47323E+0	8.89629E+0	1.33343E-5	4.99910E-1	5.06826E-1	5.35894E+1	3.71275E-2	3.53565E+4	5.14710E+1
8.55245E+0	8.97394E+0	1.32830E-5	4.99910E-1	5.06841E-1	5.36294E+1	3.69850E-2	3.53584E+4	5.16091E+1
8.64120E+0	9.04710E+0	1.32301E-5	4.99910E-1	5.06855E-1	5.36144E+1	3.70104E-2	3.53604E+4	5.17042E+1
8.72788E+0	9.12996E+0	1.31780E-5	4.99910E-1	5.06853E-1	5.35861E+1	3.70549E-2	3.53624E+4	5.18938E+1
8.80033E+0	9.20723E+0	1.31381E-5	4.99910E-1	5.06845E-1	5.36530E+1	3.70495E-2	3.53644E+4	5.20104E+1
8.84360E+0	9.26240E+0	1.31089E-5	4.99910E-1	5.06823E-1	5.36582E+1	3.70425E-2	3.53664E+4	5.21211E+1
8.96332E+0	9.35084E+0	1.30709E-5	4.99910E-1	5.06854E-1	5.36296E+1	3.71197E-2	3.53684E+4	5.22811E+1
9.03575E+0	9.43063E+0	1.30343E-5	4.99910E-1	5.06884E-1	5.36144E+1	3.71330E-2	3.53704E+4	5.23966E+1
9.08735E+0	9.48732E+0	1.30091E-5	4.99910E-1	5.06898E-1	5.36073E+1	3.72187E-2	3.53724E+4	5.25023E+1
9.13015E+0	9.52134E+0	1.29819E-5	4.99910E-1	5.06905E-1	5.35540E+1	3.71359E-2	3.53744E+4	5.26263E+1
9.23427E+0	9.60573E+0	1.29693E-5	4.99910E-1	5.06915E-1	5.35413E+1	3.72222E-2	3.53764E+4	5.27437E+1
9.35508E+0	9.71967E+0	1.29550E-5	4.99910E-1	5.06929E-1	5.35818E+1	3.70683E-2	3.53784E+4	5.28497E+1
9.42296E+0	9.79207E+0	1.29175E-5	4.99910E-1	5.06920E-1	5.36002E+1	3.71970E-2	3.53804E+4	5.29807E+1
9.49836E+0	9.86378E+0	1.28724E-5	4.99910E-1	5.06902E-1	5.35746E+1	3.71418E-2	3.53824E+4	5.30684E+1
9.56643E+0	9.93358E+0	1.28298E-5	4.99910E-1	5.06926E-1	5.35717E+1	3.71549E-2	3.53844E+4	5.31587E+1
9.63076E+0	1.00042E+1	1.28033E-5	4.99910E-1	5.06984E-1	5.35967E+1	3.71185E-2	3.53864E+4	5.33163E+1
9.67430E+0	1.00610E+1	1.27701E-5	4.99910E-1	5.07036E-1	5.36529E+1	3.71325E-2	3.53884E+4	5.34390E+1
9.76492E+0	1.01411E+1	1.27330E-5	4.99910E-1	5.07073E-1	5.37334E+1	3.71557E-2	3.53904E+4	5.35254E+1
9.85893E+0	1.02099E+1	1.26995E-5	4.99910E-1	5.07105E-1	5.37399E+1	3.71501E-2	3.53924E+4	5.36486E+1
9.92350E+0	1.02510E+1	1.26693E-5	4.99910E-1	5.07118E-1	5.36868E+1	3.70875E-2	3.53944E+4	5.38562E+1
9.97610E+0	1.03424E+1	1.26393E-5	4.99910E-1	5.07130E-1	5.37094E+1	3.70920E-2	3.53964E+4	5.38681E+1
1.00255E+1	1.04165E+1	1.26103E-5	4.99910E-1	5.07142E-1	5.37306E+1	3.71497E-2	3.53984E+4	5.38984E+1
1.00961E+1	1.04821E+1	1.25786E-5	4.99910E-1	5.07149E-1	5.36917E+1	3.71952E-2	3.54004E+4	5.40099E+1
1.01746E+1	1.05412E+1	1.25460E-5	4.99910E-1	5.07137E-1	5.36640E+1	3.71476E-2	3.54024E+4	5.40933E+1
1.02151E+1	1.05788E+1	1.25276E-5	4.99910E-1	5.07136E-1	5.36565E+1	3.72001E-2	3.54044E+4	5.42166E+1
1.02979E+1	1.06776E+1	1.25124E-5	4.99910E-1	5.07152E-1	5.36342E+1	3.71744E-2	3.54064E+4	5.43274E+1
1.03515E+1	1.07403E+1	1.24845E-5	4.99910E-1	5.07164E-1	5.36081E+1	3.70736E-2	3.54084E+4	5.44470E+1
1.04480E+1	1.07980E+1	1.24599E-5	4.99910E-1	5.07175E-1	5.37392E+1	3.71089E-2	3.54104E+4	5.45380E+1
1.05159E+1	1.08764E+1	1.24359E-5	4.99910E-1	5.07188E-1	5.37522E+1	3.71813E-2	3.54124E+4	5.46833E+1
1.05866E+1	1.09464E+1	1.23997E-5	4.99910E-1	5.07200E-1	5.37163E+1	3.71221E-2	3.54144E+4	5.46988E+1
1.06430E+1	1.09930E+1	1.23652E-5	4.99910E-1	5.07213E-1	5.36802E+1	3.71367E-2	3.54165E+4	5.47994E+1
1.07091E+1	1.10838E+1	1.23368E-5	4.99910E-1	5.07226E-1	5.36417E+1	3.72118E-2	3.54184E+4	5.50180E+1
1.07928E+1	1.11489E+1	1.23129E-5	4.99910E-1	5.07238E-1	5.36503E+1	3.71519E-2	3.54204E+4	5.50579E+1
1.08585E+1	1.11945E+1	1.22891E-5	4.99910E-1	5.07247E-1	5.36205E+1	3.70486E-2	3.54224E+4	5.51700E+1
1.08975E+1	1.12265E+1	1.22698E-5	4.99910E-1	5.07241E-1	5.36527E+1	3.71098E-2	3.54244E+4	5.52343E+1
1.09855E+1	1.13102E+1	1.22431E-5	4.99910E-1	5.07237E-1	5.36973E+1	3.71274E-2	3.54264E+4	5.54059E+1
1.10864E+1	1.14202E+1	1.22128E-5	4.99910E-1	5.07248E-1	5.37190E+1	3.71507E-2	3.54284E+4	5.54497E+1
1.11527E+1	1.14864E+1	1.21917E-5	4.99910E-1	5.07260E-1	5.36862E+1	3.72004E-2	3.54305E+4	5.54083E+1
1.12600E+1	1.15606E+1	1.21739E-5	4.99910E-1	5.07296E-1	5.36457E+1	3.71925E-2	3.54324E+4	5.54620E+1
1.13131E+1	1.16243E+1	1.21594E-5	4.99910E-1	5.07324E-1	5.36444E+1	3.71647E-2	3.54344E+4	5.55667E+1
1.13721E+1	1.16905E+1	1.21478E-5	4.99910E-1	5.07336E-1	5.36212E+1	3.71202E-2	3.54364E+4	5.56791E+1
1.14370E+1	1.17500E+1	1.21321E-5	4.99910E-1	5.07317E-1	5.36166E+1	3.71152E-2	3.54384E+4	5.57826E+1
1.15458E+1	1.18311E+1	1.21059E-5	4.99910E-1	5.07323E-1	5.36309E+1	3.71350E-2	3.54404E+4	5.59324E+1
1.16334E+1	1.19037E+1	1.20782E-5	4.99910E-1	5.07335E-1	5.35945E+1	3.71475E-2	3.54424E+4	5.59596E+1
1.16820E+1	1.19480E+1	1.20600E-5	4.99910E-1	5.07349E-1	5.35833E+1	3.70911E-2	3.54445E+4	5.60064E+1
1.17429E+1	1.20411E+1	1.20476E-5	4.99910E-1	5.07362E-1	5.36813E+1	3.70791E-2	3.54464E+4	5.61440E+1
1.18444E+1	1.21126E+1	1.20230E-5	4.99910E-1	5.07374E-1	5.36536E+1	3.71379E-2	3.54484E+4	5.61747E+1
1.19175E+1	1.21823E+1	1.19921E-5	4.99910E-1	5.07387E-1	5.36048E+1	3.70750E-2	3.54504E+4	5.63046E+1
1.19624E+1	1.22496E+1	1.19685E-5	4.99910E-1	5.07399E-1	5.36299E+1	3.71364E-2	3.54524E+4	5.64488E+1
1.19934E+1	1.22863E+1	1.19472E-5	4.99910E-1	5.07418E-1	5.36892E+1	3.70773E-2	3.54544E+4	5.65391E+1
1.20853E+1	1.23823E+1	1.19251E-5	4.99910E-1	5.07463E-1	5.37348E+1	3.71593E-2	3.54564E+4	5.66226E+1
1.21535E+1	1.24444E+1	1.18932E-5	4.99910E-1	5.07474E-1	5.37327E+1	3.70618E-2	3.54585E+4	5.66601E+1
1.22340E+1	1.25050E+1	1.18670E-5	4.99910E-1	5.07457E-1	5.37184E+1	3.71139E-2	3.54605E+4	5.66835E+1
1.23116E+1	1.25774E+1	1.18475E-5	4.99910E-1	5.07459E-1	5.37177E+1	3.71357E-2	3.54625E+4	5.68128E+1
1.24013E+1	1.26445E+1	1.18228E-5	4.99910E-1	5.07471E-1	5.37803E+1	3.70441E-2	3.54644E+4	5.68680E+1
1.24800E+1	1.26910E+1	1.17940E-5	4.99910E-1	5.07484E-1	5.37338E+1	3.70769E-2	3.54664E+4	5.70071E+1
1.25183E+1	1.27867E+1	1.17737E-5	4.99910E-1	5.07541E-1	5.37416E+1	3.71069E-2	3.54684E+4	5.70214E+1
1.25772E+1	1.28544E+1	1.17640E-5	4.99910E-1	5.07577E-1	5.37228E+1	3.70995E-2	3.54704E+4	5.71398E+1
1.26247E+1	1.28994E+1	1.17494E-5	4.99910E-1	5.07559E-1	5.36685E+1	3.71909E-2	3.54725E+4	5.72458E+1
1.26559E+1	1.29318E+1	1.17304E-5	4.99910E-1	5.07565E-1	5.35793E+1	3.71454E-2	3.54744E+4	5.73638E+1
1.27385E+1	1.30119E+1	1.17222E-5	4.99910E-1	5.07584E-1	5.35719E+1	3.71581E-2	3.54764E+4	5.74593E+1
1.28543E+1	1.31107E+1	1.17186E-5	4.99910E-1	5.07634E-1	5.35494E+1	3.71626E-2	3.54784E+4	5.75762E+1
1.29283E+1	1.31741E+1	1.17058E-5	4.99910E-1	5.07645E-1	5.35614E+1	3.71408E-2	3.54804E+4	5.77263E+1
1.29890E+1	1.32390E+1	1.16871E-5	4.99910E-1	5.07658E-1	5.34753E+1	3.70548E-2	3.54825E+4	5.77435E+1
1.30550E+1	1.33077E+1	1.16682E-5	4.99910E-1	5.07670E-1	5.36065E+1	3.70377E-2	3.54844E+4	5.77992E+1
1.31170E+1	1.33719E+1	1.16450E-5	4.99910E-1	5.07681E-1	5.36533E+1	3.71345E-2	3.54865E+4	5.79267E+1
1.31851E+1	1.34382E+1	1.16095E-5	4.99910E-1	5.07693E-1	5.36530E+1	3.70892E-2	3.54884E+4	5.80177E+1
1.32292E+1	1.34978E+1	1.15821E-5	4.99910E-1	5.07692E-1	5.36465E+1	3.70739E-2	3.54904E+4	5.80699E+1
1.32719E+1	1.35591E+1	1.15707E-5	4.99910E-1	5.07681E-1	5.36136E+1	3.70724E-2	3.54925E+4	5.80999E+1
1.33040E+1	1.36140E+1	1.15602E-5	4.99910E-1	5.07722E-1	5.36610E+1	3.71079E-2	3.54944E+4	5.81473E+1
1.33717E+1	1.36810E+1	1.15413E-5	4.99910E-1	5.07757E-1	5.35868E+1	3.70971E-2	3.54965E+4	5.82935E+1
1.34352E+1	1.37409E+1	1.15257E-5	4.99910E-1	5.07787E-1	5.35942E+1	3.70468E-2	3.54984E+4	5.84496E+1
1.34760E+1	1.37780E+1	1.15114E-5	4.99910E-1	5.07799E-1	5.36355E+1	3.70413E-2	3.55005E+4	5.84937E+1
1.35574E+1	1.38611E+1	1.14960E-5	4.99910E-1	5.07764E-1	5.36792E+1	3.71219E-2	3.55024E+4	5.85297E+1
1.36269E+1	1.39269E+1	1.14833E-5	4.99910E-1	5.07744E-1	5.36237E+1	3.71244E-2	3.55045E+4	5.85542E+1
1.36976E+1	1.39909E+1	1.14672E-5	4.99910E-1	5.07756E-1	5.35974E+1	3.70674E-2	3.55065E+4	5.86868E+1
1.37661E+1	1.40523E+1	1.14519E-5	4.99910E-1	5.07767E-1	5.35835E+1	3.71324E-2	3.55084E+4	5.86973E+1
1.38043E+1	1.40863E+1	1.14349E-5	4.99910E-1	5.07765E-1	5.35398E+1	3.69910E-2	3.55105E+4	5.87856E+1
1.38913E+1	1.41803E+1	1.14215E-5	4.99910E-1	5.07741E-1	5.36469E+1	3.70294E-2	3.55124E+4	5.88595E+1
1.39435E+1	1.42426E+1	1.14171E-5	4.99910E-1	5.07729E-1	5.36755E+1	3.70629E-2	3.55145E+4	5.89095E+1
1.40040E+1	1.42990E+1	1.14043E-5	4.99910E-1	5.07765E-1	5.36732E+1	3.71151E-2	3.55164E+4	5.89716E+1
1.40727E+1	1.43717E+1	1.13855E-5	4.99910E-1	5.07786E-1	5.36542E+1	3.70970E-2	3.55185E+4	5.90364E+1
1.41356E+1	1.44358E+1	1.13843E-5	4.99910E-1	5.07798E-1	5.36368E+1	3.70443E-2	3.55205E+4	5.91667E+1
1.41790E+1	1.44780E+1	1.13835E-5	4.99910E-1	5.07846E-1	5.36918E+1	3.70909E-2	3.55224E+4	5.91930E+1
1.42639E+1	1.45637E+1	1.13640E-5	4.99910E-1	5.07860E-1	5.36766E+1	3.71274E-2	3.55245E+4	5.92313E+1
1.43473E+1	1.46284E+1	1.13389E-5	4.99910E-1	5.07871E-1	5.36717E+1	3.70587E-2	3.55264E+4	5.93846E+1
1.44141E+1	1.46755E+1	1.13277E-5	4.99910E-1	5.07884E-1	5.36918E+1	3.70600E-2	3.55285E+4	5.94235E+1
1.44609E+1	1.47092E+1	1.13169E-5	4.99910E-1	5.07902E-1	5.36843E+1	3.70328E-2	3.55304E+4	5.94447E+1
1.45688E+1	1.47944E+1	1.12992E-5	4.99910E-1	5.07919E-1	5.37280E+1	3.70472E-2	3.55325E+4	5.95348E+1
1.46697E+1	1.49053E+1	1.12819E-5	4.99910E-1	5.07922E-1	5.37646E+1	3.70353E-2	3.55345E+4	5.96716E+1
1.47207E+1	1.49740E+1	1.12610E-5	4.99910E-1	5.07934E-1	5.37826E+1	3.70781E-2	3.55364E+4	5.96971E+1
1.47830E+1	1.50390E+1	1.12463E-5	4.99910E-1	5.07947E-1	5.37928E+1	3.70219E-2	3.55385E+4	5.98178E+1
1.48176E+1	1.51051E+1	1.12363E-5	4.99910E-1	5.07958E-1	5.37588E+1	3.70451E-2	3.55404E+4	5.98707E+1
1.48659E+1	1.51691E+1	1.12280E-5	4.99910E-1	5.07970E-1	5.37605E+1	3.70747E-2	3.55425E+4	5.99855E+1
1.49180E+1	1.52140E+1	1.12145E-5	4.99910E-1	5.07982E-1	5.37347E+1	3.71056E-2	3.55444E+4	6.00287E+1
1.50035E+1	1.52949E+1	1.11994E-5	4.99910E-1	5.08013E-1	5.36893E+1	3.71662E-2	3.55465E+4	6.01072E+1
1.50704E+1	1.53583E+1	1.11829E-5	4.99910E-1	5.08049E-1	5.36257E+1	3.71620E-2	3.55485E+4	6.01446E+1
1.51194E+1	1.54060E+1	1.11804E-5	4.99910E-1	5.08092E-1	5.36459E+1	3.71501E-2	3.55504E+4	6.01915E+1
1.51485E+1	1.54363E+1	1.11876E-5	4.99910E-1	5.08087E-1	5.36948E+1	3.71849E-2	3.55525E+4	6.02951E+1
1.52622E+1	1.55450E+1	1.11691E-5	4.99910E-1	5.08078E-1	5.36346E+1	3.71335E-2	3.55544E+4	6.03447E+1
1.53274E+1	1.56116E+1	1.11494E-5	4.99910E-1	5.08090E-1	5.36274E+1	3.71884E-2	3.55565E+4	6.04475E+1
1.53885E+1	1.56784E+1	1.11435E-5	4.99910E-1	5.08101E-1	5.36277E+1	3.71401E-2	3.55584E+4	6.04597E+1
1.54260E+1	1.57136E+1	1.11441E-5	4.99910E-1	5.08110E-1	5.36310E+1	3.71261E-2	3.55605E+4	6.04864E+1
1.55258E+1	1.58092E+1	1.11516E-5	4.99910E-1	5.08114E-1	5.36800E+1	3.71309E-2	3.55625E+4	6.05954E+1
1.55903E+1	1.58708E+1	1.11388E-5	4.99910E-1	5.08102E-1	5.36447E+1	3.72258E-2	3.55644E+4	6.06834E+1
1.56560E+1	1.59300E+1	1.11120E-5	4.99910E-1	5.08111E-1	5.35263E+1	3.71005E-2	3.55665E+4	6.07656E+1
1.57512E+1	1.60087E+1	1.10992E-5	4.99910E-1	5.08123E-1	5.35591E+1	3.71083E-2	3.55684E+4	6.08092E+1
1.58125E+1	1.60770E+1	1.10943E-5	4.99910E-1	5.08135E-1	5.36279E+1	3.70478E-2	3.55705E+4	6.08406E+1
1.58360E+1	1.61190E+1	1.10719E-5	4.99910E-1	5.08147E-1	5.36606E+1	3.71228E-2	3.55724E+4	6.08727E+1
1.59031E+1	1.62058E+1	1.10478E-5	4.99910E-1	5.08159E-1	5.36380E+1	3.70673E-2	3.55745E+4	6.09057E+1
1.59644E+1	1.62727E+1	1.10370E-5	4.99910E-1	5.08159E-1	5.36598E+1	3.70942E-2	3.55765E+4	6.10857E+1
1.60080E+1	1.63164E+1	1.10383E-5	4.99910E-1	5.08146E-1	5.36796E+1	3.70448E-2	3.55784E+4	6.11470E+1
1.60396E+1	1.63471E+1	1.10345E-5	4.99910E-1	5.08163E-1	5.37312E+1	3.70998E-2	3.55805E+4	6.11345E+1
1.61300E+1	1.64272E+1	1.10235E-5	4.99910E-1	5.08188E-1	5.36912E+1	3.70959E-2	3.55824E+4	6.12219E+1
1.62437E+1	1.65271E+1	1.10110E-5	4.99910E-1	5.08229E-1	5.36975E+1	3.71084E-2	3.55845E+4	6.13048E+1
1.63074E+1	1.65904E+1	1.10007E-5	4.99910E-1	5.08264E-1	5.36522E+1	3.71491E-2	3.55864E+4	6.13289E+1
1.63620E+1	1.66540E+1	1.09886E-5	4.99910E-1	5.08312E-1	5.36135E+1	3.71932E-2	3.55885E+4	6.12951E+1
1.64390E+1	1.67255E+1	1.09794E-5	4.99910E-1	5.08314E-1	5.35599E+1	3.71232E-2	3.55905E+4	6.13152E+1
1.65116E+1	1.67926E+1	1.09689E-5	4.99910E-1	5.08304E-1	5.36179E+1	3.71010E-2	3.55924E+4	6.13803E+1
1.65600E+1	1.68370E+1	1.09589E-5	4.99910E-1	5.08317E-1	5.36709E+1	3.71008E-2	3.55945E+4	6.15262E+1
1.66453E+1	1.69247E+1	1.09471E-5	4.99910E-1	5.08329E-1	5.37298E+1	3.70957E-2	3.55964E+4	6.15742E+1
1.67187E+1	1.69946E+1	1.09360E-5	4.99910E-1	5.08329E-1	5.36393E+1	3.70817E-2	3.55985E+4	6.15285E+1
1.67665E+1	1.70413E+1	1.09241E-5	4.99910E-1	5.08320E-1	5.36307E+1	3.70657E-2	3.56004E+4	6.15995E+1
1.67989E+1	1.70748E+1	1.09180E-5	4.99910E-1	5.08348E-1	5.36699E+1	3.70661E-2	3.56025E+4	6.16854E+1
1.68836E+1	1.71596E+1	1.09072E-5	4.99910E-1	5.08379E-1	5.37129E+1	3.71016E-2	3.56044E+4	6.17562E+1
1.69842E+1	1.72597E+1	1.08876E-5	4.99910E-1	5.08401E-1	5.36984E+1	3.70843E-2	3.56064E+4	6.17757E+1
1.70427E+1	1.73220E+1	1.08733E-5	4.99910E-1	5.08436E-1	5.36772E+1	3.70988E-2	3.56085E+4	6.18195E+1
1.70960E+1	1.73860E+1	1.08684E-5	4.99910E-1	5.08453E-1	5.37250E+1	3.71123E-2	3.56104E+4	6.18553E+1
1.71707E+1	1.74607E+1	1.08601E-5	4.99910E-1	5.08465E-1	5.37347E+1	3.71367E-2	3.56125E+4	6.19691E+1
1.72381E+1	1.75268E+1	1.08466E-5	4.99910E-1	5.08477E-1	5.36780E+1	3.71659E-2	3.56144E+4	6.20827E+1
1.72810E+1	1.75680E+1	1.08405E-5	4.99910E-1	5.08489E-1	5.36561E+1	3.70986E-2	3.56165E+4	6.21536E+1
1.73613E+1	1.76557E+1	1.08391E-5	4.99910E-1	5.08501E-1	5.36326E+1	3.70863E-2	3.56184E+4	6.22136E+1
1.74428E+1	1.77220E+1	1.08353E-5	4.99910E-1	5.08512E-1	5.36411E+1	3.70249E-2	3.56205E+4	6.22194E+1
1.74968E+1	1.77676E+1	1.08335E-5	4.99910E-1	5.08520E-1	5.36792E+1	3.71063E-2	3.56225E+4	6.22817E+1
1.75314E+1	1.78019E+1	1.08267E-5	4.99910E-1	5.08516E-1	5.36443E+1	3.71038E-2	3.56244E+4	6.23602E+1
1.76189E+1	1.78881E+1	1.08100E-5	4.99910E-1	5.08521E-1	5.36666E+1	3.70929E-2	3.56265E+4	6.23936E+1
1.77149E+1	1.79925E+1	1.07978E-5	4.99910E-1	5.08551E-1	5.36082E+1	3.70414E-2	3.56284E+4	6.24346E+1
1.77700E+1	1.80579E+1	1.07906E-5	4.99910E-1	5.08540E-1	5.36118E+1	3.70926E-2	3.56305E+4	6.25082E+1
1.78250E+1	1.81180E+1	1.07809E-5	4.99910E-1	5.08547E-1	5.36265E+1	3.70863E-2	3.56324E+4	6.25770E+1
1.78954E+1	1.81897E+1	1.07672E-5	4.99910E-1	5.08574E-1	5.35953E+1	3.70555E-2	3.56345E+4	6.26373E+1
1.79655E+1	1.82546E+1	1.07628E-5	4.99910E-1	5.08608E-1	5.36348E+1	3.70698E-2	3.56365E+4	6.26552E+1
1.80200E+1	1.82990E+1	1.07625E-5	4.99910E-1	5.08621E-1	5.36503E+1	3.71950E-2	3.56384E+4	6.26162E+1
1.81057E+1	1.83855E+1	1.07532E-5	4.99910E-1	5.08633E-1	5.35203E+1	3.71578E-2	3.56405E+4	6.26774E+1
1.81849E+1	1.84552E+1	1.07511E-5	4.99910E-1	5.08645E-1	5.35025E+1	3.71059E-2	3.56424E+4	6.26833E+1
1.82411E+1	1.85049E+1	1.07542E-5	4.99910E-1	5.08656E-1	5.35427E+1	3.70644E-2	3.56445E+4	6.28122E+1
1.82743E+1	1.85378E+1	1.07488E-5	4.99910E-1	5.08650E-1	5.36012E+1	3.71362E-2	3.56464E+4	6.28083E+1
1.83603E+1	1.86184E+1	1.07454E-5	4.99910E-1	5.08638E-1	5.36020E+1	3.71836E-2	3.56485E+4	6.27992E+1
1.84700E+1	1.87244E+1	1.07374E-5	4.99910E-1	5.08627E-1	5.35534E+1	3.71503E-2	3.56505E+4	6.28555E+1
1.85351E+1	1.87925E+1	1.07286E-5	4.99910E-1	5.08662E-1	5.35545E+1	3.71062E-2	3.56524E+4	6.28728E+1
1.86090E+1	1.88620E+1	1.07208E-5	4.99910E-1	5.08681E-1	5.36073E+1	3.71280E-2	3.56545E+4	6.29028E+1
1.86781E+1	1.89305E+1	1.07108E-5	4.99910E-1	5.08694E-1	5.36598E+1	3.71243E-2	3.56564E+4	6.29232E+1
1.87443E+1	1.89983E+1	1.07015E-5	4.99910E-1	5.08706E-1	5.36478E+1	3.70707E-2	3.56585E+4	6.30567E+1
1.87890E+1	1.90470E+1	1.06883E-5	4.99910E-1	5.08649E-1	5.36259E+1	3.70793E-2	3.56604E+4	6.31173E+1
1.88737E+1	1.91332E+1	1.06754E-5	4.99910E-1	5.08653E-1	5.36590E+1	3.70571E-2	3.56625E+4	6.30966E+1
1.89569E+1	1.91990E+1	1.06644E-5	4.99910E-1	5.08665E-1	5.36854E+1	3.70529E-2	3.56645E+4	6.31646E+1
1.90207E+1	1.92491E+1	1.06612E-5	4.99910E-1	5.08678E-1	5.37114E+1	3.70338E-2	3.56664E+4	6.31904E+1
1.90488E+1	1.92821E+1	1.06619E-5	4.99910E-1	5.08695E-1	5.36952E+1	3.71161E-2	3.56685E+4	6.32000E+1
1.91439E+1	1.94006E+1	1.06595E-5	4.99910E-1	5.08741E-1	5.36821E+1	3.72082E-2	3.56704E+4	6.32599E+1
1.92048E+1	1.94626E+1	1.06605E-5	4.99910E-1	5.08753E-1	5.36404E+1	3.71089E-2	3.56725E+4	6.33246E+1
1.92689E+1	1.95205E+1	1.06646E-5	4.99910E-1	5.08763E-1	5.36089E+1	3.70908E-2	3.56744E+4	6.33619E+1
1.93155E+1	1.95494E+1	1.06602E-5	4.99910E-1	5.08770E-1	5.36496E+1	3.70419E-2	3.56765E+4	6.34602E+1
1.94272E+1	1.96331E+1	1.06431E-5	4.99910E-1	5.08784E-1	5.36365E+1	3.70265E-2	3.56785E+4	6.34757E+1
1.94921E+1	1.96881E+1	1.06259E-5	4.99910E-1	5.08794E-1	5.36682E+1	3.70290E-2	3.56804E+4	6.35148E+1
1.95530E+1	1.97370E+1	1.06172E-5	4.99910E-1	5.08805E-1	5.37027E+1	3.70881E-2	3.56825E+4	6.36311E+1
1.96345E+1	1.98073E+1	1.06079E-5	4.99910E-1	5.08815E-1	5.36632E+1	3.70769E-2	3.56844E+4	6.37134E+1
1.97070E+1	1.98700E+1	1.06050E-5	4.99910E-1	5.08826E-1	5.36634E+1	3.70835E-2	3.56865E+4	6.37900E+1
1.97520E+1	1.99090E+1	1.06067E-5	4.99910E-1	5.08838E-1	5.36658E+1	3.70203E-2	3.56884E+4	6.38471E+1
1.98390E+1	1.99911E+1	1.06026E-5	4.99910E-1	5.08872E-1	5.37026E+1	3.70284E-2	3.56905E+4	6.37797E+1
1.99131E+1	2.00520E+1	1.05961E-5	4.99910E-1	5.08899E-1	5.37130E+1	3.70129E-2	3.56925E+4	6.38507E+1
1.99864E+1	2.01167E+1	1.05889E-5	4.99910E-1	5.08904E-1	5.37305E+1	3.70546E-2	3.56944E+4	6.38812E+1
2.00567E+1	2.01829E+1	1.05844E-5	4.99910E-1	5.08893E-1	5.37170E+1	3.70715E-2	3.56965E+4	6.38936E+1
2.00978E+1	2.02167E+1	1.05804E-5	4.99910E-1	5.08892E-1	5.37052E+1	3.70506E-2	3.56984E+4	6.39513E+1
2.02091E+1	2.03128E+1	1.05747E-5	4.99910E-1	5.08896E-1	5.37247E+1	3.72289E-2	3.57005E+4	6.39675E+1
2.02815E+1	2.03784E+1	1.05697E-5	4.99910E-1	5.08884E-1	5.36141E+1	3.71113E-2	3.57024E+4	6.40412E+1
2.03460E+1	2.04380E+1	1.05804E-5	4.99910E-1	5.08893E-1	5.36067E+1	3.70416E-2	3.57045E+4	6.40813E+1
2.04196E+1	2.05129E+1	1.05923E-5	4.99910E-1	5.08921E-1	5.36382E+1	3.70548E-2	3.57065E+4	6.40840E+1
2.04866E+1	2.05791E+1	1.05867E-5	4.99910E-1	5.08954E-1	5.36582E+1	3.70882E-2	3.57085E+4	6.41230E+1
2.05330E+1	2.06230E+1	1.05777E-5	4.99910E-1	5.08967E-1	5.36429E+1	3.71293E-2	3.57105E+4	6.41141E+1
2.06221E+1	2.07081E+1	1.05721E-5	4.99910E-1	5.08979E-1	5.36347E+1	3.70549E-2	3.57124E+4	6.41689E+1
2.06898E+1	2.07748E+1	1.05736E-5	4.99910E-1	5.08991E-1	5.36968E+1	3.70890E-2	3.57145E+4	6.42695E+1
2.07347E+1	2.08206E+1	1.05742E-5	4.99910E-1	5.09002E-1	5.37205E+1	3.69963E-2	3.57164E+4	6.42961E+1
2.07658E+1	2.08531E+1	1.05629E-5	4.99910E-1	5.09008E-1	5.37556E+1	3.70514E-2	3.57185E+4	6.43328E+1
2.08517E+1	2.09328E+1	1.05486E-5	4.99910E-1	5.09018E-1	5.37431E+1	3.70499E-2	3.57205E+4	6.43779E+1
2.09607E+1	2.10352E+1	1.05378E-5	4.99910E-1	5.09028E-1	5.37117E+1	3.70461E-2	3.57225E+4	6.43185E+1
2.10244E+1	2.11020E+1	1.05406E-5	4.99910E-1	5.09018E-1	5.37042E+1	3.70992E-2	3.57245E+4	6.43947E+1
2.10960E+1	2.11650E+1	1.05502E-5	4.99910E-1	5.09050E-1	5.36647E+1	3.70818E-2	3.57264E+4	6.44714E+1
2.11697E+1	2.12368E+1	1.05569E-5	4.99910E-1	5.09060E-1	5.36524E+1	3.70993E-2	3.57285E+4	6.45798E+1
2.12412E+1	2.13027E+1	1.05665E-5	4.99910E-1	5.09050E-1	5.35992E+1	3.70661E-2	3.57304E+4	6.46598E+1
2.12920E+1	2.13450E+1	1.05787E-5	4.99910E-1	5.09095E-1	5.36501E+1	3.70564E-2	3.57325E+4	6.47752E+1
2.13721E+1	2.14338E+1	1.05888E-5	4.99910E-1	5.09131E-1	5.37287E+1	3.70682E-2	3.57344E+4	6.47416E+1
2.14379E+1	2.15014E+1	1.05860E-5	4.99910E-1	5.09154E-1	5.37195E+1	3.70951E-2	3.57365E+4	6.47601E+1
2.14849E+1	2.15493E+1	1.05794E-5	4.99910E-1	5.09136E-1	5.37133E+1	3.70676E-2	3.57385E+4	6.48050E+1
2.15138E+1	2.15809E+1	1.05800E-5	4.99910E-1	5.09153E-1	5.37661E+1	3.70922E-2	3.57404E+4	6.48849E+1
2.15860E+1	2.16576E+1	1.05778E-5	4.99910E-1	5.09169E-1	5.36944E+1	3.72561E-2	3.57425E+4	6.49744E+1
2.16807E+1	2.17576E+1	1.05725E-5	4.99910E-1	5.09170E-1	5.36082E+1	3.71783E-2	3.57444E+4	6.49259E+1
2.17413E+1	2.18205E+1	1.05870E-5	4.99910E-1	5.09181E-1	5.36339E+1	3.71282E-2	3.57465E+4	6.49929E+1
2.18160E+1	2.18820E+1	1.05967E-5	4.99910E-1	5.09142E-1	5.37135E+1	3.71296E-2	3.57484E+4	6.49389E+1
2.18841E+1	2.19489E+1	1.05806E-5	4.99910E-1	5.09127E-1	5.37144E+1	3.71654E-2	3.57505E+4	6.49444E+1
2.19524E+1	2.20120E+1	1.05640E-5	4.99910E-1	5.09139E-1	5.36256E+1	3.70661E-2	3.57525E+4	6.50611E+1
2.20030E+1	2.20540E+1	1.05599E-5	4.99910E-1	5.09150E-1	5.36853E+1	3.70504E-2	3.57545E+4	6.51179E+1
2.20868E+1	2.21378E+1	1.05572E-5	4.99910E-1	5.09182E-1	5.37097E+1	3.70295E-2	3.57565E+4	6.52063E+1
2.21614E+1	2.22001E+1	1.05461E-5	4.99910E-1	5.09212E-1	5.37288E+1	3.70820E-2	3.57584E+4	6.52192E+1
2.22155E+1	2.22461E+1	1.05384E-5	4.99910E-1	5.09222E-1	5.37375E+1	3.70624E-2	3.57605E+4	6.52207E+1
2.22474E+1	2.22792E+1	1.05409E-5	4.99910E-1	5.09228E-1	5.37130E+1	3.70510E-2	3.57624E+4	6.52838E+1
2.23271E+1	2.23595E+1	1.05463E-5	4.99910E-1	5.09231E-1	5.37718E+1	3.70913E-2	3.57645E+4	6.53046E+1
2.24297E+1	2.24632E+1	1.05424E-5	4.99910E-1	5.09221E-1	5.37358E+1	3.70655E-2	3.57665E+4	6.53220E+1
2.24938E+1	2.25285E+1	1.05374E-5	4.99910E-1	5.09233E-1	5.37763E+1	3.70829E-2	3.57685E+4	6.53452E+1
2.25700E+1	2.25960E+1	1.05346E-5	4.99910E-1	5.09245E-1	5.37591E+1	3.70922E-2	3.57705E+4	6.53920E+1
2.26366E+1	2.26619E+1	1.05283E-5	4.99910E-1	5.09272E-1	5.37407E+1	3.70512E-2	3.57724E+4	6.55260E+1
2.27014E+1	2.27260E+1	1.05216E-5	4.99910E-1	5.09306E-1	5.38121E+1	3.70433E-2	3.57745E+4	6.55820E+1
2.27470E+1	2.27710E+1	1.05154E-5	4.99910E-1	5.09354E-1	5.38321E+1	3.70975E-2	3.57764E+4	6.56032E+1
2.28320E+1	2.28552E+1	1.05048E-5	4.99910E-1	5.09370E-1	5.37980E+1	3.71714E-2	3.57785E+4	6.56644E+1
2.29024E+1	2.29212E+1	1.04989E-5	4.99910E-1	5.09381E-1	5.36655E+1	3.70419E-2	3.57805E+4	6.56484E+1
2.29560E+1	2.29705E+1	1.05000E-5	4.99910E-1	5.09394E-1	5.37086E+1	3.70389E-2	3.57825E+4	6.56986E+1
2.29866E+1	2.30004E+1	1.05004E-5	4.99910E-1	5.09411E-1	5.37909E+1	3.71107E-2	3.57845E+4	6.58471E+1
2.30980E+1	2.31108E+1	1.04915E-5	4.99910E-1	5.09455E-1	5.37221E+1	3.71064E-2	3.57864E+4	6.58753E+1
2.31629E+1	2.31742E+1	1.04813E-5	4.99910E-1	5.09475E-1	5.37174E+1	3.71316E-2	3.57885E+4	6.58363E+1
2.32260E+1	2.32350E+1	1.04734E-5	4.99910E-1	5.09508E-1	5.36737E+1	3.71742E-2	3.57904E+4	6.58449E+1
2.32612E+1	2.32688E+1	1.04659E-5	4.99910E-1	5.09492E-1	5.36638E+1	3.71203E-2	3.57925E+4	6.59317E+1
2.33567E+1	2.33627E+1	1.04667E-5	4.99910E-1	5.09448E-1	5.36769E+1	3.70430E-2	3.57945E+4	6.59516E+1
2.34177E+1	2.34228E+1	1.04606E-5	4.99910E-1	5.09505E-1	5.36870E+1	3.70749E-2	3.57965E+4	6.60113E+1
2.34750E+1	2.34770E+1	1.04524E-5	4.99910E-1	5.09493E-1	5.36455E+1	3.70947E-2	3.57985E+4	6.60516E+1
2.35527E+1	2.35581E+1	1.04444E-5	4.99910E-1	5.09480E-1	5.36929E+1	3.70567E-2	3.58005E+4	6.60689E+1
2.36214E+1	2.36258E+1	1.04408E-5	4.99910E-1	5.09471E-1	5.37323E+1	3.70427E-2	3.58025E+4	6.61088E+1
2.36650E+1	2.36660E+1	1.04411E-5	4.99910E-1	5.09483E-1	5.37460E+1	3.70237E-2	3.58044E+4	6.61208E+1
2.37486E+1	2.37496E+1	1.04385E-5	4.99910E-1	5.09517E-1	5.37430E+1	3.70182E-2	3.58065E+4	6.61930E+1
2.38149E+1	2.38179E+1	1.04355E-5	4.99910E-1	5.09570E-1	5.37294E+1	3.70238E-2	3.58084E+4	6.62368E+1
2.38844E+1	2.38841E+1	1.04266E-5	4.99910E-1	5.09622E-1	5.37098E+1	3.70313E-2	3.58105E+4	6.62081E+1
2.39541E+1	2.39473E+1	1.04110E-5	4.99910E-1	5.09588E-1	5.37407E+1	3.70330E-2	3.58125E+4	6.62542E+1
2.39886E+1	2.39811E+1	1.03972E-5	4.99910E-1	5.09577E-1	5.37089E+1	3.70518E-2	3.58145E+4	6.62824E+1
2.40796E+1	2.40764E+1	1.03906E-5	4.99910E-1	5.09592E-1	5.37176E+1	3.69990E-2	3.58165E+4	6.62719E+1
2.41392E+1	2.41387E+1	1.03904E-5	4.99910E-1	5.09604E-1	5.36982E+1	3.70449E-2	3.58185E+4	6.63424E+1
2.41960E+1	2.41890E+1	1.03842E-5	4.99910E-1	5.09615E-1	5.37074E+1	3.71112E-2	3.58205E+4	6.64080E+1
2.42735E+1	2.42658E+1	1.03748E-5	4.99910E-1	5.09627E-1	5.37668E+1	3.70515E-2	3.58225E+4	6.64258E+1
2.43418E+1	2.43304E+1	1.03691E-5	4.99910E-1	5.09638E-1	5.37359E+1	3.70741E-2	3.58245E+4	6.63917E+1
2.43860E+1	2.43700E+1	1.03669E-5	4.99910E-1	5.09650E-1	5.37278E+1	3.69872E-2	3.58265E+4	6.64347E+1
2.44698E+1	2.44546E+1	1.03638E-5	4.99910E-1	5.09661E-1	5.37636E+1	3.70850E-2	3.58285E+4	6.64975E+1
2.45385E+1	2.45208E+1	1.03619E-5	4.99910E-1	5.09673E-1	5.36868E+1	3.70251E-2	3.58305E+4	6.64900E+1
2.46099E+1	2.45846E+1	1.03537E-5	4.99910E-1	5.09692E-1	5.37061E+1	3.70484E-2	3.58325E+4	6.65110E+1
2.46807E+1	2.46460E+1	1.03382E-5	4.99910E-1	5.09725E-1	5.36962E+1	3.70139E-2	3.58345E+4	6.66115E+1
2.47181E+1	2.46795E+1	1.03311E-5	4.99910E-1	5.09753E-1	5.37065E+1	3.69342E-2	3.58365E+4	6.66387E+1
2.48187E+1	2.47747E+1	1.03329E-5	4.99910E-1	5.09786E-1	5.37778E+1	3.70768E-2	3.58385E+4	6.66660E+1
2.48851E+1	2.48397E+1	1.03317E-5	4.99910E-1	5.09774E-1	5.37907E+1	3.71133E-2	3.58405E+4	6.66810E+1
2.49460E+1	2.48990E+1	1.03256E-5	4.99910E-1	5.09782E-1	5.37002E+1	3.71080E-2	3.58425E+4	6.67520E+1
2.50223E+1	2.49753E+1	1.03238E-5	4.99910E-1	5.09778E-1	5.36949E+1	3.70345E-2	3.58445E+4	6.68377E+1
2.50903E+1	2.50421E+1	1.03249E-5	4.99910E-1	5.09768E-1	5.37654E+1	3.70635E-2	3.58465E+4	6.68753E+1
2.51360E+1	2.50860E+1	1.03193E-5	4.99910E-1	5.09816E-1	5.37730E+1	3.70090E-2	3.58485E+4	6.69337E+1
2.52198E+1	2.51722E+1	1.03086E-5	4.99910E-1	5.09809E-1	5.37611E+1	3.70596E-2	3.58505E+4	6.70071E+1
2.52883E+1	2.52346E+1	1.02951E-5	4.99910E-1	5.09795E-1	5.37905E+1	3.71057E-2	3.58525E+4	6.70352E+1
2.53367E+1	2.52799E+1	1.02860E-5	4.99910E-1	5.09778E-1	5.37796E+1	3.70264E-2	3.58545E+4	6.70517E+1
2.53676E+1	2.53128E+1	1.02858E-5	4.99910E-1	5.09807E-1	5.37467E+1	3.70676E-2	3.58565E+4	6.70650E+1
2.54459E+1	2.53943E+1	1.02888E-5	4.99910E-1	5.09846E-1	5.37356E+1	3.70568E-2	3.58585E+4	6.70656E+1
2.55505E+1	2.54971E+1	1.02875E-5	4.99910E-1	5.09889E-1	5.37214E+1	3.69885E-2	3.58605E+4	6.71009E+1
2.56166E+1	2.55597E+1	1.02867E-5	4.99910E-1	5.09901E-1	5.38105E+1	3.69970E-2	3.58625E+4	6.71473E+1
2.56888E+1	2.56208E+1	1.02738E-5	4.99910E-1	5.09912E-1	5.37822E+1	3.70740E-2	3.58645E+4	6.71846E+1
2.57527E+1	2.56877E+1	1.02547E-5	4.99910E-1	5.09937E-1	5.37627E+1	3.70093E-2	3.58665E+4	6.72177E+1
2.58201E+1	2.57526E+1	1.02530E-5	4.99910E-1	5.09972E-1	5.38043E+1	3.70329E-2	3.58685E+4	6.72352E+1
2.58790E+1	2.58000E+1	1.02516E-5	4.99910E-1	5.09986E-1	5.37920E+1	3.70551E-2	3.58705E+4	6.72955E+1
2.59589E+1	2.58777E+1	1.02498E-5	4.99910E-1	5.09979E-1	5.37364E+1	3.70767E-2	3.58725E+4	6.72976E+1
2.60257E+1	2.59407E+1	1.02431E-5	4.99910E-1	5.09970E-1	5.37426E+1	3.70758E-2	3.58745E+4	6.73528E+1
2.60630E+1	2.59750E+1	1.02265E-5	4.99910E-1	5.09981E-1	5.37412E+1	3.70302E-2	3.58765E+4	6.73137E+1
2.61563E+1	2.60683E+1	1.02152E-5	4.99910E-1	5.10017E-1	5.38084E+1	3.69625E-2	3.58785E+4	6.73370E+1
2.62248E+1	2.61375E+1	1.02098E-5	4.99910E-1	5.10032E-1	5.38110E+1	3.71023E-2	3.58805E+4	6.74210E+1
2.62931E+1	2.62041E+1	1.02014E-5	4.99910E-1	5.10018E-1	5.37945E+1	3.70190E-2	3.58825E+4	6.74258E+1
2.63605E+1	2.62686E+1	1.02023E-5	4.99910E-1	5.10030E-1	5.37675E+1	3.70280E-2	3.58845E+4	6.74635E+1
2.63955E+1	2.63021E+1	1.02009E-5	4.99910E-1	5.10028E-1	5.37469E+1	3.70041E-2	3.58865E+4	6.75240E+1
2.64907E+1	2.63983E+1	1.01866E-5	4.99910E-1	5.10026E-1	5.37795E+1	3.69771E-2	3.58885E+4	6.75325E+1
2.65528E+1	2.64622E+1	1.01742E-5	4.99910E-1	5.10061E-1	5.37839E+1	3.70674E-2	3.58905E+4	6.74938E+1
2.66130E+1	2.65200E+1	1.01671E-5	4.99910E-1	5.10078E-1	5.37708E+1	3.70811E-2	3.58925E+4	6.74741E+1
2.66904E+1	2.65940E+1	1.01733E-5	4.99910E-1	5.10089E-1	5.37609E+1	3.70178E-2	3.58945E+4	6.75347E+1
2.67585E+1	2.66600E+1	1.01818E-5	4.99910E-1	5.10101E-1	5.37389E+1	3.70582E-2	3.58965E+4	6.76038E+1
2.68010E+1	2.67020E+1	1.01725E-5	4.99910E-1	5.10113E-1	5.37248E+1	3.70270E-2	3.58985E+4	6.75616E+1
2.68882E+1	2.67875E+1	1.01653E-5	4.99910E-1	5.10102E-1	5.37318E+1	3.69261E-2	3.59005E+4	6.76246E+1
2.69567E+1	2.68530E+1	1.01628E-5	4.99910E-1	5.10109E-1	5.37999E+1	3.70116E-2	3.59025E+4	6.76534E+1
2.70034E+1	2.68969E+1	1.01404E-5	4.99910E-1	5.10147E-1	5.38160E+1	3.69239E-2	3.59045E+4	6.76612E+1
2.70374E+1	2.69286E+1	1.01108E-5	4.99910E-1	5.10152E-1	5.38529E+1	3.70236E-2	3.59065E+4	6.77204E+1
2.71231E+1	2.70102E+1	1.00948E-5	4.99910E-1	5.10172E-1	5.38255E+1	3.71044E-2	3.59085E+4	6.77717E+1
2.72254E+1	2.71129E+1	1.00902E-5	4.99910E-1	5.10212E-1	5.37142E+1	3.70294E-2	3.59105E+4	6.78207E+1
2.72898E+1	2.71762E+1	1.01000E-5	4.99910E-1	5.10201E-1	5.36992E+1	3.70629E-2	3.59125E+4	6.78240E+1
2.73600E+1	2.72310E+1	1.01009E-5	4.99910E-1	5.10206E-1	5.37377E+1	3.70083E-2	3.59145E+4	6.78713E+1
2.74296E+1	2.73012E+1	1.00861E-5	4.99910E-1	5.10218E-1	5.37355E+1	3.70562E-2	3.59165E+4	6.78664E+1
2.74950E+1	2.73673E+1	1.00801E-5	4.99910E-1	5.10229E-1	5.38141E+1	3.70063E-2	3.59185E+4	6.78613E+1
2.75400E+1	2.74130E+1	1.00833E-5	4.99910E-1	5.10277E-1	5.37730E+1	3.69910E-2	3.59205E+4	6.78791E+1
2.76240E+1	2.75001E+1	1.00848E-5	4.99910E-1	5.10292E-1	5.37370E+1	3.70362E-2	3.59225E+4	6.79134E+1
2.76926E+1	2.75638E+1	1.00744E-5	4.99910E-1	5.10304E-1	5.37313E+1	3.70663E-2	3.59245E+4	6.80204E+1
2.77454E+1	2.76114E+1	1.00639E-5	4.99910E-1	5.10315E-1	5.37009E+1	3.70081E-2	3.59265E+4	6.80799E+1
2.77772E+1	2.76432E+1	1.00683E-5	4.99910E-1	5.10321E-1	5.37184E+1	3.69396E-2	3.59285E+4	6.81498E+1
2.78914E+1	2.77574E+1	1.00771E-5	4.99910E-1	5.10326E-1	5.37711E+1	3.69474E-2	3.59305E+4	6.81767E+1
2.79594E+1	2.78238E+1	1.00654E-5	4.99910E-1	5.10321E-1	5.38113E+1	3.70001E-2	3.59325E+4	6.81690E+1
2.80267E+1	2.78887E+1	1.00433E-5	4.99910E-1	5.10355E-1	5.37301E+1	3.70028E-2	3.59345E+4	6.82082E+1
2.80611E+1	2.79226E+1	1.00369E-5	4.99910E-1	5.10372E-1	5.37120E+1	3.69319E-2	3.59365E+4	6.82277E+1
2.81589E+1	2.80199E+1	1.00369E-5	4.99910E-1	5.10387E-1	5.37790E+1	3.69749E-2	3.59385E+4	6.82360E+1
2.82222E+1	2.80826E+1	1.00246E-5	4.99910E-1	5.10399E-1	5.37800E+1	3.69116E-2	3.59405E+4	6.82473E+1
2.82780E+1	2.81360E+1	1.00142E-5	4.99910E-1	5.10411E-1	5.37841E+1	3.68491E-2	3.59425E+4	6.82277E+1
2.83549E+1	2.82108E+1	1.00077E-5	4.99910E-1	5.10440E-1	5.38394E+1	3.69253E-2	3.59445E+4	6.82418E+1
2.84216E+1	2.82770E+1	9.99348E-6	4.99910E-1	5.10471E-1	5.39020E+1	3.68634E-2	3.59465E+4	6.82273E+1
2.84640E+1	2.83200E+1	9.98651E-6	4.99910E-1	5.10448E-1	5.39205E+1	3.69784E-2	3.59485E+4	6.82363E+1
2.85508E+1	2.83987E+1	9.97898E-6	4.99910E-1	5.10457E-1	5.38721E+1	3.70744E-2	3.59505E+4	6.83123E+1
2.86200E+1	2.84647E+1	9.96841E-6	4.99910E-1	5.10480E-1	5.37137E+1	3.70608E-2	3.59525E+4	6.84099E+1
2.86914E+1	2.85296E+1	9.97565E-6	4.99910E-1	5.10513E-1	5.36804E+1	3.69092E-2	3.59545E+4	6.84328E+1
2.87624E+1	2.85917E+1	9.99382E-6	4.99910E-1	5.10502E-1	5.37640E+1	3.68996E-2	3.59565E+4	6.84203E+1
2.87985E+1	2.86248E+1	9.98932E-6	4.99910E-1	5.10500E-1	5.37949E+1	3.69591E-2	3.59585E+4	6.84695E+1
2.88939E+1	2.87190E+1	9.96262E-6	4.99910E-1	5.10515E-1	5.38805E+1	3.68976E-2	3.59605E+4	6.85911E+1
2.89567E+1	2.87840E+1	9.94722E-6	4.99910E-1	5.10526E-1	5.38807E+1	3.69482E-2	3.59625E+4	6.85859E+1
2.90170E+1	2.88460E+1	9.94250E-6	4.99910E-1	5.10539E-1	5.38962E+1	3.69236E-2	3.59645E+4	6.85647E+1
2.90933E+1	2.89210E+1	9.94130E-6	4.99910E-1	5.10535E-1	5.38600E+1	3.69325E-2	3.59665E+4	6.85911E+1
2.91620E+1	2.89863E+1	9.93745E-6	4.99910E-1	5.10525E-1	5.38537E+1	3.70579E-2	3.59685E+4	6.85989E+1
2.92080E+1	2.90280E+1	9.92923E-6	4.99910E-1	5.10572E-1	5.38060E+1	3.69826E-2	3.59705E+4	6.85866E+1
2.92935E+1	2.91151E+1	9.93430E-6	4.99910E-1	5.10587E-1	5.38327E+1	3.69539E-2	3.59725E+4	6.86104E+1
2.93606E+1	2.91813E+1	9.94429E-6	4.99910E-1	5.10588E-1	5.38198E+1	3.70150E-2	3.59745E+4	6.86436E+1
2.94068E+1	2.92259E+1	9.93205E-6	4.99910E-1	5.10570E-1	5.38328E+1	3.69874E-2	3.59765E+4	6.87295E+1
2.94396E+1	2.92573E+1	9.91946E-6	4.99910E-1	5.10576E-1	5.37862E+1	3.71259E-2	3.59785E+4	6.87191E+1
2.95230E+1	2.93375E+1	9.90845E-6	4.99910E-1	5.10587E-1	5.37756E+1	3.70271E-2	3.59805E+4	6.87655E+1
2.96259E+1	2.94404E+1	9.90534E-6	4.99910E-1	5.10627E-1	5.37778E+1	3.70656E-2	3.59825E+4	6.88125E+1
2.96901E+1	2.95050E+1	9.90700E-6	4.99910E-1	5.10684E-1	5.37467E+1	3.69277E-2	3.59845E+4	6.88236E+1
2.97570E+1	2.95650E+1	9.89890E-6	4.99910E-1	5.10708E-1	5.37375E+1	3.69256E-2	3.59865E+4	6.88521E+1
2.98265E+1	2.96345E+1	9.89000E-6	4.99910E-1	5.10705E-1	5.38079E+1	3.69158E-2	3.59885E+4	6.88850E+1
2.98933E+1	2.96985E+1	9.87600E-6	4.99910E-1	5.10694E-1	5.39219E+1	3.68403E-2	3.59905E+4	6.89199E+1
2.99410E+1	2.97410E+1	9.86099E-6	4.99910E-1	5.10669E-1	5.38808E+1	3.69291E-2	3.59925E+4	6.90055E+1
3.00246E+1	2.98277E+1	9.85284E-6	4.99910E-1	5.10677E-1	5.38802E+1	3.69487E-2	3.59945E+4	6.90351E+1
3.00945E+1	2.98915E+1	9.85039E-6	4.99910E-1	5.10689E-1	5.38809E+1	3.69593E-2	3.59965E+4	6.90094E+1
3.01463E+1	2.99371E+1	9.84830E-6	4.99910E-1	5.10701E-1	5.38457E+1	3.69033E-2	3.59985E+4	6.89851E+1
3.01797E+1	2.99685E+1	9.84284E-6	4.99910E-1	5.10719E-1	5.38468E+1	3.69346E-2	3.60005E+4	6.89823E+1
3.02615E+1	3.00467E+1	9.83049E-6	4.99910E-1	5.10735E-1	5.38970E+1	3.69163E-2	3.60025E+4	6.89570E+1
3.03667E+1	3.01482E+1	9.81338E-6	4.99910E-1	5.10736E-1	5.39202E+1	3.69730E-2	3.60045E+4	6.90197E+1
3.04334E+1	3.02122E+1	9.80550E-6	4.99910E-1	5.10747E-1	5.38850E+1	3.68940E-2	3.60065E+4	6.90803E+1
3.05030E+1	3.02800E+1	9.81129E-6	4.99910E-1	5.10786E-1	5.38961E+1	3.70164E-2	3.60085E+4	6.91110E+1
3.05746E+1	3.03460E+1	9.81473E-6	4.99910E-1	5.10796E-1	5.38666E+1	3.71703E-2	3.60105E+4	6.91361E+1
3.06443E+1	3.04099E+1	9.81580E-6	4.99910E-1	5.10785E-1	5.37437E+1	3.70616E-2	3.60125E+4	6.92033E+1
3.06940E+1	3.04550E+1	9.82807E-6	4.99910E-1	5.10760E-1	5.37033E+1	3.70454E-2	3.60145E+4	6.92198E+1
3.07747E+1	3.05420E+1	9.83271E-6	4.99910E-1	5.10810E-1	5.36916E+1	3.70400E-2	3.60165E+4	6.93152E+1
3.08421E+1	3.06046E+1	9.82022E-6	4.99910E-1	5.10843E-1	5.37340E+1	3.69076E-2	3.60185E+4	6.92911E+1
3.08917E+1	3.06509E+1	9.80406E-6	4.99910E-1	5.10792E-1	5.37607E+1	3.68670E-2	3.60205E+4	6.92463E+1
3.09239E+1	3.06852E+1	9.79108E-6	4.99910E-1	5.10810E-1	5.37633E+1	3.69160E-2	3.60225E+4	6.92375E+1
3.10035E+1	3.07662E+1	9.78207E-6	4.99910E-1	5.10835E-1	5.37961E+1	3.68559E-2	3.60245E+4	6.92362E+1
3.11054E+1	3.08708E+1	9.77712E-6	4.99910E-1	5.10858E-1	5.38857E+1	3.68371E-2	3.60265E+4	6.92252E+1
3.11681E+1	3.09369E+1	9.76668E-6	4.99910E-1	5.10847E-1	5.38828E+1	3.68543E-2	3.60285E+4	6.92805E+1
3.12320E+1	3.09920E+1	9.75173E-6	4.99910E-1	5.10852E-1	5.38413E+1	3.68814E-2	3.60305E+4	6.93621E+1
3.12971E+1	3.10615E+1	9.73741E-6	4.99910E-1	5.10878E-1	5.38515E+1	3.68738E-2	3.60325E+4	6.93850E+1
3.13602E+1	3.11265E+1	9.72391E-6	4.99910E-1	5.10913E-1	5.38899E+1	3.69038E-2	3.60345E+4	6.93625E+1
3.14040E+1	3.11690E+1	9.71873E-6	4.99910E-1	5.10961E-1	5.38076E+1	3.69796E-2	3.60365E+4	6.93942E+1
3.14878E+1	3.12567E+1	9.72035E-6	4.99910E-1	5.10997E-1	5.37689E+1	3.69543E-2	3.60385E+4	6.93908E+1
3.15575E+1	3.13199E+1	9.71951E-6	4.99910E-1	5.11019E-1	5.37656E+1	3.68351E-2	3.60405E+4	6.94010E+1
3.16090E+1	3.13652E+1	9.71921E-6	4.99910E-1	5.10997E-1	5.38135E+1	3.68675E-2	3.60425E+4	6.94282E+1
3.16421E+1	3.13968E+1	9.71318E-6	4.99910E-1	5.10991E-1	5.38120E+1	3.69101E-2	3.60445E+4	6.95017E+1
3.17228E+1	3.14723E+1	9.70120E-6	4.99910E-1	5.10995E-1	5.37947E+1	3.69009E-2	3.60465E+4	6.95302E+1
3.18290E+1	3.15715E+1	9.69022E-6	4.99910E-1	5.11043E-1	5.38059E+1	3.69309E-2	3.60485E+4	6.95707E+1
3.18963E+1	3.16353E+1	9.68797E-6	4.99910E-1	5.11077E-1	5.37776E+1	3.68912E-2	3.60505E+4	6.95498E+1
3.19640E+1	3.16960E+1	9.68849E-6	4.99910E-1	5.11121E-1	5.37945E+1	3.68323E-2	3.60525E+4	6.95840E+1
3.20349E+1	3.17657E+1	9.68523E-6	4.99910E-1	5.11132E-1	5.38757E+1	3.68746E-2	3.60545E+4	6.96860E+1
3.21036E+1	3.18330E+1	9.67401E-6	4.99910E-1	5.11121E-1	5.38864E+1	3.69188E-2	3.60565E+4	6.96960E+1
3.21520E+1	3.18800E+1	9.66173E-6	4.99910E-1	5.11097E-1	5.37930E+1	3.69979E-2	3.60585E+4	6.97183E+1
3.22344E+1	3.19631E+1	9.65664E-6	4.99910E-1	5.11125E-1	5.37865E+1	3.71136E-2	3.60605E+4	6.97515E+1
3.23006E+1	3.20312E+1	9.65931E-6	4.99910E-1	5.11150E-1	5.36437E+1	3.70460E-2	3.60625E+4	6.96856E+1
3.23512E+1	3.20825E+1	9.67274E-6	4.99910E-1	5.11129E-1	5.36454E+1	3.70154E-2	3.60645E+4	6.97205E+1
3.23825E+1	3.21123E+1	9.68770E-6	4.99910E-1	5.11135E-1	5.37232E+1	3.70190E-2	3.60665E+4	6.97924E+1
3.24934E+1	3.22240E+1	9.68596E-6	4.99910E-1	5.11167E-1	5.37114E+1	3.69606E-2	3.60685E+4	6.97713E+1
3.25597E+1	3.22879E+1	9.67420E-6	4.99910E-1	5.11188E-1	5.37099E+1	3.69566E-2	3.60705E+4	6.97984E+1
3.26257E+1	3.23487E+1	9.66287E-6	4.99910E-1	5.11154E-1	5.36857E+1	3.69150E-2	3.60725E+4	6.98255E+1
3.26594E+1	3.23839E+1	9.65325E-6	4.99910E-1	5.11145E-1	5.37212E+1	3.69736E-2	3.60745E+4	6.98689E+1
3.27572E+1	3.24827E+1	9.64017E-6	4.99910E-1	5.11149E-1	5.37132E+1	3.69849E-2	3.60765E+4	6.98834E+1
3.28216E+1	3.25443E+1	9.63329E-6	4.99910E-1	5.11138E-1	5.36885E+1	3.69966E-2	3.60785E+4	6.99244E+1
3.28800E+1	3.25930E+1	9.63226E-6	4.99910E-1	5.11145E-1	5.35959E+1	3.70928E-2	3.60805E+4	6.99823E+1
3.29551E+1	3.26722E+1	9.63176E-6	4.99910E-1	5.11156E-1	5.36229E+1	3.69588E-2	3.60825E+4	6.99589E+1
3.30224E+1	3.27367E+1	9.63227E-6	4.99910E-1	5.11170E-1	5.36691E+1	3.69803E-2	3.60845E+4	6.99907E+1
3.30660E+1	3.27740E+1	9.62600E-6	4.99910E-1	5.11217E-1	5.37035E+1	3.70109E-2	3.60865E+4	7.00657E+1
3.31569E+1	3.28616E+1	9.61783E-6	4.99910E-1	5.11230E-1	5.36671E+1	3.69420E-2	3.60885E+4	7.00591E+1
3.32260E+1	3.29260E+1	9.61666E-6	4.99910E-1	5.11242E-1	5.36812E+1	3.69089E-2	3.60905E+4	7.00178E+1
3.32980E+1	3.29905E+1	9.61327E-6	4.99910E-1	5.11253E-1	5.37432E+1	3.68811E-2	3.60925E+4	7.00665E+1
3.33707E+1	3.30549E+1	9.59842E-6	4.99910E-1	5.11265E-1	5.38329E+1	3.70054E-2	3.60945E+4	7.00339E+1
3.34070E+1	3.30892E+1	9.57679E-6	4.99910E-1	5.11273E-1	5.36996E+1	3.69493E-2	3.60965E+4	7.00906E+1
3.35064E+1	3.31822E+1	9.56846E-6	4.99910E-1	5.11288E-1	5.37005E+1	3.69573E-2	3.60985E+4	7.01959E+1
3.35715E+1	3.32446E+1	9.57211E-6	4.99910E-1	5.11299E-1	5.38174E+1	3.69638E-2	3.61005E+4	7.00997E+1
3.36290E+1	3.33070E+1	9.56807E-6	4.99910E-1	5.11312E-1	5.37727E+1	3.69693E-2	3.61025E+4	7.01079E+1
3.37054E+1	3.33801E+1	9.56939E-6	4.99910E-1	5.11324E-1	5.36991E+1	3.69883E-2	3.61045E+4	7.01859E+1
3.37721E+1	3.34463E+1	9.57291E-6	4.99910E-1	5.11335E-1	5.36947E+1	3.70414E-2	3.61065E+4	7.02038E+1
3.38150E+1	3.34910E+1	9.57034E-6	4.99910E-1	5.11312E-1	5.37163E+1	3.69266E-2	3.61085E+4	7.01951E+1
3.39013E+1	3.35837E+1	9.56300E-6	4.99910E-1	5.11343E-1	5.36843E+1	3.69502E-2	3.61105E+4	7.02506E+1
3.39702E+1	3.36469E+1	9.54664E-6	4.99910E-1	5.11364E-1	5.36823E+1	3.69359E-2	3.61125E+4	7.03787E+1
3.40190E+1	3.36913E+1	9.53369E-6	4.99910E-1	5.11346E-1	5.37188E+1	3.68468E-2	3.61145E+4	7.02388E+1
3.40505E+1	3.37234E+1	9.52901E-6	4.99910E-1	5.11363E-1	5.37646E+1	3.68369E-2	3.61165E+4	7.02239E+1
3.41285E+1	3.38006E+1	9.51886E-6	4.99910E-1	5.11396E-1	5.37793E+1	3.68098E-2	3.61185E+4	7.02946E+1
3.42302E+1	3.39017E+1	9.50278E-6	4.99910E-1	5.11439E-1	5.38307E+1	3.68615E-2	3.61205E+4	7.03042E+1
3.42957E+1	3.39672E+1	9.49164E-6	4.99910E-1	5.11405E-1	5.37929E+1	3.69466E-2	3.61225E+4	7.04107E+1
3.43670E+1	3.40270E+1	9.48445E-6	4.99910E-1	5.11454E-1	5.37679E+1	3.70005E-2	3.61245E+4	7.04485E+1
3.44372E+1	3.40917E+1	9.48844E-6	4.99910E-1	5.11492E-1	5.37679E+1	3.68871E-2	3.61265E+4	7.04365E+1
3.45040E+1	3.41567E+1	9.49649E-6	4.99910E-1	5.11503E-1	5.37816E+1	3.68897E-2	3.61285E+4	7.04035E+1
3.45490E+1	3.42050E+1	9.49460E-6	4.99910E-1	5.11551E-1	5.38234E+1	3.68616E-2	3.61305E+4	7.04201E+1
3.46381E+1	3.42866E+1	9.47500E-6	4.99910E-1	5.11546E-1	5.38747E+1	3.68475E-2	3.61325E+4	7.05012E+1
3.47055E+1	3.43520E+1	9.45769E-6	4.99910E-1	5.11534E-1	5.38533E+1	3.68634E-2	3.61345E+4	7.05123E+1
3.47400E+1	3.43870E+1	9.45350E-6	4.99910E-1	5.11512E-1	5.38546E+1	3.68295E-2	3.61365E+4	7.05386E+1
3.48326E+1	3.44754E+1	9.45172E-6	4.99910E-1	5.11524E-1	5.38450E+1	3.68897E-2	3.61385E+4	7.05585E+1
3.48986E+1	3.45441E+1	9.44788E-6	4.99910E-1	5.11549E-1	5.38299E+1	3.68866E-2	3.61405E+4	7.05454E+1
3.49659E+1	3.46096E+1	9.44380E-6	4.99910E-1	5.11580E-1	5.38462E+1	3.69158E-2	3.61425E+4	7.05578E+1
3.50331E+1	3.46721E+1	9.44108E-6	4.99910E-1	5.11568E-1	5.38353E+1	3.68899E-2	3.61445E+4	7.06150E+1
3.50661E+1	3.47042E+1	9.43551E-6	4.99910E-1	5.11557E-1	5.37982E+1	3.69282E-2	3.61465E+4	7.06313E+1
3.51634E+1	3.48031E+1	9.43421E-6	4.99910E-1	5.11556E-1	5.38438E+1	3.68500E-2	3.61485E+4	7.06618E+1
3.52278E+1	3.48711E+1	9.43424E-6	4.99910E-1	5.11591E-1	5.38747E+1	3.68293E-2	3.61505E+4	7.05992E+1
3.52830E+1	3.49320E+1	9.42517E-6	4.99910E-1	5.11608E-1	5.39289E+1	3.68277E-2	3.61525E+4	7.07004E+1
3.53608E+1	3.50008E+1	9.41158E-6	4.99910E-1	5.11637E-1	5.39271E+1	3.68679E-2	3.61545E+4	7.07764E+1
3.54272E+1	3.50650E+1	9.40431E-6	4.99910E-1	5.11669E-1	5.39287E+1	3.68365E-2	3.61565E+4	7.07945E+1
3.54670E+1	3.51070E+1	9.40285E-6	4.99910E-1	5.11681E-1	5.39404E+1	3.67877E-2	3.61585E+4	7.07865E+1
3.55548E+1	3.51923E+1	9.39376E-6	4.99910E-1	5.11693E-1	5.39038E+1	3.69651E-2	3.61605E+4	7.07736E+1
3.56214E+1	3.52550E+1	9.38038E-6	4.99910E-1	5.11717E-1	5.38663E+1	3.69236E-2	3.61625E+4	7.08434E+1
3.56668E+1	3.52988E+1	9.37498E-6	4.99910E-1	5.11750E-1	5.38511E+1	3.69353E-2	3.61645E+4	7.08886E+1
3.57008E+1	3.53328E+1	9.37615E-6	4.99910E-1	5.11745E-1	5.38435E+1	3.69198E-2	3.61665E+4	7.08959E+1
3.57867E+1	3.54174E+1	9.37269E-6	4.99910E-1	5.11741E-1	5.38532E+1	3.68808E-2	3.61685E+4	7.08725E+1
3.58909E+1	3.55153E+1	9.36987E-6	4.99910E-1	5.11752E-1	5.39361E+1	3.68619E-2	3.61705E+4	7.09588E+1
3.59554E+1	3.55764E+1	9.36810E-6	4.99910E-1	5.11763E-1	5.39510E+1	3.69433E-2	3.61725E+4	7.10068E+1
3.60120E+1	3.56380E+1	9.36225E-6	4.99910E-1	5.11775E-1	5.38320E+1	3.68853E-2	3.61745E+4	7.10698E+1
3.60922E+1	3.57120E+1	9.35938E-6	4.99910E-1	5.11752E-1	5.37952E+1	3.68645E-2	3.61765E+4	7.10739E+1
3.61621E+1	3.57765E+1	9.35698E-6	4.99910E-1	5.11725E-1	5.37810E+1	3.69107E-2	3.61785E+4	7.09876E+1
3.62050E+1	3.58160E+1	9.34590E-6	4.99910E-1	5.11809E-1	5.37920E+1	3.69695E-2	3.61805E+4	7.10368E+1
3.62984E+1	3.59045E+1	9.34340E-6	4.99910E-1	5.11799E-1	5.38065E+1	3.69122E-2	3.61825E+4	7.10712E+1
3.63661E+1	3.59684E+1	9.34585E-6	4.99910E-1	5.11795E-1	5.37638E+1	3.68827E-2	3.61845E+4	7.10838E+1
3.64115E+1	3.60112E+1	9.34215E-6	4.99910E-1	5.11805E-1	5.38180E+1	3.68954E-2	3.61865E+4	7.10731E+1
3.64455E+1	3.60432E+1	9.33386E-6	4.99910E-1	5.11811E-1	5.38996E+1	3.68517E-2	3.61885E+4	7.10418E+1
3.65316E+1	3.61235E+1	9.32589E-6	4.99910E-1	5.11830E-1	5.38857E+1	3.68823E-2	3.61905E+4	7.10540E+1
3.66365E+1	3.62261E+1	9.31790E-6	4.99910E-1	5.11870E-1	5.38922E+1	3.69528E-2	3.61925E+4	7.10552E+1
3.67013E+1	3.62922E+1	9.30869E-6	4.99910E-1	5.11859E-1	5.38383E+1	3.69043E-2	3.61945E+4	7.11164E+1
3.67580E+1	3.63480E+1	9.30475E-6	4.99910E-1	5.11894E-1	5.38677E+1	3.69020E-2	3.61965E+4	7.10974E+1
3.68337E+1	3.64218E+1	9.30079E-6	4.99910E-1	5.11916E-1	5.38893E+1	3.69057E-2	3.61985E+4	7.11041E+1
3.69011E+1	3.64867E+1	9.29598E-6	4.99910E-1	5.11928E-1	5.39017E+1	3.69462E-2	3.62005E+4	7.11851E+1
3.69460E+1	3.65290E+1	9.28985E-6	4.99910E-1	5.11939E-1	5.39230E+1	3.70023E-2	3.62025E+4	7.12332E+1
3.70303E+1	3.66164E+1	9.28726E-6	4.99910E-1	5.11930E-1	5.38558E+1	3.69948E-2	3.62045E+4	7.12364E+1
3.70974E+1	3.66838E+1	9.29233E-6	4.99910E-1	5.11925E-1	5.39216E+1	3.69240E-2	3.62065E+4	7.12648E+1
3.71461E+1	3.67321E+1	9.29028E-6	4.99910E-1	5.11936E-1	5.38333E+1	3.70036E-2	3.62085E+4	7.12462E+1
3.71793E+1	3.67653E+1	9.28375E-6	4.99910E-1	5.11942E-1	5.38031E+1	3.68736E-2	3.62105E+4	7.12805E+1
3.72624E+1	3.68413E+1	9.27819E-6	4.99910E-1	5.11952E-1	5.38419E+1	3.69465E-2	3.62125E+4	7.13395E+1
3.73709E+1	3.69424E+1	9.26607E-6	4.99910E-1	5.11962E-1	5.38578E+1	3.69756E-2	3.62145E+4	7.13150E+1
3.74383E+1	3.70109E+1	9.25311E-6	4.99910E-1	5.11952E-1	5.37951E+1	3.70515E-2	3.62165E+4	7.13741E+1
3.75070E+1	3.70690E+1	9.25934E-6	4.99910E-1	5.11957E-1	5.37736E+1	3.69948E-2	3.62185E+4	7.13949E+1
3.75770E+1	3.71328E+1	9.26921E-6	4.99910E-1	5.11968E-1	5.37709E+1	3.69806E-2	3.62205E+4	7.14274E+1
3.76438E+1	3.71962E+1	9.26186E-6	4.99910E-1	5.11979E-1	5.37770E+1	3.69302E-2	3.62225E+4	7.14294E+1
3.76890E+1	3.72420E+1	9.24336E-6	4.99910E-1	5.11991E-1	5.38187E+1	3.69611E-2	3.62245E+4	7.14665E+1
3.77760E+1	3.73290E+1	9.23306E-6	4.99910E-1	5.11983E-1	5.37614E+1	3.69609E-2	3.62265E+4	7.15539E+1
3.78443E+1	3.73920E+1	9.23007E-6	4.99910E-1	5.11977E-1	5.37959E+1	3.70019E-2	3.62285E+4	7.14967E+1
3.78800E+1	3.74230E+1	9.22898E-6	4.99910E-1	5.11987E-1	5.38287E+1	3.69777E-2	3.62305E+4	7.15530E+1
3.79576E+1	3.75017E+1	9.22723E-6	4.99910E-1	5.12028E-1	5.38258E+1	3.69786E-2	3.62325E+4	7.15692E+1
3.80096E+1	3.75544E+1	9.22529E-6	4.99910E-1	5.12066E-1	5.38779E+1	3.68957E-2	3.62345E+4	7.15603E+1
3.81093E+1	3.76510E+1	9.22301E-6	4.99910E-1	5.12101E-1	5.38298E+1	3.68483E-2	3.62365E+4	7.15852E+1
3.81777E+1	3.77147E+1	9.21758E-6	4.99910E-1	5.12113E-1	5.38782E+1	3.68851E-2	3.62385E+4	7.15913E+1
3.82121E+1	3.77477E+1	9.20956E-6	4.99910E-1	5.12132E-1	5.38581E+1	3.69868E-2	3.62405E+4	7.15758E+1
3.83134E+1	3.78420E+1	9.20453E-6	4.99910E-1	5.12175E-1	5.38404E+1	3.69698E-2	3.62425E+4	7.15498E+1
3.83801E+1	3.79037E+1	9.20316E-6	4.99910E-1	5.12186E-1	5.38131E+1	3.68868E-2	3.62445E+4	7.15913E+1
3.84370E+1	3.79590E+1	9.20626E-6	4.99910E-1	5.12230E-1	5.37890E+1	3.68681E-2	3.62465E+4	7.16281E+1
3.85196E+1	3.80388E+1	9.19846E-6	4.99910E-1	5.12249E-1	5.38320E+1	3.68925E-2	3.62485E+4	7.16547E+1
3.85884E+1	3.81042E+1	9.18462E-6	4.99910E-1	5.12261E-1	5.38668E+1	3.68740E-2	3.62505E+4	7.16588E+1
3.86290E+1	3.81420E+1	9.17463E-6	4.99910E-1	5.12272E-1	5.39000E+1	3.68940E-2	3.62525E+4	7.17319E+1
3.87176E+1	3.82347E+1	9.16334E-6	4.99910E-1	5.12285E-1	5.39098E+1	3.68891E-2	3.62545E+4	7.17975E+1
3.87845E+1	3.83032E+1	9.15432E-6	4.99910E-1	5.12297E-1	5.38854E+1	3.68535E-2	3.62565E+4	7.17398E+1
3.88511E+1	3.83694E+1	9.14413E-6	4.99910E-1	5.12310E-1	5.38740E+1	3.69181E-2	3.62585E+4	7.18382E+1
3.89167E+1	3.84338E+1	9.13382E-6	4.99910E-1	5.12321E-1	5.38707E+1	3.69587E-2	3.62605E+4	7.18357E+1
3.89498E+1	3.84681E+1	9.12910E-6	4.99910E-1	5.12330E-1	5.38281E+1	3.68628E-2	3.62625E+4	7.18254E+1
3.90422E+1	3.85638E+1	9.13376E-6	4.99910E-1	5.12356E-1	5.38536E+1	3.68448E-2	3.62645E+4	7.18540E+1
3.91043E+1	3.86271E+1	9.13212E-6	4.99910E-1	5.12391E-1	5.38708E+1	3.69031E-2	3.62665E+4	7.17892E+1
3.91590E+1	3.86810E+1	9.11919E-6	4.99910E-1	5.12407E-1	5.38432E+1	3.68686E-2	3.62685E+4	7.18575E+1
3.92359E+1	3.87553E+1	9.11282E-6	4.99910E-1	5.12402E-1	5.38602E+1	3.69326E-2	3.62705E+4	7.18804E+1
3.93038E+1	3.88199E+1	9.11088E-6	4.99910E-1	5.12392E-1	5.38619E+1	3.68850E-2	3.62725E+4	7.18696E+1
3.93490E+1	3.88620E+1	9.10821E-6	4.99910E-1	5.12403E-1	5.38555E+1	3.68484E-2	3.62745E+4	7.19412E+1
3.94372E+1	3.89535E+1	9.10886E-6	4.99910E-1	5.12394E-1	5.38636E+1	3.67735E-2	3.62765E+4	7.19965E+1
3.95036E+1	3.90141E+1	9.10093E-6	4.99910E-1	5.12389E-1	5.39521E+1	3.68214E-2	3.62785E+4	7.20049E+1
3.95493E+1	3.90562E+1	9.08023E-6	4.99910E-1	5.12398E-1	5.39572E+1	3.68066E-2	3.62805E+4	7.19709E+1
3.95830E+1	3.90895E+1	9.06438E-6	4.99910E-1	5.12404E-1	5.39198E+1	3.67821E-2	3.62825E+4	7.19928E+1
3.96671E+1	3.91710E+1	9.06153E-6	4.99910E-1	5.12415E-1	5.40604E+1	3.67716E-2	3.62845E+4	7.19857E+1
3.97711E+1	3.92711E+1	9.05859E-6	4.99910E-1	5.12444E-1	5.40308E+1	3.67380E-2	3.62865E+4	7.20194E+1
3.98360E+1	3.93339E+1	9.05591E-6	4.99910E-1	5.12479E-1	5.40547E+1	3.68151E-2	3.62885E+4	7.20570E+1
3.99000E+1	3.93910E+1	9.05095E-6	4.99910E-1	5.12496E-1	5.40540E+1	3.67999E-2	3.62905E+4	7.20801E+1
3.99693E+1	3.94640E+1	9.04202E-6	4.99910E-1	5.12508E-1	5.40351E+1	3.68355E-2	3.62925E+4	7.20826E+1
4.00358E+1	3.95307E+1	9.02863E-6	4.99910E-1	5.12521E-1	5.39716E+1	3.67895E-2	3.62945E+4	7.21372E+1
4.00820E+1	3.95730E+1	9.02215E-6	4.99910E-1	5.12568E-1	5.39678E+1	3.68396E-2	3.62965E+4	7.21483E+1
4.01645E+1	3.96602E+1	9.02885E-6	4.99910E-1	5.12541E-1	5.40040E+1	3.69021E-2	3.62985E+4	7.22212E+1
4.02328E+1	3.97245E+1	9.03486E-6	4.99910E-1	5.12525E-1	5.39322E+1	3.68572E-2	3.63005E+4	7.21899E+1
4.02832E+1	3.97716E+1	9.04106E-6	4.99910E-1	5.12565E-1	5.38933E+1	3.68249E-2	3.63025E+4	7.21703E+1
4.03163E+1	3.98052E+1	9.04238E-6	4.99910E-1	5.12560E-1	5.39187E+1	3.68434E-2	3.63045E+4	7.21859E+1
4.03958E+1	3.98832E+1	9.02944E-6	4.99910E-1	5.12564E-1	5.39106E+1	3.67665E-2	3.63065E+4	7.21954E+1
4.04988E+1	3.99838E+1	9.01781E-6	4.99910E-1	5.12594E-1	5.39280E+1	3.68112E-2	3.63085E+4	7.21890E+1
4.05647E+1	4.00503E+1	9.01032E-6	4.99910E-1	5.12583E-1	5.39653E+1	3.67627E-2	3.63105E+4	7.21700E+1
4.06310E+1	4.01140E+1	9.00041E-6	4.99910E-1	5.12615E-1	5.39709E+1	3.68193E-2	3.63125E+4	7.22251E+1
4.07021E+1	4.01845E+1	8.99386E-6	4.99910E-1	5.12640E-1	5.39487E+1	3.68047E-2	3.63145E+4	7.22347E+1
4.07691E+1	4.02476E+1	8.98754E-6	4.99910E-1	5.12652E-1	5.39471E+1	3.68049E-2	3.63165E+4	7.22591E+1
4.08140E+1	4.02860E+1	8.98277E-6	4.99910E-1	5.12662E-1	5.40010E+1	3.68350E-2	3.63185E+4	7.22934E+1
4.08987E+1	4.03762E+1	8.97067E-6	4.99910E-1	5.12674E-1	5.39617E+1	3.68957E-2	3.63205E+4	7.23103E+1
4.09679E+1	4.04417E+1	8.96090E-6	4.99910E-1	5.12687E-1	5.38728E+1	3.68531E-2	3.63225E+4	7.23490E+1
4.10198E+1	4.04880E+1	8.96127E-6	4.99910E-1	5.12696E-1	5.38473E+1	3.68392E-2	3.63245E+4	7.23236E+1
4.10543E+1	4.05193E+1	8.96516E-6	4.99910E-1	5.12690E-1	5.38614E+1	3.68057E-2	3.63265E+4	7.22843E+1
4.11369E+1	4.05956E+1	8.96748E-6	4.99910E-1	5.12678E-1	5.38941E+1	3.68217E-2	3.63285E+4	7.23097E+1
4.12442E+1	4.06988E+1	8.96567E-6	4.99910E-1	5.12665E-1	5.38802E+1	3.68600E-2	3.63305E+4	7.22882E+1
4.13117E+1	4.07641E+1	8.95827E-6	4.99910E-1	5.12699E-1	5.39040E+1	3.67989E-2	3.63325E+4	7.22959E+1
4.13807E+1	4.08237E+1	8.94784E-6	4.99910E-1	5.12741E-1	5.39412E+1	3.68072E-2	3.63345E+4	7.23146E+1
4.14464E+1	4.08871E+1	8.93932E-6	4.99910E-1	5.12768E-1	5.38838E+1	3.69149E-2	3.63365E+4	7.23590E+1
4.15134E+1	4.09510E+1	8.93798E-6	4.99910E-1	5.12780E-1	5.38686E+1	3.68760E-2	3.63385E+4	7.23654E+1
4.15700E+1	4.10030E+1	8.94187E-6	4.99910E-1	5.12792E-1	5.39735E+1	3.69606E-2	3.63405E+4	7.24246E+1
4.16548E+1	4.10793E+1	8.93828E-6	4.99910E-1	5.12785E-1	5.38861E+1	3.68730E-2	3.63425E+4	7.24512E+1
4.17241E+1	4.11456E+1	8.93436E-6	4.99910E-1	5.12776E-1	5.38893E+1	3.68319E-2	3.63445E+4	7.24883E+1
4.17630E+1	4.11850E+1	8.93549E-6	4.99910E-1	5.12788E-1	5.39358E+1	3.68189E-2	3.63465E+4	7.25155E+1
4.18545E+1	4.12715E+1	8.93261E-6	4.99910E-1	5.12823E-1	5.39522E+1	3.68178E-2	3.63485E+4	7.25100E+1
4.19185E+1	4.13426E+1	8.92261E-6	4.99910E-1	5.12838E-1	5.39587E+1	3.68242E-2	3.63505E+4	7.25093E+1
4.19851E+1	4.14107E+1	8.90131E-6	4.99910E-1	5.12831E-1	5.39603E+1	3.68605E-2	3.63525E+4	7.25367E+1
4.20528E+1	4.14749E+1	8.87996E-6	4.99910E-1	5.12865E-1	5.39746E+1	3.68836E-2	3.63545E+4	7.26338E+1
4.20863E+1	4.15088E+1	8.87324E-6	4.99910E-1	5.12883E-1	5.39150E+1	3.68205E-2	3.63565E+4	7.26509E+1
4.21813E+1	4.16043E+1	8.87572E-6	4.99910E-1	5.12888E-1	5.39150E+1	3.68689E-2	3.63585E+4	7.26706E+1
4.22454E+1	4.16691E+1	8.87617E-6	4.99910E-1	5.12876E-1	5.39231E+1	3.68933E-2	3.63605E+4	7.26153E+1
4.23020E+1	4.17290E+1	8.86822E-6	4.99910E-1	5.12913E-1	5.39201E+1	3.69402E-2	3.63625E+4	7.26241E+1
4.23797E+1	4.18021E+1	8.87297E-6	4.99910E-1	5.12934E-1	5.39157E+1	3.68988E-2	3.63645E+4	7.26931E+1
4.24456E+1	4.18656E+1	8.88946E-6	4.99910E-1	5.12946E-1	5.39037E+1	3.68988E-2	3.63665E+4	7.27141E+1
4.24860E+1	4.19060E+1	8.89802E-6	4.99910E-1	5.12958E-1	5.39119E+1	3.69082E-2	3.63685E+4	7.27244E+1
4.25699E+1	4.19963E+1	8.89343E-6	4.99910E-1	5.12969E-1	5.39310E+1	3.68571E-2	3.63705E+4	7.27427E+1
4.26369E+1	4.20649E+1	8.88871E-6	4.99910E-1	5.12982E-1	5.39839E+1	3.68528E-2	3.63725E+4	7.26968E+1
4.26849E+1	4.21123E+1	8.88607E-6	4.99910E-1	5.12995E-1	5.40063E+1	3.68318E-2	3.63745E+4	7.27372E+1
4.27165E+1	4.21427E+1	8.87636E-6	4.99910E-1	5.13012E-1	5.40112E+1	3.68686E-2	3.63765E+4	7.27543E+1
4.27945E+1	4.22172E+1	8.85580E-6	4.99910E-1	5.13028E-1	5.40307E+1	3.69828E-2	3.63785E+4	7.27415E+1
4.28962E+1	4.23167E+1	8.83909E-6	4.99910E-1	5.13037E-1	5.39708E+1	3.70024E-2	3.63805E+4	7.27693E+1
4.29613E+1	4.23812E+1	8.84335E-6	4.99910E-1	5.13072E-1	5.39195E+1	3.68419E-2	3.63825E+4	7.27810E+1
4.30300E+1	4.24420E+1	8.85348E-6	4.99910E-1	5.13065E-1	5.39498E+1	3.68893E-2	3.63845E+4	7.28719E+1
4.30980E+1	4.25081E+1	8.85161E-6	4.99910E-1	5.13077E-1	5.39735E+1	3.68476E-2	3.63865E+4	7.29219E+1
4.31630E+1	4.25755E+1	8.84060E-6	4.99910E-1	5.13112E-1	5.39990E+1	3.68512E-2	3.63885E+4	7.29256E+1
4.32070E+1	4.26260E+1	8.83126E-6	4.99910E-1	5.13127E-1	5.40221E+1	3.68879E-2	3.63905E+4	7.29497E+1
4.32922E+1	4.27042E+1	8.81770E-6	4.99910E-1	5.13117E-1	5.40109E+1	3.68995E-2	3.63925E+4	7.29934E+1
4.33604E+1	4.27692E+1	8.80944E-6	4.99910E-1	5.13110E-1	5.39750E+1	3.68706E-2	3.63945E+4	7.29743E+1
4.34102E+1	4.28179E+1	8.81279E-6	4.99910E-1	5.13123E-1	5.40130E+1	3.69350E-2	3.63965E+4	7.29827E+1
4.34434E+1	4.28505E+1	8.81498E-6	4.99910E-1	5.13141E-1	5.39727E+1	3.69303E-2	3.63985E+4	7.30452E+1
4.35245E+1	4.29270E+1	8.80894E-6	4.99910E-1	5.13173E-1	5.39561E+1	3.68689E-2	3.64005E+4	7.30541E+1
4.36304E+1	4.30284E+1	8.80601E-6	4.99910E-1	5.13217E-1	5.39885E+1	3.68583E-2	3.64025E+4	7.30175E+1
4.36962E+1	4.30951E+1	8.80317E-6	4.99910E-1	5.13185E-1	5.39930E+1	3.68012E-2	3.64045E+4	7.30053E+1
4.37668E+1	4.31638E+1	8.78995E-6	4.99910E-1	5.13182E-1	5.40117E+1	3.68477E-2	3.64065E+4	7.29713E+1
4.38324E+1	4.32198E+1	8.77610E-6	4.99910E-1	5.13206E-1	5.40358E+1	3.69592E-2	3.64085E+4	7.29885E+1
4.38981E+1	4.32811E+1	8.77192E-6	4.99910E-1	5.13240E-1	5.39120E+1	3.69241E-2	3.64105E+4	7.29969E+1
4.39500E+1	4.33430E+1	8.78171E-6	4.99910E-1	5.13223E-1	5.39563E+1	3.69403E-2	3.64125E+4	7.30640E+1
4.40353E+1	4.34176E+1	8.78755E-6	4.99910E-1	5.13229E-1	5.40108E+1	3.69284E-2	3.64145E+4	7.31448E+1
4.41027E+1	4.34841E+1	8.77742E-6	4.99910E-1	5.13240E-1	5.39342E+1	3.68845E-2	3.64165E+4	7.31711E+1
4.41390E+1	4.35240E+1	8.77213E-6	4.99910E-1	5.13253E-1	5.39545E+1	3.68355E-2	3.64185E+4	7.31382E+1
4.42312E+1	4.36162E+1	8.76991E-6	4.99910E-1	5.13265E-1	5.40178E+1	3.69099E-2	3.64205E+4	7.31426E+1
4.42985E+1	4.36815E+1	8.76631E-6	4.99910E-1	5.13277E-1	5.39966E+1	3.69893E-2	3.64225E+4	7.31413E+1
4.43655E+1	4.37495E+1	8.76378E-6	4.99910E-1	5.13289E-1	5.39139E+1	3.69882E-2	3.64245E+4	7.31658E+1
4.44317E+1	4.38186E+1	8.76128E-6	4.99910E-1	5.13301E-1	5.39389E+1	3.69211E-2	3.64265E+4	7.31697E+1
4.44679E+1	4.38531E+1	8.75838E-6	4.99910E-1	5.13310E-1	5.39752E+1	3.69340E-2	3.64285E+4	7.31620E+1
4.45672E+1	4.39487E+1	8.75672E-6	4.99910E-1	5.13326E-1	5.39970E+1	3.69298E-2	3.64305E+4	7.31453E+1
4.46325E+1	4.40102E+1	8.75059E-6	4.99910E-1	5.13337E-1	5.40025E+1	3.69297E-2	3.64325E+4	7.32219E+1
4.46890E+1	4.40560E+1	8.73841E-6	4.99910E-1	5.13348E-1	5.39964E+1	3.69070E-2	3.64345E+4	7.31975E+1
4.47706E+1	4.41349E+1	8.72870E-6	4.99910E-1	5.13359E-1	5.39751E+1	3.68870E-2	3.64365E+4	7.31584E+1
4.48409E+1	4.42021E+1	8.72550E-6	4.99910E-1	5.13371E-1	5.39643E+1	3.68816E-2	3.64385E+4	7.31601E+1
4.48840E+1	4.42430E+1	8.72386E-6	4.99910E-1	5.13383E-1	5.39730E+1	3.68812E-2	3.64405E+4	7.31755E+1
4.49752E+1	4.43285E+1	8.71801E-6	4.99910E-1	5.13417E-1	5.39591E+1	3.68473E-2	3.64425E+4	7.31914E+1
4.50442E+1	4.43929E+1	8.70785E-6	4.99910E-1	5.13445E-1	5.40059E+1	3.68455E-2	3.64445E+4	7.32127E+1
4.50916E+1	4.44366E+1	8.70210E-6	4.99910E-1	5.13453E-1	5.40375E+1	3.69037E-2	3.64465E+4	7.32203E+1
4.51266E+1	4.44684E+1	8.69865E-6	4.99910E-1	5.13447E-1	5.39896E+1	3.68668E-2	3.64485E+4	7.32933E+1
4.52121E+1	4.45471E+1	8.69910E-6	4.99910E-1	5.13443E-1	5.39792E+1	3.69332E-2	3.64505E+4	7.32680E+1
4.53145E+1	4.46521E+1	8.69859E-6	4.99910E-1	5.13453E-1	5.39627E+1	3.69246E-2	3.64525E+4	7.32974E+1
4.53803E+1	4.47216E+1	8.69332E-6	4.99910E-1	5.13466E-1	5.40081E+1	3.68529E-2	3.64545E+4	7.32967E+1
4.54420E+1	4.47740E+1	8.69364E-6	4.99910E-1	5.13477E-1	5.40144E+1	3.68463E-2	3.64565E+4	7.32614E+1
4.55212E+1	4.48526E+1	8.68657E-6	4.99910E-1	5.13489E-1	5.40489E+1	3.68294E-2	3.64585E+4	7.33127E+1
4.55917E+1	4.49205E+1	8.67115E-6	4.99910E-1	5.13502E-1	5.41024E+1	3.68252E-2	3.64605E+4	7.33550E+1
4.56380E+1	4.49630E+1	8.65840E-6	4.99910E-1	5.13514E-1	5.40684E+1	3.68517E-2	3.64625E+4	7.33525E+1
4.57263E+1	4.50545E+1	8.65219E-6	4.99910E-1	5.13505E-1	5.40414E+1	3.68360E-2	3.64645E+4	7.33595E+1
4.57945E+1	4.51144E+1	8.64965E-6	4.99910E-1	5.13499E-1	5.40151E+1	3.67940E-2	3.64665E+4	7.33379E+1
4.58428E+1	4.51598E+1	8.64928E-6	4.99910E-1	5.13509E-1	5.40449E+1	3.68263E-2	3.64685E+4	7.33636E+1
4.58754E+1	4.51977E+1	8.64457E-6	4.99910E-1	5.13516E-1	5.40472E+1	3.68362E-2	3.64705E+4	7.33586E+1
4.59563E+1	4.52789E+1	8.63405E-6	4.99910E-1	5.13527E-1	5.40347E+1	3.69262E-2	3.64725E+4	7.34219E+1
4.60605E+1	4.53730E+1	8.62209E-6	4.99910E-1	5.13555E-1	5.38923E+1	3.68317E-2	3.64745E+4	7.34615E+1
4.61250E+1	4.54382E+1	8.61964E-6	4.99910E-1	5.13590E-1	5.39895E+1	3.68228E-2	3.64765E+4	7.34475E+1
4.61900E+1	4.55120E+1	8.62765E-6	4.99910E-1	5.13610E-1	5.40290E+1	3.68207E-2	3.64785E+4	7.35019E+1
4.62584E+1	4.55798E+1	8.62829E-6	4.99910E-1	5.13622E-1	5.40946E+1	3.68317E-2	3.64805E+4	7.35513E+1
4.63229E+1	4.56429E+1	8.61950E-6	4.99910E-1	5.13634E-1	5.40619E+1	3.68156E-2	3.64825E+4	7.35597E+1
4.63660E+1	4.56840E+1	8.60559E-6	4.99910E-1	5.13680E-1	5.40401E+1	3.69589E-2	3.64845E+4	7.35659E+1
4.64538E+1	4.57711E+1	8.59732E-6	4.99910E-1	5.13676E-1	5.39660E+1	3.69173E-2	3.64865E+4	7.35431E+1
4.65215E+1	4.58354E+1	8.59829E-6	4.99910E-1	5.13669E-1	5.39748E+1	3.68842E-2	3.64885E+4	7.35766E+1
4.65570E+1	4.58680E+1	8.60860E-6	4.99910E-1	5.13680E-1	5.40153E+1	3.69000E-2	3.64905E+4	7.35810E+1
4.66560E+1	4.59635E+1	8.60955E-6	4.99910E-1	5.13692E-1	5.40159E+1	3.68741E-2	3.64925E+4	7.36129E+1
4.67221E+1	4.60349E+1	8.60084E-6	4.99910E-1	5.13719E-1	5.40263E+1	3.68662E-2	3.64945E+4	7.36352E+1
4.67899E+1	4.61007E+1	8.59726E-6	4.99910E-1	5.13741E-1	5.40368E+1	3.68977E-2	3.64965E+4	7.36725E+1
4.68577E+1	4.61627E+1	8.59593E-6	4.99910E-1	5.13708E-1	5.40268E+1	3.68702E-2	3.64985E+4	7.36748E+1
4.68907E+1	4.61943E+1	8.59161E-6	4.99910E-1	5.13698E-1	5.40843E+1	3.68475E-2	3.65005E+4	7.37357E+1
4.69881E+1	4.62879E+1	8.58456E-6	4.99910E-1	5.13713E-1	5.40298E+1	3.69407E-2	3.65025E+4	7.38161E+1
4.70521E+1	4.63517E+1	8.57959E-6	4.99910E-1	5.13724E-1	5.40675E+1	3.68996E-2	3.65045E+4	7.38002E+1
4.71070E+1	4.64130E+1	8.58088E-6	4.99910E-1	5.13737E-1	5.40333E+1	3.70342E-2	3.65065E+4	7.37661E+1
4.71852E+1	4.64823E+1	8.58244E-6	4.99910E-1	5.13766E-1	5.39385E+1	3.68904E-2	3.65085E+4	7.37881E+1
4.72522E+1	4.65465E+1	8.58323E-6	4.99910E-1	5.13799E-1	5.39833E+1	3.68578E-2	3.65105E+4	7.37701E+1
4.72940E+1	4.65900E+1	8.57729E-6	4.99910E-1	5.13848E-1	5.40299E+1	3.68507E-2	3.65125E+4	7.37500E+1
4.73818E+1	4.66745E+1	8.56012E-6	4.99910E-1	5.13816E-1	5.40936E+1	3.68403E-2	3.65145E+4	7.37226E+1
4.74464E+1	4.67497E+1	8.54966E-6	4.99910E-1	5.13796E-1	5.41339E+1	3.68552E-2	3.65165E+4	7.38008E+1
4.74913E+1	4.67980E+1	8.54657E-6	4.99910E-1	5.13808E-1	5.41077E+1	3.68967E-2	3.65185E+4	7.38280E+1
4.75254E+1	4.68287E+1	8.54509E-6	4.99910E-1	5.13813E-1	5.40742E+1	3.68482E-2	3.65205E+4	7.37746E+1
4.76103E+1	4.69072E+1	8.54531E-6	4.99910E-1	5.13815E-1	5.40711E+1	3.68661E-2	3.65225E+4	7.37927E+1
4.77108E+1	4.70139E+1	8.54241E-6	4.99910E-1	5.13816E-1	5.40697E+1	3.69235E-2	3.65245E+4	7.38452E+1
4.77734E+1	4.70832E+1	8.54056E-6	4.99910E-1	5.13853E-1	5.40574E+1	3.68627E-2	3.65265E+4	7.38898E+1
4.78330E+1	4.71370E+1	8.53942E-6	4.99910E-1	5.13897E-1	5.40466E+1	3.68691E-2	3.65285E+4	7.39726E+1
4.79095E+1	4.72116E+1	8.53739E-6	4.99910E-1	5.13919E-1	5.40317E+1	3.67799E-2	3.65305E+4	7.39645E+1
4.79762E+1	4.72787E+1	8.53344E-6	4.99910E-1	5.13931E-1	5.40750E+1	3.68124E-2	3.65325E+4	7.39064E+1
4.80180E+1	4.73230E+1	8.53054E-6	4.99910E-1	5.13944E-1	5.41725E+1	3.68330E-2	3.65345E+4	7.39077E+1
4.81059E+1	4.74069E+1	8.52535E-6	4.99910E-1	5.13955E-1	5.41162E+1	3.68221E-2	3.65365E+4	7.39357E+1
4.81704E+1	4.74665E+1	8.52349E-6	4.99910E-1	5.13967E-1	5.40934E+1	3.68526E-2	3.65385E+4	7.39675E+1
4.82162E+1	4.75090E+1	8.52381E-6	4.99910E-1	5.13976E-1	5.40652E+1	3.69010E-2	3.65405E+4	7.39629E+1
4.82514E+1	4.75421E+1	8.51716E-6	4.99910E-1	5.13982E-1	5.40609E+1	3.68707E-2	3.65425E+4	7.39573E+1
4.83382E+1	4.76274E+1	8.51313E-6	4.99910E-1	5.14001E-1	5.40537E+1	3.68843E-2	3.65445E+4	7.39189E+1
4.84447E+1	4.77352E+1	8.50923E-6	4.99910E-1	5.14053E-1	5.40472E+1	3.68237E-2	3.65465E+4	7.39736E+1
4.85116E+1	4.78016E+1	8.50217E-6	4.99910E-1	5.14065E-1	5.40941E+1	3.68749E-2	3.65485E+4	7.39971E+1
4.85770E+1	4.78670E+1	8.49577E-6	4.99910E-1	5.14078E-1	5.40199E+1	3.68209E-2	3.65505E+4	7.40192E+1
4.86478E+1	4.79328E+1	8.49012E-6	4.99910E-1	5.14090E-1	5.40531E+1	3.67870E-2	3.65525E+4	7.40045E+1
4.87149E+1	4.79952E+1	8.48423E-6	4.99910E-1	5.14101E-1	5.40868E+1	3.68079E-2	3.65545E+4	7.39995E+1
4.87620E+1	4.80390E+1	8.47315E-6	4.99910E-1	5.14112E-1	5.41006E+1	3.68468E-2	3.65565E+4	7.39937E+1
4.88472E+1	4.81164E+1	8.46114E-6	4.99910E-1	5.14144E-1	5.40846E+1	3.68283E-2	3.65585E+4	7.40032E+1
4.89145E+1	4.81786E+1	8.45672E-6	4.99910E-1	5.14165E-1	5.40920E+1	3.68772E-2	3.65605E+4	7.40608E+1
4.89640E+1	4.82251E+1	8.45787E-6	4.99910E-1	5.14147E-1	5.40788E+1	3.68617E-2	3.65625E+4	7.40405E+1
4.89972E+1	4.82564E+1	8.46172E-6	4.99910E-1	5.14164E-1	5.40696E+1	3.68458E-2	3.65645E+4	7.40716E+1
4.90768E+1	4.83387E+1	8.46080E-6	4.99910E-1	5.14189E-1	5.40856E+1	3.68558E-2	3.65665E+4	7.40575E+1
4.91802E+1	4.84478E+1	8.45618E-6	4.99910E-1	5.14222E-1	5.41309E+1	3.68595E-2	3.65685E+4	7.40811E+1
4.92458E+1	4.85125E+1	8.45526E-6	4.99910E-1	5.14233E-1	5.40809E+1	3.68758E-2	3.65705E+4	7.41261E+1
4.93120E+1	4.85870E+1	8.45881E-6	4.99910E-1	5.14246E-1	5.40456E+1	3.68929E-2	3.65725E+4	7.41427E+1
4.93774E+1	4.86541E+1	8.45727E-6	4.99910E-1	5.14246E-1	5.40596E+1	3.68752E-2	3.65745E+4	7.41090E+1
4.94424E+1	4.87182E+1	8.45396E-6	4.99910E-1	5.14235E-1	5.41120E+1	3.69091E-2	3.65765E+4	7.41276E+1
4.94930E+1	4.87630E+1	8.45597E-6	4.99910E-1	5.14244E-1	5.40711E+1	3.68759E-2	3.65785E+4	7.40748E+1
4.95753E+1	4.88432E+1	8.45536E-6	4.99910E-1	5.14293E-1	5.40616E+1	3.68801E-2	3.65805E+4	7.41011E+1
4.96411E+1	4.89144E+1	8.45129E-6	4.99910E-1	5.14341E-1	5.40666E+1	3.69307E-2	3.65825E+4	7.41081E+1
4.96770E+1	4.89570E+1	8.44596E-6	4.99910E-1	5.14319E-1	5.40636E+1	3.69135E-2	3.65845E+4	7.41485E+1
4.97687E+1	4.90372E+1	8.44348E-6	4.99910E-1	5.14330E-1	5.40111E+1	3.68918E-2	3.65865E+4	7.42480E+1
4.98333E+1	4.91020E+1	8.44101E-6	4.99910E-1	5.14341E-1	5.40250E+1	3.69063E-2	3.65885E+4	7.42179E+1
4.98550E+1	4.91250E+1	8.43866E-6	4.99910E-1	5.14350E-1	5.40026E+1	3.68813E-2	3.65905E+4	7.42217E+1
4.99633E+1	4.92392E+1	8.43494E-6	4.99910E-1	5.14366E-1	5.40642E+1	3.68669E-2	3.65925E+4	7.42444E+1
5.00291E+1	4.93055E+1	8.42830E-6	4.99910E-1	5.14378E-1	5.40584E+1	3.68229E-2	3.65945E+4	7.42606E+1
5.00733E+1	4.93489E+1	8.41701E-6	4.99910E-1	5.14391E-1	5.40097E+1	3.68425E-2	3.65965E+4	7.42692E+1
5.01051E+1	4.93802E+1	8.40914E-6	4.99910E-1	5.14407E-1	5.40313E+1	3.69339E-2	3.65985E+4	7.43148E+1
5.01861E+1	4.94633E+1	8.41019E-6	4.99910E-1	5.14433E-1	5.40789E+1	3.69339E-2	3.66005E+4	7.43568E+1
5.02868E+1	4.95718E+1	8.40955E-6	4.99910E-1	5.14475E-1	5.40588E+1	3.68853E-2	3.66025E+4	7.43066E+1
5.03498E+1	4.96364E+1	8.40502E-6	4.99910E-1	5.14511E-1	5.39991E+1	3.69102E-2	3.66045E+4	7.42503E+1
5.04060E+1	4.96800E+1	8.40103E-6	4.99910E-1	5.14469E-1	5.39866E+1	3.68683E-2	3.66065E+4	7.43239E+1
5.04818E+1	4.97571E+1	8.40089E-6	4.99910E-1	5.14476E-1	5.39793E+1	3.68968E-2	3.66085E+4	7.43390E+1
5.05478E+1	4.98227E+1	8.39759E-6	4.99910E-1	5.14510E-1	5.40302E+1	3.68953E-2	3.66105E+4	7.42996E+1
5.05890E+1	4.98620E+1	8.39200E-6	4.99910E-1	5.14522E-1	5.40687E+1	3.69177E-2	3.66125E+4	7.43008E+1
5.06750E+1	4.99496E+1	8.38717E-6	4.99910E-1	5.14513E-1	5.40268E+1	3.69330E-2	3.66145E+4	7.43968E+1
5.07426E+1	5.00200E+1	8.38436E-6	4.99910E-1	5.14495E-1	5.39993E+1	3.69257E-2	3.66165E+4	7.43749E+1
5.07912E+1	5.00705E+1	8.38199E-6	4.99910E-1	5.14461E-1	5.39921E+1	3.68668E-2	3.66185E+4	7.43810E+1
5.08234E+1	5.01034E+1	8.37797E-6	4.99910E-1	5.14455E-1	5.40616E+1	3.69176E-2	3.66205E+4	7.43627E+1
5.09011E+1	5.01828E+1	8.37538E-6	4.99910E-1	5.14453E-1	5.40525E+1	3.69241E-2	3.66225E+4	7.43862E+1
5.09998E+1	5.02813E+1	8.37476E-6	4.99910E-1	5.14474E-1	5.40208E+1	3.68940E-2	3.66245E+4	7.44323E+1
5.10627E+1	5.03420E+1	8.37598E-6	4.99910E-1	5.14486E-1	5.40529E+1	3.69029E-2	3.66265E+4	7.44563E+1
5.11270E+1	5.04010E+1	8.37209E-6	4.99910E-1	5.14507E-1	5.40600E+1	3.68779E-2	3.66285E+4	7.44646E+1
5.11939E+1	5.04704E+1	8.36192E-6	4.99910E-1	5.14495E-1	5.40557E+1	3.69199E-2	3.66305E+4	7.44831E+1
5.12575E+1	5.05385E+1	8.35266E-6	4.99910E-1	5.14461E-1	5.40932E+1	3.69972E-2	3.66325E+4	7.45815E+1
5.13000E+1	5.05870E+1	8.34768E-6	4.99910E-1	5.14412E-1	5.40101E+1	3.69580E-2	3.66345E+4	7.45105E+1
5.13842E+1	5.06764E+1	8.34667E-6	4.99910E-1	5.14416E-1	5.40089E+1	3.69503E-2	3.66365E+4	7.45281E+1
5.14481E+1	5.07421E+1	8.35122E-6	4.99910E-1	5.14418E-1	5.40049E+1	3.69679E-2	3.66385E+4	7.44871E+1
5.14961E+1	5.07900E+1	8.35397E-6	4.99910E-1	5.14374E-1	5.40046E+1	3.69522E-2	3.66405E+4	7.44844E+1
5.15272E+1	5.08208E+1	8.35204E-6	4.99910E-1	5.14380E-1	5.40506E+1	3.69205E-2	3.66425E+4	7.45281E+1
5.16381E+1	5.09347E+1	8.33974E-6	4.99910E-1	5.14403E-1	5.40498E+1	3.69243E-2	3.66445E+4	7.45343E+1
5.17037E+1	5.10017E+1	8.32119E-6	4.99910E-1	5.14416E-1	5.40462E+1	3.68994E-2	3.66465E+4	7.44970E+1
5.17691E+1	5.10671E+1	8.31451E-6	4.99910E-1	5.14405E-1	5.40585E+1	3.69995E-2	3.66485E+4	7.44911E+1
5.18010E+1	5.11041E+1	8.30966E-6	4.99910E-1	5.14396E-1	5.40286E+1	3.69442E-2	3.66505E+4	7.44894E+1
5.18961E+1	5.11992E+1	8.30469E-6	4.99910E-1	5.14393E-1	5.40440E+1	3.69224E-2	3.66525E+4	7.45594E+1
5.19592E+1	5.12579E+1	8.30196E-6	4.99910E-1	5.14406E-1	5.40388E+1	3.69200E-2	3.66545E+4	7.45560E+1
5.20120E+1	5.13140E+1	8.29935E-6	4.99910E-1	5.14367E-1	5.40225E+1	3.69064E-2	3.66565E+4	7.45758E+1
5.20900E+1	5.13967E+1	8.29640E-6	4.99910E-1	5.14348E-1	5.40140E+1	3.68753E-2	3.66585E+4	7.45630E+1
5.21552E+1	5.14604E+1	8.28814E-6	4.99910E-1	5.14334E-1	5.40275E+1	3.68961E-2	3.66605E+4	7.45680E+1
5.21940E+1	5.14940E+1	8.28244E-6	4.99910E-1	5.14289E-1	5.40421E+1	3.69263E-2	3.66625E+4	7.44991E+1
5.22795E+1	5.15852E+1	8.28320E-6	4.99910E-1	5.14276E-1	5.40479E+1	3.69241E-2	3.66645E+4	7.44650E+1
5.23441E+1	5.16485E+1	8.28419E-6	4.99910E-1	5.14264E-1	5.40988E+1	3.69186E-2	3.66665E+4	7.44990E+1
5.23880E+1	5.16927E+1	8.28498E-6	4.99910E-1	5.14257E-1	5.40840E+1	3.69147E-2	3.66685E+4	7.45249E+1
5.24201E+1	5.17274E+1	8.27906E-6	4.99910E-1	5.14262E-1	5.40541E+1	3.69153E-2	3.66705E+4	7.44942E+1
5.25009E+1	5.18106E+1	8.26800E-6	4.99910E-1	5.14258E-1	5.40546E+1	3.69571E-2	3.66725E+4	7.45462E+1
5.26000E+1	5.19126E+1	8.25689E-6	4.99910E-1	5.14229E-1	5.40278E+1	3.69500E-2	3.66745E+4	7.46391E+1
5.26626E+1	5.19787E+1	8.25004E-6	4.99910E-1	5.14240E-1	5.40064E+1	3.69195E-2	3.66765E+4	7.46699E+1
5.27210E+1	5.20320E+1	8.24884E-6	4.99910E-1	5.14235E-1	5.40115E+1	3.68807E-2	3.66785E+4	7.47395E+1
5.27936E+1	5.21072E+1	8.25045E-6	4.99910E-1	5.14208E-1	5.40168E+1	3.69262E-2	3.66805E+4	7.47183E+1
5.28583E+1	5.21715E+1	8.24690E-6	4.99910E-1	5.14174E-1	5.40395E+1	3.68877E-2	3.66825E+4	7.47017E+1
5.29010E+1	5.22110E+1	8.23561E-6	4.99910E-1	5.14198E-1	5.40915E+1	3.69369E-2	3.66845E+4	7.46924E+1
5.29853E+1	5.22977E+1	8.22540E-6	4.99910E-1	5.14190E-1	5.40928E+1	3.68748E-2	3.66865E+4	7.46638E+1
5.30494E+1	5.23679E+1	8.21418E-6	4.99910E-1	5.14178E-1	5.41065E+1	3.68954E-2	3.66885E+4	7.46856E+1
5.30951E+1	5.24181E+1	8.20221E-6	4.99910E-1	5.14167E-1	5.41029E+1	3.69288E-2	3.66905E+4	7.46874E+1
5.31266E+1	5.24513E+1	8.19500E-6	4.99910E-1	5.14161E-1	5.40999E+1	3.68611E-2	3.66925E+4	7.46444E+1
5.32038E+1	5.25283E+1	8.19322E-6	4.99910E-1	5.14143E-1	5.40862E+1	3.69435E-2	3.66945E+4	7.46730E+1
5.33057E+1	5.26333E+1	8.19159E-6	4.99910E-1	5.14102E-1	5.40353E+1	3.69185E-2	3.66965E+4	7.47440E+1
5.33699E+1	5.27048E+1	8.19053E-6	4.99910E-1	5.14112E-1	5.40283E+1	3.69046E-2	3.66985E+4	7.47562E+1
5.34330E+1	5.27660E+1	8.18749E-6	4.99910E-1	5.14132E-1	5.40652E+1	3.69734E-2	3.67005E+4	7.47849E+1
5.34975E+1	5.28275E+1	8.17931E-6	4.99910E-1	5.14136E-1	5.39968E+1	3.69604E-2	3.67025E+4	7.48480E+1
5.35604E+1	5.28907E+1	8.17861E-6	4.99910E-1	5.14125E-1	5.40418E+1	3.69420E-2	3.67045E+4	7.48378E+1
5.36060E+1	5.29420E+1	8.18163E-6	4.99910E-1	5.14113E-1	5.40654E+1	3.69276E-2	3.67065E+4	7.48104E+1
5.36876E+1	5.30236E+1	8.17354E-6	4.99910E-1	5.14102E-1	5.40252E+1	3.69382E-2	3.67085E+4	7.48241E+1
5.37546E+1	5.30911E+1	8.15596E-6	4.99910E-1	5.14087E-1	5.40160E+1	3.69713E-2	3.67105E+4	7.48361E+1
5.37920E+1	5.31290E+1	8.14095E-6	4.99910E-1	5.14040E-1	5.40323E+1	3.69194E-2	3.67125E+4	7.49365E+1
5.38816E+1	5.32235E+1	8.14124E-6	4.99910E-1	5.14051E-1	5.40399E+1	3.69015E-2	3.67145E+4	7.49395E+1
5.39474E+1	5.32836E+1	8.14538E-6	4.99910E-1	5.14043E-1	5.40621E+1	3.68408E-2	3.67165E+4	7.49459E+1
5.40159E+1	5.33462E+1	8.13932E-6	4.99910E-1	5.14013E-1	5.40669E+1	3.69089E-2	3.67185E+4	7.49416E+1
5.40850E+1	5.34111E+1	8.12753E-6	4.99910E-1	5.14024E-1	5.40383E+1	3.69214E-2	3.67205E+4	7.49183E+1
5.41186E+1	5.34455E+1	8.11731E-6	4.99910E-1	5.14036E-1	5.40369E+1	3.69121E-2	3.67225E+4	7.49387E+1
5.42138E+1	5.35403E+1	8.11100E-6	4.99910E-1	5.14039E-1	5.40611E+1	3.68913E-2	3.67245E+4	7.49435E+1
5.42779E+1	5.36020E+1	8.10500E-6	4.99910E-1	5.14005E-1	5.40937E+1	3.68579E-2	3.67265E+4	7.49178E+1
5.43350E+1	5.36550E+1	8.09440E-6	4.99910E-1	5.13961E-1	5.40543E+1	3.68615E-2	3.67285E+4	7.49646E+1
5.44119E+1	5.37326E+1	8.08054E-6	4.99910E-1	5.13940E-1	5.40361E+1	3.68586E-2	3.67305E+4	7.50240E+1
5.44779E+1	5.37985E+1	8.07107E-6	4.99910E-1	5.13928E-1	5.40285E+1	3.68333E-2	3.67325E+4	7.50309E+1
5.45190E+1	5.38390E+1	8.06976E-6	4.99910E-1	5.13881E-1	5.40702E+1	3.68438E-2	3.67345E+4	7.50702E+1
5.46066E+1	5.39346E+1	8.06473E-6	4.99910E-1	5.13887E-1	5.40563E+1	3.68810E-2	3.67365E+4	7.50952E+1
5.46746E+1	5.39992E+1	8.06366E-6	4.99910E-1	5.13885E-1	5.40456E+1	3.68603E-2	3.67385E+4	7.50717E+1
5.47232E+1	5.40470E+1	8.07111E-6	4.99910E-1	5.13844E-1	5.40714E+1	3.68826E-2	3.67405E+4	7.51024E+1
5.47554E+1	5.40842E+1	8.07178E-6	4.99910E-1	5.13837E-1	5.40696E+1	3.68903E-2	3.67425E+4	7.50933E+1
5.48335E+1	5.41676E+1	8.06463E-6	4.99910E-1	5.13827E-1	5.40603E+1	3.68762E-2	3.67445E+4	7.49990E+1
5.49363E+1	5.42674E+1	8.05770E-6	4.99910E-1	5.13816E-1	5.40733E+1	3.69486E-2	3.67465E+4	7.50178E+1
5.50029E+1	5.43325E+1	8.05578E-6	4.99910E-1	5.13827E-1	5.40658E+1	3.69331E-2	3.67485E+4	7.50365E+1
5.50680E+1	5.43931E+1	8.05330E-6	4.99910E-1	5.13824E-1	5.40559E+1	3.68940E-2	3.67505E+4	7.50639E+1
5.51323E+1	5.44629E+1	8.04744E-6	4.99910E-1	5.13812E-1	5.40378E+1	3.69845E-2	3.67525E+4	7.51757E+1
5.51962E+1	5.45308E+1	8.04218E-6	4.99910E-1	5.13799E-1	5.39699E+1	3.68904E-2	3.67545E+4	7.51626E+1
5.52460E+1	5.45790E+1	8.04247E-6	4.99910E-1	5.13789E-1	5.39867E+1	3.68809E-2	3.67565E+4	7.51418E+1
5.53268E+1	5.46563E+1	8.03705E-6	4.99910E-1	5.13796E-1	5.40079E+1	3.69179E-2	3.67585E+4	7.51107E+1
5.53921E+1	5.47244E+1	8.02453E-6	4.99910E-1	5.13798E-1	5.40257E+1	3.69234E-2	3.67605E+4	7.51388E+1
5.54280E+1	5.47650E+1	8.01894E-6	4.99910E-1	5.13716E-1	5.40348E+1	3.68698E-2	3.67625E+4	7.51467E+1
5.55178E+1	5.48524E+1	8.01653E-6	4.99910E-1	5.13728E-1	5.40128E+1	3.68821E-2	3.67645E+4	7.52178E+1
5.55809E+1	5.49162E+1	8.01130E-6	4.99910E-1	5.13720E-1	5.39919E+1	3.68367E-2	3.67665E+4	7.52154E+1
5.56455E+1	5.49830E+1	8.00899E-6	4.99910E-1	5.13689E-1	5.39869E+1	3.68815E-2	3.67685E+4	7.51898E+1
5.57107E+1	5.50506E+1	8.00402E-6	4.99910E-1	5.13699E-1	5.40400E+1	3.68519E-2	3.67705E+4	7.52038E+1
5.57444E+1	5.50893E+1	7.99417E-6	4.99910E-1	5.13691E-1	5.40512E+1	3.68588E-2	3.67725E+4	7.52415E+1
5.58409E+1	5.51842E+1	7.98696E-6	4.99910E-1	5.13646E-1	5.40915E+1	3.68948E-2	3.67745E+4	7.52548E+1
5.59060E+1	5.52424E+1	7.98397E-6	4.99910E-1	5.13636E-1	5.40171E+1	3.68738E-2	3.67765E+4	7.52442E+1
5.59610E+1	5.52990E+1	7.98408E-6	4.99910E-1	5.13655E-1	5.39584E+1	3.69369E-2	3.67785E+4	7.53160E+1
5.60397E+1	5.53810E+1	7.98900E-6	4.99910E-1	5.13636E-1	5.39604E+1	3.68613E-2	3.67805E+4	7.52791E+1
5.61076E+1	5.54467E+1	7.99188E-6	4.99910E-1	5.13601E-1	5.40124E+1	3.68710E-2	3.67825E+4	7.53680E+1
5.61510E+1	5.54840E+1	7.98494E-6	4.99910E-1	5.13554E-1	5.40366E+1	3.68907E-2	3.67845E+4	7.53718E+1
5.62375E+1	5.55697E+1	7.97113E-6	4.99910E-1	5.13585E-1	5.40334E+1	3.68502E-2	3.67865E+4	7.53683E+1
5.63027E+1	5.56257E+1	7.95760E-6	4.99910E-1	5.13608E-1	5.40042E+1	3.68643E-2	3.67885E+4	7.53367E+1
5.63485E+1	5.56678E+1	7.95659E-6	4.99910E-1	5.13602E-1	5.40485E+1	3.69142E-2	3.67905E+4	7.53299E+1
5.63826E+1	5.57039E+1	7.96056E-6	4.99910E-1	5.13606E-1	5.40264E+1	3.69092E-2	3.67925E+4	7.53174E+1
5.64666E+1	5.57962E+1	7.95751E-6	4.99910E-1	5.13610E-1	5.39985E+1	3.68879E-2	3.67945E+4	7.52785E+1
5.65672E+1	5.59012E+1	7.95841E-6	4.99910E-1	5.13599E-1	5.39916E+1	3.69001E-2	3.67965E+4	7.53291E+1
5.66312E+1	5.59634E+1	7.95799E-6	4.99910E-1	5.13589E-1	5.39550E+1	3.68231E-2	3.67985E+4	7.53865E+1
5.66960E+1	5.60360E+1	7.95134E-6	4.99910E-1	5.13576E-1	5.39916E+1	3.69259E-2	3.68005E+4	7.53979E+1
5.67651E+1	5.61051E+1	7.93914E-6	4.99910E-1	5.13564E-1	5.39608E+1	3.69605E-2	3.68025E+4	7.54010E+1
5.68300E+1	5.61710E+1	7.92652E-6	4.99910E-1	5.13552E-1	5.39639E+1	3.68850E-2	3.68045E+4	7.54580E+1
5.68730E+1	5.62160E+1	7.92104E-6	4.99910E-1	5.13506E-1	5.39454E+1	3.68542E-2	3.68065E+4	7.54722E+1
5.69603E+1	5.62995E+1	7.91237E-6	4.99910E-1	5.13491E-1	5.39874E+1	3.67863E-2	3.68085E+4	7.54554E+1
5.70264E+1	5.63687E+1	7.90816E-6	4.99910E-1	5.13485E-1	5.40550E+1	3.68095E-2	3.68105E+4	7.54697E+1
5.70757E+1	5.64230E+1	7.90224E-6	4.99910E-1	5.13506E-1	5.40323E+1	3.68278E-2	3.68125E+4	7.54683E+1
5.71073E+1	5.64573E+1	7.89297E-6	4.99910E-1	5.13500E-1	5.40405E+1	3.67850E-2	3.68145E+4	7.55098E+1
5.72187E+1	5.65656E+1	7.88511E-6	4.99910E-1	5.13497E-1	5.40590E+1	3.67487E-2	3.68165E+4	7.55382E+1
5.72848E+1	5.66275E+1	7.87837E-6	4.99910E-1	5.13511E-1	5.41272E+1	3.68463E-2	3.68185E+4	7.55531E+1
5.73515E+1	5.66927E+1	7.87297E-6	4.99910E-1	5.13500E-1	5.40487E+1	3.67850E-2	3.68205E+4	7.55908E+1
5.74158E+1	5.67644E+1	7.86774E-6	4.99910E-1	5.13466E-1	5.40491E+1	3.68687E-2	3.68225E+4	7.56568E+1
5.74795E+1	5.68269E+1	7.86450E-6	4.99910E-1	5.13449E-1	5.40536E+1	3.68983E-2	3.68245E+4	7.56280E+1
5.75431E+1	5.68915E+1	7.86398E-6	4.99910E-1	5.13461E-1	5.39854E+1	3.68471E-2	3.68265E+4	7.56480E+1
5.75950E+1	5.69530E+1	7.86987E-6	4.99910E-1	5.13484E-1	5.39516E+1	3.68844E-2	3.68285E+4	7.56256E+1
5.76741E+1	5.70300E+1	7.87564E-6	4.99910E-1	5.13462E-1	5.39816E+1	3.68680E-2	3.68305E+4	7.56177E+1
5.77397E+1	5.70907E+1	7.87965E-6	4.99910E-1	5.13427E-1	5.40816E+1	3.69305E-2	3.68325E+4	7.56169E+1
5.77780E+1	5.71240E+1	7.87945E-6	4.99910E-1	5.13382E-1	5.40429E+1	3.68744E-2	3.68345E+4	7.56410E+1
5.78675E+1	5.72209E+1	7.87875E-6	4.99910E-1	5.13369E-1	5.40755E+1	3.69213E-2	3.68365E+4	7.56476E+1
5.79344E+1	5.72908E+1	7.88124E-6	4.99910E-1	5.13345E-1	5.40910E+1	3.69196E-2	3.68385E+4	7.56400E+1
5.79808E+1	5.73351E+1	7.88031E-6	4.99910E-1	5.13310E-1	5.40753E+1	3.68729E-2	3.68405E+4	7.56636E+1
5.80155E+1	5.73658E+1	7.87298E-6	4.99910E-1	5.13316E-1	5.40432E+1	3.69104E-2	3.68425E+4	7.56958E+1
5.81021E+1	5.74430E+1	7.85843E-6	4.99910E-1	5.13321E-1	5.40666E+1	3.69147E-2	3.68445E+4	7.56985E+1
5.82071E+1	5.75502E+1	7.84385E-6	4.99910E-1	5.13302E-1	5.40940E+1	3.69860E-2	3.68465E+4	7.57290E+1
5.82730E+1	5.76227E+1	7.83810E-6	4.99910E-1	5.13267E-1	5.39964E+1	3.70617E-2	3.68485E+4	7.57392E+1
5.83360E+1	5.76840E+1	7.84672E-6	4.99910E-1	5.13275E-1	5.39932E+1	3.69349E-2	3.68505E+4	7.57840E+1
5.84061E+1	5.77510E+1	7.85384E-6	4.99910E-1	5.13276E-1	5.40270E+1	3.69176E-2	3.68525E+4	7.57649E+1
5.84722E+1	5.78145E+1	7.85752E-6	4.99910E-1	5.13265E-1	5.40197E+1	3.69810E-2	3.68545E+4	7.57675E+1
5.85180E+1	5.78590E+1	7.85533E-6	4.99910E-1	5.13289E-1	5.40127E+1	3.69364E-2	3.68565E+4	7.57165E+1
5.86024E+1	5.79567E+1	7.83949E-6	4.99910E-1	5.13259E-1	5.40149E+1	3.69163E-2	3.68585E+4	7.56827E+1
5.86688E+1	5.80268E+1	7.82327E-6	4.99910E-1	5.13228E-1	5.40612E+1	3.69205E-2	3.68605E+4	7.57451E+1
5.87175E+1	5.80755E+1	7.81069E-6	4.99910E-1	5.13219E-1	5.40980E+1	3.69581E-2	3.68625E+4	7.57868E+1
5.87508E+1	5.81088E+1	7.80165E-6	4.99910E-1	5.13224E-1	5.40648E+1	3.67974E-2	3.68645E+4	7.58150E+1
5.88299E+1	5.81846E+1	7.80032E-6	4.99910E-1	5.13229E-1	5.41331E+1	3.68424E-2	3.68665E+4	7.58277E+1
5.89332E+1	5.82822E+1	7.79700E-6	4.99910E-1	5.13222E-1	5.41341E+1	3.68937E-2	3.68685E+4	7.58565E+1
5.90001E+1	5.83488E+1	7.79179E-6	4.99910E-1	5.13211E-1	5.41337E+1	3.69805E-2	3.68705E+4	7.58775E+1
5.90678E+1	5.84268E+1	7.78705E-6	4.99910E-1	5.13198E-1	5.40811E+1	3.69521E-2	3.68725E+4	7.59162E+1
5.91321E+1	5.84940E+1	7.78535E-6	4.99910E-1	5.13199E-1	5.40672E+1	3.68888E-2	3.68745E+4	7.59424E+1
5.91959E+1	5.85599E+1	7.78840E-6	4.99910E-1	5.13210E-1	5.41137E+1	3.68826E-2	3.68765E+4	7.59448E+1
5.92450E+1	5.86090E+1	7.78270E-6	4.99910E-1	5.13201E-1	5.40862E+1	3.68955E-2	3.68785E+4	7.59089E+1
5.93274E+1	5.86907E+1	7.76936E-6	4.99910E-1	5.13189E-1	5.41069E+1	3.68238E-2	3.68805E+4	7.59237E+1
5.93934E+1	5.87612E+1	7.76010E-6	4.99910E-1	5.13178E-1	5.41428E+1	3.67561E-2	3.68825E+4	7.59109E+1
5.94290E+1	5.88020E+1	7.75973E-6	4.99910E-1	5.13165E-1	5.41587E+1	3.68117E-2	3.68845E+4	7.59232E+1
5.95228E+1	5.88850E+1	7.75715E-6	4.99910E-1	5.13155E-1	5.41397E+1	3.68821E-2	3.68865E+4	7.59253E+1
5.95871E+1	5.89382E+1	7.74787E-6	4.99910E-1	5.13133E-1	5.40991E+1	3.68931E-2	3.68885E+4	7.59336E+1
5.96531E+1	5.90080E+1	7.74311E-6	4.99910E-1	5.13096E-1	5.40436E+1	3.68084E-2	3.68905E+4	7.59261E+1
5.97201E+1	5.90867E+1	7.73967E-6	4.99910E-1	5.13083E-1	5.40814E+1	3.68253E-2	3.68925E+4	7.58836E+1
5.97543E+1	5.91195E+1	7.73709E-6	4.99910E-1	5.13074E-1	5.40797E+1	3.68648E-2	3.68945E+4	7.59664E+1
5.98506E+1	5.92188E+1	7.73622E-6	4.99910E-1	5.13059E-1	5.40496E+1	3.68711E-2	3.68965E+4	7.59120E+1
5.99153E+1	5.92861E+1	7.73786E-6	4.99910E-1	5.13046E-1	5.40871E+1	3.68788E-2	3.68985E+4	7.59529E+1
5.99730E+1	5.93340E+1	7.74416E-6	4.99910E-1	5.13067E-1	5.41072E+1	3.68904E-2	3.69005E+4	7.59797E+1
6.00553E+1	5.94176E+1	7.74692E-6	4.99910E-1	5.13063E-1	5.40808E+1	3.69292E-2	3.69025E+4	7.59900E+1
6.01238E+1	5.94864E+1	7.74508E-6	4.99910E-1	5.13051E-1	5.40848E+1	3.69310E-2	3.69045E+4	7.60017E+1
6.01640E+1	5.95260E+1	7.73916E-6	4.99910E-1	5.13039E-1	5.40853E+1	3.69113E-2	3.69065E+4	7.60947E+1
6.02566E+1	5.96129E+1	7.72871E-6	4.99910E-1	5.13051E-1	5.40473E+1	3.68988E-2	3.69085E+4	7.60919E+1
6.03227E+1	5.96845E+1	7.72476E-6	4.99910E-1	5.13055E-1	5.40715E+1	3.69355E-2	3.69105E+4	7.61044E+1
6.03681E+1	5.97338E+1	7.72661E-6	4.99910E-1	5.13041E-1	5.40615E+1	3.69647E-2	3.69125E+4	7.61131E+1
6.04029E+1	5.97698E+1	7.72676E-6	4.99910E-1	5.13024E-1	5.40531E+1	3.68965E-2	3.69145E+4	7.61206E+1
6.04896E+1	5.98535E+1	7.72405E-6	4.99910E-1	5.12999E-1	5.40947E+1	3.69206E-2	3.69165E+4	7.61799E+1
6.05941E+1	5.99500E+1	7.71765E-6	4.99910E-1	5.12949E-1	5.40738E+1	3.69094E-2	3.69185E+4	7.62120E+1
6.06595E+1	6.00141E+1	7.71203E-6	4.99910E-1	5.12890E-1	5.41126E+1	3.68710E-2	3.69205E+4	7.62368E+1
6.07170E+1	6.00750E+1	7.71002E-6	4.99910E-1	5.12869E-1	5.40829E+1	3.69162E-2	3.69225E+4	7.62383E+1
6.07946E+1	6.01585E+1	7.69975E-6	4.99910E-1	5.12872E-1	5.41129E+1	3.68793E-2	3.69245E+4	7.62286E+1
6.08631E+1	6.02341E+1	7.69561E-6	4.99910E-1	5.12881E-1	5.40827E+1	3.69728E-2	3.69265E+4	7.61295E+1
6.09080E+1	6.02860E+1	7.69790E-6	4.99910E-1	5.12869E-1	5.40063E+1	3.68856E-2	3.69285E+4	7.61140E+1
6.09953E+1	6.03590E+1	7.69606E-6	4.99910E-1	5.12880E-1	5.40305E+1	3.68986E-2	3.69305E+4	7.61921E+1
6.10634E+1	6.04289E+1	7.69036E-6	4.99910E-1	5.12896E-1	5.40639E+1	3.69066E-2	3.69325E+4	7.62646E+1
6.11121E+1	6.04799E+1	7.67586E-6	4.99910E-1	5.12912E-1	5.40022E+1	3.68784E-2	3.69345E+4	7.62404E+1
6.11453E+1	6.05111E+1	7.66048E-6	4.99910E-1	5.12895E-1	5.39743E+1	3.68775E-2	3.69365E+4	7.62355E+1
6.12258E+1	6.05876E+1	7.65398E-6	4.99910E-1	5.12871E-1	5.40654E+1	3.68361E-2	3.69385E+4	7.62930E+1
6.13295E+1	6.06943E+1	7.65788E-6	4.99910E-1	5.12849E-1	5.41160E+1	3.68636E-2	3.69405E+4	7.62563E+1
6.13946E+1	6.07650E+1	7.65680E-6	4.99910E-1	5.12860E-1	5.40384E+1	3.68840E-2	3.69425E+4	7.62560E+1
6.14580E+1	6.08310E+1	7.65027E-6	4.99910E-1	5.12854E-1	5.41116E+1	3.68353E-2	3.69445E+4	7.63160E+1
6.15291E+1	6.08965E+1	7.64421E-6	4.99910E-1	5.12829E-1	5.41162E+1	3.68222E-2	3.69465E+4	7.63272E+1
6.15957E+1	6.09632E+1	7.64033E-6	4.99910E-1	5.12795E-1	5.40642E+1	3.68064E-2	3.69485E+4	7.63033E+1
6.16390E+1	6.10130E+1	7.63760E-6	4.99910E-1	5.12781E-1	5.41104E+1	3.68319E-2	3.69505E+4	7.63255E+1
6.17275E+1	6.10992E+1	7.62907E-6	4.99910E-1	5.12749E-1	5.41017E+1	3.68535E-2	3.69525E+4	7.63451E+1
6.17934E+1	6.11697E+1	7.61929E-6	4.99910E-1	5.12724E-1	5.40329E+1	3.68758E-2	3.69545E+4	7.63895E+1
6.18426E+1	6.12233E+1	7.61391E-6	4.99910E-1	5.12746E-1	5.40583E+1	3.68312E-2	3.69565E+4	7.64372E+1
6.18759E+1	6.12560E+1	7.61654E-6	4.99910E-1	5.12752E-1	5.40611E+1	3.68143E-2	3.69585E+4	7.63846E+1
6.19906E+1	6.13615E+1	7.62132E-6	4.99910E-1	5.12747E-1	5.40610E+1	3.68407E-2	3.69605E+4	7.63814E+1
6.20595E+1	6.14317E+1	7.61617E-6	4.99910E-1	5.12719E-1	5.40651E+1	3.68369E-2	3.69625E+4	7.63853E+1
6.21302E+1	6.15082E+1	7.60475E-6	4.99910E-1	5.12728E-1	5.40804E+1	3.68041E-2	3.69645E+4	7.63988E+1
6.21959E+1	6.15739E+1	7.59685E-6	4.99910E-1	5.12725E-1	5.40885E+1	3.67904E-2	3.69665E+4	7.63895E+1
6.22620E+1	6.16324E+1	7.59205E-6	4.99910E-1	5.12714E-1	5.41230E+1	3.68333E-2	3.69685E+4	7.64271E+1
6.23280E+1	6.16947E+1	7.58502E-6	4.99910E-1	5.12704E-1	5.41022E+1	3.68169E-2	3.69705E+4	7.64073E+1
6.23830E+1	6.17610E+1	7.58090E-6	4.99910E-1	5.12690E-1	5.40566E+1	3.68846E-2	3.69725E+4	7.64593E+1
6.24639E+1	6.18337E+1	7.57820E-6	4.99910E-1	5.12662E-1	5.40419E+1	3.69392E-2	3.69745E+4	7.64865E+1
6.25338E+1	6.18993E+1	7.57525E-6	4.99910E-1	5.12630E-1	5.39869E+1	3.67926E-2	3.69765E+4	7.64937E+1
6.25770E+1	6.19420E+1	7.57765E-6	4.99910E-1	5.12618E-1	5.40074E+1	3.68344E-2	3.69785E+4	7.64806E+1
6.26646E+1	6.20320E+1	7.57625E-6	4.99910E-1	5.12606E-1	5.41309E+1	3.68078E-2	3.69805E+4	7.64716E+1
6.27319E+1	6.21053E+1	7.56768E-6	4.99910E-1	5.12594E-1	5.41130E+1	3.67265E-2	3.69825E+4	7.64757E+1
6.27788E+1	6.21531E+1	7.56116E-6	4.99910E-1	5.12583E-1	5.41361E+1	3.67968E-2	3.69845E+4	7.65564E+1
6.28138E+1	6.21856E+1	7.55415E-6	4.99910E-1	5.12577E-1	5.41360E+1	3.68104E-2	3.69865E+4	7.65947E+1
6.29005E+1	6.22776E+1	7.55349E-6	4.99910E-1	5.12566E-1	5.40913E+1	3.68745E-2	3.69885E+4	7.66109E+1
6.30043E+1	6.23902E+1	7.55602E-6	4.99910E-1	5.12554E-1	5.41025E+1	3.68757E-2	3.69905E+4	7.66072E+1
6.30693E+1	6.24510E+1	7.55420E-6	4.99910E-1	5.12566E-1	5.40874E+1	3.68466E-2	3.69925E+4	7.66298E+1
6.31290E+1	6.25040E+1	7.54712E-6	4.99910E-1	5.12532E-1	5.41159E+1	3.68142E-2	3.69945E+4	7.65798E+1
6.32087E+1	6.25870E+1	7.54453E-6	4.99910E-1	5.12510E-1	5.41386E+1	3.68667E-2	3.69965E+4	7.65680E+1
6.32775E+1	6.26602E+1	7.54054E-6	4.99910E-1	5.12497E-1	5.40598E+1	3.68987E-2	3.69985E+4	7.66253E+1
6.33200E+1	6.27070E+1	7.53249E-6	4.99910E-1	5.12484E-1	5.40988E+1	3.68392E-2	3.70005E+4	7.66440E+1
6.34123E+1	6.27961E+1	7.52478E-6	4.99910E-1	5.12473E-1	5.41216E+1	3.67947E-2	3.70025E+4	7.65737E+1
6.34789E+1	6.28710E+1	7.52090E-6	4.99910E-1	5.12450E-1	5.41516E+1	3.67743E-2	3.70045E+4	7.66452E+1
6.35256E+1	6.29206E+1	7.51925E-6	4.99910E-1	5.12412E-1	5.41060E+1	3.68601E-2	3.70065E+4	7.66409E+1
6.35612E+1	6.29531E+1	7.51385E-6	4.99910E-1	5.12418E-1	5.40634E+1	3.68143E-2	3.70085E+4	7.66447E+1
6.36481E+1	6.30311E+1	7.51024E-6	4.99910E-1	5.12431E-1	5.40912E+1	3.67784E-2	3.70105E+4	7.66140E+1
6.37531E+1	6.31355E+1	7.51122E-6	4.99910E-1	5.12453E-1	5.41202E+1	3.68015E-2	3.70125E+4	7.66159E+1
6.38190E+1	6.32065E+1	7.50995E-6	4.99910E-1	5.12440E-1	5.41569E+1	3.68032E-2	3.70145E+4	7.66531E+1
6.38830E+1	6.32670E+1	7.50861E-6	4.99910E-1	5.12428E-1	5.41333E+1	3.67918E-2	3.70165E+4	7.66727E+1
6.39560E+1	6.33388E+1	7.50011E-6	4.99910E-1	5.12417E-1	5.41968E+1	3.67860E-2	3.70185E+4	7.66913E+1
6.40249E+1	6.34017E+1	7.49441E-6	4.99910E-1	5.12405E-1	5.41464E+1	3.67902E-2	3.70205E+4	7.66637E+1
6.40720E+1	6.34390E+1	7.49510E-6	4.99910E-1	5.12395E-1	5.41027E+1	3.67893E-2	3.70225E+4	7.66453E+1
6.41596E+1	6.35360E+1	7.49078E-6	4.99910E-1	5.12383E-1	5.40984E+1	3.66978E-2	3.70245E+4	7.66941E+1
6.42292E+1	6.36019E+1	7.48232E-6	4.99910E-1	5.12371E-1	5.41659E+1	3.67575E-2	3.70265E+4	7.66933E+1
6.42808E+1	6.36474E+1	7.47273E-6	4.99910E-1	5.12360E-1	5.42233E+1	3.66971E-2	3.70285E+4	7.66985E+1
6.43155E+1	6.36793E+1	7.46602E-6	4.99910E-1	5.12355E-1	5.42262E+1	3.67394E-2	3.70305E+4	7.67409E+1
6.43976E+1	6.37607E+1	7.46218E-6	4.99910E-1	5.12345E-1	5.42111E+1	3.67125E-2	3.70325E+4	7.67423E+1
6.45030E+1	6.38719E+1	7.45616E-6	4.99910E-1	5.12315E-1	5.41873E+1	3.67259E-2	3.70345E+4	7.67598E+1
6.45702E+1	6.39418E+1	7.45107E-6	4.99910E-1	5.12280E-1	5.41767E+1	3.67786E-2	3.70365E+4	7.67405E+1
6.46370E+1	6.40130E+1	7.45077E-6	4.99910E-1	5.12260E-1	5.42009E+1	3.67766E-2	3.70385E+4	7.67538E+1
6.47085E+1	6.40784E+1	7.44568E-6	4.99910E-1	5.12235E-1	5.41533E+1	3.67659E-2	3.70405E+4	7.67153E+1
6.47767E+1	6.41451E+1	7.43474E-6	4.99910E-1	5.12201E-1	5.41212E+1	3.67805E-2	3.70425E+4	7.66726E+1
6.48240E+1	6.41970E+1	7.42903E-6	4.99910E-1	5.12186E-1	5.41578E+1	3.67339E-2	3.70445E+4	7.67704E+1
6.49134E+1	6.42834E+1	7.43247E-6	4.99910E-1	5.12174E-1	5.42309E+1	3.67070E-2	3.70465E+4	7.68083E+1
6.49807E+1	6.43508E+1	7.43612E-6	4.99910E-1	5.12168E-1	5.41862E+1	3.68102E-2	3.70485E+4	7.68415E+1
6.50307E+1	6.44019E+1	7.43497E-6	4.99910E-1	5.12190E-1	5.40574E+1	3.67461E-2	3.70505E+4	7.68759E+1
6.50632E+1	6.44346E+1	7.43313E-6	4.99910E-1	5.12184E-1	5.41255E+1	3.67993E-2	3.70525E+4	7.68508E+1
6.51778E+1	6.45520E+1	7.43147E-6	4.99910E-1	5.12180E-1	5.41351E+1	3.67383E-2	3.70545E+4	7.68552E+1
6.52462E+1	6.46182E+1	7.42674E-6	4.99910E-1	5.12208E-1	5.41403E+1	3.67309E-2	3.70565E+4	7.68856E+1
6.53145E+1	6.46826E+1	7.42513E-6	4.99910E-1	5.12241E-1	5.41179E+1	3.67162E-2	3.70585E+4	7.69263E+1
6.53479E+1	6.47225E+1	7.41957E-6	4.99910E-1	5.12251E-1	5.41346E+1	3.68040E-2	3.70605E+4	7.69729E+1
6.54468E+1	6.48293E+1	7.40539E-6	4.99910E-1	5.12222E-1	5.40891E+1	3.67658E-2	3.70625E+4	7.69460E+1
6.55120E+1	6.48954E+1	7.39394E-6	4.99910E-1	5.12188E-1	5.41224E+1	3.67355E-2	3.70645E+4	7.70173E+1
6.55690E+1	6.49540E+1	7.39094E-6	4.99910E-1	5.12201E-1	5.40836E+1	3.68547E-2	3.70665E+4	7.69778E+1
6.56489E+1	6.50240E+1	7.39446E-6	4.99910E-1	5.12183E-1	5.41512E+1	3.67612E-2	3.70685E+4	7.69631E+1
6.57152E+1	6.50903E+1	7.39828E-6	4.99910E-1	5.12151E-1	5.42525E+1	3.67980E-2	3.70705E+4	7.70531E+1
6.57550E+1	6.51380E+1	7.39319E-6	4.99910E-1	5.12137E-1	5.42415E+1	3.67275E-2	3.70725E+4	7.70515E+1
6.58436E+1	6.52313E+1	7.38465E-6	4.99910E-1	5.12147E-1	5.41924E+1	3.67600E-2	3.70745E+4	7.69980E+1
6.59126E+1	6.53028E+1	7.37916E-6	4.99910E-1	5.12152E-1	5.41697E+1	3.66955E-2	3.70765E+4	7.69935E+1
6.59622E+1	6.53517E+1	7.37549E-6	4.99910E-1	5.12140E-1	5.41850E+1	3.67816E-2	3.70785E+4	7.71269E+1
6.59957E+1	6.53826E+1	7.36867E-6	4.99910E-1	5.12135E-1	5.41665E+1	3.68292E-2	3.70805E+4	7.71145E+1
6.60777E+1	6.54663E+1	7.36840E-6	4.99910E-1	5.12125E-1	5.41941E+1	3.69046E-2	3.70825E+4	7.70825E+1
6.61820E+1	6.55711E+1	7.37545E-6	4.99910E-1	5.12095E-1	5.41427E+1	3.68504E-2	3.70845E+4	7.70529E+1
6.62487E+1	6.56326E+1	7.38118E-6	4.99910E-1	5.12062E-1	5.41072E+1	3.67646E-2	3.70865E+4	7.71028E+1
6.63190E+1	6.57160E+1	7.38385E-6	4.99910E-1	5.12041E-1	5.41949E+1	3.68124E-2	3.70885E+4	7.70318E+1
6.63893E+1	6.57820E+1	7.37988E-6	4.99910E-1	5.12014E-1	5.42057E+1	3.68792E-2	3.70905E+4	7.70093E+1
6.64562E+1	6.58465E+1	7.37523E-6	4.99910E-1	5.11981E-1	5.41430E+1	3.68338E-2	3.70925E+4	7.70228E+1
6.65010E+1	6.58920E+1	7.37303E-6	4.99910E-1	5.11897E-1	5.41199E+1	3.68217E-2	3.70945E+4	7.69942E+1
6.65897E+1	6.59753E+1	7.36966E-6	4.99910E-1	5.11919E-1	5.41808E+1	3.68304E-2	3.70965E+4	7.70661E+1
6.66559E+1	6.60394E+1	7.36126E-6	4.99910E-1	5.11951E-1	5.41931E+1	3.68455E-2	3.70985E+4	7.70688E+1
6.67053E+1	6.60896E+1	7.35291E-6	4.99910E-1	5.11974E-1	5.41891E+1	3.69808E-2	3.71005E+4	7.70603E+1
6.67383E+1	6.61253E+1	7.34748E-6	4.99910E-1	5.11979E-1	5.41459E+1	3.68801E-2	3.71025E+4	7.69833E+1
6.68534E+1	6.62387E+1	7.34768E-6	4.99910E-1	5.11973E-1	5.41256E+1	3.67758E-2	3.71045E+4	7.70247E+1
6.69198E+1	6.63113E+1	7.34983E-6	4.99910E-1	5.11937E-1	5.41793E+1	3.67943E-2	3.71065E+4	7.70855E+1
6.69858E+1	6.63887E+1	7.34610E-6	4.99910E-1	5.11924E-1	5.42199E+1	3.67939E-2	3.71085E+4	7.71033E+1
6.70199E+1	6.64201E+1	7.33850E-6	4.99910E-1	5.11904E-1	5.41778E+1	3.67933E-2	3.71105E+4	7.70721E+1
6.71203E+1	6.65318E+1	7.33503E-6	4.99910E-1	5.11860E-1	5.41712E+1	3.67805E-2	3.71125E+4	7.70866E+1
6.71855E+1	6.66061E+1	7.33583E-6	4.99910E-1	5.11846E-1	5.41821E+1	3.67461E-2	3.71145E+4	7.71658E+1
6.72390E+1	6.66450E+1	7.33647E-6	4.99910E-1	5.11868E-1	5.42179E+1	3.68311E-2	3.71165E+4	7.71518E+1
6.73199E+1	6.67217E+1	7.32973E-6	4.99910E-1	5.11865E-1	5.42128E+1	3.68578E-2	3.71185E+4	7.71460E+1
6.73873E+1	6.67926E+1	7.31755E-6	4.99910E-1	5.11852E-1	5.42262E+1	3.68427E-2	3.71205E+4	7.71694E+1
6.74270E+1	6.68390E+1	7.31109E-6	4.99910E-1	5.11803E-1	5.42442E+1	3.69176E-2	3.71225E+4	7.71777E+1
6.75161E+1	6.69249E+1	7.30745E-6	4.99910E-1	5.11836E-1	5.41811E+1	3.68011E-2	3.71245E+4	7.71898E+1
6.75830E+1	6.69943E+1	7.30573E-6	4.99910E-1	5.11856E-1	5.41395E+1	3.69859E-2	3.71265E+4	7.72328E+1
6.76293E+1	6.70429E+1	7.30334E-6	4.99910E-1	5.11843E-1	5.39894E+1	3.68944E-2	3.71285E+4	7.72622E+1
6.76637E+1	6.70782E+1	7.30159E-6	4.99910E-1	5.11826E-1	5.41021E+1	3.68857E-2	3.71305E+4	7.71834E+1
6.77487E+1	6.71649E+1	7.30335E-6	4.99910E-1	5.11809E-1	5.41416E+1	3.68809E-2	3.71325E+4	7.72004E+1
6.78506E+1	6.72823E+1	7.29685E-6	4.99910E-1	5.11787E-1	5.41521E+1	3.69068E-2	3.71345E+4	7.72573E+1
6.79155E+1	6.73608E+1	7.29033E-6	4.99910E-1	5.11728E-1	5.41544E+1	3.68590E-2	3.71365E+4	7.72627E+1
6.79820E+1	6.74230E+1	7.28993E-6	4.99910E-1	5.11730E-1	5.41759E+1	3.68436E-2	3.71385E+4	7.72420E+1
6.80540E+1	6.74875E+1	7.29182E-6	4.99910E-1	5.11746E-1	5.41897E+1	3.68406E-2	3.71405E+4	7.72680E+1
6.81214E+1	6.75431E+1	7.28954E-6	4.99910E-1	5.11758E-1	5.41814E+1	3.68372E-2	3.71425E+4	7.73289E+1
6.81670E+1	6.75750E+1	7.28073E-6	4.99910E-1	5.11751E-1	5.41617E+1	3.68735E-2	3.71445E+4	7.73875E+1
6.82531E+1	6.76846E+1	7.27096E-6	4.99910E-1	5.11737E-1	5.41649E+1	3.68993E-2	3.71465E+4	7.74298E+1
6.83232E+1	6.77537E+1	7.26937E-6	4.99910E-1	5.11731E-1	5.41618E+1	3.69092E-2	3.71485E+4	7.74190E+1
6.83752E+1	6.77992E+1	7.27319E-6	4.99910E-1	5.11751E-1	5.41052E+1	3.68464E-2	3.71505E+4	7.74302E+1
6.84088E+1	6.78311E+1	7.27356E-6	4.99910E-1	5.11734E-1	5.40945E+1	3.68536E-2	3.71525E+4	7.74299E+1
6.84885E+1	6.79089E+1	7.26628E-6	4.99910E-1	5.11709E-1	5.41484E+1	3.68569E-2	3.71545E+4	7.74003E+1
6.85933E+1	6.80167E+1	7.25277E-6	4.99910E-1	5.11687E-1	5.41489E+1	3.67544E-2	3.71565E+4	7.74259E+1
6.86608E+1	6.80869E+1	7.24060E-6	4.99910E-1	5.11697E-1	5.42049E+1	3.67813E-2	3.71585E+4	7.74146E+1
6.87265E+1	6.81545E+1	7.23738E-6	4.99910E-1	5.11693E-1	5.42217E+1	3.68423E-2	3.71605E+4	7.74539E+1
6.87916E+1	6.82253E+1	7.23571E-6	4.99910E-1	5.11680E-1	5.42408E+1	3.68466E-2	3.71625E+4	7.75241E+1
6.88576E+1	6.82949E+1	7.22905E-6	4.99910E-1	5.11668E-1	5.42108E+1	3.68279E-2	3.71645E+4	7.75141E+1
6.89120E+1	6.83470E+1	7.22234E-6	4.99910E-1	5.11624E-1	5.41933E+1	3.68900E-2	3.71665E+4	7.74539E+1
6.89952E+1	6.84373E+1	7.21975E-6	4.99910E-1	5.11605E-1	5.41349E+1	3.68236E-2	3.71685E+4	7.74211E+1
6.90630E+1	6.85033E+1	7.22437E-6	4.99910E-1	5.11596E-1	5.40860E+1	3.68402E-2	3.71705E+4	7.74329E+1
6.91151E+1	6.85516E+1	7.23076E-6	4.99910E-1	5.11621E-1	5.41540E+1	3.68649E-2	3.71725E+4	7.74716E+1
6.91479E+1	6.85879E+1	7.22973E-6	4.99910E-1	5.11615E-1	5.41737E+1	3.68364E-2	3.71745E+4	7.74956E+1
6.92609E+1	6.87099E+1	7.22762E-6	4.99910E-1	5.11608E-1	5.41658E+1	3.68669E-2	3.71765E+4	7.74965E+1
6.93299E+1	6.87791E+1	7.22851E-6	4.99910E-1	5.11615E-1	5.41552E+1	3.68916E-2	3.71785E+4	7.74708E+1
6.94003E+1	6.88483E+1	7.22903E-6	4.99910E-1	5.11582E-1	5.41362E+1	3.70678E-2	3.71805E+4	7.74681E+1
6.94338E+1	6.88782E+1	7.22680E-6	4.99910E-1	5.11573E-1	5.39709E+1	3.71350E-2	3.71825E+4	7.74890E+1
6.95313E+1	6.89708E+1	7.22857E-6	4.99910E-1	5.11589E-1	5.37974E+1	3.69344E-2	3.71845E+4	7.74855E+1
6.95972E+1	6.90401E+1	7.23952E-6	4.99910E-1	5.11577E-1	5.38816E+1	3.69847E-2	3.71865E+4	7.75661E+1
6.96540E+1	6.91150E+1	7.23989E-6	4.99910E-1	5.11534E-1	5.39450E+1	3.69261E-2	3.71885E+4	7.75439E+1
6.97335E+1	6.91754E+1	7.23039E-6	4.99910E-1	5.11514E-1	5.40296E+1	3.68672E-2	3.71905E+4	7.76126E+1
6.98004E+1	6.92412E+1	7.22060E-6	4.99910E-1	5.11504E-1	5.40443E+1	3.67983E-2	3.71925E+4	7.75842E+1
6.98410E+1	6.92960E+1	7.20954E-6	4.99910E-1	5.11490E-1	5.41003E+1	3.69126E-2	3.71945E+4	7.75162E+1
6.99297E+1	6.93847E+1	7.19838E-6	4.99910E-1	5.11478E-1	5.40912E+1	3.68930E-2	3.71965E+4	7.75412E+1
6.99981E+1	6.94464E+1	7.19143E-6	4.99910E-1	5.11467E-1	5.40011E+1	3.67924E-2	3.71985E+4	7.75659E+1
7.00472E+1	6.94920E+1	7.19472E-6	4.99910E-1	5.11457E-1	5.41123E+1	3.67954E-2	3.72005E+4	7.75616E+1
7.00807E+1	6.95270E+1	7.18953E-6	4.99910E-1	5.11451E-1	5.41299E+1	3.68198E-2	3.72025E+4	7.75681E+1
7.01622E+1	6.96132E+1	7.17315E-6	4.99910E-1	5.11449E-1	5.40922E+1	3.68068E-2	3.72045E+4	7.76220E+1
7.02688E+1	6.97243E+1	7.15790E-6	4.99910E-1	5.11458E-1	5.41094E+1	3.69704E-2	3.72065E+4	7.76881E+1
7.03374E+1	6.97935E+1	7.14782E-6	4.99910E-1	5.11446E-1	5.40335E+1	3.68329E-2	3.72085E+4	7.76865E+1
7.04071E+1	6.98641E+1	7.14846E-6	4.99910E-1	5.11434E-1	5.40611E+1	3.67880E-2	3.72105E+4	7.76881E+1
7.04757E+1	6.99257E+1	7.15194E-6	4.99910E-1	5.11422E-1	5.40656E+1	3.67441E-2	3.72125E+4	7.76961E+1
7.05425E+1	6.99955E+1	7.14438E-6	4.99910E-1	5.11411E-1	5.41349E+1	3.67210E-2	3.72145E+4	7.77400E+1
7.05910E+1	7.00650E+1	7.13756E-6	4.99910E-1	5.11362E-1	5.41779E+1	3.67112E-2	3.72165E+4	7.77646E+1
7.06755E+1	7.01365E+1	7.13153E-6	4.99910E-1	5.11346E-1	5.42239E+1	3.67104E-2	3.72185E+4	7.77272E+1
7.07435E+1	7.02025E+1	7.12484E-6	4.99910E-1	5.11336E-1	5.42102E+1	3.67326E-2	3.72205E+4	7.76694E+1
7.07800E+1	7.02420E+1	7.11784E-6	4.99910E-1	5.11324E-1	5.41827E+1	3.67773E-2	3.72225E+4	7.77027E+1
7.08741E+1	7.03386E+1	7.11330E-6	4.99910E-1	5.11311E-1	5.42256E+1	3.67402E-2	3.72245E+4	7.76662E+1
7.09390E+1	7.04122E+1	7.11274E-6	4.99910E-1	5.11299E-1	5.42259E+1	3.67251E-2	3.72265E+4	7.76268E+1
7.10070E+1	7.04720E+1	7.11058E-6	4.99910E-1	5.11294E-1	5.42162E+1	3.67415E-2	3.72285E+4	7.76901E+1
7.10763E+1	7.05238E+1	7.10984E-6	4.99910E-1	5.11307E-1	5.42433E+1	3.67600E-2	3.72305E+4	7.76915E+1
7.11107E+1	7.05684E+1	7.10907E-6	4.99910E-1	5.11309E-1	5.42651E+1	3.67679E-2	3.72325E+4	7.77266E+1
7.12091E+1	7.06811E+1	7.10276E-6	4.99910E-1	5.11291E-1	5.42413E+1	3.68590E-2	3.72345E+4	7.77852E+1
7.12745E+1	7.07479E+1	7.09747E-6	4.99910E-1	5.11279E-1	5.41458E+1	3.67505E-2	3.72365E+4	7.77039E+1
7.13290E+1	7.08040E+1	7.10003E-6	4.99910E-1	5.11236E-1	5.42028E+1	3.67233E-2	3.72385E+4	7.77250E+1
7.14087E+1	7.08844E+1	7.10362E-6	4.99910E-1	5.11234E-1	5.42082E+1	3.67678E-2	3.72405E+4	7.78005E+1
7.14760E+1	7.09502E+1	7.09669E-6	4.99910E-1	5.11242E-1	5.42719E+1	3.67489E-2	3.72425E+4	7.78017E+1
7.15160E+1	7.09880E+1	7.08615E-6	4.99910E-1	5.11195E-1	5.42704E+1	3.68334E-2	3.72445E+4	7.78365E+1
7.16050E+1	7.10754E+1	7.07848E-6	4.99910E-1	5.11205E-1	5.41676E+1	3.68317E-2	3.72465E+4	7.77752E+1
7.16714E+1	7.11374E+1	7.08020E-6	4.99910E-1	5.11199E-1	5.41696E+1	3.68145E-2	3.72485E+4	7.78211E+1
7.17174E+1	7.11853E+1	7.08520E-6	4.99910E-1	5.11165E-1	5.41775E+1	3.67941E-2	3.72505E+4	7.78784E+1
7.17518E+1	7.12257E+1	7.08114E-6	4.99910E-1	5.11169E-1	5.41840E+1	3.68946E-2	3.72525E+4	7.78655E+1
7.18354E+1	7.13151E+1	7.07351E-6	4.99910E-1	5.11172E-1	5.41711E+1	3.71594E-2	3.72545E+4	7.78379E+1
7.19361E+1	7.14207E+1	7.07039E-6	4.99910E-1	5.11162E-1	5.39648E+1	3.69036E-2	3.72565E+4	7.78507E+1
7.20018E+1	7.14954E+1	7.07773E-6	4.99910E-1	5.11150E-1	5.40140E+1	3.68229E-2	3.72585E+4	7.78410E+1
7.20700E+1	7.15670E+1	7.08895E-6	4.99910E-1	5.11110E-1	5.41263E+1	3.67945E-2	3.72605E+4	7.78423E+1
7.21420E+1	7.16402E+1	7.08412E-6	4.99910E-1	5.11100E-1	5.41425E+1	3.68117E-2	3.72625E+4	7.78228E+1
7.22094E+1	7.17053E+1	7.07206E-6	4.99910E-1	5.11110E-1	5.41145E+1	3.67625E-2	3.72645E+4	7.78320E+1
7.22550E+1	7.17450E+1	7.06211E-6	4.99910E-1	5.11101E-1	5.41653E+1	3.67738E-2	3.72665E+4	7.78417E+1
7.23419E+1	7.18319E+1	7.06059E-6	4.99910E-1	5.11111E-1	5.42292E+1	3.67568E-2	3.72685E+4	7.78451E+1
7.24122E+1	7.19005E+1	7.05472E-6	4.99910E-1	5.11110E-1	5.42173E+1	3.67365E-2	3.72705E+4	7.78368E+1
7.24645E+1	7.19496E+1	7.04162E-6	4.99910E-1	5.11068E-1	5.41889E+1	3.67780E-2	3.72725E+4	7.79044E+1
7.24988E+1	7.19803E+1	7.03183E-6	4.99910E-1	5.11074E-1	5.42424E+1	3.68064E-2	3.72745E+4	7.79043E+1
7.25802E+1	7.20645E+1	7.02722E-6	4.99910E-1	5.11079E-1	5.42037E+1	3.68032E-2	3.72765E+4	7.78698E+1
7.26883E+1	7.21739E+1	7.02610E-6	4.99910E-1	5.11060E-1	5.41991E+1	3.68268E-2	3.72785E+4	7.78727E+1
7.27579E+1	7.22341E+1	7.03057E-6	4.99910E-1	5.11027E-1	5.41805E+1	3.69193E-2	3.72805E+4	7.78647E+1
7.28232E+1	7.23150E+1	7.03065E-6	4.99910E-1	5.11030E-1	5.41171E+1	3.68080E-2	3.72825E+4	7.78415E+1
7.28877E+1	7.23831E+1	7.03004E-6	4.99910E-1	5.11045E-1	5.41586E+1	3.68657E-2	3.72845E+4	7.78547E+1
7.29534E+1	7.24526E+1	7.02937E-6	4.99910E-1	5.11056E-1	5.41113E+1	3.69946E-2	3.72865E+4	7.79639E+1
7.30090E+1	7.25120E+1	7.01805E-6	4.99910E-1	5.11046E-1	5.39383E+1	3.69456E-2	3.72885E+4	7.79868E+1
7.30918E+1	7.25750E+1	7.01326E-6	4.99910E-1	5.11037E-1	5.39483E+1	3.69324E-2	3.72905E+4	7.79902E+1
7.31598E+1	7.26447E+1	7.02019E-6	4.99910E-1	5.11024E-1	5.39438E+1	3.67838E-2	3.72925E+4	7.79485E+1
7.31980E+1	7.26940E+1	7.02284E-6	4.99910E-1	5.10974E-1	5.40142E+1	3.68197E-2	3.72945E+4	7.79806E+1
7.32911E+1	7.27978E+1	7.01973E-6	4.99910E-1	5.10960E-1	5.41364E+1	3.68811E-2	3.72965E+4	7.80776E+1
7.33555E+1	7.28672E+1	7.00913E-6	4.99910E-1	5.10948E-1	5.41086E+1	3.70248E-2	3.72985E+4	7.80958E+1
7.34235E+1	7.29341E+1	6.99697E-6	4.99910E-1	5.10936E-1	5.39404E+1	3.68608E-2	3.73005E+4	7.80755E+1
7.34933E+1	7.30004E+1	6.99916E-6	4.99910E-1	5.10925E-1	5.39961E+1	3.68110E-2	3.73025E+4	7.81350E+1
7.35267E+1	7.30274E+1	7.00961E-6	4.99910E-1	5.10917E-1	5.41000E+1	3.67911E-2	3.73045E+4	7.81651E+1
7.36230E+1	7.31191E+1	7.00644E-6	4.99910E-1	5.10904E-1	5.41053E+1	3.68168E-2	3.73065E+4	7.81611E+1
7.36874E+1	7.31881E+1	6.99824E-6	4.99910E-1	5.10892E-1	5.41532E+1	3.68042E-2	3.73085E+4	7.81472E+1
7.37410E+1	7.32490E+1	6.98611E-6	4.99910E-1	5.10910E-1	5.41665E+1	3.67648E-2	3.73105E+4	7.81487E+1
7.38200E+1	7.33239E+1	6.97704E-6	4.99910E-1	5.10889E-1	5.41649E+1	3.68363E-2	3.73125E+4	7.81658E+1
7.38869E+1	7.33966E+1	6.97348E-6	4.99910E-1	5.10859E-1	5.42077E+1	3.67689E-2	3.73145E+4	7.82009E+1
7.39280E+1	7.34480E+1	6.97059E-6	4.99910E-1	5.10880E-1	5.41426E+1	3.67618E-2	3.73165E+4	7.82513E+1
7.40168E+1	7.35270E+1	6.96524E-6	4.99910E-1	5.10894E-1	5.41267E+1	3.67737E-2	3.73185E+4	7.82304E+1
7.40805E+1	7.35919E+1	6.96026E-6	4.99910E-1	5.10875E-1	5.42101E+1	3.67727E-2	3.73205E+4	7.82619E+1
7.41478E+1	7.36658E+1	6.95840E-6	4.99910E-1	5.10809E-1	5.41549E+1	3.67690E-2	3.73225E+4	7.83251E+1
7.42169E+1	7.37427E+1	6.95723E-6	4.99910E-1	5.10796E-1	5.41948E+1	3.67684E-2	3.73245E+4	7.82867E+1
7.42497E+1	7.37784E+1	6.95041E-6	4.99910E-1	5.10777E-1	5.41666E+1	3.68569E-2	3.73265E+4	7.82192E+1
7.43443E+1	7.38748E+1	6.94006E-6	4.99910E-1	5.10745E-1	5.41018E+1	3.68123E-2	3.73285E+4	7.81660E+1
7.44088E+1	7.39391E+1	6.93816E-6	4.99910E-1	5.10757E-1	5.41477E+1	3.67769E-2	3.73305E+4	7.81828E+1
7.44640E+1	7.40000E+1	6.94239E-6	4.99910E-1	5.10778E-1	5.41875E+1	3.68634E-2	3.73325E+4	7.82319E+1
7.45457E+1	7.40877E+1	6.93963E-6	4.99910E-1	5.10759E-1	5.41453E+1	3.67871E-2	3.73345E+4	7.82891E+1
7.46148E+1	7.41578E+1	6.93621E-6	4.99910E-1	5.10723E-1	5.41464E+1	3.68622E-2	3.73366E+4	7.82519E+1
7.46580E+1	7.41980E+1	6.93766E-6	4.99910E-1	5.10712E-1	5.41300E+1	3.68273E-2	3.73386E+4	7.82306E+1
7.47472E+1	7.42792E+1	6.94003E-6	4.99910E-1	5.10723E-1	5.40984E+1	3.68040E-2	3.73405E+4	7.82335E+1
7.48180E+1	7.43486E+1	6.93555E-6	4.99910E-1	5.10721E-1	5.40446E+1	3.68716E-2	3.73425E+4	7.82490E+1
7.48689E+1	7.44027E+1	6.92773E-6	4.99910E-1	5.10680E-1	5.40514E+1	3.68751E-2	3.73446E+4	7.82948E+1
7.49023E+1	7.44411E+1	6.92657E-6	4.99910E-1	5.10685E-1	5.40634E+1	3.67614E-2	3.73465E+4	7.83469E+1
7.49830E+1	7.45263E+1	6.92226E-6	4.99910E-1	5.10689E-1	5.41161E+1	3.67738E-2	3.73485E+4	7.83375E+1
7.50867E+1	7.46326E+1	6.91162E-6	4.99910E-1	5.10670E-1	5.40611E+1	3.67866E-2	3.73506E+4	7.83084E+1
7.51536E+1	7.47028E+1	6.90673E-6	4.99910E-1	5.10635E-1	5.40594E+1	3.67563E-2	3.73526E+4	7.82676E+1
7.52230E+1	7.47520E+1	6.90614E-6	4.99910E-1	5.10618E-1	5.40905E+1	3.67600E-2	3.73546E+4	7.83040E+1
7.52925E+1	7.48308E+1	6.90367E-6	4.99910E-1	5.10621E-1	5.40632E+1	3.68089E-2	3.73565E+4	7.83526E+1
7.53592E+1	7.49073E+1	6.89771E-6	4.99910E-1	5.10631E-1	5.40437E+1	3.69007E-2	3.73585E+4	7.84028E+1
7.54060E+1	7.49620E+1	6.88924E-6	4.99910E-1	5.10653E-1	5.40023E+1	3.67186E-2	3.73605E+4	7.83902E+1
7.54951E+1	7.50473E+1	6.88776E-6	4.99910E-1	5.10645E-1	5.40314E+1	3.67481E-2	3.73625E+4	7.84146E+1
7.55618E+1	7.51134E+1	6.89347E-6	4.99910E-1	5.10634E-1	5.40636E+1	3.67647E-2	3.73646E+4	7.84099E+1
7.56120E+1	7.51646E+1	6.88674E-6	4.99910E-1	5.10622E-1	5.40393E+1	3.67522E-2	3.73666E+4	7.83779E+1
7.56462E+1	7.51999E+1	6.87418E-6	4.99910E-1	5.10604E-1	5.40624E+1	3.67954E-2	3.73686E+4	7.84007E+1
7.57607E+1	7.53137E+1	6.86829E-6	4.99910E-1	5.10574E-1	5.40661E+1	3.67516E-2	3.73706E+4	7.84215E+1
7.58277E+1	7.53826E+1	6.86706E-6	4.99910E-1	5.10580E-1	5.40776E+1	3.69014E-2	3.73726E+4	7.84228E+1
7.58957E+1	7.54548E+1	6.86292E-6	4.99910E-1	5.10545E-1	5.39196E+1	3.69204E-2	3.73745E+4	7.84575E+1
7.59301E+1	7.54910E+1	6.85950E-6	4.99910E-1	5.10527E-1	5.38737E+1	3.68116E-2	3.73765E+4	7.84436E+1
7.60289E+1	7.55909E+1	6.86301E-6	4.99910E-1	5.10523E-1	5.38830E+1	3.68570E-2	3.73786E+4	7.83915E+1
7.60931E+1	7.56539E+1	6.87081E-6	4.99910E-1	5.10535E-1	5.38980E+1	3.68174E-2	3.73806E+4	7.84622E+1
7.61500E+1	7.57100E+1	6.87706E-6	4.99910E-1	5.10499E-1	5.39388E+1	3.66901E-2	3.73826E+4	7.84973E+1
7.62301E+1	7.57875E+1	6.87524E-6	4.99910E-1	5.10494E-1	5.40172E+1	3.66515E-2	3.73845E+4	7.84877E+1
7.62979E+1	7.58555E+1	6.86672E-6	4.99910E-1	5.10505E-1	5.40589E+1	3.67302E-2	3.73865E+4	7.85079E+1
7.63400E+1	7.59000E+1	6.85672E-6	4.99910E-1	5.10493E-1	5.41263E+1	3.67566E-2	3.73885E+4	7.85681E+1
7.64281E+1	7.59801E+1	6.84685E-6	4.99910E-1	5.10461E-1	5.41038E+1	3.67502E-2	3.73905E+4	7.85070E+1
7.64946E+1	7.60519E+1	6.83977E-6	4.99910E-1	5.10424E-1	5.40712E+1	3.67799E-2	3.73925E+4	7.85789E+1
7.65423E+1	7.61053E+1	6.84205E-6	4.99910E-1	5.10383E-1	5.41263E+1	3.68766E-2	3.73945E+4	7.85919E+1
7.65758E+1	7.61405E+1	6.84527E-6	4.99910E-1	5.10388E-1	5.40328E+1	3.69429E-2	3.73966E+4	7.85206E+1
7.66568E+1	7.62197E+1	6.84485E-6	4.99910E-1	5.10393E-1	5.39406E+1	3.67466E-2	3.73985E+4	7.85469E+1
7.67605E+1	7.63199E+1	6.84634E-6	4.99910E-1	5.10376E-1	5.40488E+1	3.67179E-2	3.74005E+4	7.85517E+1
7.68258E+1	7.63884E+1	6.83814E-6	4.99910E-1	5.10341E-1	5.41309E+1	3.66916E-2	3.74025E+4	7.86180E+1
7.68900E+1	7.64570E+1	6.82056E-6	4.99910E-1	5.10322E-1	5.41758E+1	3.66820E-2	3.74045E+4	7.85956E+1
7.69603E+1	7.65217E+1	6.80784E-6	4.99910E-1	5.10325E-1	5.41349E+1	3.67611E-2	3.74065E+4	7.85446E+1
7.70263E+1	7.65923E+1	6.80272E-6	4.99910E-1	5.10337E-1	5.40965E+1	3.67009E-2	3.74085E+4	7.85728E+1
7.70700E+1	7.66510E+1	6.80230E-6	4.99910E-1	5.10324E-1	5.41619E+1	3.66908E-2	3.74106E+4	7.85796E+1
7.71610E+1	7.67261E+1	6.79878E-6	4.99910E-1	5.10334E-1	5.41807E+1	3.67132E-2	3.74125E+4	7.85050E+1
7.72290E+1	7.67976E+1	6.78930E-6	4.99910E-1	5.10347E-1	5.42022E+1	3.67227E-2	3.74145E+4	7.85625E+1
7.72793E+1	7.68544E+1	6.78555E-6	4.99910E-1	5.10366E-1	5.42013E+1	3.67932E-2	3.74165E+4	7.86828E+1
7.73121E+1	7.68854E+1	6.78694E-6	4.99910E-1	5.10349E-1	5.41477E+1	3.69096E-2	3.74185E+4	7.86228E+1
7.73854E+1	7.69636E+1	6.78456E-6	4.99910E-1	5.10325E-1	5.40275E+1	3.68221E-2	3.74205E+4	7.86316E+1
7.74939E+1	7.70771E+1	6.78286E-6	4.99910E-1	5.10291E-1	5.39808E+1	3.67541E-2	3.74225E+4	7.86407E+1
7.75635E+1	7.71377E+1	6.78814E-6	4.99910E-1	5.10281E-1	5.40556E+1	3.67112E-2	3.74246E+4	7.86357E+1
7.76295E+1	7.72121E+1	6.78706E-6	4.99910E-1	5.10269E-1	5.41401E+1	3.66710E-2	3.74266E+4	7.86546E+1
7.76961E+1	7.72819E+1	6.78572E-6	4.99910E-1	5.10268E-1	5.41986E+1	3.67149E-2	3.74286E+4	7.86754E+1
7.77626E+1	7.73519E+1	6.77678E-6	4.99910E-1	5.10279E-1	5.42193E+1	3.66886E-2	3.74305E+4	7.86640E+1
7.78170E+1	7.74110E+1	6.76048E-6	4.99910E-1	5.10270E-1	5.42429E+1	3.67541E-2	3.74325E+4	7.86743E+1
7.78980E+1	7.74906E+1	6.74570E-6	4.99910E-1	5.10240E-1	5.41928E+1	3.66798E-2	3.74345E+4	7.86491E+1
7.79659E+1	7.75477E+1	6.74688E-6	4.99910E-1	5.10206E-1	5.42533E+1	3.67529E-2	3.74365E+4	7.86727E+1
7.80060E+1	7.75750E+1	6.75516E-6	4.99910E-1	5.10162E-1	5.42093E+1	3.67785E-2	3.74385E+4	7.86603E+1
7.80963E+1	7.76825E+1	6.75682E-6	4.99910E-1	5.10125E-1	5.41673E+1	3.67374E-2	3.74405E+4	7.86142E+1
7.81628E+1	7.77481E+1	6.75337E-6	4.99910E-1	5.10108E-1	5.41797E+1	3.67471E-2	3.74426E+4	7.86001E+1
7.82088E+1	7.77965E+1	6.74801E-6	4.99910E-1	5.10126E-1	5.41565E+1	3.68849E-2	3.74445E+4	7.85975E+1
7.82435E+1	7.78383E+1	6.74412E-6	4.99910E-1	5.10119E-1	5.40642E+1	3.70043E-2	3.74465E+4	7.86571E+1
7.83296E+1	7.79346E+1	6.73960E-6	4.99910E-1	5.10106E-1	5.39197E+1	3.69447E-2	3.74485E+4	7.86232E+1
7.84342E+1	7.80357E+1	6.74403E-6	4.99910E-1	5.10096E-1	5.39258E+1	3.68635E-2	3.74505E+4	7.86669E+1
7.84996E+1	7.80992E+1	6.75407E-6	4.99910E-1	5.10108E-1	5.39459E+1	3.67897E-2	3.74525E+4	7.86033E+1
7.85560E+1	7.81640E+1	6.76178E-6	4.99910E-1	5.10101E-1	5.40030E+1	3.67278E-2	3.74545E+4	7.86280E+1
7.86353E+1	7.82355E+1	6.76108E-6	4.99910E-1	5.10137E-1	5.40796E+1	3.66814E-2	3.74566E+4	7.86400E+1
7.87029E+1	7.82970E+1	6.75212E-6	4.99910E-1	5.10193E-1	5.41526E+1	3.67358E-2	3.74585E+4	7.87349E+1
7.87440E+1	7.83350E+1	6.73777E-6	4.99910E-1	5.10184E-1	5.41649E+1	3.67661E-2	3.74605E+4	7.87869E+1
7.88324E+1	7.84306E+1	6.72216E-6	4.99910E-1	5.10130E-1	5.41285E+1	3.68258E-2	3.74625E+4	7.88194E+1
7.89005E+1	7.85053E+1	6.71646E-6	4.99910E-1	5.10082E-1	5.40669E+1	3.68621E-2	3.74645E+4	7.87857E+1
7.89496E+1	7.85560E+1	6.72129E-6	4.99910E-1	5.10072E-1	5.40943E+1	3.69205E-2	3.74665E+4	7.87938E+1
7.89828E+1	7.85862E+1	6.71865E-6	4.99910E-1	5.10078E-1	5.40444E+1	3.69583E-2	3.74685E+4	7.87319E+1
7.90629E+1	7.86701E+1	6.71477E-6	4.99910E-1	5.10082E-1	5.39701E+1	3.68797E-2	3.74706E+4	7.87450E+1
7.91667E+1	7.87800E+1	6.72755E-6	4.99910E-1	5.10072E-1	5.40031E+1	3.68399E-2	3.74725E+4	7.87547E+1
7.92329E+1	7.88419E+1	6.73173E-6	4.99910E-1	5.10061E-1	5.40488E+1	3.68161E-2	3.74745E+4	7.87373E+1
7.93008E+1	7.89235E+1	6.72231E-6	4.99910E-1	5.10048E-1	5.41589E+1	3.68011E-2	3.74765E+4	7.87836E+1
7.93655E+1	7.89688E+1	6.71360E-6	4.99910E-1	5.10050E-1	5.41476E+1	3.68065E-2	3.74785E+4	7.87608E+1
7.94305E+1	7.90242E+1	6.70824E-6	4.99910E-1	5.10065E-1	5.41421E+1	3.67835E-2	3.74805E+4	7.86880E+1
7.94830E+1	7.90960E+1	6.70754E-6	4.99910E-1	5.10021E-1	5.42008E+1	3.68082E-2	3.74825E+4	7.88114E+1
7.95684E+1	7.91757E+1	6.70481E-6	4.99910E-1	5.10003E-1	5.42328E+1	3.67751E-2	3.74846E+4	7.88656E+1
7.96366E+1	7.92420E+1	6.69914E-6	4.99910E-1	5.09995E-1	5.41914E+1	3.67639E-2	3.74865E+4	7.88664E+1
7.96882E+1	7.92961E+1	6.69545E-6	4.99910E-1	5.10019E-1	5.42431E+1	3.67615E-2	3.74885E+4	7.88784E+1
7.97214E+1	7.93335E+1	6.68814E-6	4.99910E-1	5.09989E-1	5.42803E+1	3.68008E-2	3.74905E+4	7.88859E+1
7.98335E+1	7.94478E+1	6.67642E-6	4.99910E-1	5.09916E-1	5.42349E+1	3.67842E-2	3.74925E+4	7.88906E+1
7.99016E+1	7.95134E+1	6.66697E-6	4.99910E-1	5.09899E-1	5.42244E+1	3.67908E-2	3.74945E+4	7.89121E+1
7.99716E+1	7.95845E+1	6.66405E-6	4.99910E-1	5.09865E-1	5.42306E+1	3.67667E-2	3.74965E+4	7.88684E+1
8.00072E+1	7.96281E+1	6.66166E-6	4.99910E-1	5.09845E-1	5.41973E+1	3.68199E-2	3.74986E+4	7.88954E+1
8.01080E+1	7.97410E+1	6.65773E-6	4.99910E-1	5.09849E-1	5.41759E+1	3.67387E-2	3.75006E+4	7.88639E+1
8.01750E+1	7.98098E+1	6.65614E-6	4.99910E-1	5.09883E-1	5.41738E+1	3.67905E-2	3.75026E+4	7.89055E+1
8.02300E+1	7.98640E+1	6.65126E-6	4.99910E-1	5.09881E-1	5.40966E+1	3.66449E-2	3.75046E+4	7.88391E+1
8.03126E+1	7.99275E+1	6.64563E-6	4.99910E-1	5.09871E-1	5.42050E+1	3.66927E-2	3.75066E+4	7.88389E+1
8.03814E+1	7.99919E+1	6.64571E-6	4.99910E-1	5.09862E-1	5.42718E+1	3.66929E-2	3.75086E+4	7.88498E+1
8.04230E+1	8.00420E+1	6.64795E-6	4.99910E-1	5.09848E-1	5.42332E+1	3.67091E-2	3.75106E+4	7.88431E+1
8.05135E+1	8.01374E+1	6.65096E-6	4.99910E-1	5.09836E-1	5.42173E+1	3.66823E-2	3.75126E+4	7.89292E+1
8.05790E+1	8.02073E+1	6.64642E-6	4.99910E-1	5.09834E-1	5.42381E+1	3.67249E-2	3.75145E+4	7.89393E+1
8.06247E+1	8.02532E+1	6.63293E-6	4.99910E-1	5.09852E-1	5.42745E+1	3.67158E-2	3.75165E+4	7.89188E+1
8.06591E+1	8.02854E+1	6.62131E-6	4.99910E-1	5.09846E-1	5.43117E+1	3.67484E-2	3.75185E+4	7.89033E+1
8.07435E+1	8.03695E+1	6.61838E-6	4.99910E-1	5.09836E-1	5.42080E+1	3.66705E-2	3.75205E+4	7.89380E+1
8.08451E+1	8.04787E+1	6.61865E-6	4.99910E-1	5.09805E-1	5.42110E+1	3.67900E-2	3.75225E+4	7.89480E+1
8.09103E+1	8.05454E+1	6.62138E-6	4.99910E-1	5.09771E-1	5.41781E+1	3.67456E-2	3.75245E+4	7.89750E+1
8.09760E+1	8.05990E+1	6.61836E-6	4.99910E-1	5.09754E-1	5.41665E+1	3.67443E-2	3.75266E+4	7.89702E+1
8.10470E+1	8.06768E+1	6.61323E-6	4.99910E-1	5.09757E-1	5.42107E+1	3.68081E-2	3.75286E+4	7.89277E+1
8.11130E+1	8.07484E+1	6.60984E-6	4.99910E-1	5.09767E-1	5.41732E+1	3.69281E-2	3.75306E+4	7.89154E+1
8.11560E+1	8.07940E+1	6.60907E-6	4.99910E-1	5.09791E-1	5.40363E+1	3.67751E-2	3.75326E+4	7.89342E+1
8.12447E+1	8.08827E+1	6.61980E-6	4.99910E-1	5.09763E-1	5.40601E+1	3.67476E-2	3.75346E+4	7.89580E+1
8.13122E+1	8.09540E+1	6.63234E-6	4.99910E-1	5.09727E-1	5.40966E+1	3.67550E-2	3.75366E+4	7.89384E+1
8.13626E+1	8.10051E+1	6.63139E-6	4.99910E-1	5.09682E-1	5.40486E+1	3.67816E-2	3.75386E+4	7.90317E+1
8.13955E+1	8.10330E+1	6.62021E-6	4.99910E-1	5.09677E-1	5.40532E+1	3.66878E-2	3.75406E+4	7.89941E+1
8.14693E+1	8.11072E+1	6.60590E-6	4.99910E-1	5.09661E-1	5.40911E+1	3.67042E-2	3.75425E+4	7.90938E+1
8.15779E+1	8.12265E+1	6.59632E-6	4.99910E-1	5.09614E-1	5.41566E+1	3.67364E-2	3.75445E+4	7.91384E+1
8.16475E+1	8.12958E+1	6.58890E-6	4.99910E-1	5.09625E-1	5.41126E+1	3.67705E-2	3.75465E+4	7.90964E+1
8.17124E+1	8.13737E+1	6.58740E-6	4.99910E-1	5.09621E-1	5.40795E+1	3.67447E-2	3.75485E+4	7.90359E+1
8.17769E+1	8.14318E+1	6.59056E-6	4.99910E-1	5.09621E-1	5.41089E+1	3.67410E-2	3.75505E+4	7.90183E+1
8.18415E+1	8.14899E+1	6.58947E-6	4.99910E-1	5.09634E-1	5.41074E+1	3.67114E-2	3.75525E+4	7.90677E+1
8.18950E+1	8.15410E+1	6.58529E-6	4.99910E-1	5.09627E-1	5.41178E+1	3.67172E-2	3.75545E+4	7.90946E+1
8.19758E+1	8.16155E+1	6.57987E-6	4.99910E-1	5.09598E-1	5.41453E+1	3.67071E-2	3.75565E+4	7.90570E+1
8.20429E+1	8.16867E+1	6.57102E-6	4.99910E-1	5.09569E-1	5.41583E+1	3.67398E-2	3.75586E+4	7.90255E+1
8.20820E+1	8.17340E+1	6.56242E-6	4.99910E-1	5.09591E-1	5.40678E+1	3.67319E-2	3.75605E+4	7.90386E+1
8.21740E+1	8.18202E+1	6.55561E-6	4.99910E-1	5.09557E-1	5.41061E+1	3.67198E-2	3.75625E+4	7.90720E+1
8.22414E+1	8.18898E+1	6.55197E-6	4.99910E-1	5.09530E-1	5.41505E+1	3.67123E-2	3.75645E+4	7.90757E+1
8.22881E+1	8.19385E+1	6.54783E-6	4.99910E-1	5.09519E-1	5.41611E+1	3.66911E-2	3.75665E+4	7.90923E+1
8.23234E+1	8.19743E+1	6.54683E-6	4.99910E-1	5.09513E-1	5.41783E+1	3.67524E-2	3.75686E+4	7.91325E+1
8.24105E+1	8.20610E+1	6.54287E-6	4.99910E-1	5.09502E-1	5.41639E+1	3.67388E-2	3.75706E+4	7.91791E+1
8.25138E+1	8.21613E+1	6.54067E-6	4.99910E-1	5.09482E-1	5.41620E+1	3.67189E-2	3.75726E+4	7.91971E+1
8.25782E+1	8.22284E+1	6.54292E-6	4.99910E-1	5.09471E-1	5.42299E+1	3.66996E-2	3.75745E+4	7.92304E+1
8.26360E+1	8.23080E+1	6.54300E-6	4.99910E-1	5.09457E-1	5.41910E+1	3.67140E-2	3.75765E+4	7.92317E+1
8.27153E+1	8.23782E+1	6.54155E-6	4.99910E-1	5.09445E-1	5.41846E+1	3.67348E-2	3.75785E+4	7.92152E+1
8.27833E+1	8.24492E+1	6.53980E-6	4.99910E-1	5.09434E-1	5.41802E+1	3.67591E-2	3.75805E+4	7.92239E+1
8.28250E+1	8.25040E+1	6.53965E-6	4.99910E-1	5.09455E-1	5.41640E+1	3.66887E-2	3.75825E+4	7.92257E+1
8.29134E+1	8.25908E+1	6.54252E-6	4.99910E-1	5.09446E-1	5.41782E+1	3.67018E-2	3.75845E+4	7.92718E+1
8.29832E+1	8.26511E+1	6.54087E-6	4.99910E-1	5.09427E-1	5.42244E+1	3.67018E-2	3.75866E+4	7.92381E+1
8.30329E+1	8.26993E+1	6.52407E-6	4.99910E-1	5.09389E-1	5.42112E+1	3.66905E-2	3.75885E+4	7.92162E+1
8.30658E+1	8.27398E+1	6.50923E-6	4.99910E-1	5.09393E-1	5.41851E+1	3.67337E-2	3.75905E+4	7.92562E+1
8.31454E+1	8.28292E+1	6.51457E-6	4.99910E-1	5.09405E-1	5.42099E+1	3.66852E-2	3.75925E+4	7.93016E+1
8.32481E+1	8.29193E+1	6.51855E-6	4.99910E-1	5.09427E-1	5.41810E+1	3.67265E-2	3.75945E+4	7.92632E+1
8.33145E+1	8.29727E+1	6.50963E-6	4.99910E-1	5.09418E-1	5.41952E+1	3.67225E-2	3.75965E+4	7.92480E+1
8.33780E+1	8.30310E+1	6.49890E-6	4.99910E-1	5.09408E-1	5.42419E+1	3.66755E-2	3.75985E+4	7.92281E+1
8.34490E+1	8.31107E+1	6.49395E-6	4.99910E-1	5.09395E-1	5.42589E+1	3.67125E-2	3.76006E+4	7.92877E+1
8.35157E+1	8.31892E+1	6.49362E-6	4.99910E-1	5.09382E-1	5.42445E+1	3.67215E-2	3.76025E+4	7.92827E+1
8.35610E+1	8.32470E+1	6.48843E-6	4.99910E-1	5.09402E-1	5.42469E+1	3.67218E-2	3.76045E+4	7.93132E+1
8.36488E+1	8.33272E+1	6.47738E-6	4.99910E-1	5.09375E-1	5.41553E+1	3.67215E-2	3.76065E+4	7.93800E+1
8.37137E+1	8.33944E+1	6.47786E-6	4.99910E-1	5.09346E-1	5.42361E+1	3.67167E-2	3.76085E+4	7.93834E+1
8.37619E+1	8.34440E+1	6.48366E-6	4.99910E-1	5.09334E-1	5.42118E+1	3.68629E-2	3.76105E+4	7.93773E+1
8.37942E+1	8.34703E+1	6.48909E-6	4.99910E-1	5.09329E-1	5.40981E+1	3.67695E-2	3.76125E+4	7.93515E+1
8.39067E+1	8.35714E+1	6.49444E-6	4.99910E-1	5.09328E-1	5.40997E+1	3.67046E-2	3.76146E+4	7.93289E+1
8.39737E+1	8.36572E+1	6.49463E-6	4.99910E-1	5.09332E-1	5.41475E+1	3.67550E-2	3.76166E+4	7.93252E+1
8.40414E+1	8.37503E+1	6.48467E-6	4.99910E-1	5.09294E-1	5.41440E+1	3.67671E-2	3.76186E+4	7.93518E+1
8.40744E+1	8.37732E+1	6.47756E-6	4.99910E-1	5.09286E-1	5.41777E+1	3.68066E-2	3.76205E+4	7.94081E+1
8.41717E+1	8.38603E+1	6.47710E-6	4.99910E-1	5.09314E-1	5.42183E+1	3.67286E-2	3.76225E+4	7.94586E+1
8.42359E+1	8.39246E+1	6.47368E-6	4.99910E-1	5.09325E-1	5.41983E+1	3.67315E-2	3.76245E+4	7.94409E+1
8.42920E+1	8.39750E+1	6.47119E-6	4.99910E-1	5.09319E-1	5.41918E+1	3.67875E-2	3.76265E+4	7.94671E+1
8.43729E+1	8.40661E+1	6.47536E-6	4.99910E-1	5.09323E-1	5.42392E+1	3.67668E-2	3.76286E+4	7.94661E+1
8.44398E+1	8.41422E+1	6.47546E-6	4.99910E-1	5.09330E-1	5.42378E+1	3.67671E-2	3.76306E+4	7.93991E+1
8.44917E+1	8.41990E+1	6.46913E-6	4.99910E-1	5.09281E-1	5.42489E+1	3.68122E-2	3.76326E+4	7.93902E+1
8.45245E+1	8.42300E+1	6.46669E-6	4.99910E-1	5.09274E-1	5.42217E+1	3.68514E-2	3.76345E+4	7.93520E+1
8.46365E+1	8.43526E+1	6.46562E-6	4.99910E-1	5.09233E-1	5.41913E+1	3.67595E-2	3.76365E+4	7.93893E+1
8.46823E+1	8.44002E+1	6.46348E-6	4.99910E-1	5.09167E-1	5.42202E+1	3.68038E-2	3.76385E+4	7.93697E+1
8.47174E+1	8.44276E+1	6.46426E-6	4.99910E-1	5.09162E-1	5.42197E+1	3.67893E-2	3.76405E+4	7.94511E+1
8.48045E+1	8.45066E+1	6.46418E-6	4.99910E-1	5.09162E-1	5.42348E+1	3.67235E-2	3.76426E+4	7.95183E+1
8.49093E+1	8.46036E+1	6.46132E-6	4.99910E-1	5.09182E-1	5.42430E+1	3.67223E-2	3.76446E+4	7.95257E+1
8.49750E+1	8.46620E+1	6.45874E-6	4.99910E-1	5.09196E-1	5.42589E+1	3.67861E-2	3.76466E+4	7.95203E+1
8.50320E+1	8.47400E+1	6.45572E-6	4.99910E-1	5.09187E-1	5.42336E+1	3.67730E-2	3.76485E+4	7.95092E+1
8.51098E+1	8.48126E+1	6.44879E-6	4.99910E-1	5.09191E-1	5.42149E+1	3.68457E-2	3.76505E+4	7.95587E+1
8.51781E+1	8.48781E+1	6.43892E-6	4.99910E-1	5.09202E-1	5.42568E+1	3.67878E-2	3.76525E+4	7.95322E+1
8.52230E+1	8.49230E+1	6.43350E-6	4.99910E-1	5.09155E-1	5.42676E+1	3.67685E-2	3.76545E+4	7.96293E+1
8.53113E+1	8.50240E+1	6.43314E-6	4.99910E-1	5.09118E-1	5.42777E+1	3.67897E-2	3.76566E+4	7.95235E+1
8.53784E+1	8.50890E+1	6.43331E-6	4.99910E-1	5.09096E-1	5.42684E+1	3.67713E-2	3.76586E+4	7.95628E+1
8.54266E+1	8.51347E+1	6.43348E-6	4.99910E-1	5.09117E-1	5.42569E+1	3.67929E-2	3.76606E+4	7.95687E+1
8.54594E+1	8.51696E+1	6.43333E-6	4.99910E-1	5.09111E-1	5.42751E+1	3.68569E-2	3.76625E+4	7.96082E+1
8.55408E+1	8.52480E+1	6.42889E-6	4.99910E-1	5.09101E-1	5.42610E+1	3.68374E-2	3.76645E+4	7.95872E+1
8.56450E+1	8.53612E+1	6.42585E-6	4.99910E-1	5.09090E-1	5.42935E+1	3.68527E-2	3.76665E+4	7.95849E+1
8.57097E+1	8.54411E+1	6.42630E-6	4.99910E-1	5.09098E-1	5.42010E+1	3.68254E-2	3.76685E+4	7.95915E+1
8.57770E+1	8.54900E+1	6.42622E-6	4.99910E-1	5.09094E-1	5.42073E+1	3.68431E-2	3.76705E+4	7.95984E+1
8.58480E+1	8.55684E+1	6.42377E-6	4.99910E-1	5.09083E-1	5.42300E+1	3.68257E-2	3.76725E+4	7.96440E+1
8.59151E+1	8.56363E+1	6.41540E-6	4.99910E-1	5.09070E-1	5.42396E+1	3.67708E-2	3.76746E+4	7.96482E+1
8.59590E+1	8.56730E+1	6.41110E-6	4.99910E-1	5.09060E-1	5.41993E+1	3.68272E-2	3.76765E+4	7.96118E+1
8.60443E+1	8.57756E+1	6.41080E-6	4.99910E-1	5.09047E-1	5.42054E+1	3.67867E-2	3.76785E+4	7.96361E+1
8.61108E+1	8.58369E+1	6.41486E-6	4.99910E-1	5.09027E-1	5.42637E+1	3.67471E-2	3.76805E+4	7.96219E+1
8.61602E+1	8.58820E+1	6.41717E-6	4.99910E-1	5.08988E-1	5.43176E+1	3.66950E-2	3.76825E+4	7.96569E+1
8.61948E+1	8.59215E+1	6.40740E-6	4.99910E-1	5.08993E-1	5.43133E+1	3.67369E-2	3.76845E+4	7.95860E+1
8.62761E+1	8.60130E+1	6.39381E-6	4.99910E-1	5.08996E-1	5.42608E+1	3.67719E-2	3.76865E+4	7.96566E+1
8.63819E+1	8.61109E+1	6.38653E-6	4.99910E-1	5.08995E-1	5.42384E+1	3.68038E-2	3.76886E+4	7.96981E+1
8.64494E+1	8.61646E+1	6.38182E-6	4.99910E-1	5.09008E-1	5.42075E+1	3.67479E-2	3.76906E+4	7.97544E+1
8.65150E+1	8.62467E+1	6.38067E-6	4.99910E-1	5.09004E-1	5.42471E+1	3.67883E-2	3.76926E+4	7.97276E+1
8.65799E+1	8.63102E+1	6.38129E-6	4.99910E-1	5.08991E-1	5.41931E+1	3.67943E-2	3.76946E+4	7.96813E+1
8.66450E+1	8.63726E+1	6.38285E-6	4.99910E-1	5.08980E-1	5.42174E+1	3.67729E-2	3.76966E+4	7.96455E+1
8.66970E+1	8.64200E+1	6.38726E-6	4.99910E-1	5.08904E-1	5.42575E+1	3.68120E-2	3.76986E+4	7.95974E+1
8.67798E+1	8.65078E+1	6.38994E-6	4.99910E-1	5.08898E-1	5.42500E+1	3.68329E-2	3.77006E+4	7.96996E+1
8.68481E+1	8.65686E+1	6.38553E-6	4.99910E-1	5.08907E-1	5.42096E+1	3.68207E-2	3.77026E+4	7.97248E+1
8.68870E+1	8.65970E+1	6.37455E-6	4.99910E-1	5.08898E-1	5.41963E+1	3.67279E-2	3.77046E+4	7.96487E+1
8.69792E+1	8.67131E+1	6.36959E-6	4.99910E-1	5.08906E-1	5.42322E+1	3.67291E-2	3.77066E+4	7.96484E+1
8.70450E+1	8.67806E+1	6.36796E-6	4.99910E-1	5.08909E-1	5.42730E+1	3.67622E-2	3.77085E+4	7.97245E+1
8.70912E+1	8.68249E+1	6.36466E-6	4.99910E-1	5.08897E-1	5.42682E+1	3.67314E-2	3.77105E+4	7.96618E+1
8.71268E+1	8.68599E+1	6.35853E-6	4.99910E-1	5.08880E-1	5.42738E+1	3.68231E-2	3.77125E+4	7.96309E+1
8.72135E+1	8.69504E+1	6.35256E-6	4.99910E-1	5.08863E-1	5.42443E+1	3.68492E-2	3.77145E+4	7.96724E+1
8.73173E+1	8.70577E+1	6.34823E-6	4.99910E-1	5.08861E-1	5.42009E+1	3.67997E-2	3.77166E+4	7.96944E+1
8.73837E+1	8.71202E+1	6.35436E-6	4.99910E-1	5.08850E-1	5.42678E+1	3.68303E-2	3.77186E+4	7.97520E+1
8.74500E+1	8.71780E+1	6.36233E-6	4.99910E-1	5.08839E-1	5.42423E+1	3.68076E-2	3.77206E+4	7.97333E+1
8.75220E+1	8.72418E+1	6.36270E-6	4.99910E-1	5.08814E-1	5.42125E+1	3.68615E-2	3.77225E+4	7.97949E+1
8.75894E+1	8.73079E+1	6.35886E-6	4.99910E-1	5.08781E-1	5.41775E+1	3.67856E-2	3.77245E+4	7.98410E+1
8.76350E+1	8.73600E+1	6.35139E-6	4.99910E-1	5.08766E-1	5.42046E+1	3.67703E-2	3.77266E+4	7.97877E+1
8.77205E+1	8.74581E+1	6.34393E-6	4.99910E-1	5.08774E-1	5.42478E+1	3.67420E-2	3.77286E+4	7.97986E+1
8.77879E+1	8.75388E+1	6.33814E-6	4.99910E-1	5.08764E-1	5.42538E+1	3.68082E-2	3.77306E+4	7.97446E+1
8.78378E+1	8.75923E+1	6.33375E-6	4.99910E-1	5.08691E-1	5.42627E+1	3.67813E-2	3.77326E+4	7.97905E+1
8.78721E+1	8.76200E+1	6.32967E-6	4.99910E-1	5.08709E-1	5.42634E+1	3.68000E-2	3.77346E+4	7.97728E+1
8.79527E+1	8.77017E+1	6.33000E-6	4.99910E-1	5.08729E-1	5.42377E+1	3.68323E-2	3.77365E+4	7.97540E+1
8.80552E+1	8.78118E+1	6.33011E-6	4.99910E-1	5.08720E-1	5.42329E+1	3.68082E-2	3.77385E+4	7.97840E+1
8.81209E+1	8.78704E+1	6.32549E-6	4.99910E-1	5.08687E-1	5.41920E+1	3.68296E-2	3.77406E+4	7.98342E+1
8.81840E+1	8.79300E+1	6.32251E-6	4.99910E-1	5.08695E-1	5.41778E+1	3.68605E-2	3.77425E+4	7.98155E+1
8.82552E+1	8.79962E+1	6.32063E-6	4.99910E-1	5.08697E-1	5.42213E+1	3.68372E-2	3.77446E+4	7.99033E+1
8.83226E+1	8.80619E+1	6.31724E-6	4.99910E-1	5.08686E-1	5.41996E+1	3.68022E-2	3.77466E+4	7.99268E+1
8.83680E+1	8.81100E+1	6.31407E-6	4.99910E-1	5.08674E-1	5.42091E+1	3.68035E-2	3.77486E+4	7.99030E+1
8.84544E+1	8.82078E+1	6.31100E-6	4.99910E-1	5.08642E-1	5.42877E+1	3.67923E-2	3.77506E+4	7.98898E+1
8.85213E+1	8.82661E+1	6.30552E-6	4.99910E-1	5.08605E-1	5.42398E+1	3.67784E-2	3.77526E+4	7.99390E+1
8.85725E+1	8.83086E+1	6.30193E-6	4.99910E-1	5.08565E-1	5.42343E+1	3.68275E-2	3.77546E+4	7.99231E+1
8.86062E+1	8.83468E+1	6.30062E-6	4.99910E-1	5.08569E-1	5.42214E+1	3.68476E-2	3.77566E+4	7.98852E+1
8.87188E+1	8.84730E+1	6.29953E-6	4.99910E-1	5.08590E-1	5.41638E+1	3.69079E-2	3.77586E+4	7.99392E+1
8.87861E+1	8.85438E+1	6.29761E-6	4.99910E-1	5.08602E-1	5.41951E+1	3.68935E-2	3.77606E+4	7.98329E+1
8.88549E+1	8.86146E+1	6.29896E-6	4.99910E-1	5.08590E-1	5.41870E+1	3.68952E-2	3.77626E+4	7.98463E+1
8.88888E+1	8.86359E+1	6.30181E-6	4.99910E-1	5.08583E-1	5.41696E+1	3.68745E-2	3.77646E+4	7.98479E+1
8.89865E+1	8.87271E+1	6.30254E-6	4.99910E-1	5.08571E-1	5.41797E+1	3.68691E-2	3.77665E+4	7.98866E+1
8.90502E+1	8.87964E+1	6.29434E-6	4.99910E-1	5.08558E-1	5.41284E+1	3.68147E-2	3.77686E+4	7.99505E+1
8.91070E+1	8.88500E+1	6.28381E-6	4.99910E-1	5.08577E-1	5.42031E+1	3.68283E-2	3.77705E+4	7.99882E+1
8.91864E+1	8.89123E+1	6.27988E-6	4.99910E-1	5.08558E-1	5.42211E+1	3.67920E-2	3.77726E+4	7.99405E+1
8.92530E+1	8.89851E+1	6.27719E-6	4.99910E-1	5.08527E-1	5.41627E+1	3.68611E-2	3.77745E+4	7.99733E+1
8.92930E+1	8.90440E+1	6.27354E-6	4.99910E-1	5.08511E-1	5.41156E+1	3.69259E-2	3.77766E+4	7.99517E+1
8.93808E+1	8.91294E+1	6.28013E-6	4.99910E-1	5.08522E-1	5.41089E+1	3.69123E-2	3.77786E+4	7.99013E+1
8.94462E+1	8.91955E+1	6.28977E-6	4.99910E-1	5.08538E-1	5.40948E+1	3.68616E-2	3.77806E+4	7.99291E+1
8.94914E+1	8.92381E+1	6.29171E-6	4.99910E-1	5.08551E-1	5.41319E+1	3.68915E-2	3.77826E+4	8.00144E+1
8.95257E+1	8.92672E+1	6.29452E-6	4.99910E-1	5.08524E-1	5.41083E+1	3.68892E-2	3.77845E+4	7.99855E+1
8.96116E+1	8.93379E+1	6.28861E-6	4.99910E-1	5.08486E-1	5.41310E+1	3.69006E-2	3.77866E+4	7.99566E+1
8.97167E+1	8.94449E+1	6.27322E-6	4.99910E-1	5.08456E-1	5.40929E+1	3.68421E-2	3.77885E+4	7.99660E+1
8.97830E+1	8.95198E+1	6.26027E-6	4.99910E-1	5.08465E-1	5.40702E+1	3.68392E-2	3.77906E+4	8.00289E+1
8.98410E+1	8.95610E+1	6.25474E-6	4.99910E-1	5.08433E-1	5.41597E+1	3.68638E-2	3.77926E+4	7.99975E+1
8.99201E+1	8.96291E+1	6.24960E-6	4.99910E-1	5.08444E-1	5.41504E+1	3.70069E-2	3.77946E+4	8.00017E+1
8.99892E+1	8.96941E+1	6.24686E-6	4.99910E-1	5.08478E-1	5.40063E+1	3.69378E-2	3.77966E+4	8.00283E+1
9.00330E+1	8.97410E+1	6.25199E-6	4.99910E-1	5.08467E-1	5.40476E+1	3.69296E-2	3.77985E+4	8.00458E+1
9.01191E+1	8.98199E+1	6.25765E-6	4.99910E-1	5.08435E-1	5.40583E+1	3.68963E-2	3.78006E+4	8.01556E+1
9.01875E+1	8.98841E+1	6.25698E-6	4.99910E-1	5.08407E-1	5.41178E+1	3.69046E-2	3.78025E+4	8.00854E+1
9.02370E+1	8.99328E+1	6.25510E-6	4.99910E-1	5.08397E-1	5.41581E+1	3.68336E-2	3.78046E+4	8.00527E+1
9.02703E+1	8.99676E+1	6.25255E-6	4.99910E-1	5.08390E-1	5.42126E+1	3.68685E-2	3.78066E+4	8.00417E+1
9.03510E+1	9.00544E+1	6.24948E-6	4.99910E-1	5.08380E-1	5.42278E+1	3.68920E-2	3.78085E+4	8.00754E+1
9.04537E+1	9.01657E+1	6.24592E-6	4.99910E-1	5.08358E-1	5.42061E+1	3.68516E-2	3.78106E+4	8.01026E+1
9.05192E+1	9.02287E+1	6.24893E-6	4.99910E-1	5.08347E-1	5.42062E+1	3.68683E-2	3.78125E+4	8.00351E+1
9.05870E+1	9.02560E+1	6.24888E-6	4.99910E-1	5.08340E-1	5.42441E+1	3.68252E-2	3.78146E+4	8.00793E+1
9.06567E+1	9.03281E+1	6.23885E-6	4.99910E-1	5.08330E-1	5.42239E+1	3.68854E-2	3.78165E+4	8.00678E+1
9.07229E+1	9.04013E+1	6.22454E-6	4.99910E-1	5.08318E-1	5.41794E+1	3.68588E-2	3.78186E+4	8.00540E+1
9.07670E+1	9.04560E+1	6.21255E-6	4.99910E-1	5.08304E-1	5.41729E+1	3.68440E-2	3.78205E+4	8.00528E+1
9.08564E+1	9.05219E+1	6.21253E-6	4.99910E-1	5.08295E-1	5.41883E+1	3.68889E-2	3.78225E+4	8.00784E+1
9.09218E+1	9.05846E+1	6.21021E-6	4.99910E-1	5.08291E-1	5.40839E+1	3.68537E-2	3.78246E+4	8.01599E+1
9.09700E+1	9.06370E+1	6.20431E-6	4.99910E-1	5.08312E-1	5.42010E+1	3.68783E-2	3.78265E+4	8.01510E+1
9.10022E+1	9.06692E+1	6.20360E-6	4.99910E-1	5.08307E-1	5.41662E+1	3.68685E-2	3.78286E+4	8.01511E+1
9.11162E+1	9.07761E+1	6.21131E-6	4.99910E-1	5.08289E-1	5.41334E+1	3.69175E-2	3.78305E+4	8.01778E+1
9.11849E+1	9.08435E+1	6.21726E-6	4.99910E-1	5.08279E-1	5.41390E+1	3.68694E-2	3.78326E+4	8.01981E+1
9.12543E+1	9.09152E+1	6.21300E-6	4.99910E-1	5.08266E-1	5.42033E+1	3.68500E-2	3.78345E+4	8.02189E+1
9.12864E+1	9.09389E+1	6.20086E-6	4.99910E-1	5.08248E-1	5.42257E+1	3.68559E-2	3.78365E+4	8.02334E+1
9.13831E+1	9.10331E+1	6.18748E-6	4.99910E-1	5.08207E-1	5.41942E+1	3.67873E-2	3.78386E+4	8.02890E+1
9.14474E+1	9.11002E+1	6.18570E-6	4.99910E-1	5.08194E-1	5.42481E+1	3.67495E-2	3.78405E+4	8.02932E+1
9.15010E+1	9.11400E+1	6.18766E-6	4.99910E-1	5.08185E-1	5.42475E+1	3.68346E-2	3.78426E+4	8.02948E+1
9.15800E+1	9.12156E+1	6.18821E-6	4.99910E-1	5.08192E-1	5.42750E+1	3.68328E-2	3.78445E+4	8.03435E+1
9.16468E+1	9.12721E+1	6.18869E-6	4.99910E-1	5.08203E-1	5.42482E+1	3.68410E-2	3.78466E+4	8.03461E+1
9.16870E+1	9.13010E+1	6.18781E-6	4.99910E-1	5.08194E-1	5.42593E+1	3.68566E-2	3.78486E+4	8.03371E+1
9.17760E+1	9.13786E+1	6.18749E-6	4.99910E-1	5.08252E-1	5.42995E+1	3.68637E-2	3.78506E+4	8.02890E+1
9.18417E+1	9.14437E+1	6.18671E-6	4.99910E-1	5.08279E-1	5.43089E+1	3.69085E-2	3.78526E+4	8.02842E+1
9.18870E+1	9.14894E+1	6.18090E-6	4.99910E-1	5.08241E-1	5.42975E+1	3.69262E-2	3.78545E+4	8.02894E+1
9.19208E+1	9.15224E+1	6.17865E-6	4.99910E-1	5.08235E-1	5.42166E+1	3.69637E-2	3.78566E+4	8.03283E+1
9.20053E+1	9.16008E+1	6.17819E-6	4.99910E-1	5.08234E-1	5.41976E+1	3.69375E-2	3.78585E+4	8.03589E+1
9.21086E+1	9.17027E+1	6.17589E-6	4.99910E-1	5.08226E-1	5.42063E+1	3.68407E-2	3.78606E+4	8.03124E+1
9.21745E+1	9.17703E+1	6.17069E-6	4.99910E-1	5.08168E-1	5.41640E+1	3.68707E-2	3.78626E+4	8.03268E+1
9.22410E+1	9.18180E+1	6.15962E-6	4.99910E-1	5.08146E-1	5.41721E+1	3.68857E-2	3.78646E+4	8.03021E+1
9.23135E+1	9.18774E+1	6.15162E-6	4.99910E-1	5.08122E-1	5.40884E+1	3.68533E-2	3.78666E+4	8.03188E+1
9.23808E+1	9.19434E+1	6.14738E-6	4.99910E-1	5.08089E-1	5.41379E+1	3.68448E-2	3.78685E+4	8.03779E+1
9.24250E+1	9.20000E+1	6.14981E-6	4.99910E-1	5.08074E-1	5.42137E+1	3.68778E-2	3.78706E+4	8.02864E+1
9.25111E+1	9.20806E+1	6.15105E-6	4.99910E-1	5.08083E-1	5.42061E+1	3.68598E-2	3.78725E+4	8.02932E+1
9.25795E+1	9.21411E+1	6.15016E-6	4.99910E-1	5.08091E-1	5.42040E+1	3.68910E-2	3.78746E+4	8.02632E+1
9.26308E+1	9.21862E+1	6.14735E-6	4.99910E-1	5.08081E-1	5.42194E+1	3.68243E-2	3.78765E+4	8.03663E+1
9.26657E+1	9.22182E+1	6.14409E-6	4.99910E-1	5.08075E-1	5.42369E+1	3.68228E-2	3.78786E+4	8.03645E+1
9.27464E+1	9.23005E+1	6.14374E-6	4.99910E-1	5.08057E-1	5.42433E+1	3.68373E-2	3.78806E+4	8.03154E+1
9.28513E+1	9.24053E+1	6.13919E-6	4.99910E-1	5.08006E-1	5.42453E+1	3.69574E-2	3.78825E+4	8.03485E+1
9.29200E+1	9.24635E+1	6.13286E-6	4.99910E-1	5.07996E-1	5.41871E+1	3.69260E-2	3.78846E+4	8.03297E+1
9.29865E+1	9.25097E+1	6.13853E-6	4.99910E-1	5.08010E-1	5.41847E+1	3.69002E-2	3.78865E+4	8.03893E+1
9.30517E+1	9.25662E+1	6.14922E-6	4.99910E-1	5.08016E-1	5.42052E+1	3.69240E-2	3.78886E+4	8.03823E+1
9.31176E+1	9.26256E+1	6.14938E-6	4.99910E-1	5.08006E-1	5.42411E+1	3.69291E-2	3.78905E+4	8.03617E+1
9.31710E+1	9.26790E+1	6.14368E-6	4.99910E-1	5.07962E-1	5.42447E+1	3.68806E-2	3.78926E+4	8.03739E+1
9.32535E+1	9.27428E+1	6.13542E-6	4.99910E-1	5.07965E-1	5.42180E+1	3.69316E-2	3.78946E+4	8.03560E+1
9.33210E+1	9.28183E+1	6.13220E-6	4.99910E-1	5.07976E-1	5.42422E+1	3.69240E-2	3.78966E+4	8.03552E+1
9.33590E+1	9.28730E+1	6.13273E-6	4.99910E-1	5.07959E-1	5.42842E+1	3.69252E-2	3.78986E+4	8.03071E+1
9.34529E+1	9.29414E+1	6.12939E-6	4.99910E-1	5.07950E-1	5.42569E+1	3.68860E-2	3.79005E+4	8.03496E+1
9.35176E+1	9.30020E+1	6.12683E-6	4.99910E-1	5.07941E-1	5.42797E+1	3.69544E-2	3.79026E+4	8.02956E+1
9.35851E+1	9.30627E+1	6.12524E-6	4.99910E-1	5.07936E-1	5.42391E+1	3.69283E-2	3.79045E+4	8.02980E+1
9.36543E+1	9.31205E+1	6.12721E-6	4.99910E-1	5.07949E-1	5.42424E+1	3.69555E-2	3.79066E+4	8.03078E+1
9.36882E+1	9.31524E+1	6.12638E-6	4.99910E-1	5.07951E-1	5.42868E+1	3.69539E-2	3.79086E+4	8.03953E+1
9.37845E+1	9.32438E+1	6.11459E-6	4.99910E-1	5.07926E-1	5.42562E+1	3.69143E-2	3.79106E+4	8.03894E+1
9.38494E+1	9.33038E+1	6.10888E-6	4.99910E-1	5.07892E-1	5.42283E+1	3.69224E-2	3.79126E+4	8.03855E+1
9.39070E+1	9.33500E+1	6.11130E-6	4.99910E-1	5.07878E-1	5.42565E+1	3.69520E-2	3.79146E+4	8.04074E+1
9.39860E+1	9.34276E+1	6.11185E-6	4.99910E-1	5.07867E-1	5.42773E+1	3.69723E-2	3.79166E+4	8.03571E+1
9.40525E+1	9.34853E+1	6.11048E-6	4.99910E-1	5.07859E-1	5.42909E+1	3.69845E-2	3.79186E+4	8.03620E+1
9.40930E+1	9.35150E+1	6.10841E-6	4.99910E-1	5.07922E-1	5.42701E+1	3.70105E-2	3.79206E+4	8.03970E+1
9.41844E+1	9.35990E+1	6.10519E-6	4.99910E-1	5.07914E-1	5.42892E+1	3.69788E-2	3.79226E+4	8.03895E+1
9.42500E+1	9.36784E+1	6.10530E-6	4.99910E-1	5.07889E-1	5.42101E+1	3.69508E-2	3.79246E+4	8.04463E+1
9.43178E+1	9.37393E+1	6.10315E-6	4.99910E-1	5.07850E-1	5.41948E+1	3.70068E-2	3.79266E+4	8.05184E+1
9.43893E+1	9.37882E+1	6.09704E-6	4.99910E-1	5.07841E-1	5.41626E+1	3.69766E-2	3.79286E+4	8.04445E+1
9.44192E+1	9.38164E+1	6.09538E-6	4.99910E-1	5.07835E-1	5.41298E+1	3.69043E-2	3.79306E+4	8.04291E+1
9.45153E+1	9.39108E+1	6.09569E-6	4.99910E-1	5.07832E-1	5.42270E+1	3.69432E-2	3.79325E+4	8.04767E+1
9.45819E+1	9.39732E+1	6.08944E-6	4.99910E-1	5.07842E-1	5.42117E+1	3.69436E-2	3.79346E+4	8.04911E+1
9.46460E+1	9.40070E+1	6.08242E-6	4.99910E-1	5.07841E-1	5.42119E+1	3.69378E-2	3.79366E+4	8.03864E+1
9.47172E+1	9.40813E+1	6.08222E-6	4.99910E-1	5.07816E-1	5.42205E+1	3.70772E-2	3.79386E+4	8.03824E+1
9.47849E+1	9.41523E+1	6.07960E-6	4.99910E-1	5.07782E-1	5.40457E+1	3.70164E-2	3.79406E+4	8.04122E+1
9.48320E+1	9.42020E+1	6.07972E-6	4.99910E-1	5.07732E-1	5.40504E+1	3.69811E-2	3.79425E+4	8.04135E+1
9.49207E+1	9.42679E+1	6.08542E-6	4.99910E-1	5.07719E-1	5.40095E+1	3.69234E-2	3.79446E+4	8.04390E+1
9.49881E+1	9.43259E+1	6.08278E-6	4.99910E-1	5.07716E-1	5.40981E+1	3.69248E-2	3.79465E+4	8.04241E+1
9.50220E+1	9.43580E+1	6.07435E-6	4.99910E-1	5.07739E-1	5.41672E+1	3.69227E-2	3.79486E+4	8.04293E+1
9.51226E+1	9.44467E+1	6.06313E-6	4.99910E-1	5.07776E-1	5.41396E+1	3.69392E-2	3.79505E+4	8.04650E+1
9.51892E+1	9.44812E+1	6.05820E-6	4.99910E-1	5.07783E-1	5.41553E+1	3.68893E-2	3.79526E+4	8.05058E+1
9.52579E+1	9.45449E+1	6.05374E-6	4.99910E-1	5.07765E-1	5.41673E+1	3.69197E-2	3.79546E+4	8.04877E+1
9.53273E+1	9.46243E+1	6.04703E-6	4.99910E-1	5.07796E-1	5.41714E+1	3.69319E-2	3.79565E+4	8.04997E+1
9.53605E+1	9.46571E+1	6.04281E-6	4.99910E-1	5.07805E-1	5.41610E+1	3.68620E-2	3.79586E+4	8.04301E+1
9.54594E+1	9.47377E+1	6.04474E-6	4.99910E-1	5.07780E-1	5.42844E+1	3.69223E-2	3.79605E+4	8.04983E+1
9.55250E+1	9.47876E+1	6.04616E-6	4.99910E-1	5.07749E-1	5.43202E+1	3.69045E-2	3.79626E+4	8.05131E+1
9.55810E+1	9.48420E+1	6.04436E-6	4.99910E-1	5.07703E-1	5.42638E+1	3.68979E-2	3.79645E+4	8.05102E+1
9.56614E+1	9.49073E+1	6.04264E-6	4.99910E-1	5.07685E-1	5.42661E+1	3.69100E-2	3.79666E+4	8.04789E+1
9.57284E+1	9.49701E+1	6.03611E-6	4.99910E-1	5.07678E-1	5.42866E+1	3.68932E-2	3.79686E+4	8.04989E+1
9.57680E+1	9.50130E+1	6.02845E-6	4.99910E-1	5.07701E-1	5.42747E+1	3.69740E-2	3.79705E+4	8.05470E+1
9.58558E+1	9.50862E+1	6.02855E-6	4.99910E-1	5.07693E-1	5.42252E+1	3.69047E-2	3.79726E+4	8.06245E+1
9.59245E+1	9.51614E+1	6.03590E-6	4.99910E-1	5.07693E-1	5.42795E+1	3.68936E-2	3.79745E+4	8.06161E+1
9.59719E+1	9.52077E+1	6.03918E-6	4.99910E-1	5.07703E-1	5.42791E+1	3.69392E-2	3.79766E+4	8.05584E+1
9.60061E+1	9.52321E+1	6.03270E-6	4.99910E-1	5.07677E-1	5.42833E+1	3.68952E-2	3.79785E+4	8.05044E+1
9.60894E+1	9.53080E+1	6.02808E-6	4.99910E-1	5.07639E-1	5.42988E+1	3.68480E-2	3.79806E+4	8.05067E+1
9.61899E+1	9.54078E+1	6.02401E-6	4.99910E-1	5.07598E-1	5.42814E+1	3.68699E-2	3.79826E+4	8.05531E+1
9.62545E+1	9.54655E+1	6.01980E-6	4.99910E-1	5.07589E-1	5.42329E+1	3.68171E-2	3.79845E+4	8.06003E+1
9.63190E+1	9.55420E+1	6.01523E-6	4.99910E-1	5.07576E-1	5.42370E+1	3.67978E-2	3.79866E+4	8.05714E+1
9.63901E+1	9.55763E+1	6.01172E-6	4.99910E-1	5.07553E-1	5.41872E+1	3.68080E-2	3.79885E+4	8.05854E+1
9.64560E+1	9.56283E+1	6.00589E-6	4.99910E-1	5.07525E-1	5.42202E+1	3.68261E-2	3.79906E+4	8.06027E+1
9.64990E+1	9.56870E+1	5.99921E-6	4.99910E-1	5.07579E-1	5.42835E+1	3.67721E-2	3.79925E+4	8.06155E+1
9.65858E+1	9.57660E+1	5.99456E-6	4.99910E-1	5.07575E-1	5.42651E+1	3.68221E-2	3.79946E+4	8.06018E+1
9.66528E+1	9.58140E+1	5.99019E-6	4.99910E-1	5.07565E-1	5.42336E+1	3.68029E-2	3.79966E+4	8.05969E+1
9.67017E+1	9.58569E+1	5.98603E-6	4.99910E-1	5.07559E-1	5.42377E+1	3.67932E-2	3.79985E+4	8.06535E+1
9.67345E+1	9.59012E+1	5.98550E-6	4.99910E-1	5.07563E-1	5.43663E+1	3.68160E-2	3.80006E+4	8.06370E+1
9.68128E+1	9.59776E+1	5.97899E-6	4.99910E-1	5.07559E-1	5.42549E+1	3.67735E-2	3.80025E+4	8.06430E+1
9.69151E+1	9.60508E+1	5.97311E-6	4.99910E-1	5.07517E-1	5.42142E+1	3.68369E-2	3.80046E+4	8.06503E+1
9.69800E+1	9.61106E+1	5.97695E-6	4.99910E-1	5.07484E-1	5.42603E+1	3.68572E-2	3.80065E+4	8.07178E+1
9.70470E+1	9.61721E+1	5.97469E-6	4.99910E-1	5.07466E-1	5.42287E+1	3.68493E-2	3.80085E+4	8.07413E+1
9.71130E+1	9.62250E+1	5.97015E-6	4.99910E-1	5.07482E-1	5.41938E+1	3.69566E-2	3.80106E+4	8.07718E+1
9.71790E+1	9.62801E+1	5.96880E-6	4.99910E-1	5.07518E-1	5.41167E+1	3.68456E-2	3.80125E+4	8.08105E+1
9.72310E+1	9.63290E+1	5.96931E-6	4.99910E-1	5.07480E-1	5.41526E+1	3.68242E-2	3.80145E+4	8.07162E+1
9.73149E+1	9.64014E+1	5.97267E-6	4.99910E-1	5.07464E-1	5.41647E+1	3.68276E-2	3.80165E+4	8.07217E+1
9.73818E+1	9.64599E+1	5.97269E-6	4.99910E-1	5.07454E-1	5.42420E+1	3.69392E-2	3.80186E+4	8.07947E+1
9.74180E+1	9.64920E+1	5.96878E-6	4.99910E-1	5.07444E-1	5.41692E+1	3.68778E-2	3.80205E+4	8.08439E+1
9.75145E+1	9.65769E+1	5.96227E-6	4.99910E-1	5.07410E-1	5.41773E+1	3.68437E-2	3.80225E+4	8.08370E+1
9.75789E+1	9.66362E+1	5.96104E-6	4.99910E-1	5.07396E-1	5.41960E+1	3.68580E-2	3.80246E+4	8.08130E+1
9.76232E+1	9.66768E+1	5.96108E-6	4.99910E-1	5.07414E-1	5.42232E+1	3.68234E-2	3.80265E+4	8.08008E+1
9.76579E+1	9.67080E+1	5.96329E-6	4.99910E-1	5.07409E-1	5.42747E+1	3.68171E-2	3.80286E+4	8.07826E+1
9.77442E+1	9.67849E+1	5.96415E-6	4.99910E-1	5.07399E-1	5.42788E+1	3.67819E-2	3.80305E+4	8.06928E+1
9.78502E+1	9.68737E+1	5.96102E-6	4.99910E-1	5.07381E-1	5.43142E+1	3.68145E-2	3.80326E+4	8.06203E+1
9.79162E+1	9.69290E+1	5.95620E-6	4.99910E-1	5.07372E-1	5.43492E+1	3.68008E-2	3.80345E+4	8.06938E+1
9.79710E+1	9.69830E+1	5.95302E-6	4.99910E-1	5.07361E-1	5.43409E+1	3.69404E-2	3.80366E+4	8.07096E+1
9.80519E+1	9.70495E+1	5.95078E-6	4.99910E-1	5.07386E-1	5.42754E+1	3.69117E-2	3.80385E+4	8.07221E+1
9.81202E+1	9.71090E+1	5.94645E-6	4.99910E-1	5.07417E-1	5.41923E+1	3.68868E-2	3.80406E+4	8.07546E+1
9.81610E+1	9.71470E+1	5.94737E-6	4.99910E-1	5.07371E-1	5.42432E+1	3.68745E-2	3.80426E+4	8.07578E+1
9.82522E+1	9.72325E+1	5.94465E-6	4.99910E-1	5.07380E-1	5.42174E+1	3.68415E-2	3.80445E+4	8.07723E+1
9.83192E+1	9.72922E+1	5.93780E-6	4.99910E-1	5.07375E-1	5.42312E+1	3.67892E-2	3.80465E+4	8.07209E+1
9.83645E+1	9.73308E+1	5.93496E-6	4.99910E-1	5.07339E-1	5.42940E+1	3.67789E-2	3.80485E+4	8.07557E+1
9.83978E+1	9.73584E+1	5.92874E-6	4.99910E-1	5.07334E-1	5.42887E+1	3.68103E-2	3.80505E+4	8.07227E+1
9.84814E+1	9.74293E+1	5.92357E-6	4.99910E-1	5.07325E-1	5.42134E+1	3.67862E-2	3.80525E+4	8.07229E+1
9.85854E+1	9.75234E+1	5.92505E-6	4.99910E-1	5.07317E-1	5.42494E+1	3.67083E-2	3.80545E+4	8.07453E+1
9.86518E+1	9.75833E+1	5.92174E-6	4.99910E-1	5.07329E-1	5.42209E+1	3.67024E-2	3.80566E+4	8.07615E+1
9.87180E+1	9.76340E+1	5.91479E-6	4.99910E-1	5.07326E-1	5.42904E+1	3.67690E-2	3.80585E+4	8.07448E+1
9.87891E+1	9.76970E+1	5.90903E-6	4.99910E-1	5.07345E-1	5.43120E+1	3.67686E-2	3.80606E+4	8.07748E+1
9.88551E+1	9.77542E+1	5.89892E-6	4.99910E-1	5.07380E-1	5.42474E+1	3.67415E-2	3.80625E+4	8.07978E+1
9.88980E+1	9.77900E+1	5.89058E-6	4.99910E-1	5.07373E-1	5.42142E+1	3.67355E-2	3.80646E+4	8.07840E+1
9.89841E+1	9.78722E+1	5.88864E-6	4.99910E-1	5.07363E-1	5.42062E+1	3.67462E-2	3.80665E+4	8.07593E+1
9.90537E+1	9.79296E+1	5.89142E-6	4.99910E-1	5.07352E-1	5.42157E+1	3.67409E-2	3.80686E+4	8.07585E+1
9.91033E+1	9.79705E+1	5.89273E-6	4.99910E-1	5.07343E-1	5.42557E+1	3.67647E-2	3.80705E+4	8.08470E+1
9.91345E+1	9.80002E+1	5.89201E-6	4.99910E-1	5.07338E-1	5.42784E+1	3.67625E-2	3.80725E+4	8.08660E+1
9.92126E+1	9.80695E+1	5.88703E-6	4.99910E-1	5.07329E-1	5.43225E+1	3.67366E-2	3.80745E+4	8.09162E+1
9.93202E+1	9.81611E+1	5.87725E-6	4.99910E-1	5.07312E-1	5.42836E+1	3.67159E-2	3.80765E+4	8.08983E+1
9.93877E+1	9.82208E+1	5.86832E-6	4.99910E-1	5.07302E-1	5.42990E+1	3.67022E-2	3.80785E+4	8.08918E+1
9.94522E+1	9.82724E+1	5.86571E-6	4.99910E-1	5.07292E-1	5.43220E+1	3.66707E-2	3.80806E+4	8.08735E+1
9.95161E+1	9.83344E+1	5.86407E-6	4.99910E-1	5.07282E-1	5.42925E+1	3.66846E-2	3.80826E+4	8.08796E+1
9.95813E+1	9.83935E+1	5.86316E-6	4.99910E-1	5.07271E-1	5.43067E+1	3.66470E-2	3.80846E+4	8.09098E+1
9.96370E+1	9.84330E+1	5.86334E-6	4.99910E-1	5.07262E-1	5.43115E+1	3.66058E-2	3.80866E+4	8.08996E+1
9.97175E+1	9.85069E+1	5.86284E-6	4.99910E-1	5.07268E-1	5.42868E+1	3.66209E-2	3.80886E+4	8.09315E+1
9.97787E+1	9.85684E+1	5.85966E-6	4.99910E-1	5.07276E-1	5.43132E+1	3.66677E-2	3.80906E+4	8.09303E+1
9.98100E+1	9.86190E+1	5.85784E-6	4.99910E-1	5.07238E-1	5.42908E+1	3.66333E-2	3.80926E+4	8.09182E+1
9.98190E+1	9.86845E+1	5.85700E-6	4.99910E-1	5.07203E-1	5.42638E+1	3.66492E-2	3.80946E+4	8.09274E+1
9.98186E+1	9.87399E+1	5.85614E-6	4.99910E-1	5.07172E-1	5.42572E+1	3.66157E-2	3.80966E+4	8.09270E+1
9.98130E+1	9.87730E+1	5.85559E-6	4.99910E-1	5.07163E-1	5.42763E+1	3.66625E-2	3.80986E+4	8.08779E+1
9.97892E+1	9.88533E+1	5.84753E-6	4.99910E-1	5.07152E-1	5.43124E+1	3.66553E-2	3.81006E+4	8.08826E+1
9.97732E+1	9.89107E+1	5.83839E-6	4.99910E-1	5.07130E-1	5.43970E+1	3.67823E-2	3.81026E+4	8.08965E+1
9.97543E+1	9.89700E+1	5.83565E-6	4.99910E-1	5.07107E-1	5.43357E+1	3.67868E-2	3.81046E+4	8.09255E+1
9.97336E+1	9.90302E+1	5.83549E-6	4.99910E-1	5.07141E-1	5.42052E+1	3.67561E-2	3.81066E+4	8.09170E+1
9.97249E+1	9.90564E+1	5.83668E-6	4.99910E-1	5.07144E-1	5.42338E+1	3.67199E-2	3.81086E+4	8.09675E+1
9.97008E+1	9.91391E+1	5.84177E-6	4.99910E-1	5.07103E-1	5.42607E+1	3.67038E-2	3.81106E+4	8.09687E+1
9.96852E+1	9.91990E+1	5.84963E-6	4.99910E-1	5.07092E-1	5.42929E+1	3.67332E-2	3.81126E+4	8.09683E+1
9.96730E+1	9.92510E+1	5.84601E-6	4.99910E-1	5.07113E-1	5.42515E+1	3.66868E-2	3.81146E+4	8.09497E+1
9.96627E+1	9.93170E+1	5.83933E-6	4.99910E-1	5.07093E-1	5.42737E+1	3.66378E-2	3.81165E+4	8.09431E+1
9.96545E+1	9.93736E+1	5.83665E-6	4.99910E-1	5.07064E-1	5.43037E+1	3.66407E-2	3.81185E+4	8.08980E+1
9.96500E+1	9.94080E+1	5.83159E-6	4.99910E-1	5.07090E-1	5.42754E+1	3.66981E-2	3.81205E+4	8.08960E+1
9.96500E+1	9.94875E+1	5.82610E-6	4.99910E-1	5.07103E-1	5.43290E+1	3.66852E-2	3.81225E+4	8.08712E+1
9.96547E+1	9.95435E+1	5.81717E-6	4.99910E-1	5.07121E-1	5.43117E+1	3.66319E-2	3.81246E+4	8.08751E+1
9.96637E+1	9.96012E+1	5.81884E-6	4.99910E-1	5.07138E-1	5.43185E+1	3.66818E-2	3.81266E+4	8.09358E+1
9.96736E+1	9.96599E+1	5.82404E-6	4.99910E-1	5.07128E-1	5.43122E+1	3.66172E-2	3.81286E+4	8.09787E+1
9.96834E+1	9.96857E+1	5.81970E-6	4.99910E-1	5.07121E-1	5.43468E+1	3.67096E-2	3.81306E+4	8.09909E+1
9.97149E+1	9.97673E+1	5.81451E-6	4.99910E-1	5.07098E-1	5.43440E+1	3.66944E-2	3.81326E+4	8.09925E+1
9.97384E+1	9.98274E+1	5.80714E-6	4.99910E-1	5.07064E-1	5.42330E+1	3.66181E-2	3.81346E+4	8.09894E+1
9.97620E+1	9.98820E+1	5.80313E-6	4.99910E-1	5.07049E-1	5.42597E+1	3.65904E-2	3.81366E+4	8.09768E+1
9.98024E+1	9.99436E+1	5.79940E-6	4.99910E-1	5.07040E-1	5.42861E+1	3.65980E-2	3.81386E+4	8.10061E+1
9.98418E+1	9.99992E+1	5.79160E-6	4.99910E-1	5.07033E-1	5.43194E+1	3.66687E-2	3.81406E+4	8.10284E+1
9.98690E+1	1.00035E+2	5.78704E-6	4.99910E-1	5.07066E-1	5.42819E+1	3.66455E-2	3.81426E+4	8.09886E+1
9.99280E+1	1.00109E+2	5.79182E-6	4.99910E-1	5.07047E-1	5.42872E+1	3.66359E-2	3.81446E+4	8.09590E+1
9.99779E+1	1.00171E+2	5.79555E-6	4.99910E-1	5.07046E-1	5.42698E+1	3.66737E-2	3.81465E+4	8.10003E+1
1.00015E+2	1.00211E+2	5.79747E-6	4.99910E-1	5.07077E-1	5.41880E+1	3.67051E-2	3.81485E+4	8.09538E+1
1.00043E+2	1.00237E+2	5.80201E-6	4.99910E-1	5.07079E-1	5.42043E+1	3.66723E-2	3.81506E+4	8.09825E+1
1.00117E+2	1.00303E+2	5.80427E-6	4.99910E-1	5.07073E-1	5.42298E+1	3.66110E-2	3.81526E+4	8.10234E+1
1.00212E+2	1.00386E+2	5.79683E-6	4.99910E-1	5.07038E-1	5.42876E+1	3.66666E-2	3.81545E+4	8.10434E+1
1.00275E+2	1.00437E+2	5.78419E-6	4.99910E-1	5.07018E-1	5.42927E+1	3.66626E-2	3.81565E+4	8.10356E+1
1.00334E+2	1.00480E+2	5.78346E-6	4.99910E-1	5.07016E-1	5.43514E+1	3.67082E-2	3.81585E+4	8.10406E+1
1.00421E+2	1.00545E+2	5.78639E-6	4.99910E-1	5.07051E-1	5.43575E+1	3.68925E-2	3.81606E+4	8.10096E+1
1.00495E+2	1.00601E+2	5.77920E-6	4.99910E-1	5.07098E-1	5.41342E+1	3.68764E-2	3.81626E+4	8.10694E+1
1.00543E+2	1.00636E+2	5.77911E-6	4.99910E-1	5.07104E-1	5.40805E+1	3.67491E-2	3.81646E+4	8.09984E+1
1.00647E+2	1.00706E+2	5.79166E-6	4.99910E-1	5.07086E-1	5.41106E+1	3.67270E-2	3.81666E+4	8.09910E+1
1.00728E+2	1.00761E+2	5.79437E-6	4.99910E-1	5.07079E-1	5.41588E+1	3.67057E-2	3.81685E+4	8.09999E+1
1.00788E+2	1.00802E+2	5.79197E-6	4.99910E-1	5.07113E-1	5.41897E+1	3.66464E-2	3.81706E+4	8.09988E+1
1.00829E+2	1.00830E+2	5.78776E-6	4.99910E-1	5.07115E-1	5.42420E+1	3.67094E-2	3.81726E+4	8.10367E+1
1.00928E+2	1.00893E+2	5.77871E-6	4.99910E-1	5.07118E-1	5.43160E+1	3.66418E-2	3.81746E+4	8.10760E+1
1.01057E+2	1.00974E+2	5.76972E-6	4.99910E-1	5.07104E-1	5.42406E+1	3.66731E-2	3.81766E+4	8.10619E+1
1.01141E+2	1.01028E+2	5.76080E-6	4.99910E-1	5.07062E-1	5.42999E+1	3.67011E-2	3.81786E+4	8.11141E+1
1.01227E+2	1.01076E+2	5.75182E-6	4.99910E-1	5.07078E-1	5.43185E+1	3.66530E-2	3.81806E+4	8.11345E+1
1.01317E+2	1.01134E+2	5.75395E-6	4.99910E-1	5.07080E-1	5.42848E+1	3.66795E-2	3.81826E+4	8.11395E+1
1.01405E+2	1.01189E+2	5.75908E-6	4.99910E-1	5.07061E-1	5.42889E+1	3.66925E-2	3.81846E+4	8.11362E+1
1.01465E+2	1.01224E+2	5.75902E-6	4.99910E-1	5.07097E-1	5.42721E+1	3.67065E-2	3.81866E+4	8.11256E+1
1.01578E+2	1.01292E+2	5.76022E-6	4.99910E-1	5.07145E-1	5.42764E+1	3.66710E-2	3.81886E+4	8.11251E+1
1.01668E+2	1.01346E+2	5.76026E-6	4.99910E-1	5.07185E-1	5.43017E+1	3.66584E-2	3.81906E+4	8.11764E+1
1.01735E+2	1.01385E+2	5.75546E-6	4.99910E-1	5.07186E-1	5.43116E+1	3.66776E-2	3.81926E+4	8.12179E+1
1.01781E+2	1.01411E+2	5.75396E-6	4.99910E-1	5.07177E-1	5.43292E+1	3.67211E-2	3.81946E+4	8.12166E+1
1.01888E+2	1.01472E+2	5.75550E-6	4.99910E-1	5.07165E-1	5.43320E+1	3.67165E-2	3.81966E+4	8.11817E+1
1.02025E+2	1.01554E+2	5.74703E-6	4.99910E-1	5.07159E-1	5.42896E+1	3.67135E-2	3.81986E+4	8.11503E+1
1.02115E+2	1.01609E+2	5.73072E-6	4.99910E-1	5.07162E-1	5.42555E+1	3.67758E-2	3.82006E+4	8.11462E+1
1.02199E+2	1.01664E+2	5.73106E-6	4.99910E-1	5.07166E-1	5.43050E+1	3.68710E-2	3.82026E+4	8.11653E+1
1.02295E+2	1.01716E+2	5.74481E-6	4.99910E-1	5.07155E-1	5.42343E+1	3.66820E-2	3.82045E+4	8.11927E+1
1.02388E+2	1.01765E+2	5.75263E-6	4.99910E-1	5.07134E-1	5.42567E+1	3.66810E-2	3.82066E+4	8.11580E+1
1.02447E+2	1.01796E+2	5.74704E-6	4.99910E-1	5.07136E-1	5.43504E+1	3.66404E-2	3.82085E+4	8.11121E+1
1.02562E+2	1.01873E+2	5.73629E-6	4.99910E-1	5.07140E-1	5.42600E+1	3.66619E-2	3.82106E+4	8.11290E+1
1.02654E+2	1.01923E+2	5.73602E-6	4.99910E-1	5.07143E-1	5.42131E+1	3.67295E-2	3.82126E+4	8.11543E+1
1.02703E+2	1.01945E+2	5.73124E-6	4.99910E-1	5.07146E-1	5.41927E+1	3.66648E-2	3.82146E+4	8.11443E+1
1.02810E+2	1.02011E+2	5.72071E-6	4.99910E-1	5.07149E-1	5.42537E+1	3.66708E-2	3.82166E+4	8.11830E+1
1.02881E+2	1.02056E+2	5.71945E-6	4.99910E-1	5.07151E-1	5.42928E+1	3.67513E-2	3.82186E+4	8.11985E+1
1.03013E+2	1.02134E+2	5.72103E-6	4.99910E-1	5.07156E-1	5.42623E+1	3.67584E-2	3.82206E+4	8.12110E+1
1.03105E+2	1.02187E+2	5.72355E-6	4.99910E-1	5.07159E-1	5.41568E+1	3.67687E-2	3.82226E+4	8.11459E+1
1.03146E+2	1.02214E+2	5.73499E-6	4.99910E-1	5.07161E-1	5.42629E+1	3.67274E-2	3.82246E+4	8.11039E+1
1.03277E+2	1.02294E+2	5.74423E-6	4.99910E-1	5.07189E-1	5.42769E+1	3.66358E-2	3.82266E+4	8.11239E+1
1.03365E+2	1.02348E+2	5.74161E-6	4.99910E-1	5.07238E-1	5.42254E+1	3.66880E-2	3.82286E+4	8.11291E+1
1.03438E+2	1.02395E+2	5.73435E-6	4.99910E-1	5.07219E-1	5.42460E+1	3.67121E-2	3.82306E+4	8.11271E+1
1.03542E+2	1.02454E+2	5.72333E-6	4.99910E-1	5.07214E-1	5.42529E+1	3.67149E-2	3.82326E+4	8.11760E+1
1.03628E+2	1.02508E+2	5.71466E-6	4.99910E-1	5.07217E-1	5.42359E+1	3.66867E-2	3.82346E+4	8.12381E+1
1.03680E+2	1.02544E+2	5.71146E-6	4.99910E-1	5.07221E-1	5.42232E+1	3.67093E-2	3.82366E+4	8.12683E+1
1.03795E+2	1.02606E+2	5.70908E-6	4.99910E-1	5.07224E-1	5.42544E+1	3.66804E-2	3.82386E+4	8.12874E+1
1.03877E+2	1.02663E+2	5.71063E-6	4.99910E-1	5.07216E-1	5.42624E+1	3.66886E-2	3.82406E+4	8.12614E+1
1.03935E+2	1.02703E+2	5.71084E-6	4.99910E-1	5.07192E-1	5.42376E+1	3.66742E-2	3.82426E+4	8.11770E+1
1.03978E+2	1.02730E+2	5.71022E-6	4.99910E-1	5.07193E-1	5.42647E+1	3.67460E-2	3.82446E+4	8.11701E+1
1.04088E+2	1.02799E+2	5.70518E-6	4.99910E-1	5.07196E-1	5.42468E+1	3.66357E-2	3.82466E+4	8.11899E+1
1.04220E+2	1.02889E+2	5.70080E-6	4.99910E-1	5.07192E-1	5.42640E+1	3.67353E-2	3.82486E+4	8.12629E+1
1.04301E+2	1.02947E+2	5.69997E-6	4.99910E-1	5.07173E-1	5.43318E+1	3.67038E-2	3.82506E+4	8.12326E+1
1.04378E+2	1.02988E+2	5.69624E-6	4.99910E-1	5.07223E-1	5.42846E+1	3.66499E-2	3.82526E+4	8.12343E+1
1.04469E+2	1.03047E+2	5.68979E-6	4.99910E-1	5.07251E-1	5.42662E+1	3.66530E-2	3.82546E+4	8.12295E+1
1.04551E+2	1.03100E+2	5.68492E-6	4.99910E-1	5.07254E-1	5.43200E+1	3.66442E-2	3.82566E+4	8.12286E+1
1.04604E+2	1.03133E+2	5.68348E-6	4.99910E-1	5.07257E-1	5.43276E+1	3.66913E-2	3.82586E+4	8.12315E+1
1.04712E+2	1.03197E+2	5.68046E-6	4.99910E-1	5.07260E-1	5.42905E+1	3.66726E-2	3.82606E+4	8.12632E+1
1.04793E+2	1.03253E+2	5.67827E-6	4.99910E-1	5.07271E-1	5.43031E+1	3.68140E-2	3.82626E+4	8.12805E+1
1.04852E+2	1.03295E+2	5.67906E-6	4.99910E-1	5.07307E-1	5.41974E+1	3.66886E-2	3.82646E+4	8.11686E+1
1.04893E+2	1.03324E+2	5.67649E-6	4.99910E-1	5.07320E-1	5.42449E+1	3.67458E-2	3.82666E+4	8.12186E+1
1.04991E+2	1.03391E+2	5.66966E-6	4.99910E-1	5.07329E-1	5.42335E+1	3.68262E-2	3.82686E+4	8.12557E+1
1.05113E+2	1.03471E+2	5.66494E-6	4.99910E-1	5.07315E-1	5.41411E+1	3.67729E-2	3.82705E+4	8.13218E+1
1.05190E+2	1.03523E+2	5.67411E-6	4.99910E-1	5.07318E-1	5.40681E+1	3.68124E-2	3.82726E+4	8.13438E+1
1.05272E+2	1.03578E+2	5.67963E-6	4.99910E-1	5.07322E-1	5.40254E+1	3.67899E-2	3.82746E+4	8.12850E+1
1.05356E+2	1.03631E+2	5.67334E-6	4.99910E-1	5.07354E-1	5.39714E+1	3.66841E-2	3.82766E+4	8.12846E+1
1.05435E+2	1.03686E+2	5.67340E-6	4.99910E-1	5.07403E-1	5.40114E+1	3.67242E-2	3.82786E+4	8.13116E+1
1.05487E+2	1.03728E+2	5.66818E-6	4.99910E-1	5.07339E-1	5.39213E+1	3.65809E-2	3.82806E+4	8.13375E+1
1.05589E+2	1.03798E+2	5.66323E-6	4.99910E-1	5.07335E-1	5.39595E+1	3.65339E-2	3.82826E+4	8.13273E+1
1.05667E+2	1.03855E+2	5.66033E-6	4.99910E-1	5.07339E-1	5.41396E+1	3.65527E-2	3.82846E+4	8.13070E+1
1.05724E+2	1.03895E+2	5.64537E-6	4.99910E-1	5.07344E-1	5.42076E+1	3.65558E-2	3.82866E+4	8.12798E+1
1.05763E+2	1.03920E+2	5.63232E-6	4.99910E-1	5.07357E-1	5.42030E+1	3.65552E-2	3.82886E+4	8.12708E+1
1.05857E+2	1.03982E+2	5.62910E-6	4.99910E-1	5.07366E-1	5.41676E+1	3.65323E-2	3.82906E+4	8.12934E+1
1.05979E+2	1.04065E+2	5.63254E-6	4.99910E-1	5.07370E-1	5.42252E+1	3.65524E-2	3.82926E+4	8.13458E+1
1.06057E+2	1.04118E+2	5.63661E-6	4.99910E-1	5.07419E-1	5.43220E+1	3.66516E-2	3.82946E+4	8.13110E+1
1.06134E+2	1.04177E+2	5.63900E-6	4.99910E-1	5.07385E-1	5.43387E+1	3.66979E-2	3.82966E+4	8.13046E+1
1.06212E+2	1.04229E+2	5.63991E-6	4.99910E-1	5.07377E-1	5.43024E+1	3.67019E-2	3.82986E+4	8.12872E+1
1.06289E+2	1.04280E+2	5.64458E-6	4.99910E-1	5.07402E-1	5.43177E+1	3.67290E-2	3.83006E+4	8.12521E+1
1.06343E+2	1.04319E+2	5.65582E-6	4.99910E-1	5.07407E-1	5.43307E+1	3.68330E-2	3.83026E+4	8.12123E+1
1.06443E+2	1.04392E+2	5.66070E-6	4.99910E-1	5.07410E-1	5.42400E+1	3.68776E-2	3.83046E+4	8.12402E+1
1.06520E+2	1.04444E+2	5.65623E-6	4.99910E-1	5.07421E-1	5.41739E+1	3.67677E-2	3.83066E+4	8.12662E+1
1.06577E+2	1.04483E+2	5.65533E-6	4.99910E-1	5.07455E-1	5.42348E+1	3.67605E-2	3.83086E+4	8.12941E+1
1.06616E+2	1.04514E+2	5.65459E-6	4.99910E-1	5.07457E-1	5.42913E+1	3.66851E-2	3.83106E+4	8.13728E+1
1.06711E+2	1.04583E+2	5.64950E-6	4.99910E-1	5.07452E-1	5.42991E+1	3.66896E-2	3.83126E+4	8.12937E+1
1.06834E+2	1.04665E+2	5.64642E-6	4.99910E-1	5.07427E-1	5.43192E+1	3.67354E-2	3.83146E+4	8.13287E+1
1.06908E+2	1.04716E+2	5.64265E-6	4.99910E-1	5.07430E-1	5.43605E+1	3.67291E-2	3.83166E+4	8.13325E+1
1.06987E+2	1.04775E+2	5.63796E-6	4.99910E-1	5.07411E-1	5.43903E+1	3.67620E-2	3.83186E+4	8.13042E+1
1.07062E+2	1.04830E+2	5.63542E-6	4.99910E-1	5.07412E-1	5.43879E+1	3.66944E-2	3.83206E+4	8.13486E+1
1.07136E+2	1.04884E+2	5.63578E-6	4.99910E-1	5.07438E-1	5.43282E+1	3.67729E-2	3.83226E+4	8.13193E+1
1.07193E+2	1.04925E+2	5.63804E-6	4.99910E-1	5.07444E-1	5.42683E+1	3.67336E-2	3.83246E+4	8.13141E+1
1.07286E+2	1.04993E+2	5.63773E-6	4.99910E-1	5.07448E-1	5.43146E+1	3.66674E-2	3.83266E+4	8.13535E+1
1.07363E+2	1.05047E+2	5.63073E-6	4.99910E-1	5.07451E-1	5.43292E+1	3.66855E-2	3.83286E+4	8.13582E+1
1.07405E+2	1.05075E+2	5.62426E-6	4.99910E-1	5.07454E-1	5.43482E+1	3.66632E-2	3.83306E+4	8.13120E+1
1.07509E+2	1.05146E+2	5.62451E-6	4.99910E-1	5.07457E-1	5.43350E+1	3.66375E-2	3.83326E+4	8.13575E+1
1.07584E+2	1.05205E+2	5.62387E-6	4.99910E-1	5.07473E-1	5.43931E+1	3.66863E-2	3.83346E+4	8.14201E+1
1.07658E+2	1.05263E+2	5.62264E-6	4.99910E-1	5.07503E-1	5.43919E+1	3.66804E-2	3.83366E+4	8.14516E+1
1.07733E+2	1.05318E+2	5.62482E-6	4.99910E-1	5.07506E-1	5.44104E+1	3.67114E-2	3.83386E+4	8.14068E+1
1.07772E+2	1.05351E+2	5.62438E-6	4.99910E-1	5.07509E-1	5.43794E+1	3.66785E-2	3.83406E+4	8.14237E+1
1.07881E+2	1.05428E+2	5.61474E-6	4.99910E-1	5.07524E-1	5.43653E+1	3.66989E-2	3.83426E+4	8.14187E+1
1.07953E+2	1.05474E+2	5.60466E-6	4.99910E-1	5.07550E-1	5.43423E+1	3.67464E-2	3.83446E+4	8.13879E+1
1.08015E+2	1.05521E+2	5.60163E-6	4.99910E-1	5.07558E-1	5.43211E+1	3.67275E-2	3.83466E+4	8.14020E+1
1.08103E+2	1.05591E+2	5.59877E-6	4.99910E-1	5.07561E-1	5.43131E+1	3.67161E-2	3.83486E+4	8.13861E+1
1.08177E+2	1.05648E+2	5.59519E-6	4.99910E-1	5.07565E-1	5.43030E+1	3.66969E-2	3.83506E+4	8.14520E+1
1.08221E+2	1.05681E+2	5.59560E-6	4.99910E-1	5.07568E-1	5.42533E+1	3.67036E-2	3.83526E+4	8.15055E+1
1.08317E+2	1.05752E+2	5.59645E-6	4.99910E-1	5.07617E-1	5.42765E+1	3.66874E-2	3.83546E+4	8.14539E+1
1.08392E+2	1.05813E+2	5.59823E-6	4.99910E-1	5.07640E-1	5.43343E+1	3.66806E-2	3.83566E+4	8.14332E+1
1.08466E+2	1.05870E+2	5.59730E-6	4.99910E-1	5.07611E-1	5.43878E+1	3.66713E-2	3.83586E+4	8.14707E+1
1.08540E+2	1.05924E+2	5.59018E-6	4.99910E-1	5.07592E-1	5.43789E+1	3.67257E-2	3.83606E+4	8.14603E+1
1.08578E+2	1.05954E+2	5.58768E-6	4.99910E-1	5.07584E-1	5.42477E+1	3.66420E-2	3.83626E+4	8.14902E+1
1.08684E+2	1.06037E+2	5.58759E-6	4.99910E-1	5.07578E-1	5.43156E+1	3.66172E-2	3.83646E+4	8.14449E+1
1.08755E+2	1.06090E+2	5.58676E-6	4.99910E-1	5.07558E-1	5.44731E+1	3.66677E-2	3.83666E+4	8.14671E+1
1.08814E+2	1.06126E+2	5.58536E-6	4.99910E-1	5.07557E-1	5.43404E+1	3.66512E-2	3.83686E+4	8.15372E+1
1.08902E+2	1.06201E+2	5.58508E-6	4.99910E-1	5.07543E-1	5.43406E+1	3.65963E-2	3.83706E+4	8.15247E+1
1.08975E+2	1.06262E+2	5.58682E-6	4.99910E-1	5.07528E-1	5.43570E+1	3.66665E-2	3.83725E+4	8.15174E+1
1.09018E+2	1.06297E+2	5.58604E-6	4.99910E-1	5.07604E-1	5.43464E+1	3.66267E-2	3.83746E+4	8.15066E+1
1.09115E+2	1.06375E+2	5.57676E-6	4.99910E-1	5.07632E-1	5.43760E+1	3.66053E-2	3.83766E+4	8.15035E+1
1.09183E+2	1.06431E+2	5.57174E-6	4.99910E-1	5.07640E-1	5.43963E+1	3.66723E-2	3.83786E+4	8.14797E+1
1.09254E+2	1.06488E+2	5.56853E-6	4.99910E-1	5.07617E-1	5.43573E+1	3.66985E-2	3.83806E+4	8.15059E+1
1.09328E+2	1.06545E+2	5.55731E-6	4.99910E-1	5.07620E-1	5.43548E+1	3.66361E-2	3.83826E+4	8.14548E+1
1.09365E+2	1.06576E+2	5.55070E-6	4.99910E-1	5.07623E-1	5.43785E+1	3.66789E-2	3.83846E+4	8.14689E+1
1.09470E+2	1.06656E+2	5.55265E-6	4.99910E-1	5.07638E-1	5.43491E+1	3.67070E-2	3.83866E+4	8.15115E+1
1.09540E+2	1.06709E+2	5.55547E-6	4.99910E-1	5.07665E-1	5.43470E+1	3.66092E-2	3.83886E+4	8.15411E+1
1.09600E+2	1.06767E+2	5.55810E-6	4.99910E-1	5.07642E-1	5.43441E+1	3.66658E-2	3.83906E+4	8.15435E+1
1.09686E+2	1.06830E+2	5.55872E-6	4.99910E-1	5.07655E-1	5.43457E+1	3.66699E-2	3.83926E+4	8.15458E+1
1.09759E+2	1.06886E+2	5.55448E-6	4.99910E-1	5.07680E-1	5.44078E+1	3.66389E-2	3.83946E+4	8.14672E+1
1.09803E+2	1.06923E+2	5.54964E-6	4.99910E-1	5.07683E-1	5.44191E+1	3.66414E-2	3.83966E+4	8.14732E+1
1.09898E+2	1.06996E+2	5.54616E-6	4.99910E-1	5.07664E-1	5.43871E+1	3.66597E-2	3.83986E+4	8.14986E+1
1.09966E+2	1.07050E+2	5.54151E-6	4.99910E-1	5.07662E-1	5.44116E+1	3.66501E-2	3.84006E+4	8.15191E+1
1.10014E+2	1.07089E+2	5.53613E-6	4.99910E-1	5.07698E-1	5.44114E+1	3.65711E-2	3.84026E+4	8.15026E+1
1.10051E+2	1.07119E+2	5.53202E-6	4.99910E-1	5.07722E-1	5.43718E+1	3.66300E-2	3.84046E+4	8.15343E+1
1.10142E+2	1.07191E+2	5.53640E-6	4.99910E-1	5.07746E-1	5.43850E+1	3.65439E-2	3.84066E+4	8.15467E+1
1.10250E+2	1.07279E+2	5.54147E-6	4.99910E-1	5.07722E-1	5.44291E+1	3.65985E-2	3.84086E+4	8.15506E+1
1.10318E+2	1.07337E+2	5.54139E-6	4.99910E-1	5.07678E-1	5.44219E+1	3.65395E-2	3.84106E+4	8.15803E+1
1.10377E+2	1.07387E+2	5.53960E-6	4.99910E-1	5.07701E-1	5.43787E+1	3.65285E-2	3.84126E+4	8.15905E+1
1.10460E+2	1.07447E+2	5.53399E-6	4.99910E-1	5.07730E-1	5.43960E+1	3.65594E-2	3.84146E+4	8.15966E+1
1.10533E+2	1.07500E+2	5.51784E-6	4.99910E-1	5.07756E-1	5.44428E+1	3.65459E-2	3.84166E+4	8.16354E+1
1.10581E+2	1.07535E+2	5.49795E-6	4.99910E-1	5.07759E-1	5.44585E+1	3.65386E-2	3.84186E+4	8.16991E+1
1.10671E+2	1.07628E+2	5.48957E-6	4.99910E-1	5.07764E-1	5.44321E+1	3.65707E-2	3.84206E+4	8.17306E+1
1.10744E+2	1.07683E+2	5.49302E-6	4.99910E-1	5.07757E-1	5.44025E+1	3.65846E-2	3.84226E+4	8.17043E+1
1.10795E+2	1.07719E+2	5.49633E-6	4.99910E-1	5.07734E-1	5.44011E+1	3.65655E-2	3.84246E+4	8.17300E+1
1.10832E+2	1.07747E+2	5.49757E-6	4.99910E-1	5.07747E-1	5.44370E+1	3.65879E-2	3.84266E+4	8.16967E+1
1.10923E+2	1.07820E+2	5.50200E-6	4.99910E-1	5.07764E-1	5.43991E+1	3.66254E-2	3.84286E+4	8.16123E+1
1.11033E+2	1.07906E+2	5.50711E-6	4.99910E-1	5.07781E-1	5.43783E+1	3.67048E-2	3.84306E+4	8.15942E+1
1.11102E+2	1.07960E+2	5.51037E-6	4.99910E-1	5.07784E-1	5.43419E+1	3.66115E-2	3.84326E+4	8.15967E+1
1.11162E+2	1.08019E+2	5.51053E-6	4.99910E-1	5.07788E-1	5.43482E+1	3.66354E-2	3.84346E+4	8.16101E+1
1.11245E+2	1.08078E+2	5.50658E-6	4.99910E-1	5.07792E-1	5.43228E+1	3.65846E-2	3.84366E+4	8.15950E+1
1.11316E+2	1.08135E+2	5.50315E-6	4.99910E-1	5.07795E-1	5.44414E+1	3.65717E-2	3.84386E+4	8.16354E+1
1.11360E+2	1.08176E+2	5.50287E-6	4.99910E-1	5.07799E-1	5.44073E+1	3.65941E-2	3.84406E+4	8.16314E+1
1.11454E+2	1.08257E+2	5.50524E-6	4.99910E-1	5.07802E-1	5.44569E+1	3.66497E-2	3.84426E+4	8.16261E+1
1.11527E+2	1.08310E+2	5.50905E-6	4.99910E-1	5.07814E-1	5.44217E+1	3.66805E-2	3.84446E+4	8.16101E+1
1.11578E+2	1.08348E+2	5.51203E-6	4.99910E-1	5.07847E-1	5.43291E+1	3.66949E-2	3.84466E+4	8.15947E+1
1.11613E+2	1.08377E+2	5.51492E-6	4.99910E-1	5.07849E-1	5.43130E+1	3.67187E-2	3.84486E+4	8.16157E+1
1.11695E+2	1.08446E+2	5.51063E-6	4.99910E-1	5.07860E-1	5.42703E+1	3.66745E-2	3.84506E+4	8.16690E+1
1.11804E+2	1.08532E+2	5.50476E-6	4.99910E-1	5.07897E-1	5.43078E+1	3.67031E-2	3.84526E+4	8.16394E+1
1.11874E+2	1.08587E+2	5.50108E-6	4.99910E-1	5.07900E-1	5.43707E+1	3.67217E-2	3.84546E+4	8.16095E+1
1.11946E+2	1.08652E+2	5.49555E-6	4.99910E-1	5.07904E-1	5.42621E+1	3.66620E-2	3.84566E+4	8.17187E+1
1.12017E+2	1.08707E+2	5.49266E-6	4.99910E-1	5.07908E-1	5.42523E+1	3.66762E-2	3.84586E+4	8.17231E+1
1.12085E+2	1.08765E+2	5.48910E-6	4.99910E-1	5.07911E-1	5.43274E+1	3.66111E-2	3.84605E+4	8.16833E+1
1.12133E+2	1.08810E+2	5.48549E-6	4.99910E-1	5.07915E-1	5.43659E+1	3.66259E-2	3.84626E+4	8.16902E+1
1.12223E+2	1.08870E+2	5.47912E-6	4.99910E-1	5.07897E-1	5.43299E+1	3.66974E-2	3.84646E+4	8.17745E+1
1.12292E+2	1.08927E+2	5.47163E-6	4.99910E-1	5.07882E-1	5.43400E+1	3.66194E-2	3.84666E+4	8.17363E+1
1.12342E+2	1.08973E+2	5.47450E-6	4.99910E-1	5.07886E-1	5.42669E+1	3.66326E-2	3.84686E+4	8.17050E+1
1.12376E+2	1.09003E+2	5.48494E-6	4.99910E-1	5.07888E-1	5.43461E+1	3.66690E-2	3.84706E+4	8.16370E+1
1.12459E+2	1.09072E+2	5.49253E-6	4.99910E-1	5.07891E-1	5.43527E+1	3.66857E-2	3.84726E+4	8.16395E+1
1.12568E+2	1.09158E+2	5.48583E-6	4.99910E-1	5.07905E-1	5.42844E+1	3.66888E-2	3.84746E+4	8.17215E+1
1.12635E+2	1.09213E+2	5.47446E-6	4.99910E-1	5.07931E-1	5.43155E+1	3.66751E-2	3.84766E+4	8.17157E+1
1.12706E+2	1.09277E+2	5.46832E-6	4.99910E-1	5.07965E-1	5.43881E+1	3.66557E-2	3.84786E+4	8.16514E+1
1.12773E+2	1.09333E+2	5.46620E-6	4.99910E-1	5.07985E-1	5.44021E+1	3.66929E-2	3.84806E+4	8.16902E+1
1.12840E+2	1.09386E+2	5.46741E-6	4.99910E-1	5.07988E-1	5.43876E+1	3.67612E-2	3.84826E+4	8.17911E+1
1.12891E+2	1.09424E+2	5.46781E-6	4.99910E-1	5.07991E-1	5.43879E+1	3.67952E-2	3.84846E+4	8.17842E+1
1.12977E+2	1.09493E+2	5.46975E-6	4.99910E-1	5.08013E-1	5.43421E+1	3.67385E-2	3.84866E+4	8.17701E+1
1.13048E+2	1.09556E+2	5.47671E-6	4.99910E-1	5.08036E-1	5.43354E+1	3.67339E-2	3.84886E+4	8.17765E+1
1.13101E+2	1.09606E+2	5.47996E-6	4.99910E-1	5.08041E-1	5.43879E+1	3.67196E-2	3.84906E+4	8.18000E+1
1.13134E+2	1.09632E+2	5.47606E-6	4.99910E-1	5.08042E-1	5.44225E+1	3.67559E-2	3.84926E+4	8.18018E+1
1.13247E+2	1.09730E+2	5.47158E-6	4.99910E-1	5.08034E-1	5.44513E+1	3.66738E-2	3.84946E+4	8.17874E+1
1.13316E+2	1.09786E+2	5.46738E-6	4.99910E-1	5.08012E-1	5.44490E+1	3.67210E-2	3.84966E+4	8.17741E+1
1.13387E+2	1.09839E+2	5.45837E-6	4.99910E-1	5.08016E-1	5.44266E+1	3.67005E-2	3.84986E+4	8.17703E+1
1.13421E+2	1.09863E+2	5.45198E-6	4.99910E-1	5.08018E-1	5.44115E+1	3.67073E-2	3.85006E+4	8.17219E+1
1.13523E+2	1.09947E+2	5.44837E-6	4.99910E-1	5.08056E-1	5.44274E+1	3.67045E-2	3.85026E+4	8.17182E+1
1.13592E+2	1.10006E+2	5.44599E-6	4.99910E-1	5.08130E-1	5.44029E+1	3.67109E-2	3.85046E+4	8.17570E+1
1.13647E+2	1.10050E+2	5.44642E-6	4.99910E-1	5.08145E-1	5.43530E+1	3.67190E-2	3.85066E+4	8.17984E+1
1.13729E+2	1.10123E+2	5.44194E-6	4.99910E-1	5.08131E-1	5.43164E+1	3.67559E-2	3.85086E+4	8.18245E+1
1.13799E+2	1.10185E+2	5.43511E-6	4.99910E-1	5.08114E-1	5.43128E+1	3.67594E-2	3.85106E+4	8.18373E+1
1.13853E+2	1.10232E+2	5.43805E-6	4.99910E-1	5.08118E-1	5.43257E+1	3.67367E-2	3.85126E+4	8.17770E+1
1.13886E+2	1.10256E+2	5.44882E-6	4.99910E-1	5.08131E-1	5.43281E+1	3.67585E-2	3.85146E+4	8.17983E+1
1.13997E+2	1.10344E+2	5.44956E-6	4.99910E-1	5.08163E-1	5.43609E+1	3.66998E-2	3.85166E+4	8.17943E+1
1.14065E+2	1.10406E+2	5.43334E-6	4.99910E-1	5.08173E-1	5.43675E+1	3.67084E-2	3.85186E+4	8.18141E+1
1.14136E+2	1.10472E+2	5.42064E-6	4.99910E-1	5.08198E-1	5.43347E+1	3.67759E-2	3.85206E+4	8.18574E+1
1.14172E+2	1.10504E+2	5.42092E-6	4.99910E-1	5.08202E-1	5.43239E+1	3.67808E-2	3.85226E+4	8.18653E+1
1.14273E+2	1.10590E+2	5.42502E-6	4.99910E-1	5.08188E-1	5.42925E+1	3.67431E-2	3.85246E+4	8.19036E+1
1.14340E+2	1.10649E+2	5.42908E-6	4.99910E-1	5.08215E-1	5.42943E+1	3.67638E-2	3.85266E+4	8.18973E+1
1.14396E+2	1.10705E+2	5.43063E-6	4.99910E-1	5.08224E-1	5.42473E+1	3.67226E-2	3.85286E+4	8.18876E+1
1.14478E+2	1.10770E+2	5.42518E-6	4.99910E-1	5.08211E-1	5.42909E+1	3.67113E-2	3.85306E+4	8.19995E+1
1.14549E+2	1.10825E+2	5.41573E-6	4.99910E-1	5.08193E-1	5.42644E+1	3.66978E-2	3.85326E+4	8.19845E+1
1.14594E+2	1.10859E+2	5.40793E-6	4.99910E-1	5.08159E-1	5.42554E+1	3.69233E-2	3.85346E+4	8.19361E+1
1.14685E+2	1.10936E+2	5.40154E-6	4.99910E-1	5.08138E-1	5.41301E+1	3.68911E-2	3.85366E+4	8.19504E+1
1.14753E+2	1.11003E+2	5.40153E-6	4.99910E-1	5.08136E-1	5.40825E+1	3.68972E-2	3.85386E+4	8.20057E+1
1.14802E+2	1.11045E+2	5.41309E-6	4.99910E-1	5.08165E-1	5.40622E+1	3.68495E-2	3.85406E+4	8.20325E+1
1.14838E+2	1.11070E+2	5.42156E-6	4.99910E-1	5.08156E-1	5.40975E+1	3.66509E-2	3.85426E+4	8.19282E+1
1.14926E+2	1.11134E+2	5.43138E-6	4.99910E-1	5.08144E-1	5.41500E+1	3.65900E-2	3.85446E+4	8.19671E+1
1.15032E+2	1.11223E+2	5.43129E-6	4.99910E-1	5.08149E-1	5.42379E+1	3.66144E-2	3.85466E+4	8.19722E+1
1.15100E+2	1.11282E+2	5.42200E-6	4.99910E-1	5.08177E-1	5.42867E+1	3.66431E-2	3.85486E+4	8.19885E+1
1.15158E+2	1.11331E+2	5.40825E-6	4.99910E-1	5.08185E-1	5.43097E+1	3.66865E-2	3.85506E+4	8.19558E+1
1.15240E+2	1.11397E+2	5.39629E-6	4.99910E-1	5.08188E-1	5.43725E+1	3.66895E-2	3.85526E+4	8.19681E+1
1.15311E+2	1.11456E+2	5.39751E-6	4.99910E-1	5.08192E-1	5.43590E+1	3.67315E-2	3.85546E+4	8.20016E+1
1.15356E+2	1.11496E+2	5.40253E-6	4.99910E-1	5.08232E-1	5.42691E+1	3.67364E-2	3.85566E+4	8.20190E+1
1.15445E+2	1.11570E+2	5.40499E-6	4.99910E-1	5.08238E-1	5.43161E+1	3.68407E-2	3.85586E+4	8.20138E+1
1.15512E+2	1.11631E+2	5.40569E-6	4.99910E-1	5.08233E-1	5.42766E+1	3.67277E-2	3.85606E+4	8.19627E+1
1.15561E+2	1.11674E+2	5.40857E-6	4.99910E-1	5.08208E-1	5.42763E+1	3.67445E-2	3.85626E+4	8.20081E+1
1.15595E+2	1.11701E+2	5.41015E-6	4.99910E-1	5.08221E-1	5.43233E+1	3.67490E-2	3.85646E+4	8.20560E+1
1.15679E+2	1.11767E+2	5.39801E-6	4.99910E-1	5.08238E-1	5.43261E+1	3.66498E-2	3.85666E+4	8.20132E+1
1.15788E+2	1.11860E+2	5.38691E-6	4.99910E-1	5.08246E-1	5.43237E+1	3.66645E-2	3.85686E+4	8.19933E+1
1.15856E+2	1.11920E+2	5.38245E-6	4.99910E-1	5.08227E-1	5.43853E+1	3.67168E-2	3.85706E+4	8.20367E+1
1.15918E+2	1.11977E+2	5.37716E-6	4.99910E-1	5.08224E-1	5.43477E+1	3.66529E-2	3.85726E+4	8.20405E+1
1.15989E+2	1.12038E+2	5.36774E-6	4.99910E-1	5.08228E-1	5.43035E+1	3.66448E-2	3.85746E+4	8.20478E+1
1.16056E+2	1.12094E+2	5.36377E-6	4.99910E-1	5.08231E-1	5.43449E+1	3.66362E-2	3.85766E+4	8.20542E+1
1.16101E+2	1.12131E+2	5.36625E-6	4.99910E-1	5.08269E-1	5.43450E+1	3.66047E-2	3.85786E+4	8.20386E+1
1.16191E+2	1.12207E+2	5.36628E-6	4.99910E-1	5.08277E-1	5.43350E+1	3.66562E-2	3.85806E+4	8.20478E+1
1.16258E+2	1.12266E+2	5.36277E-6	4.99910E-1	5.08280E-1	5.43482E+1	3.66179E-2	3.85826E+4	8.20409E+1
1.16291E+2	1.12296E+2	5.36218E-6	4.99910E-1	5.08284E-1	5.43650E+1	3.66541E-2	3.85846E+4	8.21231E+1
1.16371E+2	1.12363E+2	5.35970E-6	4.99910E-1	5.08294E-1	5.43182E+1	3.66509E-2	3.85866E+4	8.20938E+1
1.16425E+2	1.12408E+2	5.35380E-6	4.99910E-1	5.08304E-1	5.43019E+1	3.66906E-2	3.85886E+4	8.21120E+1
1.16525E+2	1.12497E+2	5.34922E-6	4.99910E-1	5.08333E-1	5.43411E+1	3.66152E-2	3.85906E+4	8.21446E+1
1.16596E+2	1.12557E+2	5.34349E-6	4.99910E-1	5.08337E-1	5.43660E+1	3.65603E-2	3.85926E+4	8.21224E+1
1.16661E+2	1.12608E+2	5.33983E-6	4.99910E-1	5.08318E-1	5.43391E+1	3.65731E-2	3.85946E+4	8.20798E+1
1.16727E+2	1.12664E+2	5.33831E-6	4.99910E-1	5.08305E-1	5.42968E+1	3.65606E-2	3.85966E+4	8.21055E+1
1.16793E+2	1.12720E+2	5.34061E-6	4.99910E-1	5.08308E-1	5.44005E+1	3.65784E-2	3.85986E+4	8.20982E+1
1.16848E+2	1.12769E+2	5.34734E-6	4.99910E-1	5.08343E-1	5.44487E+1	3.65453E-2	3.86006E+4	8.21458E+1
1.16931E+2	1.12841E+2	5.34714E-6	4.99910E-1	5.08354E-1	5.44001E+1	3.65394E-2	3.86026E+4	8.21288E+1
1.16998E+2	1.12897E+2	5.33896E-6	4.99910E-1	5.08360E-1	5.44041E+1	3.65615E-2	3.86046E+4	8.21126E+1
1.17036E+2	1.12928E+2	5.32973E-6	4.99910E-1	5.08399E-1	5.44264E+1	3.67378E-2	3.86066E+4	8.21026E+1
1.17128E+2	1.13007E+2	5.32567E-6	4.99910E-1	5.08403E-1	5.44356E+1	3.65933E-2	3.86086E+4	8.21103E+1
1.17196E+2	1.13065E+2	5.32650E-6	4.99910E-1	5.08383E-1	5.44211E+1	3.65910E-2	3.86106E+4	8.20843E+1
1.17266E+2	1.13122E+2	5.33570E-6	4.99910E-1	5.08339E-1	5.44263E+1	3.66320E-2	3.86126E+4	8.21263E+1
1.17335E+2	1.13177E+2	5.34267E-6	4.99910E-1	5.08365E-1	5.43904E+1	3.66464E-2	3.86146E+4	8.21404E+1
1.17370E+2	1.13210E+2	5.34142E-6	4.99910E-1	5.08378E-1	5.45441E+1	3.67648E-2	3.86166E+4	8.21259E+1
1.17467E+2	1.13299E+2	5.33971E-6	4.99910E-1	5.08382E-1	5.44582E+1	3.67648E-2	3.86186E+4	8.20607E+1
1.17533E+2	1.13355E+2	5.33880E-6	4.99910E-1	5.08386E-1	5.43483E+1	3.68076E-2	3.86206E+4	8.20523E+1
1.17589E+2	1.13400E+2	5.34020E-6	4.99910E-1	5.08331E-1	5.43345E+1	3.66960E-2	3.86226E+4	8.20822E+1
1.17667E+2	1.13472E+2	5.34196E-6	4.99910E-1	5.08332E-1	5.43106E+1	3.67396E-2	3.86246E+4	8.20811E+1
1.17735E+2	1.13527E+2	5.33869E-6	4.99910E-1	5.08358E-1	5.42785E+1	3.66655E-2	3.86266E+4	8.20911E+1
1.17778E+2	1.13556E+2	5.33763E-6	4.99910E-1	5.08434E-1	5.43410E+1	3.66559E-2	3.86286E+4	8.20740E+1
1.17867E+2	1.13631E+2	5.33402E-6	4.99910E-1	5.08464E-1	5.43745E+1	3.68169E-2	3.86306E+4	8.20805E+1
1.17933E+2	1.13686E+2	5.32226E-6	4.99910E-1	5.08473E-1	5.43211E+1	3.66608E-2	3.86326E+4	8.21357E+1
1.17979E+2	1.13724E+2	5.32178E-6	4.99910E-1	5.08448E-1	5.43529E+1	3.66691E-2	3.86346E+4	8.21433E+1
1.18014E+2	1.13752E+2	5.32753E-6	4.99910E-1	5.08450E-1	5.43931E+1	3.66635E-2	3.86366E+4	8.21461E+1
1.18101E+2	1.13826E+2	5.32244E-6	4.99910E-1	5.08453E-1	5.43493E+1	3.66241E-2	3.86386E+4	8.21835E+1
1.18208E+2	1.13921E+2	5.31628E-6	4.99910E-1	5.08459E-1	5.43730E+1	3.66984E-2	3.86406E+4	8.21806E+1
1.18274E+2	1.13978E+2	5.31015E-6	4.99910E-1	5.08463E-1	5.43295E+1	3.66159E-2	3.86426E+4	8.21829E+1
1.18338E+2	1.14030E+2	5.30389E-6	4.99910E-1	5.08492E-1	5.44008E+1	3.66691E-2	3.86446E+4	8.21211E+1
1.18407E+2	1.14090E+2	5.30584E-6	4.99910E-1	5.08523E-1	5.43850E+1	3.66465E-2	3.86466E+4	8.22061E+1
1.18474E+2	1.14148E+2	5.30181E-6	4.99910E-1	5.08549E-1	5.43083E+1	3.66408E-2	3.86486E+4	8.21873E+1
1.18523E+2	1.14189E+2	5.29866E-6	4.99910E-1	5.08554E-1	5.43079E+1	3.67361E-2	3.86506E+4	8.21640E+1
1.18608E+2	1.14271E+2	5.30137E-6	4.99910E-1	5.08558E-1	5.42182E+1	3.67058E-2	3.86526E+4	8.21479E+1
1.18677E+2	1.14327E+2	5.30366E-6	4.99910E-1	5.08569E-1	5.42005E+1	3.66380E-2	3.86546E+4	8.21624E+1
1.18728E+2	1.14365E+2	5.30479E-6	4.99910E-1	5.08602E-1	5.42383E+1	3.67117E-2	3.86566E+4	8.21928E+1
1.18763E+2	1.14393E+2	5.30013E-6	4.99910E-1	5.08592E-1	5.43029E+1	3.67772E-2	3.86586E+4	8.21724E+1
1.18847E+2	1.14463E+2	5.29489E-6	4.99910E-1	5.08580E-1	5.42176E+1	3.67225E-2	3.86606E+4	8.22153E+1
1.18952E+2	1.14558E+2	5.30114E-6	4.99910E-1	5.08557E-1	5.42457E+1	3.66986E-2	3.86626E+4	8.22088E+1
1.19018E+2	1.14619E+2	5.30622E-6	4.99910E-1	5.08515E-1	5.42730E+1	3.66589E-2	3.86646E+4	8.21550E+1
1.19083E+2	1.14667E+2	5.29914E-6	4.99910E-1	5.08505E-1	5.42665E+1	3.66784E-2	3.86666E+4	8.21796E+1
1.19157E+2	1.14736E+2	5.28632E-6	4.99910E-1	5.08524E-1	5.43033E+1	3.67255E-2	3.86686E+4	8.21692E+1
1.19226E+2	1.14795E+2	5.27355E-6	4.99910E-1	5.08550E-1	5.42393E+1	3.67105E-2	3.86706E+4	8.21702E+1
1.19271E+2	1.14826E+2	5.27683E-6	4.99910E-1	5.08520E-1	5.42706E+1	3.66771E-2	3.86726E+4	8.22216E+1
1.19356E+2	1.14910E+2	5.28969E-6	4.99910E-1	5.08520E-1	5.43045E+1	3.66237E-2	3.86746E+4	8.22283E+1
1.19426E+2	1.14965E+2	5.28656E-6	4.99910E-1	5.08538E-1	5.42860E+1	3.66569E-2	3.86766E+4	8.22148E+1
1.19478E+2	1.15005E+2	5.27885E-6	4.99910E-1	5.08602E-1	5.42977E+1	3.66425E-2	3.86786E+4	8.22275E+1
1.19512E+2	1.15035E+2	5.27825E-6	4.99910E-1	5.08593E-1	5.43313E+1	3.66363E-2	3.86806E+4	8.22145E+1
1.19594E+2	1.15111E+2	5.27935E-6	4.99910E-1	5.08590E-1	5.43570E+1	3.68411E-2	3.86826E+4	8.22032E+1
1.19699E+2	1.15203E+2	5.27448E-6	4.99910E-1	5.08625E-1	5.42079E+1	3.67471E-2	3.86846E+4	8.22056E+1
1.19765E+2	1.15257E+2	5.27397E-6	4.99910E-1	5.08651E-1	5.42203E+1	3.66717E-2	3.86866E+4	8.22410E+1
1.19829E+2	1.15313E+2	5.27581E-6	4.99910E-1	5.08661E-1	5.42943E+1	3.66047E-2	3.86886E+4	8.22660E+1
1.19900E+2	1.15376E+2	5.26751E-6	4.99910E-1	5.08664E-1	5.43311E+1	3.66405E-2	3.86906E+4	8.22406E+1
1.19968E+2	1.15435E+2	5.26473E-6	4.99910E-1	5.08668E-1	5.44302E+1	3.66502E-2	3.86926E+4	8.22414E+1
1.20014E+2	1.15474E+2	5.26224E-6	4.99910E-1	5.08602E-1	5.43948E+1	3.67105E-2	3.86946E+4	8.22354E+1
1.20103E+2	1.15543E+2	5.25152E-6	4.99910E-1	5.08617E-1	5.43637E+1	3.65348E-2	3.86966E+4	8.22498E+1
1.20169E+2	1.15602E+2	5.24789E-6	4.99910E-1	5.08645E-1	5.43909E+1	3.66115E-2	3.86986E+4	8.23075E+1
1.20203E+2	1.15635E+2	5.25228E-6	4.99910E-1	5.08682E-1	5.44519E+1	3.66691E-2	3.87006E+4	8.23248E+1
1.20283E+2	1.15702E+2	5.24655E-6	4.99910E-1	5.08670E-1	5.43217E+1	3.66517E-2	3.87026E+4	8.23056E+1
1.20337E+2	1.15748E+2	5.24179E-6	4.99910E-1	5.08658E-1	5.43403E+1	3.66051E-2	3.87046E+4	8.22738E+1
1.20436E+2	1.15831E+2	5.24537E-6	4.99910E-1	5.08654E-1	5.43674E+1	3.66717E-2	3.87066E+4	8.22322E+1
1.20505E+2	1.15895E+2	5.24149E-6	4.99910E-1	5.08658E-1	5.43730E+1	3.66139E-2	3.87086E+4	8.22185E+1
1.20537E+2	1.15920E+2	5.23698E-6	4.99910E-1	5.08660E-1	5.44037E+1	3.66154E-2	3.87106E+4	8.22356E+1
1.20635E+2	1.15999E+2	5.24192E-6	4.99910E-1	5.08687E-1	5.44122E+1	3.66640E-2	3.87126E+4	8.22421E+1
1.20700E+2	1.16056E+2	5.24547E-6	4.99910E-1	5.08737E-1	5.44248E+1	3.66114E-2	3.87146E+4	8.23288E+1
1.20754E+2	1.16109E+2	5.24181E-6	4.99910E-1	5.08718E-1	5.44103E+1	3.66246E-2	3.87166E+4	8.22858E+1
1.20833E+2	1.16175E+2	5.24015E-6	4.99910E-1	5.08696E-1	5.44466E+1	3.67214E-2	3.87186E+4	8.23527E+1
1.20901E+2	1.16230E+2	5.23659E-6	4.99910E-1	5.08677E-1	5.44011E+1	3.66257E-2	3.87206E+4	8.23089E+1
1.20943E+2	1.16262E+2	5.22876E-6	4.99910E-1	5.08644E-1	5.44826E+1	3.67094E-2	3.87226E+4	8.23182E+1
1.21033E+2	1.16343E+2	5.22371E-6	4.99910E-1	5.08647E-1	5.45238E+1	3.67722E-2	3.87246E+4	8.23274E+1
1.21098E+2	1.16404E+2	5.22709E-6	4.99910E-1	5.08650E-1	5.43022E+1	3.67534E-2	3.87266E+4	8.23273E+1
1.21166E+2	1.16460E+2	5.23899E-6	4.99910E-1	5.08660E-1	5.42842E+1	3.66537E-2	3.87286E+4	8.23329E+1
1.21235E+2	1.16514E+2	5.24919E-6	4.99910E-1	5.08686E-1	5.44059E+1	3.66619E-2	3.87306E+4	8.23529E+1
1.21270E+2	1.16543E+2	5.24224E-6	4.99910E-1	5.08698E-1	5.44155E+1	3.66626E-2	3.87326E+4	8.23273E+1
1.21367E+2	1.16626E+2	5.23449E-6	4.99910E-1	5.08703E-1	5.44155E+1	3.67067E-2	3.87346E+4	8.23229E+1
1.21432E+2	1.16683E+2	5.23833E-6	4.99910E-1	5.08706E-1	5.44418E+1	3.67107E-2	3.87366E+4	8.23994E+1
1.21489E+2	1.16734E+2	5.23508E-6	4.99910E-1	5.08740E-1	5.43870E+1	3.68047E-2	3.87386E+4	8.23606E+1
1.21569E+2	1.16805E+2	5.22724E-6	4.99910E-1	5.08769E-1	5.43778E+1	3.66493E-2	3.87406E+4	8.23711E+1
1.21636E+2	1.16860E+2	5.22476E-6	4.99910E-1	5.08793E-1	5.44356E+1	3.68652E-2	3.87426E+4	8.23932E+1
1.21677E+2	1.16890E+2	5.22232E-6	4.99910E-1	5.08760E-1	5.43229E+1	3.68296E-2	3.87446E+4	8.23801E+1
1.21768E+2	1.16977E+2	5.22169E-6	4.99910E-1	5.08763E-1	5.42731E+1	3.67081E-2	3.87466E+4	8.23949E+1
1.21833E+2	1.17031E+2	5.23493E-6	4.99910E-1	5.08766E-1	5.44032E+1	3.67181E-2	3.87486E+4	8.23864E+1
1.21900E+2	1.17087E+2	5.23670E-6	4.99910E-1	5.08763E-1	5.44194E+1	3.67139E-2	3.87506E+4	8.23880E+1
1.21967E+2	1.17147E+2	5.22682E-6	4.99910E-1	5.08745E-1	5.44312E+1	3.67659E-2	3.87526E+4	8.24209E+1
1.22002E+2	1.17173E+2	5.22433E-6	4.99910E-1	5.08737E-1	5.43984E+1	3.67273E-2	3.87546E+4	8.24674E+1
1.22099E+2	1.17255E+2	5.22245E-6	4.99910E-1	5.08741E-1	5.43684E+1	3.67508E-2	3.87566E+4	8.24475E+1
1.22164E+2	1.17313E+2	5.21732E-6	4.99910E-1	5.08745E-1	5.44004E+1	3.67980E-2	3.87586E+4	8.24495E+1
1.22220E+2	1.17358E+2	5.20626E-6	4.99910E-1	5.08719E-1	5.43591E+1	3.67935E-2	3.87606E+4	8.24824E+1
1.22300E+2	1.17424E+2	5.19731E-6	4.99910E-1	5.08745E-1	5.43174E+1	3.68106E-2	3.87626E+4	8.24516E+1
1.22367E+2	1.17483E+2	5.20371E-6	4.99910E-1	5.08793E-1	5.43203E+1	3.68015E-2	3.87646E+4	8.24641E+1
1.22408E+2	1.17524E+2	5.21947E-6	4.99910E-1	5.08833E-1	5.43656E+1	3.68207E-2	3.87666E+4	8.24456E+1
1.22497E+2	1.17595E+2	5.22170E-6	4.99910E-1	5.08839E-1	5.43814E+1	3.67760E-2	3.87686E+4	8.24577E+1
1.22567E+2	1.17651E+2	5.21884E-6	4.99910E-1	5.08834E-1	5.43776E+1	3.68060E-2	3.87706E+4	8.25133E+1
1.22617E+2	1.17693E+2	5.22020E-6	4.99910E-1	5.08809E-1	5.44038E+1	3.68412E-2	3.87726E+4	8.25433E+1
1.22651E+2	1.17723E+2	5.21956E-6	4.99910E-1	5.08822E-1	5.43112E+1	3.68171E-2	3.87746E+4	8.24999E+1
1.22731E+2	1.17795E+2	5.21908E-6	4.99910E-1	5.08832E-1	5.43692E+1	3.67655E-2	3.87766E+4	8.24785E+1
1.22840E+2	1.17885E+2	5.22115E-6	4.99910E-1	5.08818E-1	5.43640E+1	3.67843E-2	3.87786E+4	8.24863E+1
1.22911E+2	1.17939E+2	5.21711E-6	4.99910E-1	5.08822E-1	5.43040E+1	3.67870E-2	3.87806E+4	8.25067E+1
1.22977E+2	1.17986E+2	5.20544E-6	4.99910E-1	5.08825E-1	5.43333E+1	3.67012E-2	3.87826E+4	8.25057E+1
1.23044E+2	1.18049E+2	5.19665E-6	4.99910E-1	5.08828E-1	5.43643E+1	3.67504E-2	3.87846E+4	8.24772E+1
1.23110E+2	1.18112E+2	5.19705E-6	4.99910E-1	5.08832E-1	5.44113E+1	3.68666E-2	3.87866E+4	8.25317E+1
1.23161E+2	1.18159E+2	5.20132E-6	4.99910E-1	5.08869E-1	5.43939E+1	3.68768E-2	3.87886E+4	8.25605E+1
1.23247E+2	1.18219E+2	5.20413E-6	4.99910E-1	5.08896E-1	5.43541E+1	3.68419E-2	3.87906E+4	8.25724E+1
1.23315E+2	1.18274E+2	5.20394E-6	4.99910E-1	5.08916E-1	5.43618E+1	3.68926E-2	3.87926E+4	8.25818E+1
1.23353E+2	1.18307E+2	5.20739E-6	4.99910E-1	5.08884E-1	5.43260E+1	3.68411E-2	3.87946E+4	8.25707E+1
1.23448E+2	1.18397E+2	5.21278E-6	4.99910E-1	5.08888E-1	5.43444E+1	3.67928E-2	3.87966E+4	8.25726E+1
1.23515E+2	1.18459E+2	5.21035E-6	4.99910E-1	5.08892E-1	5.43663E+1	3.67133E-2	3.87986E+4	8.25696E+1
1.23583E+2	1.18520E+2	5.20042E-6	4.99910E-1	5.08909E-1	5.43308E+1	3.68484E-2	3.88006E+4	8.25952E+1
1.23652E+2	1.18580E+2	5.19183E-6	4.99910E-1	5.08956E-1	5.42919E+1	3.67591E-2	3.88026E+4	8.25942E+1
1.23687E+2	1.18606E+2	5.18421E-6	4.99910E-1	5.08979E-1	5.43457E+1	3.67096E-2	3.88046E+4	8.26106E+1
1.23784E+2	1.18685E+2	5.17647E-6	4.99910E-1	5.08983E-1	5.43776E+1	3.66681E-2	3.88066E+4	8.26338E+1
1.23848E+2	1.18741E+2	5.17071E-6	4.99910E-1	5.08987E-1	5.44033E+1	3.66415E-2	3.88086E+4	8.26116E+1
1.23905E+2	1.18797E+2	5.16677E-6	4.99910E-1	5.08991E-1	5.44189E+1	3.66646E-2	3.88106E+4	8.25691E+1
1.23986E+2	1.18863E+2	5.16260E-6	4.99910E-1	5.09012E-1	5.44235E+1	3.66821E-2	3.88126E+4	8.26454E+1
1.24054E+2	1.18919E+2	5.16174E-6	4.99910E-1	5.09036E-1	5.44453E+1	3.66857E-2	3.88146E+4	8.26670E+1
1.24094E+2	1.18953E+2	5.15975E-6	4.99910E-1	5.09040E-1	5.44614E+1	3.66373E-2	3.88166E+4	8.26522E+1
1.24186E+2	1.19036E+2	5.15724E-6	4.99910E-1	5.09043E-1	5.44510E+1	3.67092E-2	3.88186E+4	8.26654E+1
1.24250E+2	1.19094E+2	5.15722E-6	4.99910E-1	5.09036E-1	5.43918E+1	3.66228E-2	3.88206E+4	8.26485E+1
1.24294E+2	1.19133E+2	5.15679E-6	4.99910E-1	5.09011E-1	5.44701E+1	3.66253E-2	3.88226E+4	8.26954E+1
1.24329E+2	1.19163E+2	5.15230E-6	4.99910E-1	5.09013E-1	5.44750E+1	3.67056E-2	3.88246E+4	8.26436E+1
1.24413E+2	1.19238E+2	5.14480E-6	4.99910E-1	5.09025E-1	5.45110E+1	3.66091E-2	3.88266E+4	8.25937E+1
1.24515E+2	1.19327E+2	5.13961E-6	4.99910E-1	5.09061E-1	5.45237E+1	3.66602E-2	3.88286E+4	8.26357E+1
1.24581E+2	1.19381E+2	5.14255E-6	4.99910E-1	5.09065E-1	5.46054E+1	3.66706E-2	3.88306E+4	8.26278E+1
1.24642E+2	1.19439E+2	5.14875E-6	4.99910E-1	5.09040E-1	5.45474E+1	3.66807E-2	3.88326E+4	8.26801E+1
1.24718E+2	1.19495E+2	5.14643E-6	4.99910E-1	5.09049E-1	5.44561E+1	3.66868E-2	3.88346E+4	8.27018E+1
1.24786E+2	1.19547E+2	5.14214E-6	4.99910E-1	5.09074E-1	5.44534E+1	3.67226E-2	3.88366E+4	8.26557E+1
1.24830E+2	1.19583E+2	5.14189E-6	4.99910E-1	5.09042E-1	5.44363E+1	3.67233E-2	3.88386E+4	8.26729E+1
1.24917E+2	1.19665E+2	5.14164E-6	4.99910E-1	5.09064E-1	5.44005E+1	3.66791E-2	3.88406E+4	8.26356E+1
1.24983E+2	1.19726E+2	5.14179E-6	4.99910E-1	5.09086E-1	5.44250E+1	3.67873E-2	3.88426E+4	8.26371E+1
1.25030E+2	1.19770E+2	5.13956E-6	4.99910E-1	5.09087E-1	5.44455E+1	3.68179E-2	3.88446E+4	8.26370E+1
1.25064E+2	1.19802E+2	5.13146E-6	4.99910E-1	5.09078E-1	5.43582E+1	3.67584E-2	3.88466E+4	8.26712E+1
1.25147E+2	1.19873E+2	5.12697E-6	4.99910E-1	5.09067E-1	5.44478E+1	3.67847E-2	3.88486E+4	8.26589E+1
1.25253E+2	1.19955E+2	5.12806E-6	4.99910E-1	5.09061E-1	5.44363E+1	3.67716E-2	3.88506E+4	8.26624E+1
1.25318E+2	1.20006E+2	5.12623E-6	4.99910E-1	5.09064E-1	5.44693E+1	3.68034E-2	3.88526E+4	8.26691E+1
1.25381E+2	1.20070E+2	5.12390E-6	4.99910E-1	5.09043E-1	5.44245E+1	3.68311E-2	3.88546E+4	8.26683E+1
1.25451E+2	1.20128E+2	5.12600E-6	4.99910E-1	5.09062E-1	5.43377E+1	3.67314E-2	3.88566E+4	8.26848E+1
1.25517E+2	1.20180E+2	5.13549E-6	4.99910E-1	5.09111E-1	5.43179E+1	3.67963E-2	3.88586E+4	8.27325E+1
1.25560E+2	1.20209E+2	5.14260E-6	4.99910E-1	5.09117E-1	5.43845E+1	3.67413E-2	3.88606E+4	8.27363E+1
1.25646E+2	1.20302E+2	5.14172E-6	4.99910E-1	5.09141E-1	5.44938E+1	3.68027E-2	3.88626E+4	8.27503E+1
1.25714E+2	1.20365E+2	5.13743E-6	4.99910E-1	5.09163E-1	5.44400E+1	3.67675E-2	3.88646E+4	8.27872E+1
1.25764E+2	1.20405E+2	5.13517E-6	4.99910E-1	5.09167E-1	5.44391E+1	3.67803E-2	3.88666E+4	8.27843E+1
1.25798E+2	1.20431E+2	5.13057E-6	4.99910E-1	5.09168E-1	5.44628E+1	3.68120E-2	3.88686E+4	8.27664E+1
1.25878E+2	1.20495E+2	5.11964E-6	4.99910E-1	5.09171E-1	5.44058E+1	3.68278E-2	3.88706E+4	8.27863E+1
1.25982E+2	1.20581E+2	5.11356E-6	4.99910E-1	5.09177E-1	5.43228E+1	3.67193E-2	3.88726E+4	8.28431E+1
1.26049E+2	1.20635E+2	5.11511E-6	4.99910E-1	5.09180E-1	5.43830E+1	3.66671E-2	3.88746E+4	8.28127E+1
1.26116E+2	1.20698E+2	5.11570E-6	4.99910E-1	5.09184E-1	5.44301E+1	3.66993E-2	3.88766E+4	8.28210E+1
1.26182E+2	1.20753E+2	5.11095E-6	4.99910E-1	5.09187E-1	5.44502E+1	3.66736E-2	3.88786E+4	8.28203E+1
1.26247E+2	1.20810E+2	5.10885E-6	4.99910E-1	5.09191E-1	5.44338E+1	3.66715E-2	3.88806E+4	8.28175E+1
1.26294E+2	1.20857E+2	5.11054E-6	4.99910E-1	5.09227E-1	5.44076E+1	3.66755E-2	3.88826E+4	8.28140E+1
1.26380E+2	1.20932E+2	5.10436E-6	4.99910E-1	5.09237E-1	5.44352E+1	3.66902E-2	3.88846E+4	8.28007E+1
1.26446E+2	1.20986E+2	5.09042E-6	4.99910E-1	5.09244E-1	5.44834E+1	3.66910E-2	3.88866E+4	8.28037E+1
1.26480E+2	1.21012E+2	5.08346E-6	4.99910E-1	5.09282E-1	5.44827E+1	3.66838E-2	3.88886E+4	8.28193E+1
1.26577E+2	1.21095E+2	5.08843E-6	4.99910E-1	5.09262E-1	5.44543E+1	3.66923E-2	3.88906E+4	8.28127E+1
1.26643E+2	1.21151E+2	5.09641E-6	4.99910E-1	5.09239E-1	5.44649E+1	3.67392E-2	3.88926E+4	8.27861E+1
1.26710E+2	1.21210E+2	5.09400E-6	4.99910E-1	5.09215E-1	5.44349E+1	3.66944E-2	3.88946E+4	8.27557E+1
1.26779E+2	1.21270E+2	5.08644E-6	4.99910E-1	5.09219E-1	5.44149E+1	3.67181E-2	3.88966E+4	8.27624E+1
1.26813E+2	1.21299E+2	5.08468E-6	4.99910E-1	5.09212E-1	5.44330E+1	3.66899E-2	3.88986E+4	8.28060E+1
1.26911E+2	1.21381E+2	5.08486E-6	4.99910E-1	5.09198E-1	5.44513E+1	3.66765E-2	3.89006E+4	8.28066E+1
1.26977E+2	1.21437E+2	5.08615E-6	4.99910E-1	5.09225E-1	5.45060E+1	3.67220E-2	3.89026E+4	8.27788E+1
1.27028E+2	1.21488E+2	5.08401E-6	4.99910E-1	5.09233E-1	5.43469E+1	3.67084E-2	3.89046E+4	8.28296E+1
1.27111E+2	1.21547E+2	5.08296E-6	4.99910E-1	5.09220E-1	5.43763E+1	3.67209E-2	3.89066E+4	8.28595E+1
1.27182E+2	1.21603E+2	5.08550E-6	4.99910E-1	5.09201E-1	5.44097E+1	3.66515E-2	3.89086E+4	8.28579E+1
1.27228E+2	1.21644E+2	5.08470E-6	4.99910E-1	5.09205E-1	5.44025E+1	3.67171E-2	3.89106E+4	8.28540E+1
1.27318E+2	1.21717E+2	5.08125E-6	4.99910E-1	5.09274E-1	5.43838E+1	3.67122E-2	3.89126E+4	8.28710E+1
1.27383E+2	1.21779E+2	5.07810E-6	4.99910E-1	5.09327E-1	5.44302E+1	3.67795E-2	3.89146E+4	8.28767E+1
1.27430E+2	1.21822E+2	5.06887E-6	4.99910E-1	5.09331E-1	5.43779E+1	3.66465E-2	3.89166E+4	8.28795E+1
1.27465E+2	1.21850E+2	5.05820E-6	4.99910E-1	5.09333E-1	5.43887E+1	3.65989E-2	3.89186E+4	8.28016E+1
1.27551E+2	1.21917E+2	5.05756E-6	4.99910E-1	5.09327E-1	5.43981E+1	3.66138E-2	3.89206E+4	8.28467E+1
1.27659E+2	1.22004E+2	5.05945E-6	4.99910E-1	5.09303E-1	5.44063E+1	3.65808E-2	3.89226E+4	8.29038E+1
1.27725E+2	1.22064E+2	5.05566E-6	4.99910E-1	5.09306E-1	5.44782E+1	3.66571E-2	3.89246E+4	8.28507E+1
1.27788E+2	1.22118E+2	5.05058E-6	4.99910E-1	5.09310E-1	5.44442E+1	3.66630E-2	3.89266E+4	8.28609E+1
1.27861E+2	1.22179E+2	5.04845E-6	4.99910E-1	5.09328E-1	5.43792E+1	3.66321E-2	3.89286E+4	8.28542E+1
1.27929E+2	1.22232E+2	5.04916E-6	4.99910E-1	5.09354E-1	5.44117E+1	3.67322E-2	3.89306E+4	8.28690E+1
1.27975E+2	1.22261E+2	5.05076E-6	4.99910E-1	5.09288E-1	5.43667E+1	3.66729E-2	3.89326E+4	8.28975E+1
1.28062E+2	1.22343E+2	5.04683E-6	4.99910E-1	5.09305E-1	5.43667E+1	3.67065E-2	3.89346E+4	8.29022E+1
1.28132E+2	1.22399E+2	5.04067E-6	4.99910E-1	5.09334E-1	5.44807E+1	3.66353E-2	3.89366E+4	8.29417E+1
1.28182E+2	1.22440E+2	5.04968E-6	4.99910E-1	5.09370E-1	5.45253E+1	3.66887E-2	3.89386E+4	8.29591E+1
1.28215E+2	1.22470E+2	5.05946E-6	4.99910E-1	5.09383E-1	5.44987E+1	3.66846E-2	3.89406E+4	8.29743E+1
1.28294E+2	1.22546E+2	5.05863E-6	4.99910E-1	5.09393E-1	5.44673E+1	3.67104E-2	3.89426E+4	8.29219E+1
1.28396E+2	1.22639E+2	5.05497E-6	4.99910E-1	5.09399E-1	5.44431E+1	3.67333E-2	3.89446E+4	8.29523E+1
1.28461E+2	1.22694E+2	5.04949E-6	4.99910E-1	5.09448E-1	5.44395E+1	3.67333E-2	3.89466E+4	8.29613E+1
1.28527E+2	1.22749E+2	5.04259E-6	4.99910E-1	5.09439E-1	5.44773E+1	3.66857E-2	3.89486E+4	8.29697E+1
1.28596E+2	1.22814E+2	5.03678E-6	4.99910E-1	5.09444E-1	5.44671E+1	3.66933E-2	3.89506E+4	8.30282E+1
1.28662E+2	1.22871E+2	5.03278E-6	4.99910E-1	5.09470E-1	5.43801E+1	3.66777E-2	3.89526E+4	8.29829E+1
1.28707E+2	1.22904E+2	5.03002E-6	4.99910E-1	5.09440E-1	5.43868E+1	3.67275E-2	3.89546E+4	8.29168E+1
1.28790E+2	1.22975E+2	5.03180E-6	4.99910E-1	5.09481E-1	5.45066E+1	3.67074E-2	3.89566E+4	8.29666E+1
1.28860E+2	1.23039E+2	5.03314E-6	4.99910E-1	5.09520E-1	5.44701E+1	3.66859E-2	3.89586E+4	8.29325E+1
1.28912E+2	1.23085E+2	5.03246E-6	4.99910E-1	5.09524E-1	5.44651E+1	3.66462E-2	3.89606E+4	8.28431E+1
1.28945E+2	1.23110E+2	5.03870E-6	4.99910E-1	5.09526E-1	5.44696E+1	3.66743E-2	3.89626E+4	8.28699E+1
1.29023E+2	1.23175E+2	5.03734E-6	4.99910E-1	5.09528E-1	5.44501E+1	3.66941E-2	3.89646E+4	8.29086E+1
1.29124E+2	1.23260E+2	5.02875E-6	4.99910E-1	5.09525E-1	5.44699E+1	3.66879E-2	3.89666E+4	8.29050E+1
1.29190E+2	1.23313E+2	5.02475E-6	4.99910E-1	5.09505E-1	5.44717E+1	3.67485E-2	3.89686E+4	8.29145E+1
1.29256E+2	1.23373E+2	5.02289E-6	4.99910E-1	5.09451E-1	5.43817E+1	3.66479E-2	3.89706E+4	8.29391E+1
1.29327E+2	1.23436E+2	5.02253E-6	4.99910E-1	5.09443E-1	5.43587E+1	3.66814E-2	3.89726E+4	8.29437E+1
1.29393E+2	1.23494E+2	5.02299E-6	4.99910E-1	5.09470E-1	5.43884E+1	3.66135E-2	3.89746E+4	8.29277E+1
1.29438E+2	1.23531E+2	5.02054E-6	4.99910E-1	5.09475E-1	5.44192E+1	3.66454E-2	3.89766E+4	8.29648E+1
1.29524E+2	1.23611E+2	5.02139E-6	4.99910E-1	5.09458E-1	5.44895E+1	3.66740E-2	3.89786E+4	8.29945E+1
1.29591E+2	1.23670E+2	5.01975E-6	4.99910E-1	5.09443E-1	5.44523E+1	3.66962E-2	3.89806E+4	8.29822E+1
1.29640E+2	1.23712E+2	5.02070E-6	4.99910E-1	5.09449E-1	5.44364E+1	3.68665E-2	3.89826E+4	8.29802E+1
1.29673E+2	1.23737E+2	5.02630E-6	4.99910E-1	5.09474E-1	5.43523E+1	3.67526E-2	3.89846E+4	8.29839E+1
1.29752E+2	1.23803E+2	5.02838E-6	4.99910E-1	5.09506E-1	5.43699E+1	3.67414E-2	3.89866E+4	8.30055E+1
1.29857E+2	1.23896E+2	5.02812E-6	4.99910E-1	5.09543E-1	5.44088E+1	3.67652E-2	3.89886E+4	8.30349E+1
1.29926E+2	1.23955E+2	5.02512E-6	4.99910E-1	5.09569E-1	5.44029E+1	3.67476E-2	3.89906E+4	8.30661E+1
1.29989E+2	1.24015E+2	5.02754E-6	4.99910E-1	5.09580E-1	5.43888E+1	3.68570E-2	3.89926E+4	8.30534E+1
1.30054E+2	1.24068E+2	5.03477E-6	4.99910E-1	5.09584E-1	5.43342E+1	3.67686E-2	3.89946E+4	8.30653E+1
1.30120E+2	1.24122E+2	5.03777E-6	4.99910E-1	5.09587E-1	5.43327E+1	3.67091E-2	3.89966E+4	8.30718E+1
1.30172E+2	1.24166E+2	5.03162E-6	4.99910E-1	5.09591E-1	5.44060E+1	3.66739E-2	3.89986E+4	8.30826E+1
1.30255E+2	1.24235E+2	5.01668E-6	4.99910E-1	5.09575E-1	5.44331E+1	3.67321E-2	3.90006E+4	8.30961E+1
1.30320E+2	1.24289E+2	5.00567E-6	4.99910E-1	5.09559E-1	5.44192E+1	3.66957E-2	3.90026E+4	8.31528E+1
1.30356E+2	1.24319E+2	5.00854E-6	4.99910E-1	5.09562E-1	5.44834E+1	3.67504E-2	3.90046E+4	8.31241E+1
1.30450E+2	1.24391E+2	5.01054E-6	4.99910E-1	5.09565E-1	5.44890E+1	3.68281E-2	3.90066E+4	8.31323E+1
1.30516E+2	1.24460E+2	5.00650E-6	4.99910E-1	5.09569E-1	5.44408E+1	3.67599E-2	3.90086E+4	8.31281E+1
1.30585E+2	1.24521E+2	5.00267E-6	4.99910E-1	5.09579E-1	5.43838E+1	3.67290E-2	3.90106E+4	8.31212E+1
1.30656E+2	1.24573E+2	5.00408E-6	4.99910E-1	5.09605E-1	5.44043E+1	3.67283E-2	3.90126E+4	8.31040E+1
1.30687E+2	1.24603E+2	5.00334E-6	4.99910E-1	5.09627E-1	5.44399E+1	3.67671E-2	3.90146E+4	8.30966E+1
1.30782E+2	1.24688E+2	5.00018E-6	4.99910E-1	5.09649E-1	5.43649E+1	3.67633E-2	3.90166E+4	8.30847E+1
1.30848E+2	1.24746E+2	4.99749E-6	4.99910E-1	5.09630E-1	5.43615E+1	3.67561E-2	3.90186E+4	8.30928E+1
1.30906E+2	1.24796E+2	4.98844E-6	4.99910E-1	5.09629E-1	5.43995E+1	3.67804E-2	3.90206E+4	8.30880E+1
1.30984E+2	1.24861E+2	4.98415E-6	4.99910E-1	5.09650E-1	5.43110E+1	3.67851E-2	3.90226E+4	8.30960E+1
1.31051E+2	1.24918E+2	4.98380E-6	4.99910E-1	5.09674E-1	5.42930E+1	3.68004E-2	3.90246E+4	8.31366E+1
1.31093E+2	1.24954E+2	4.98214E-6	4.99910E-1	5.09678E-1	5.43244E+1	3.68107E-2	3.90266E+4	8.31073E+1
1.31181E+2	1.25025E+2	4.98459E-6	4.99910E-1	5.09681E-1	5.43238E+1	3.66751E-2	3.90286E+4	8.31047E+1
1.31245E+2	1.25094E+2	4.99245E-6	4.99910E-1	5.09685E-1	5.43745E+1	3.67681E-2	3.90306E+4	8.31401E+1
1.31289E+2	1.25136E+2	4.99439E-6	4.99910E-1	5.09691E-1	5.43531E+1	3.67551E-2	3.90326E+4	8.30996E+1
1.31323E+2	1.25159E+2	4.98744E-6	4.99910E-1	5.09704E-1	5.43176E+1	3.66960E-2	3.90346E+4	8.30423E+1
1.31407E+2	1.25223E+2	4.97622E-6	4.99910E-1	5.09721E-1	5.43746E+1	3.66840E-2	3.90366E+4	8.30607E+1
1.31512E+2	1.25313E+2	4.96492E-6	4.99910E-1	5.09737E-1	5.44345E+1	3.66823E-2	3.90386E+4	8.30590E+1
1.31579E+2	1.25371E+2	4.96008E-6	4.99910E-1	5.09741E-1	5.43465E+1	3.67287E-2	3.90406E+4	8.31102E+1
1.31635E+2	1.25419E+2	4.96334E-6	4.99910E-1	5.09744E-1	5.43502E+1	3.67363E-2	3.90426E+4	8.31763E+1
1.31718E+2	1.25481E+2	4.97159E-6	4.99910E-1	5.09747E-1	5.43680E+1	3.67311E-2	3.90446E+4	8.31690E+1
1.31786E+2	1.25537E+2	4.97992E-6	4.99910E-1	5.09751E-1	5.43410E+1	3.67288E-2	3.90466E+4	8.31869E+1
1.31827E+2	1.25574E+2	4.98001E-6	4.99910E-1	5.09754E-1	5.44078E+1	3.66758E-2	3.90486E+4	8.31616E+1
1.31919E+2	1.25655E+2	4.97402E-6	4.99910E-1	5.09758E-1	5.43760E+1	3.67263E-2	3.90506E+4	8.31863E+1
1.31986E+2	1.25708E+2	4.96552E-6	4.99910E-1	5.09762E-1	5.42684E+1	3.66717E-2	3.90526E+4	8.32240E+1
1.32032E+2	1.25747E+2	4.95905E-6	4.99910E-1	5.09767E-1	5.43144E+1	3.67557E-2	3.90546E+4	8.31511E+1
1.32066E+2	1.25779E+2	4.95264E-6	4.99910E-1	5.09780E-1	5.43166E+1	3.67828E-2	3.90566E+4	8.30764E+1
1.32152E+2	1.25846E+2	4.95192E-6	4.99910E-1	5.09806E-1	5.42894E+1	3.67426E-2	3.90586E+4	8.31453E+1
1.32256E+2	1.25922E+2	4.95586E-6	4.99910E-1	5.09823E-1	5.43222E+1	3.67477E-2	3.90606E+4	8.31829E+1
1.32320E+2	1.25979E+2	4.95755E-6	4.99910E-1	5.09758E-1	5.43269E+1	3.67362E-2	3.90626E+4	8.32437E+1
1.32388E+2	1.26050E+2	4.95411E-6	4.99910E-1	5.09770E-1	5.42969E+1	3.67434E-2	3.90646E+4	8.32365E+1
1.32459E+2	1.26112E+2	4.95193E-6	4.99910E-1	5.09815E-1	5.42904E+1	3.67523E-2	3.90666E+4	8.32142E+1
1.32526E+2	1.26163E+2	4.95720E-6	4.99910E-1	5.09863E-1	5.42225E+1	3.66991E-2	3.90686E+4	8.32291E+1
1.32573E+2	1.26191E+2	4.96051E-6	4.99910E-1	5.09869E-1	5.42613E+1	3.66796E-2	3.90706E+4	8.32002E+1
1.32661E+2	1.26273E+2	4.95583E-6	4.99910E-1	5.09873E-1	5.43567E+1	3.67230E-2	3.90726E+4	8.31383E+1
1.32726E+2	1.26340E+2	4.94276E-6	4.99910E-1	5.09877E-1	5.43538E+1	3.67050E-2	3.90746E+4	8.31532E+1
1.32774E+2	1.26389E+2	4.93131E-6	4.99910E-1	5.09880E-1	5.43341E+1	3.67586E-2	3.90766E+4	8.31856E+1
1.32808E+2	1.26414E+2	4.92667E-6	4.99910E-1	5.09870E-1	5.43015E+1	3.66821E-2	3.90786E+4	8.31948E+1
1.32884E+2	1.26472E+2	4.93289E-6	4.99910E-1	5.09866E-1	5.42867E+1	3.66065E-2	3.90806E+4	8.31818E+1
1.32995E+2	1.26564E+2	4.93995E-6	4.99910E-1	5.09883E-1	5.43550E+1	3.67009E-2	3.90826E+4	8.31696E+1
1.33064E+2	1.26624E+2	4.94056E-6	4.99910E-1	5.09865E-1	5.43214E+1	3.66658E-2	3.90846E+4	8.31662E+1
1.33130E+2	1.26679E+2	4.94071E-6	4.99910E-1	5.09859E-1	5.42954E+1	3.66385E-2	3.90866E+4	8.32290E+1
1.33193E+2	1.26732E+2	4.94048E-6	4.99910E-1	5.09863E-1	5.43016E+1	3.67249E-2	3.90886E+4	8.32730E+1
1.33258E+2	1.26787E+2	4.93423E-6	4.99910E-1	5.09866E-1	5.43514E+1	3.67120E-2	3.90906E+4	8.31911E+1
1.33317E+2	1.26842E+2	4.92686E-6	4.99910E-1	5.09839E-1	5.43484E+1	3.67080E-2	3.90926E+4	8.31640E+1
1.33395E+2	1.26911E+2	4.92418E-6	4.99910E-1	5.09853E-1	5.42774E+1	3.67147E-2	3.90946E+4	8.31424E+1
1.33462E+2	1.26969E+2	4.92471E-6	4.99910E-1	5.09879E-1	5.43404E+1	3.67156E-2	3.90966E+4	8.31245E+1
1.33504E+2	1.27003E+2	4.92408E-6	4.99910E-1	5.09918E-1	5.43180E+1	3.66466E-2	3.90986E+4	8.31360E+1
1.33596E+2	1.27081E+2	4.92461E-6	4.99910E-1	5.09946E-1	5.43361E+1	3.67291E-2	3.91006E+4	8.31153E+1
1.33662E+2	1.27144E+2	4.92584E-6	4.99910E-1	5.09965E-1	5.43701E+1	3.66965E-2	3.91026E+4	8.30781E+1
1.33706E+2	1.27185E+2	4.92434E-6	4.99910E-1	5.09966E-1	5.43417E+1	3.66651E-2	3.91046E+4	8.31136E+1
1.33740E+2	1.27213E+2	4.92155E-6	4.99910E-1	5.09956E-1	5.43643E+1	3.67184E-2	3.91066E+4	8.30782E+1
1.33825E+2	1.27284E+2	4.91980E-6	4.99910E-1	5.09954E-1	5.43478E+1	3.67166E-2	3.91086E+4	8.31113E+1
1.33927E+2	1.27373E+2	4.91823E-6	4.99910E-1	5.09979E-1	5.43420E+1	3.67047E-2	3.91106E+4	8.30690E+1
1.33992E+2	1.27428E+2	4.91266E-6	4.99910E-1	5.09983E-1	5.43295E+1	3.66705E-2	3.91126E+4	8.31034E+1
1.34054E+2	1.27481E+2	4.90623E-6	4.99910E-1	5.09986E-1	5.43560E+1	3.66647E-2	3.91146E+4	8.31622E+1
1.34131E+2	1.27544E+2	4.90003E-6	4.99910E-1	5.09990E-1	5.43647E+1	3.67074E-2	3.91166E+4	8.31421E+1
1.34199E+2	1.27603E+2	4.90098E-6	4.99910E-1	5.09993E-1	5.43323E+1	3.66855E-2	3.91186E+4	8.31725E+1
1.34243E+2	1.27644E+2	4.90913E-6	4.99910E-1	5.10033E-1	5.43193E+1	3.67435E-2	3.91206E+4	8.32001E+1
1.34330E+2	1.27711E+2	4.90995E-6	4.99910E-1	5.10018E-1	5.42710E+1	3.66982E-2	3.91226E+4	8.31919E+1
1.34396E+2	1.27769E+2	4.90392E-6	4.99910E-1	5.09995E-1	5.43524E+1	3.66735E-2	3.91246E+4	8.32010E+1
1.34444E+2	1.27814E+2	4.89900E-6	4.99910E-1	5.09972E-1	5.43953E+1	3.66484E-2	3.91266E+4	8.32010E+1
1.34477E+2	1.27845E+2	4.89716E-6	4.99910E-1	5.09996E-1	5.42560E+1	3.66474E-2	3.91286E+4	8.32145E+1
1.34557E+2	1.27913E+2	4.89272E-6	4.99910E-1	5.10028E-1	5.43123E+1	3.66391E-2	3.91306E+4	8.31855E+1
1.34662E+2	1.28001E+2	4.88335E-6	4.99910E-1	5.10065E-1	5.44145E+1	3.66935E-2	3.91326E+4	8.32075E+1
1.34728E+2	1.28061E+2	4.87888E-6	4.99910E-1	5.10092E-1	5.43797E+1	3.66553E-2	3.91346E+4	8.32607E+1
1.34792E+2	1.28107E+2	4.88393E-6	4.99910E-1	5.10102E-1	5.43504E+1	3.66543E-2	3.91366E+4	8.32362E+1
1.34862E+2	1.28173E+2	4.89579E-6	4.99910E-1	5.10091E-1	5.43749E+1	3.66671E-2	3.91386E+4	8.32073E+1
1.34927E+2	1.28232E+2	4.90336E-6	4.99910E-1	5.10072E-1	5.43695E+1	3.66837E-2	3.91406E+4	8.32472E+1
1.34970E+2	1.28269E+2	4.90118E-6	4.99910E-1	5.10039E-1	5.43982E+1	3.67407E-2	3.91426E+4	8.32901E+1
1.35058E+2	1.28345E+2	4.89509E-6	4.99910E-1	5.10078E-1	5.43642E+1	3.68121E-2	3.91446E+4	8.32917E+1
1.35124E+2	1.28407E+2	4.89084E-6	4.99910E-1	5.10125E-1	5.42937E+1	3.67722E-2	3.91466E+4	8.33483E+1
1.35174E+2	1.28453E+2	4.88722E-6	4.99910E-1	5.10162E-1	5.43283E+1	3.67143E-2	3.91486E+4	8.33286E+1
1.35208E+2	1.28480E+2	4.88172E-6	4.99910E-1	5.10164E-1	5.44070E+1	3.67626E-2	3.91506E+4	8.32471E+1
1.35320E+2	1.28569E+2	4.87941E-6	4.99910E-1	5.10155E-1	5.44288E+1	3.67984E-2	3.91526E+4	8.32623E+1
1.35389E+2	1.28625E+2	4.87768E-6	4.99910E-1	5.10141E-1	5.42645E+1	3.68667E-2	3.91546E+4	8.32432E+1
1.35461E+2	1.28685E+2	4.88312E-6	4.99910E-1	5.10167E-1	5.42741E+1	3.68432E-2	3.91566E+4	8.32918E+1
1.35521E+2	1.28739E+2	4.89462E-6	4.99910E-1	5.10135E-1	5.42842E+1	3.68697E-2	3.91586E+4	8.33489E+1
1.35586E+2	1.28792E+2	4.89503E-6	4.99910E-1	5.10117E-1	5.42864E+1	3.68560E-2	3.91606E+4	8.32611E+1
1.35650E+2	1.28847E+2	4.88739E-6	4.99910E-1	5.10143E-1	5.42730E+1	3.67931E-2	3.91626E+4	8.32550E+1
1.35702E+2	1.28895E+2	4.88607E-6	4.99910E-1	5.10088E-1	5.43037E+1	3.68965E-2	3.91646E+4	8.32995E+1
1.35784E+2	1.28962E+2	4.88435E-6	4.99910E-1	5.10094E-1	5.42935E+1	3.68762E-2	3.91666E+4	8.32798E+1
1.35852E+2	1.29020E+2	4.87768E-6	4.99910E-1	5.10119E-1	5.42626E+1	3.68528E-2	3.91686E+4	8.32738E+1
1.35891E+2	1.29057E+2	4.87712E-6	4.99910E-1	5.10122E-1	5.42308E+1	3.68885E-2	3.91706E+4	8.33090E+1
1.35980E+2	1.29134E+2	4.88163E-6	4.99910E-1	5.10148E-1	5.42358E+1	3.68460E-2	3.91726E+4	8.33156E+1
1.36050E+2	1.29191E+2	4.88566E-6	4.99910E-1	5.10156E-1	5.42344E+1	3.68105E-2	3.91746E+4	8.32763E+1
1.36122E+2	1.29246E+2	4.88262E-6	4.99910E-1	5.10139E-1	5.42328E+1	3.67732E-2	3.91766E+4	8.32736E+1
1.36193E+2	1.29300E+2	4.88007E-6	4.99910E-1	5.10165E-1	5.42386E+1	3.67586E-2	3.91786E+4	8.32284E+1
1.36226E+2	1.29330E+2	4.87762E-6	4.99910E-1	5.10177E-1	5.43044E+1	3.67892E-2	3.91806E+4	8.32649E+1
1.36325E+2	1.29416E+2	4.87184E-6	4.99910E-1	5.10159E-1	5.43689E+1	3.67504E-2	3.91826E+4	8.33424E+1
1.36392E+2	1.29475E+2	4.86083E-6	4.99910E-1	5.10116E-1	5.43363E+1	3.67819E-2	3.91846E+4	8.32914E+1
1.36447E+2	1.29524E+2	4.85488E-6	4.99910E-1	5.10170E-1	5.42957E+1	3.67774E-2	3.91866E+4	8.32685E+1
1.36527E+2	1.29587E+2	4.85995E-6	4.99910E-1	5.10208E-1	5.42706E+1	3.67591E-2	3.91886E+4	8.32830E+1
1.36594E+2	1.29643E+2	4.86478E-6	4.99910E-1	5.10234E-1	5.42820E+1	3.66941E-2	3.91906E+4	8.33014E+1
1.36637E+2	1.29682E+2	4.86820E-6	4.99910E-1	5.10201E-1	5.42910E+1	3.67146E-2	3.91926E+4	8.33145E+1
1.36729E+2	1.29753E+2	4.87041E-6	4.99910E-1	5.10224E-1	5.43269E+1	3.67622E-2	3.91946E+4	8.33228E+1
1.36796E+2	1.29812E+2	4.86923E-6	4.99910E-1	5.10244E-1	5.43403E+1	3.67272E-2	3.91966E+4	8.32835E+1
1.36843E+2	1.29851E+2	4.86501E-6	4.99910E-1	5.10248E-1	5.43569E+1	3.67188E-2	3.91986E+4	8.33193E+1
1.36878E+2	1.29877E+2	4.85714E-6	4.99910E-1	5.10249E-1	5.43620E+1	3.67083E-2	3.92006E+4	8.33551E+1
1.36963E+2	1.29944E+2	4.85071E-6	4.99910E-1	5.10252E-1	5.43889E+1	3.67450E-2	3.92026E+4	8.34019E+1
1.37068E+2	1.30036E+2	4.84552E-6	4.99910E-1	5.10268E-1	5.43759E+1	3.67696E-2	3.92046E+4	8.33849E+1
1.37133E+2	1.30096E+2	4.83700E-6	4.99910E-1	5.10294E-1	5.43778E+1	3.67217E-2	3.92066E+4	8.33760E+1
1.37191E+2	1.30150E+2	4.83254E-6	4.99910E-1	5.10304E-1	5.42889E+1	3.67758E-2	3.92086E+4	8.33812E+1
1.37266E+2	1.30208E+2	4.83418E-6	4.99910E-1	5.10293E-1	5.43077E+1	3.67167E-2	3.92106E+4	8.33977E+1
1.37336E+2	1.30264E+2	4.83607E-6	4.99910E-1	5.10273E-1	5.43519E+1	3.67096E-2	3.92126E+4	8.33791E+1
1.37383E+2	1.30304E+2	4.83845E-6	4.99910E-1	5.10276E-1	5.43732E+1	3.67029E-2	3.92146E+4	8.33304E+1
1.37467E+2	1.30380E+2	4.83875E-6	4.99910E-1	5.10258E-1	5.43552E+1	3.67470E-2	3.92166E+4	8.32887E+1
[truncated: 10,894 more rows]
