# Supplementary material for: Tuning magnetoelectricity in a mixed-anisotropy antiferromagnet
Source: Nat Commun. 2023 Jun 9;14:3408. doi: 10.1038/s41467-023-39128-7 (PMC10256750; doi:10.1038/s41467-023-39128-7)
Supplement: Supplementary file 3 — Source Data [file 41467_2023_39128_MOESM3_ESM.zip › source_data/FigED5a_susceptibility_LiNi0.94Fe0.06PO4_Tscan_0.5T_c.dat]

T_VTI_(K)	T_sample_(K)	moment_(A_m^2)	B_digital_(T)	B_analog_(T)	sense_phase	sense_amplitude	Time	Pressure_(mbar)
4.40930E+0	4.94450E+0	5.79919E-6	4.99910E-1	4.99737E-1	5.41464E+1	3.61110E-2	7.10512E+4	1.99243E+1
4.40930E+0	4.94450E+0	5.81677E-6	4.99910E-1	4.99723E-1	5.41464E+1	3.61153E-2	7.10499E+4	1.99260E+1
4.41142E+0	4.94532E+0	5.79894E-6	4.99910E-1	4.99728E-1	5.41911E+1	3.61324E-2	7.10519E+4	1.99665E+1
4.41396E+0	4.94743E+0	5.79754E-6	4.99910E-1	4.99698E-1	5.41987E+1	3.61145E-2	7.10540E+4	1.99857E+1
4.41916E+0	4.96140E+0	5.79582E-6	4.99910E-1	4.99698E-1	5.41642E+1	3.60872E-2	7.10559E+4	1.99214E+1
4.42643E+0	4.97959E+0	5.79578E-6	4.99910E-1	4.99698E-1	5.41552E+1	3.60964E-2	7.10579E+4	1.99063E+1
4.45210E+0	5.01550E+0	5.79359E-6	4.99910E-1	4.99675E-1	5.41357E+1	3.61027E-2	7.10599E+4	1.98995E+1
4.47787E+0	5.05377E+0	5.78699E-6	4.99910E-1	4.99653E-1	5.41708E+1	3.60963E-2	7.10619E+4	1.99578E+1
4.50516E+0	5.09269E+0	5.78242E-6	4.99910E-1	4.99637E-1	5.41927E+1	3.60994E-2	7.10639E+4	2.00206E+1
4.52870E+0	5.12370E+0	5.78082E-6	4.99910E-1	4.99674E-1	5.41868E+1	3.61132E-2	7.10659E+4	2.00665E+1
4.56948E+0	5.17442E+0	5.77401E-6	4.99910E-1	4.99688E-1	5.41792E+1	3.61161E-2	7.10679E+4	2.01113E+1
4.60745E+0	5.21933E+0	5.75954E-6	4.99910E-1	4.99692E-1	5.41694E+1	3.60943E-2	7.10699E+4	2.01900E+1
4.64310E+0	5.25782E+0	5.74654E-6	4.99910E-1	4.99668E-1	5.41558E+1	3.60688E-2	7.10719E+4	2.02286E+1
4.66971E+0	5.28381E+0	5.73981E-6	4.99910E-1	4.99695E-1	5.41116E+1	3.60257E-2	7.10739E+4	2.02292E+1
4.74699E+0	5.37528E+0	5.73407E-6	4.99910E-1	4.99762E-1	5.41111E+1	3.60291E-2	7.10759E+4	2.03605E+1
4.77186E+0	5.42318E+0	5.72546E-6	4.99910E-1	4.99772E-1	5.41227E+1	3.60306E-2	7.10779E+4	2.04372E+1
4.79230E+0	5.46801E+0	5.71347E-6	4.99910E-1	4.99780E-1	5.41150E+1	3.60358E-2	7.10799E+4	2.05284E+1
4.82677E+0	5.51805E+0	5.70346E-6	4.99910E-1	4.99789E-1	5.41163E+1	3.59870E-2	7.10819E+4	2.05341E+1
4.86568E+0	5.56505E+0	5.69643E-6	4.99910E-1	4.99785E-1	5.41148E+1	3.60257E-2	7.10839E+4	2.05474E+1
4.90763E+0	5.61322E+0	5.68661E-6	4.99910E-1	4.99771E-1	5.40667E+1	3.59985E-2	7.10859E+4	2.06267E+1
4.94910E+0	5.65630E+0	5.67500E-6	4.99910E-1	4.99777E-1	5.41341E+1	3.59982E-2	7.10879E+4	2.07107E+1
5.00397E+0	5.71879E+0	5.66214E-6	4.99910E-1	4.99786E-1	5.41665E+1	3.60017E-2	7.10899E+4	2.07133E+1
5.05926E+0	5.77481E+0	5.64663E-6	4.99910E-1	4.99796E-1	5.41800E+1	3.60427E-2	7.10919E+4	2.08134E+1
5.10280E+0	5.81440E+0	5.63910E-6	4.99910E-1	4.99807E-1	5.41178E+1	3.60238E-2	7.10939E+4	2.09635E+1
5.18226E+0	5.89261E+0	5.63914E-6	4.99910E-1	4.99776E-1	5.41245E+1	3.60484E-2	7.10959E+4	2.10493E+1
5.25037E+0	5.95920E+0	5.62992E-6	4.99910E-1	4.99752E-1	5.41366E+1	3.60708E-2	7.10979E+4	2.11077E+1
5.29919E+0	6.00647E+0	5.61234E-6	4.99910E-1	4.99765E-1	5.41325E+1	3.60306E-2	7.10999E+4	2.12280E+1
5.33244E+0	6.03837E+0	5.59779E-6	4.99910E-1	4.99782E-1	5.41209E+1	3.60397E-2	7.11019E+4	2.13492E+1
5.45121E+0	6.15772E+0	5.58892E-6	4.99910E-1	4.99842E-1	5.41079E+1	3.60844E-2	7.11039E+4	2.13740E+1
5.51444E+0	6.22045E+0	5.58106E-6	4.99910E-1	4.99877E-1	5.41016E+1	3.60905E-2	7.11059E+4	2.14123E+1
5.57758E+0	6.28178E+0	5.57036E-6	4.99910E-1	4.99889E-1	5.40717E+1	3.60786E-2	7.11079E+4	2.15151E+1
5.65210E+0	6.35050E+0	5.56264E-6	4.99910E-1	4.99901E-1	5.40528E+1	3.60763E-2	7.11099E+4	2.15885E+1
5.72116E+0	6.42063E+0	5.55791E-6	4.99910E-1	4.99928E-1	5.40437E+1	3.60896E-2	7.11119E+4	2.16275E+1
5.79257E+0	6.48916E+0	5.55185E-6	4.99910E-1	4.99962E-1	5.40508E+1	3.61116E-2	7.11139E+4	2.17061E+1
5.85300E+0	6.54060E+0	5.54360E-6	4.99910E-1	4.99945E-1	5.40565E+1	3.60602E-2	7.11159E+4	2.18510E+1
5.94069E+0	6.61794E+0	5.53313E-6	4.99910E-1	4.99950E-1	5.40896E+1	3.61232E-2	7.11179E+4	2.19562E+1
6.01713E+0	6.69036E+0	5.51911E-6	4.99910E-1	4.99962E-1	5.40869E+1	3.60831E-2	7.11199E+4	2.19232E+1
6.06170E+0	6.73530E+0	5.51132E-6	4.99910E-1	4.99976E-1	5.40898E+1	3.61103E-2	7.11219E+4	2.20173E+1
6.18092E+0	6.83851E+0	5.51082E-6	4.99910E-1	4.99965E-1	5.40864E+1	3.61109E-2	7.11239E+4	2.20583E+1
6.26988E+0	6.91286E+0	5.50751E-6	4.99910E-1	4.99976E-1	5.40500E+1	3.60945E-2	7.11259E+4	2.21088E+1
6.35310E+0	6.98526E+0	5.49709E-6	4.99910E-1	5.00023E-1	5.40678E+1	3.60594E-2	7.11279E+4	2.21862E+1
6.43272E+0	7.05627E+0	5.49072E-6	4.99910E-1	5.00059E-1	5.40934E+1	3.60692E-2	7.11299E+4	2.22876E+1
6.52998E+0	7.13831E+0	5.49818E-6	4.99910E-1	5.00082E-1	5.40486E+1	3.60788E-2	7.11319E+4	2.23954E+1
6.62332E+0	7.21485E+0	5.50502E-6	4.99910E-1	5.00084E-1	5.40011E+1	3.60984E-2	7.11339E+4	2.25075E+1
6.71638E+0	7.29159E+0	5.50046E-6	4.99910E-1	5.00075E-1	5.40306E+1	3.60894E-2	7.11359E+4	2.26002E+1
6.79330E+0	7.35630E+0	5.49000E-6	4.99910E-1	5.00086E-1	5.40470E+1	3.61019E-2	7.11379E+4	2.27175E+1
6.90916E+0	7.44611E+0	5.48741E-6	4.99910E-1	5.00065E-1	5.40733E+1	3.61394E-2	7.11399E+4	2.27541E+1
7.01427E+0	7.53043E+0	5.49640E-6	4.99910E-1	5.00041E-1	5.40552E+1	3.61116E-2	7.11419E+4	2.27953E+1
7.07640E+0	7.58190E+0	5.50763E-6	4.99910E-1	5.00092E-1	5.40682E+1	3.60799E-2	7.11439E+4	2.28564E+1
7.24219E+0	7.70103E+0	5.51625E-6	4.99910E-1	5.00107E-1	5.40536E+1	3.61357E-2	7.11459E+4	2.29997E+1
7.34876E+0	7.79231E+0	5.52167E-6	4.99910E-1	5.00123E-1	5.40822E+1	3.61784E-2	7.11479E+4	2.30901E+1
7.43588E+0	7.87664E+0	5.52596E-6	4.99910E-1	5.00139E-1	5.40668E+1	3.61580E-2	7.11499E+4	2.31319E+1
7.51498E+0	7.95626E+0	5.53434E-6	4.99910E-1	5.00154E-1	5.40466E+1	3.61300E-2	7.11519E+4	2.32324E+1
7.59359E+0	8.04212E+0	5.54425E-6	4.99910E-1	5.00147E-1	5.40784E+1	3.61228E-2	7.11539E+4	2.34128E+1
7.67241E+0	8.11489E+0	5.55086E-6	4.99910E-1	5.00144E-1	5.40936E+1	3.61522E-2	7.11559E+4	2.34794E+1
7.75021E+0	8.18750E+0	5.55933E-6	4.99910E-1	5.00158E-1	5.40784E+1	3.61632E-2	7.11579E+4	2.35141E+1
7.81300E+0	8.25110E+0	5.57482E-6	4.99910E-1	5.00200E-1	5.40620E+1	3.61004E-2	7.11599E+4	2.35874E+1
7.84418E+0	8.32720E+0	5.58746E-6	4.99910E-1	5.00222E-1	5.40754E+1	3.61583E-2	7.11619E+4	2.37404E+1
7.85914E+0	8.38880E+0	5.60001E-6	4.99910E-1	5.00234E-1	5.40410E+1	3.61217E-2	7.11639E+4	2.37443E+1
7.83030E+0	8.42550E+0	5.61713E-6	4.99910E-1	5.00272E-1	5.40537E+1	3.60659E-2	7.11659E+4	2.37553E+1
7.88054E+0	8.46247E+0	5.62886E-6	4.99910E-1	5.00288E-1	5.40630E+1	3.60737E-2	7.11679E+4	2.37716E+1
7.94480E+0	8.50685E+0	5.63685E-6	4.99910E-1	5.00295E-1	5.40546E+1	3.61105E-2	7.11699E+4	2.38113E+1
7.99580E+0	8.54070E+0	5.64504E-6	4.99910E-1	5.00305E-1	5.40599E+1	3.60642E-2	7.11719E+4	2.38429E+1
8.12337E+0	8.62659E+0	5.65264E-6	4.99910E-1	5.00294E-1	5.40521E+1	3.61043E-2	7.11739E+4	2.39003E+1
8.21104E+0	8.69909E+0	5.66242E-6	4.99910E-1	5.00289E-1	5.39915E+1	3.61018E-2	7.11759E+4	2.39086E+1
8.26421E+0	8.74790E+0	5.68025E-6	4.99910E-1	5.00301E-1	5.39980E+1	3.60658E-2	7.11779E+4	2.39649E+1
8.29909E+0	8.78075E+0	5.69855E-6	4.99910E-1	5.00308E-1	5.40204E+1	3.60615E-2	7.11799E+4	2.40672E+1
8.39700E+0	8.86726E+0	5.71173E-6	4.99910E-1	5.00319E-1	5.40657E+1	3.60748E-2	7.11819E+4	2.41908E+1
8.52655E+0	8.98339E+0	5.71912E-6	4.99910E-1	5.00331E-1	5.40897E+1	3.61243E-2	7.11839E+4	2.43034E+1
8.60307E+0	9.05630E+0	5.72890E-6	4.99910E-1	5.00322E-1	5.41263E+1	3.60852E-2	7.11859E+4	2.43957E+1
8.67730E+0	9.12240E+0	5.74714E-6	4.99910E-1	5.00357E-1	5.41357E+1	3.60642E-2	7.11879E+4	2.44383E+1
8.75293E+0	9.19869E+0	5.77008E-6	4.99910E-1	5.00381E-1	5.40810E+1	3.61287E-2	7.11899E+4	2.45342E+1
8.83182E+0	9.26985E+0	5.79447E-6	4.99910E-1	5.00393E-1	5.40715E+1	3.60959E-2	7.11919E+4	2.45857E+1
8.89490E+0	9.32010E+0	5.82016E-6	4.99910E-1	5.00443E-1	5.40832E+1	3.60762E-2	7.11939E+4	2.46356E+1
8.99599E+0	9.41076E+0	5.84703E-6	4.99910E-1	5.00458E-1	5.40794E+1	3.61171E-2	7.11959E+4	2.47638E+1
9.07672E+0	9.48887E+0	5.86563E-6	4.99910E-1	5.00455E-1	5.40868E+1	3.61139E-2	7.11979E+4	2.47891E+1
9.12999E+0	9.54133E+0	5.88227E-6	4.99910E-1	5.00405E-1	5.40420E+1	3.60627E-2	7.11999E+4	2.48481E+1
9.16390E+0	9.57366E+0	5.91260E-6	4.99910E-1	5.00400E-1	5.40364E+1	3.61169E-2	7.12019E+4	2.49049E+1
9.24903E+0	9.65802E+0	5.94080E-6	4.99910E-1	5.00405E-1	5.40681E+1	3.61182E-2	7.12039E+4	2.49493E+1
9.36351E+0	9.77026E+0	5.96005E-6	4.99910E-1	5.00438E-1	5.40620E+1	3.60942E-2	7.12059E+4	2.50247E+1
9.43315E+0	9.83432E+0	5.98015E-6	4.99910E-1	5.00427E-1	5.40394E+1	3.61056E-2	7.12079E+4	2.51828E+1
9.51260E+0	9.90530E+0	6.00737E-6	4.99910E-1	5.00458E-1	5.40358E+1	3.60912E-2	7.12099E+4	2.51655E+1
9.58481E+0	9.97722E+0	6.03706E-6	4.99910E-1	5.00498E-1	5.40280E+1	3.60955E-2	7.12119E+4	2.52495E+1
9.65906E+0	1.00479E+1	6.05799E-6	4.99910E-1	5.00533E-1	5.40332E+1	3.61106E-2	7.12139E+4	2.53089E+1
9.72150E+0	1.01020E+1	6.07830E-6	4.99910E-1	5.00548E-1	5.40283E+1	3.61103E-2	7.12159E+4	2.53444E+1
9.79571E+0	1.01815E+1	6.10238E-6	4.99910E-1	5.00542E-1	5.39945E+1	3.60796E-2	7.12179E+4	2.53619E+1
9.86700E+0	1.02511E+1	6.12815E-6	4.99910E-1	5.00539E-1	5.40393E+1	3.60549E-2	7.12199E+4	2.54805E+1
9.91240E+0	1.02920E+1	6.15783E-6	4.99910E-1	5.00585E-1	5.40593E+1	3.61039E-2	7.12219E+4	2.55503E+1
1.00143E+1	1.03882E+1	6.18711E-6	4.99910E-1	5.00574E-1	5.40477E+1	3.60864E-2	7.12239E+4	2.55394E+1
1.00875E+1	1.04612E+1	6.21691E-6	4.99910E-1	5.00560E-1	5.40328E+1	3.61262E-2	7.12259E+4	2.55823E+1
1.01512E+1	1.05280E+1	6.24757E-6	4.99910E-1	5.00553E-1	5.39997E+1	3.61084E-2	7.12279E+4	2.56086E+1
1.02100E+1	1.05909E+1	6.27659E-6	4.99910E-1	5.00588E-1	5.39796E+1	3.61190E-2	7.12299E+4	2.56627E+1
1.02949E+1	1.06616E+1	6.30883E-6	4.99910E-1	5.00632E-1	5.40172E+1	3.61421E-2	7.12319E+4	2.58215E+1
1.03558E+1	1.07280E+1	6.34406E-6	4.99910E-1	5.00673E-1	5.40038E+1	3.61102E-2	7.12339E+4	2.58448E+1
1.04185E+1	1.07953E+1	6.37730E-6	4.99910E-1	5.00707E-1	5.40452E+1	3.61108E-2	7.12359E+4	2.58480E+1
1.04780E+1	1.08540E+1	6.40636E-6	4.99910E-1	5.00723E-1	5.40542E+1	3.60651E-2	7.12379E+4	2.59269E+1
1.05448E+1	1.09235E+1	6.43292E-6	4.99910E-1	5.00717E-1	5.40472E+1	3.60821E-2	7.12399E+4	2.59708E+1
1.06140E+1	1.09903E+1	6.45983E-6	4.99910E-1	5.00708E-1	5.40437E+1	3.60380E-2	7.12419E+4	2.60613E+1
1.06600E+1	1.10320E+1	6.49177E-6	4.99910E-1	5.00720E-1	5.40722E+1	3.61019E-2	7.12439E+4	2.60603E+1
1.07545E+1	1.11199E+1	6.52609E-6	4.99910E-1	5.00709E-1	5.40532E+1	3.61434E-2	7.12459E+4	2.60875E+1
1.08220E+1	1.11900E+1	6.55958E-6	4.99910E-1	5.00705E-1	5.40331E+1	3.61606E-2	7.12479E+4	2.61454E+1
1.08849E+1	1.12549E+1	6.59712E-6	4.99910E-1	5.00718E-1	5.39849E+1	3.61701E-2	7.12499E+4	2.62022E+1
1.09450E+1	1.13150E+1	6.63296E-6	4.99910E-1	5.00729E-1	5.40142E+1	3.61038E-2	7.12519E+4	2.62421E+1
1.09887E+1	1.13541E+1	6.67124E-6	4.99910E-1	5.00727E-1	5.40423E+1	3.61138E-2	7.12539E+4	2.62729E+1
1.10970E+1	1.14543E+1	6.70924E-6	4.99910E-1	5.00704E-1	5.40584E+1	3.60942E-2	7.12559E+4	2.62968E+1
1.11650E+1	1.15192E+1	6.74263E-6	4.99910E-1	5.00693E-1	5.40503E+1	3.61511E-2	7.12579E+4	2.63505E+1
1.12310E+1	1.15810E+1	6.77226E-6	4.99910E-1	5.00729E-1	5.40592E+1	3.61384E-2	7.12599E+4	2.63857E+1
1.12936E+1	1.16551E+1	6.80333E-6	4.99910E-1	5.00735E-1	5.40610E+1	3.61057E-2	7.12619E+4	2.64442E+1
1.13624E+1	1.17196E+1	6.83943E-6	4.99910E-1	5.00726E-1	5.40083E+1	3.61161E-2	7.12639E+4	2.64834E+1
1.14180E+1	1.17610E+1	6.87737E-6	4.99910E-1	5.00809E-1	5.40684E+1	3.61124E-2	7.12659E+4	2.64728E+1
1.14990E+1	1.18507E+1	6.91213E-6	4.99910E-1	5.00826E-1	5.40988E+1	3.61164E-2	7.12679E+4	2.65554E+1
1.15720E+1	1.19191E+1	6.94368E-6	4.99910E-1	5.00838E-1	5.40953E+1	3.61507E-2	7.12699E+4	2.66229E+1
1.16234E+1	1.19660E+1	6.97902E-6	4.99910E-1	5.00847E-1	5.40583E+1	3.61648E-2	7.12719E+4	2.66784E+1
1.16565E+1	1.19986E+1	7.01449E-6	4.99910E-1	5.00842E-1	5.40228E+1	3.61568E-2	7.12739E+4	2.67146E+1
1.17896E+1	1.21234E+1	7.05211E-6	4.99910E-1	5.00836E-1	5.40397E+1	3.61495E-2	7.12759E+4	2.67699E+1
1.18539E+1	1.21873E+1	7.08818E-6	4.99910E-1	5.00857E-1	5.40125E+1	3.62013E-2	7.12779E+4	2.67911E+1
1.19150E+1	1.22494E+1	7.12666E-6	4.99910E-1	5.00891E-1	5.39985E+1	3.61480E-2	7.12799E+4	2.68359E+1
1.19910E+1	1.23190E+1	7.17259E-6	4.99910E-1	5.00911E-1	5.40154E+1	3.61590E-2	7.12819E+4	2.68387E+1
1.20510E+1	1.23874E+1	7.20896E-6	4.99910E-1	5.00910E-1	5.40013E+1	3.61791E-2	7.12839E+4	2.68580E+1
1.21150E+1	1.24553E+1	7.24578E-6	4.99910E-1	5.00900E-1	5.39990E+1	3.61108E-2	7.12859E+4	2.68936E+1
1.21730E+1	1.25090E+1	7.29214E-6	4.99910E-1	5.00910E-1	5.40288E+1	3.61416E-2	7.12879E+4	2.69582E+1
1.22362E+1	1.25799E+1	7.33902E-6	4.99910E-1	5.00903E-1	5.40573E+1	3.61442E-2	7.12899E+4	2.70018E+1
1.23054E+1	1.26449E+1	7.38073E-6	4.99910E-1	5.00897E-1	5.40527E+1	3.61674E-2	7.12919E+4	2.70649E+1
1.23540E+1	1.26850E+1	7.41596E-6	4.99910E-1	5.00944E-1	5.40613E+1	3.61177E-2	7.12939E+4	2.71085E+1
1.24395E+1	1.27773E+1	7.45424E-6	4.99910E-1	5.00956E-1	5.40846E+1	3.62013E-2	7.12959E+4	2.71935E+1
1.25111E+1	1.28459E+1	7.50301E-6	4.99910E-1	5.00980E-1	5.40297E+1	3.61798E-2	7.12979E+4	2.71808E+1
1.25750E+1	1.29103E+1	7.55144E-6	4.99910E-1	5.01014E-1	5.40040E+1	3.61790E-2	7.12999E+4	2.71933E+1
1.26330E+1	1.29719E+1	7.59287E-6	4.99910E-1	5.01002E-1	5.40514E+1	3.61968E-2	7.13019E+4	2.72210E+1
1.26786E+1	1.30092E+1	7.63137E-6	4.99910E-1	5.00990E-1	5.40336E+1	3.61410E-2	7.13039E+4	2.72797E+1
1.27858E+1	1.31078E+1	7.67037E-6	4.99910E-1	5.00978E-1	5.40535E+1	3.61155E-2	7.13059E+4	2.72993E+1
1.28501E+1	1.31717E+1	7.70690E-6	4.99910E-1	5.00989E-1	5.40514E+1	3.61385E-2	7.13079E+4	2.74361E+1
1.29160E+1	1.32310E+1	7.74543E-6	4.99910E-1	5.01001E-1	5.41108E+1	3.61359E-2	7.13099E+4	2.74966E+1
1.29742E+1	1.33051E+1	7.78304E-6	4.99910E-1	5.01028E-1	5.40471E+1	3.61418E-2	7.13119E+4	2.74998E+1
1.30282E+1	1.33697E+1	7.82292E-6	4.99910E-1	5.01060E-1	5.40428E+1	3.61479E-2	7.13139E+4	2.75648E+1
1.30860E+1	1.34250E+1	7.86595E-6	4.99910E-1	5.01047E-1	5.40843E+1	3.61450E-2	7.13159E+4	2.75408E+1
1.31444E+1	1.34922E+1	7.91304E-6	4.99910E-1	5.01066E-1	5.40971E+1	3.61326E-2	7.13179E+4	2.75266E+1
1.32072E+1	1.35561E+1	7.96240E-6	4.99910E-1	5.01098E-1	5.40937E+1	3.61131E-2	7.13199E+4	2.76131E+1
1.32510E+1	1.35960E+1	8.00300E-6	4.99910E-1	5.01110E-1	5.40655E+1	3.61452E-2	7.13219E+4	2.76862E+1
1.33461E+1	1.36829E+1	8.04094E-6	4.99910E-1	5.01121E-1	5.40054E+1	3.61432E-2	7.13239E+4	2.77797E+1
1.34212E+1	1.37483E+1	8.08486E-6	4.99910E-1	5.01133E-1	5.40009E+1	3.61378E-2	7.13259E+4	2.78217E+1
1.34677E+1	1.37928E+1	8.13500E-6	4.99910E-1	5.01146E-1	5.40309E+1	3.61290E-2	7.13279E+4	2.77427E+1
1.34966E+1	1.38249E+1	8.18657E-6	4.99910E-1	5.01163E-1	5.40676E+1	3.61176E-2	7.13299E+4	2.77735E+1
1.35808E+1	1.39075E+1	8.23684E-6	4.99910E-1	5.01180E-1	5.40577E+1	3.61190E-2	7.13319E+4	2.77936E+1
1.36912E+1	1.40138E+1	8.28542E-6	4.99910E-1	5.01181E-1	5.40340E+1	3.61166E-2	7.13339E+4	2.78435E+1
1.37544E+1	1.40788E+1	8.32556E-6	4.99910E-1	5.01193E-1	5.40477E+1	3.61372E-2	7.13359E+4	2.78552E+1
1.38220E+1	1.41370E+1	8.36809E-6	4.99910E-1	5.01232E-1	5.40755E+1	3.61269E-2	7.13379E+4	2.78217E+1
1.38852E+1	1.42101E+1	8.41565E-6	4.99910E-1	5.01256E-1	5.40735E+1	3.61594E-2	7.13399E+4	2.78696E+1
1.39518E+1	1.42764E+1	8.46366E-6	4.99910E-1	5.01267E-1	5.40898E+1	3.61934E-2	7.13419E+4	2.79416E+1
1.40060E+1	1.43220E+1	8.51003E-6	4.99910E-1	5.01209E-1	5.40732E+1	3.61761E-2	7.13439E+4	2.79267E+1
1.40853E+1	1.44052E+1	8.55955E-6	4.99910E-1	5.01214E-1	5.40688E+1	3.62127E-2	7.13459E+4	2.79525E+1
1.41552E+1	1.44731E+1	8.61408E-6	4.99910E-1	5.01234E-1	5.40680E+1	3.61137E-2	7.13479E+4	2.80466E+1
1.42031E+1	1.45203E+1	8.66905E-6	4.99910E-1	5.01278E-1	5.40766E+1	3.61465E-2	7.13499E+4	2.80520E+1
1.42329E+1	1.45521E+1	8.71553E-6	4.99910E-1	5.01295E-1	5.40273E+1	3.61656E-2	7.13519E+4	2.81585E+1
1.43482E+1	1.46720E+1	8.75820E-6	4.99910E-1	5.01340E-1	5.39800E+1	3.61741E-2	7.13539E+4	2.82273E+1
1.44042E+1	1.47340E+1	8.80355E-6	4.99910E-1	5.01344E-1	5.39790E+1	3.61838E-2	7.13559E+4	2.82402E+1
1.44574E+1	1.47940E+1	8.85377E-6	4.99910E-1	5.01332E-1	5.39973E+1	3.62098E-2	7.13579E+4	2.82422E+1
1.45345E+1	1.48576E+1	8.90497E-6	4.99910E-1	5.01311E-1	5.40028E+1	3.62165E-2	7.13599E+4	2.82496E+1
1.45990E+1	1.49232E+1	8.95363E-6	4.99910E-1	5.01323E-1	5.40251E+1	3.61151E-2	7.13619E+4	2.82749E+1
1.46656E+1	1.49901E+1	9.00594E-6	4.99910E-1	5.01356E-1	5.40636E+1	3.61697E-2	7.13639E+4	2.83600E+1
1.47220E+1	1.50450E+1	9.05414E-6	4.99910E-1	5.01435E-1	5.40297E+1	3.61695E-2	7.13659E+4	2.84564E+1
1.47929E+1	1.51201E+1	9.09892E-6	4.99910E-1	5.01424E-1	5.40196E+1	3.61725E-2	7.13679E+4	2.84543E+1
1.48544E+1	1.51872E+1	9.15169E-6	4.99910E-1	5.01395E-1	5.40135E+1	3.61973E-2	7.13699E+4	2.85559E+1
1.48900E+1	1.52270E+1	9.20976E-6	4.99910E-1	5.01407E-1	5.40384E+1	3.61458E-2	7.13719E+4	2.84873E+1
1.49878E+1	1.53162E+1	9.26529E-6	4.99910E-1	5.01419E-1	5.40504E+1	3.62269E-2	7.13739E+4	2.85025E+1
1.50623E+1	1.53816E+1	9.31760E-6	4.99910E-1	5.01442E-1	5.40230E+1	3.62061E-2	7.13759E+4	2.85172E+1
1.51272E+1	1.54456E+1	9.36490E-6	4.99910E-1	5.01475E-1	5.39853E+1	3.62265E-2	7.13779E+4	2.84988E+1
1.51864E+1	1.55083E+1	9.41392E-6	4.99910E-1	5.01464E-1	5.39550E+1	3.61839E-2	7.13799E+4	2.85071E+1
1.52273E+1	1.55451E+1	9.47161E-6	4.99910E-1	5.01473E-1	5.40092E+1	3.61578E-2	7.13819E+4	2.85648E+1
1.53319E+1	1.56470E+1	9.53315E-6	4.99910E-1	5.01517E-1	5.40397E+1	3.61454E-2	7.13839E+4	2.86475E+1
1.53973E+1	1.57139E+1	9.58591E-6	4.99910E-1	5.01530E-1	5.40584E+1	3.61842E-2	7.13859E+4	2.86567E+1
1.54570E+1	1.57720E+1	9.63579E-6	4.99910E-1	5.01513E-1	5.40301E+1	3.61983E-2	7.13879E+4	2.86522E+1
1.55211E+1	1.58468E+1	9.68294E-6	4.99910E-1	5.01532E-1	5.39877E+1	3.61383E-2	7.13899E+4	2.86866E+1
1.55895E+1	1.59128E+1	9.73913E-6	4.99910E-1	5.01565E-1	5.40228E+1	3.61621E-2	7.13919E+4	2.87290E+1
1.56440E+1	1.59560E+1	9.80033E-6	4.99910E-1	5.01542E-1	5.40165E+1	3.61598E-2	7.13939E+4	2.88016E+1
1.57313E+1	1.60433E+1	9.85630E-6	4.99910E-1	5.01551E-1	5.40326E+1	3.61593E-2	7.13959E+4	2.87971E+1
1.58014E+1	1.61096E+1	9.90979E-6	4.99910E-1	5.01563E-1	5.40626E+1	3.61259E-2	7.13979E+4	2.87950E+1
1.58446E+1	1.61555E+1	9.95887E-6	4.99910E-1	5.01574E-1	5.41003E+1	3.61466E-2	7.13999E+4	2.89293E+1
1.58696E+1	1.61884E+1	1.00128E-5	4.99910E-1	5.01580E-1	5.40860E+1	3.61748E-2	7.14019E+4	2.89304E+1
1.59480E+1	1.62692E+1	1.00678E-5	4.99910E-1	5.01582E-1	5.40627E+1	3.61684E-2	7.14039E+4	2.89431E+1
1.60665E+1	1.63750E+1	1.01250E-5	4.99910E-1	5.01573E-1	5.40542E+1	3.61879E-2	7.14059E+4	2.90075E+1
1.61357E+1	1.64416E+1	1.01887E-5	4.99910E-1	5.01585E-1	5.40838E+1	3.61843E-2	7.14079E+4	2.90240E+1
1.62050E+1	1.65040E+1	1.02508E-5	4.99910E-1	5.01597E-1	5.40708E+1	3.61446E-2	7.14099E+4	2.91239E+1
1.62778E+1	1.65756E+1	1.03061E-5	4.99910E-1	5.01625E-1	5.40723E+1	3.61571E-2	7.14119E+4	2.91342E+1
1.63474E+1	1.66424E+1	1.03581E-5	4.99910E-1	5.01659E-1	5.40918E+1	3.61675E-2	7.14139E+4	2.91768E+1
1.64020E+1	1.66930E+1	1.04270E-5	4.99910E-1	5.01639E-1	5.40972E+1	3.61631E-2	7.14159E+4	2.91894E+1
1.64750E+1	1.67733E+1	1.04963E-5	4.99910E-1	5.01646E-1	5.40414E+1	3.61759E-2	7.14179E+4	2.92287E+1
1.65440E+1	1.68394E+1	1.05521E-5	4.99910E-1	5.01669E-1	5.40369E+1	3.61912E-2	7.14199E+4	2.92357E+1
1.65850E+1	1.68750E+1	1.06038E-5	4.99910E-1	5.01746E-1	5.40243E+1	3.61906E-2	7.14219E+4	2.92568E+1
1.66843E+1	1.69787E+1	1.06615E-5	4.99910E-1	5.01760E-1	5.40425E+1	3.61341E-2	7.14239E+4	2.92808E+1
1.67545E+1	1.70473E+1	1.07266E-5	4.99910E-1	5.01772E-1	5.40887E+1	3.61751E-2	7.14259E+4	2.93237E+1
1.68178E+1	1.71111E+1	1.07911E-5	4.99910E-1	5.01785E-1	5.40763E+1	3.61623E-2	7.14279E+4	2.93730E+1
1.68780E+1	1.71730E+1	1.08537E-5	4.99910E-1	5.01796E-1	5.41046E+1	3.61542E-2	7.14299E+4	2.93959E+1
1.69570E+1	1.72454E+1	1.09104E-5	4.99910E-1	5.01786E-1	5.40954E+1	3.61345E-2	7.14319E+4	2.94298E+1
1.70267E+1	1.73096E+1	1.09703E-5	4.99910E-1	5.01782E-1	5.40832E+1	3.61879E-2	7.14339E+4	2.94414E+1
1.70964E+1	1.73761E+1	1.10352E-5	4.99910E-1	5.01794E-1	5.40867E+1	3.61256E-2	7.14359E+4	2.94631E+1
1.71550E+1	1.74370E+1	1.11048E-5	4.99910E-1	5.01777E-1	5.40749E+1	3.61464E-2	7.14379E+4	2.95040E+1
1.72222E+1	1.75125E+1	1.11712E-5	4.99910E-1	5.01780E-1	5.40680E+1	3.61585E-2	7.14399E+4	2.94972E+1
1.72895E+1	1.75780E+1	1.12339E-5	4.99910E-1	5.01792E-1	5.40315E+1	3.62001E-2	7.14419E+4	2.95436E+1
1.73340E+1	1.76160E+1	1.12999E-5	4.99910E-1	5.01804E-1	5.40315E+1	3.61979E-2	7.14439E+4	2.95723E+1
1.74254E+1	1.77123E+1	1.13687E-5	4.99910E-1	5.01794E-1	5.40397E+1	3.61911E-2	7.14459E+4	2.95742E+1
1.74907E+1	1.77801E+1	1.14374E-5	4.99910E-1	5.01790E-1	5.40549E+1	3.62097E-2	7.14479E+4	2.95911E+1
1.75319E+1	1.78250E+1	1.15045E-5	4.99910E-1	5.01801E-1	5.40572E+1	3.62107E-2	7.14499E+4	2.96338E+1
1.75596E+1	1.78573E+1	1.15738E-5	4.99910E-1	5.01807E-1	5.40756E+1	3.61826E-2	7.14519E+4	2.96731E+1
1.76402E+1	1.79369E+1	1.16382E-5	4.99910E-1	5.01827E-1	5.40821E+1	3.61470E-2	7.14539E+4	2.97426E+1
1.77502E+1	1.80407E+1	1.16975E-5	4.99910E-1	5.01876E-1	5.40761E+1	3.61786E-2	7.14559E+4	2.97848E+1
1.78146E+1	1.81081E+1	1.17645E-5	4.99910E-1	5.01888E-1	5.40682E+1	3.61933E-2	7.14579E+4	2.98144E+1
1.78780E+1	1.81680E+1	1.18373E-5	4.99910E-1	5.01901E-1	5.40432E+1	3.61785E-2	7.14599E+4	2.97603E+1
1.79444E+1	1.82401E+1	1.19070E-5	4.99910E-1	5.01913E-1	5.40269E+1	3.61940E-2	7.14619E+4	2.97747E+1
1.80086E+1	1.83072E+1	1.19702E-5	4.99910E-1	5.01924E-1	5.40667E+1	3.61500E-2	7.14639E+4	2.98880E+1
1.80610E+1	1.83590E+1	1.20323E-5	4.99910E-1	5.01904E-1	5.41213E+1	3.61510E-2	7.14659E+4	2.99072E+1
1.81433E+1	1.84368E+1	1.21010E-5	4.99910E-1	5.01890E-1	5.41204E+1	3.61254E-2	7.14679E+4	2.99554E+1
1.82123E+1	1.85011E+1	1.21678E-5	4.99910E-1	5.01883E-1	5.41445E+1	3.61769E-2	7.14699E+4	2.99851E+1
1.82650E+1	1.85501E+1	1.22391E-5	4.99910E-1	5.01898E-1	5.41414E+1	3.61933E-2	7.14719E+4	3.01034E+1
1.82987E+1	1.85820E+1	1.23096E-5	4.99910E-1	5.01925E-1	5.41115E+1	3.61777E-2	7.14739E+4	3.01810E+1
1.84198E+1	1.86998E+1	1.23792E-5	4.99910E-1	5.01982E-1	5.41067E+1	3.61562E-2	7.14759E+4	3.01705E+1
1.84791E+1	1.87657E+1	1.24400E-5	4.99910E-1	5.01970E-1	5.40584E+1	3.61483E-2	7.14779E+4	3.01628E+1
1.85340E+1	1.88299E+1	1.25010E-5	4.99910E-1	5.01982E-1	5.40707E+1	3.61445E-2	7.14799E+4	3.01692E+1
1.86084E+1	1.88996E+1	1.25727E-5	4.99910E-1	5.01971E-1	5.40795E+1	3.61492E-2	7.14819E+4	3.02249E+1
1.86716E+1	1.89665E+1	1.26442E-5	4.99910E-1	5.01981E-1	5.40291E+1	3.61591E-2	7.14839E+4	3.02155E+1
1.87372E+1	1.90328E+1	1.27188E-5	4.99910E-1	5.02014E-1	5.40438E+1	3.61152E-2	7.14859E+4	3.02107E+1
1.87990E+1	1.90870E+1	1.27997E-5	4.99910E-1	5.02030E-1	5.40848E+1	3.61993E-2	7.14879E+4	3.02363E+1
1.88646E+1	1.91602E+1	1.28827E-5	4.99910E-1	5.02042E-1	5.40624E+1	3.62379E-2	7.14899E+4	3.02416E+1
1.89297E+1	1.92278E+1	1.29636E-5	4.99910E-1	5.02054E-1	5.40119E+1	3.61821E-2	7.14919E+4	3.02671E+1
1.89710E+1	1.92680E+1	1.30456E-5	4.99910E-1	5.02066E-1	5.40061E+1	3.61790E-2	7.14939E+4	3.03089E+1
1.90655E+1	1.93592E+1	1.31254E-5	4.99910E-1	5.02078E-1	5.40641E+1	3.62062E-2	7.14959E+4	3.03062E+1
1.91376E+1	1.94239E+1	1.32026E-5	4.99910E-1	5.02100E-1	5.40518E+1	3.62127E-2	7.14979E+4	3.03306E+1
1.92023E+1	1.94861E+1	1.32813E-5	4.99910E-1	5.02135E-1	5.40345E+1	3.62024E-2	7.14999E+4	3.03480E+1
1.92615E+1	1.95464E+1	1.33575E-5	4.99910E-1	5.02122E-1	5.40256E+1	3.61777E-2	7.15019E+4	3.03176E+1
1.93070E+1	1.95758E+1	1.34338E-5	4.99910E-1	5.02120E-1	5.40254E+1	3.61934E-2	7.15039E+4	3.02858E+1
1.94358E+1	1.96588E+1	1.35102E-5	4.99910E-1	5.02133E-1	5.39935E+1	3.61592E-2	7.15059E+4	3.03577E+1
1.95213E+1	1.97164E+1	1.35893E-5	4.99910E-1	5.02143E-1	5.40417E+1	3.61442E-2	7.15079E+4	3.04192E+1
1.95940E+1	1.97710E+1	1.36690E-5	4.99910E-1	5.02126E-1	5.40316E+1	3.61909E-2	7.15099E+4	3.04892E+1
1.96727E+1	1.98403E+1	1.37506E-5	4.99910E-1	5.02143E-1	5.39885E+1	3.61895E-2	7.15119E+4	3.04518E+1
1.97482E+1	1.99023E+1	1.38414E-5	4.99910E-1	5.02177E-1	5.40034E+1	3.61988E-2	7.15139E+4	3.04569E+1
1.98030E+1	1.99440E+1	1.39350E-5	4.99910E-1	5.02188E-1	5.40471E+1	3.62176E-2	7.15159E+4	3.05152E+1
1.98934E+1	2.00289E+1	1.40238E-5	4.99910E-1	5.02179E-1	5.40460E+1	3.61416E-2	7.15179E+4	3.05284E+1
1.99656E+1	2.00939E+1	1.41082E-5	4.99910E-1	5.02181E-1	5.40122E+1	3.61931E-2	7.15199E+4	3.05498E+1
2.00135E+1	2.01402E+1	1.41925E-5	4.99910E-1	5.02222E-1	5.40410E+1	3.61559E-2	7.15219E+4	3.05264E+1
2.00450E+1	2.01743E+1	1.42802E-5	4.99910E-1	5.02228E-1	5.40616E+1	3.62080E-2	7.15239E+4	3.05556E+1
2.01291E+1	2.02565E+1	1.43745E-5	4.99910E-1	5.02231E-1	5.40218E+1	3.62250E-2	7.15259E+4	3.05195E+1
2.02403E+1	2.03623E+1	1.44713E-5	4.99910E-1	5.02231E-1	5.39708E+1	3.61392E-2	7.15279E+4	3.05699E+1
2.03050E+1	2.04276E+1	1.45670E-5	4.99910E-1	5.02266E-1	5.40282E+1	3.61509E-2	7.15299E+4	3.06509E+1
2.03710E+1	2.04840E+1	1.46581E-5	4.99910E-1	5.02311E-1	5.40470E+1	3.61482E-2	7.15319E+4	3.06441E+1
2.04418E+1	2.05560E+1	1.47441E-5	4.99910E-1	5.02334E-1	5.41002E+1	3.61561E-2	7.15339E+4	3.06852E+1
2.05082E+1	2.06219E+1	1.48445E-5	4.99910E-1	5.02346E-1	5.40689E+1	3.62205E-2	7.15359E+4	3.07175E+1
2.05590E+1	2.06700E+1	1.49557E-5	4.99910E-1	5.02358E-1	5.40119E+1	3.62090E-2	7.15379E+4	3.07113E+1
2.06348E+1	2.07509E+1	1.50748E-5	4.99910E-1	5.02332E-1	5.40599E+1	3.61583E-2	7.15399E+4	3.07011E+1
2.07024E+1	2.08153E+1	1.51936E-5	4.99910E-1	5.02305E-1	5.40534E+1	3.61473E-2	7.15419E+4	3.07302E+1
2.07410E+1	2.08490E+1	1.52965E-5	4.99910E-1	5.02315E-1	5.40540E+1	3.61774E-2	7.15439E+4	3.07654E+1
2.08358E+1	2.09438E+1	1.54007E-5	4.99910E-1	5.02328E-1	5.40893E+1	3.62181E-2	7.15459E+4	3.08193E+1
2.09097E+1	2.10097E+1	1.55161E-5	4.99910E-1	5.02326E-1	5.41255E+1	3.61780E-2	7.15479E+4	3.08361E+1
2.09759E+1	2.10738E+1	1.56441E-5	4.99910E-1	5.02319E-1	5.40935E+1	3.61390E-2	7.15499E+4	3.08600E+1
2.10379E+1	2.11369E+1	1.57915E-5	4.99910E-1	5.02354E-1	5.40902E+1	3.61365E-2	7.15519E+4	3.09285E+1
2.11101E+1	2.12053E+1	1.59757E-5	4.99910E-1	5.02353E-1	5.40471E+1	3.61757E-2	7.15539E+4	3.09310E+1
2.11777E+1	2.12722E+1	1.61881E-5	4.99910E-1	5.02362E-1	5.40184E+1	3.61371E-2	7.15559E+4	3.09339E+1
2.12461E+1	2.13394E+1	1.63911E-5	4.99910E-1	5.02396E-1	5.40338E+1	3.61542E-2	7.15579E+4	3.09575E+1
2.13050E+1	2.13960E+1	1.65621E-5	4.99910E-1	5.02412E-1	5.40594E+1	3.61508E-2	7.15599E+4	3.09493E+1
2.13761E+1	2.14705E+1	1.66962E-5	4.99910E-1	5.02424E-1	5.40617E+1	3.61641E-2	7.15619E+4	3.10215E+1
2.14435E+1	2.15345E+1	1.68162E-5	4.99910E-1	5.02436E-1	5.40397E+1	3.62060E-2	7.15639E+4	3.10747E+1
2.14860E+1	2.15710E+1	1.69283E-5	4.99910E-1	5.02447E-1	5.39647E+1	3.61857E-2	7.15659E+4	3.10432E+1
2.15773E+1	2.16615E+1	1.70301E-5	4.99910E-1	5.02436E-1	5.39751E+1	3.62342E-2	7.15679E+4	3.10936E+1
2.16440E+1	2.17274E+1	1.71171E-5	4.99910E-1	5.02442E-1	5.40238E+1	3.61789E-2	7.15699E+4	3.11443E+1
2.16870E+1	2.17716E+1	1.71827E-5	4.99910E-1	5.02483E-1	5.40113E+1	3.61621E-2	7.15719E+4	3.11018E+1
2.17164E+1	2.18033E+1	1.72321E-5	4.99910E-1	5.02501E-1	5.40209E+1	3.61922E-2	7.15739E+4	3.11194E+1
2.17971E+1	2.18810E+1	1.72740E-5	4.99910E-1	5.02526E-1	5.40547E+1	3.62156E-2	7.15759E+4	3.11151E+1
2.19017E+1	2.19797E+1	1.73095E-5	4.99910E-1	5.02545E-1	5.40498E+1	3.62274E-2	7.15779E+4	3.11441E+1
2.19635E+1	2.20421E+1	1.73408E-5	4.99910E-1	5.02534E-1	5.40049E+1	3.61613E-2	7.15799E+4	3.12550E+1
2.20260E+1	2.20960E+1	1.73749E-5	4.99910E-1	5.02566E-1	5.40008E+1	3.62334E-2	7.15819E+4	3.12691E+1
2.20970E+1	2.21714E+1	1.74045E-5	4.99910E-1	5.02590E-1	5.40207E+1	3.61046E-2	7.15839E+4	3.12546E+1
2.21643E+1	2.22379E+1	1.74231E-5	4.99910E-1	5.02602E-1	5.40384E+1	3.61722E-2	7.15859E+4	3.13113E+1
2.22180E+1	2.22850E+1	1.74413E-5	4.99910E-1	5.02580E-1	5.40362E+1	3.61131E-2	7.15879E+4	3.13237E+1
2.22971E+1	2.23641E+1	1.74634E-5	4.99910E-1	5.02607E-1	5.40330E+1	3.61383E-2	7.15899E+4	3.12960E+1
2.23647E+1	2.24271E+1	1.74921E-5	4.99910E-1	5.02643E-1	5.40529E+1	3.61943E-2	7.15919E+4	3.13290E+1
2.24177E+1	2.24759E+1	1.75134E-5	4.99910E-1	5.02685E-1	5.39824E+1	3.61612E-2	7.15939E+4	3.13140E+1
2.24511E+1	2.25095E+1	1.75250E-5	4.99910E-1	5.02680E-1	5.39879E+1	3.61496E-2	7.15959E+4	3.12895E+1
2.25716E+1	2.26283E+1	1.75425E-5	4.99910E-1	5.02673E-1	5.40158E+1	3.61642E-2	7.15979E+4	3.12932E+1
2.26356E+1	2.26895E+1	1.75700E-5	4.99910E-1	5.02678E-1	5.40658E+1	3.61634E-2	7.15999E+4	3.13607E+1
2.26969E+1	2.27479E+1	1.75971E-5	4.99910E-1	5.02666E-1	5.39142E+1	3.60571E-2	7.16019E+4	3.13526E+1
2.27689E+1	2.28170E+1	1.76054E-5	4.99910E-1	5.02669E-1	5.39680E+1	3.60763E-2	7.16039E+4	3.14044E+1
2.28361E+1	2.28824E+1	1.76007E-5	4.99910E-1	5.02668E-1	5.40143E+1	3.61151E-2	7.16059E+4	3.13731E+1
2.29053E+1	2.29477E+1	1.75963E-5	4.99910E-1	5.02658E-1	5.39890E+1	3.61213E-2	7.16079E+4	3.13948E+1
2.29680E+1	2.30020E+1	1.76033E-5	4.99910E-1	5.02696E-1	5.39990E+1	3.60639E-2	7.16099E+4	3.14620E+1
2.30397E+1	2.30723E+1	1.76150E-5	4.99910E-1	5.02716E-1	5.40123E+1	3.60425E-2	7.16119E+4	3.14288E+1
2.31054E+1	2.31388E+1	1.76241E-5	4.99910E-1	5.02728E-1	5.40288E+1	3.60996E-2	7.16139E+4	3.14676E+1
2.31440E+1	2.31790E+1	1.76310E-5	4.99910E-1	5.02740E-1	5.39840E+1	3.61053E-2	7.16159E+4	3.14652E+1
2.32373E+1	2.32655E+1	1.76441E-5	4.99910E-1	5.02775E-1	5.40024E+1	3.61282E-2	7.16179E+4	3.14701E+1
2.33082E+1	2.33317E+1	1.76619E-5	4.99910E-1	5.02789E-1	5.39917E+1	3.61027E-2	7.16199E+4	3.14971E+1
2.33746E+1	2.33959E+1	1.76771E-5	4.99910E-1	5.02769E-1	5.40335E+1	3.61004E-2	7.16219E+4	3.15706E+1
2.34380E+1	2.34580E+1	1.76922E-5	4.99910E-1	5.02757E-1	5.40583E+1	3.61186E-2	7.16239E+4	3.15952E+1
2.34754E+1	2.34944E+1	1.77036E-5	4.99910E-1	5.02766E-1	5.40598E+1	3.61045E-2	7.16259E+4	3.15432E+1
2.35788E+1	2.35936E+1	1.77167E-5	4.99910E-1	5.02822E-1	5.40275E+1	3.60897E-2	7.16279E+4	3.15742E+1
2.36468E+1	2.36583E+1	1.77250E-5	4.99910E-1	5.02855E-1	5.40340E+1	3.61138E-2	7.16299E+4	3.16887E+1
2.37060E+1	2.37150E+1	1.77230E-5	4.99910E-1	5.02844E-1	5.40187E+1	3.60835E-2	7.16319E+4	3.16701E+1
2.37747E+1	2.37905E+1	1.77239E-5	4.99910E-1	5.02862E-1	5.40210E+1	3.61025E-2	7.16339E+4	3.17025E+1
2.38402E+1	2.38559E+1	1.77274E-5	4.99910E-1	5.02897E-1	5.40212E+1	3.61133E-2	7.16359E+4	3.16452E+1
2.38870E+1	2.38980E+1	1.77322E-5	4.99910E-1	5.02909E-1	5.40550E+1	3.61590E-2	7.16379E+4	3.16768E+1
2.39743E+1	2.39813E+1	1.77451E-5	4.99910E-1	5.02920E-1	5.40261E+1	3.61794E-2	7.16399E+4	3.17682E+1
2.40429E+1	2.40470E+1	1.77638E-5	4.99910E-1	5.02923E-1	5.40859E+1	3.60898E-2	7.16419E+4	3.17647E+1
2.40901E+1	2.40931E+1	1.77784E-5	4.99910E-1	5.02904E-1	5.39949E+1	3.61179E-2	7.16439E+4	3.17537E+1
2.41227E+1	2.41257E+1	1.77875E-5	4.99910E-1	5.02910E-1	5.40697E+1	3.61217E-2	7.16459E+4	3.17825E+1
2.42476E+1	2.42411E+1	1.77914E-5	4.99910E-1	5.02913E-1	5.40485E+1	3.60766E-2	7.16479E+4	3.18619E+1
2.43131E+1	2.43032E+1	1.77930E-5	4.99910E-1	5.02909E-1	5.40700E+1	3.61219E-2	7.16499E+4	3.17798E+1
2.43765E+1	2.43653E+1	1.77875E-5	4.99910E-1	5.02944E-1	5.40407E+1	3.61469E-2	7.16519E+4	3.17902E+1
2.44470E+1	2.44300E+1	1.77831E-5	4.99910E-1	5.02963E-1	5.40689E+1	3.61043E-2	7.16539E+4	3.17465E+1
2.45159E+1	2.44953E+1	1.77919E-5	4.99910E-1	5.02961E-1	5.40662E+1	3.61092E-2	7.16559E+4	3.18013E+1
2.45860E+1	2.45604E+1	1.77991E-5	4.99910E-1	5.02950E-1	5.40868E+1	3.61539E-2	7.16579E+4	3.18409E+1
2.46420E+1	2.46100E+1	1.77994E-5	4.99910E-1	5.02927E-1	5.40326E+1	3.61142E-2	7.16599E+4	3.18615E+1
2.47189E+1	2.46897E+1	1.78058E-5	4.99910E-1	5.02971E-1	5.40114E+1	3.61749E-2	7.16619E+4	3.18282E+1
2.47840E+1	2.47540E+1	1.78164E-5	4.99910E-1	5.03022E-1	5.40638E+1	3.61898E-2	7.16639E+4	3.18472E+1
2.48353E+1	2.48040E+1	1.78286E-5	4.99910E-1	5.03033E-1	5.40302E+1	3.61960E-2	7.16659E+4	3.18557E+1
2.48679E+1	2.48381E+1	1.78374E-5	4.99910E-1	5.03039E-1	5.39786E+1	3.61541E-2	7.16679E+4	3.19147E+1
2.49838E+1	2.49533E+1	1.78360E-5	4.99910E-1	5.03071E-1	5.39530E+1	3.61628E-2	7.16699E+4	3.19682E+1
2.50463E+1	2.50155E+1	1.78315E-5	4.99910E-1	5.03102E-1	5.39053E+1	3.61532E-2	7.16719E+4	3.19912E+1
2.51060E+1	2.50770E+1	1.78297E-5	4.99910E-1	5.03090E-1	5.39433E+1	3.61451E-2	7.16739E+4	3.20116E+1
2.51771E+1	2.51471E+1	1.78301E-5	4.99910E-1	5.03115E-1	5.39562E+1	3.62158E-2	7.16759E+4	3.20390E+1
2.52439E+1	2.52107E+1	1.78319E-5	4.99910E-1	5.03132E-1	5.39386E+1	3.61624E-2	7.16779E+4	3.20538E+1
2.53116E+1	2.52742E+1	1.78332E-5	4.99910E-1	5.03121E-1	5.39444E+1	3.61770E-2	7.16799E+4	3.19976E+1
2.53730E+1	2.53300E+1	1.78434E-5	4.99910E-1	5.03099E-1	5.39410E+1	3.61663E-2	7.16819E+4	3.19649E+1
2.54450E+1	2.54034E+1	1.78624E-5	4.99910E-1	5.03119E-1	5.40225E+1	3.61603E-2	7.16839E+4	3.20203E+1
2.55121E+1	2.54685E+1	1.78691E-5	4.99910E-1	5.03152E-1	5.39911E+1	3.61200E-2	7.16859E+4	3.20856E+1
2.55540E+1	2.55070E+1	1.78555E-5	4.99910E-1	5.03164E-1	5.39763E+1	3.61446E-2	7.16879E+4	3.21183E+1
2.56478E+1	2.55967E+1	1.78424E-5	4.99910E-1	5.03175E-1	5.39755E+1	3.60940E-2	7.16899E+4	3.21955E+1
2.57164E+1	2.56631E+1	1.78380E-5	4.99910E-1	5.03187E-1	5.39897E+1	3.61137E-2	7.16919E+4	3.21995E+1
2.57608E+1	2.57077E+1	1.78336E-5	4.99910E-1	5.03198E-1	5.40023E+1	3.61123E-2	7.16939E+4	3.22202E+1
2.57913E+1	2.57397E+1	1.78296E-5	4.99910E-1	5.03204E-1	5.40080E+1	3.60226E-2	7.16959E+4	3.21545E+1
2.58731E+1	2.58168E+1	1.78251E-5	4.99910E-1	5.03205E-1	5.40519E+1	3.60753E-2	7.16979E+4	3.21266E+1
2.59806E+1	2.59146E+1	1.78287E-5	4.99910E-1	5.03194E-1	5.39853E+1	3.61087E-2	7.16999E+4	3.20570E+1
2.60452E+1	2.59779E+1	1.78339E-5	4.99910E-1	5.03206E-1	5.39960E+1	3.61314E-2	7.17019E+4	3.21543E+1
2.61060E+1	2.60370E+1	1.78350E-5	4.99910E-1	5.03218E-1	5.39922E+1	3.60976E-2	7.17039E+4	3.22108E+1
2.61799E+1	2.61128E+1	1.78356E-5	4.99910E-1	5.03245E-1	5.40152E+1	3.60938E-2	7.17059E+4	3.22362E+1
2.62482E+1	2.61796E+1	1.78348E-5	4.99910E-1	5.03279E-1	5.40264E+1	3.60491E-2	7.17079E+4	3.22839E+1
2.63010E+1	2.62270E+1	1.78277E-5	4.99910E-1	5.03293E-1	5.40249E+1	3.60577E-2	7.17099E+4	3.23092E+1
2.63799E+1	2.63037E+1	1.78219E-5	4.99910E-1	5.03324E-1	5.40213E+1	3.61306E-2	7.17119E+4	3.22716E+1
2.64450E+1	2.63680E+1	1.78203E-5	4.99910E-1	5.03354E-1	5.40520E+1	3.61577E-2	7.17139E+4	3.22707E+1
2.64953E+1	2.64181E+1	1.78138E-5	4.99910E-1	5.03366E-1	5.40410E+1	3.61484E-2	7.17159E+4	3.22707E+1
2.65280E+1	2.64505E+1	1.78185E-5	4.99910E-1	5.03372E-1	5.40636E+1	3.61068E-2	7.17179E+4	3.23941E+1
2.66442E+1	2.65654E+1	1.78339E-5	4.99910E-1	5.03390E-1	5.40573E+1	3.61209E-2	7.17200E+4	3.23704E+1
2.67070E+1	2.66288E+1	1.78400E-5	4.99910E-1	5.03395E-1	5.40279E+1	3.61053E-2	7.17220E+4	3.23712E+1
2.67679E+1	2.66909E+1	1.78380E-5	4.99910E-1	5.03384E-1	5.40118E+1	3.61495E-2	7.17239E+4	3.23796E+1
2.68359E+1	2.67579E+1	1.78311E-5	4.99910E-1	5.03410E-1	5.40441E+1	3.61587E-2	7.17260E+4	3.23355E+1
2.69035E+1	2.68210E+1	1.78266E-5	4.99910E-1	5.03424E-1	5.40145E+1	3.61580E-2	7.17280E+4	3.23755E+1
2.69726E+1	2.68847E+1	1.78287E-5	4.99910E-1	5.03413E-1	5.40494E+1	3.61346E-2	7.17299E+4	3.23649E+1
2.70340E+1	2.69400E+1	1.78321E-5	4.99910E-1	5.03392E-1	5.39903E+1	3.62114E-2	7.17319E+4	3.23743E+1
2.71075E+1	2.70122E+1	1.78346E-5	4.99910E-1	5.03395E-1	5.40367E+1	3.61297E-2	7.17340E+4	3.23865E+1
2.71732E+1	2.70776E+1	1.78442E-5	4.99910E-1	5.03406E-1	5.40550E+1	3.61692E-2	7.17360E+4	3.24308E+1
2.72110E+1	2.71160E+1	1.78517E-5	4.99910E-1	5.03418E-1	5.40515E+1	3.61791E-2	7.17379E+4	3.24918E+1
2.73093E+1	2.72032E+1	1.78517E-5	4.99910E-1	5.03429E-1	5.40230E+1	3.62016E-2	7.17399E+4	3.24865E+1
2.73782E+1	2.72661E+1	1.78485E-5	4.99910E-1	5.03452E-1	5.40448E+1	3.61827E-2	7.17419E+4	3.25073E+1
2.74419E+1	2.73327E+1	1.78410E-5	4.99910E-1	5.03485E-1	5.40286E+1	3.62032E-2	7.17439E+4	3.25380E+1
2.75029E+1	2.74007E+1	1.78353E-5	4.99910E-1	5.03475E-1	5.39435E+1	3.62574E-2	7.17459E+4	3.26164E+1
2.75393E+1	2.74350E+1	1.78270E-5	4.99910E-1	5.03484E-1	5.40000E+1	3.62328E-2	7.17479E+4	3.26047E+1
2.76416E+1	2.75293E+1	1.78245E-5	4.99910E-1	5.03527E-1	5.39389E+1	3.62391E-2	7.17499E+4	3.25745E+1
2.77093E+1	2.75930E+1	1.78388E-5	4.99910E-1	5.03538E-1	5.39145E+1	3.62158E-2	7.17519E+4	3.25774E+1
2.77670E+1	2.76540E+1	1.78548E-5	4.99910E-1	5.03551E-1	5.39622E+1	3.60998E-2	7.17539E+4	3.25807E+1
2.78351E+1	2.77241E+1	1.78519E-5	4.99910E-1	5.03546E-1	5.39888E+1	3.61157E-2	7.17559E+4	3.26512E+1
2.79001E+1	2.77879E+1	1.78316E-5	4.99910E-1	5.03539E-1	5.40179E+1	3.60916E-2	7.17579E+4	3.26600E+1
2.79420E+1	2.78270E+1	1.78055E-5	4.99910E-1	5.03586E-1	5.40111E+1	3.60929E-2	7.17599E+4	3.26704E+1
2.80312E+1	2.79203E+1	1.77840E-5	4.99910E-1	5.03576E-1	5.40897E+1	3.60413E-2	7.17620E+4	3.26839E+1
2.80984E+1	2.79839E+1	1.77713E-5	4.99910E-1	5.03580E-1	5.41145E+1	3.60871E-2	7.17640E+4	3.27200E+1
2.81442E+1	2.80268E+1	1.77627E-5	4.99910E-1	5.03618E-1	5.40755E+1	3.61013E-2	7.17659E+4	3.26331E+1
2.81761E+1	2.80581E+1	1.77541E-5	4.99910E-1	5.03612E-1	5.40546E+1	3.60958E-2	7.17679E+4	3.26579E+1
2.82596E+1	2.81368E+1	1.77491E-5	4.99910E-1	5.03607E-1	5.40588E+1	3.61547E-2	7.17699E+4	3.26586E+1
2.83679E+1	2.82373E+1	1.77552E-5	4.99910E-1	5.03617E-1	5.40675E+1	3.61474E-2	7.17719E+4	3.27055E+1
2.84350E+1	2.83010E+1	1.77649E-5	4.99910E-1	5.03629E-1	5.40852E+1	3.61043E-2	7.17739E+4	3.27291E+1
2.85010E+1	2.83610E+1	1.77739E-5	4.99910E-1	5.03641E-1	5.40954E+1	3.61523E-2	7.17759E+4	3.27385E+1
2.85761E+1	2.84285E+1	1.77750E-5	4.99910E-1	5.03637E-1	5.40686E+1	3.61058E-2	7.17779E+4	3.27854E+1
2.86451E+1	2.84914E+1	1.77705E-5	4.99910E-1	5.03626E-1	5.40449E+1	3.60820E-2	7.17799E+4	3.27586E+1
2.86960E+1	2.85390E+1	1.77575E-5	4.99910E-1	5.03671E-1	5.40327E+1	3.60766E-2	7.17819E+4	3.27716E+1
2.87810E+1	2.86209E+1	1.77459E-5	4.99910E-1	5.03687E-1	5.39960E+1	3.60467E-2	7.17839E+4	3.28423E+1
2.88469E+1	2.86854E+1	1.77425E-5	4.99910E-1	5.03692E-1	5.40333E+1	3.61173E-2	7.17859E+4	3.28695E+1
2.88965E+1	2.87333E+1	1.77367E-5	4.99910E-1	5.03673E-1	5.40876E+1	3.60831E-2	7.17879E+4	3.29132E+1
2.89305E+1	2.87650E+1	1.77253E-5	4.99910E-1	5.03690E-1	5.40841E+1	3.60817E-2	7.17899E+4	3.28806E+1
2.90523E+1	2.88801E+1	1.77176E-5	4.99910E-1	5.03734E-1	5.40880E+1	3.60702E-2	7.17919E+4	3.28577E+1
2.91164E+1	2.89467E+1	1.77086E-5	4.99910E-1	5.03753E-1	5.40506E+1	3.60378E-2	7.17939E+4	3.28555E+1
2.91779E+1	2.90128E+1	1.77017E-5	4.99910E-1	5.03788E-1	5.40527E+1	3.60536E-2	7.17959E+4	3.28520E+1
2.92500E+1	2.90774E+1	1.76979E-5	4.99910E-1	5.03809E-1	5.40607E+1	3.60514E-2	7.17979E+4	3.28456E+1
2.93193E+1	2.91429E+1	1.76953E-5	4.99910E-1	5.03821E-1	5.41210E+1	3.60268E-2	7.17999E+4	3.28633E+1
2.93887E+1	2.92085E+1	1.76896E-5	4.99910E-1	5.03833E-1	5.40533E+1	3.59977E-2	7.18019E+4	3.29571E+1
2.94470E+1	2.92630E+1	1.76758E-5	4.99910E-1	5.03815E-1	5.40736E+1	3.60118E-2	7.18039E+4	3.29721E+1
2.95200E+1	2.93381E+1	1.76734E-5	4.99910E-1	5.03800E-1	5.40446E+1	3.60177E-2	7.18059E+4	3.29722E+1
2.95854E+1	2.94053E+1	1.76689E-5	4.99910E-1	5.03791E-1	5.40729E+1	3.60550E-2	7.18079E+4	3.30102E+1
2.96240E+1	2.94450E+1	1.76540E-5	4.99910E-1	5.03803E-1	5.40917E+1	3.60050E-2	7.18099E+4	3.30358E+1
2.97155E+1	2.95349E+1	1.76397E-5	4.99910E-1	5.03792E-1	5.40674E+1	3.60489E-2	7.18119E+4	3.30260E+1
2.97820E+1	2.95964E+1	1.76288E-5	4.99910E-1	5.03787E-1	5.41199E+1	3.60372E-2	7.18139E+4	3.30172E+1
2.98259E+1	2.96398E+1	1.76278E-5	4.99910E-1	5.03800E-1	5.40743E+1	3.60229E-2	7.18159E+4	3.30206E+1
2.98567E+1	2.96735E+1	1.76299E-5	4.99910E-1	5.03817E-1	5.40422E+1	3.60598E-2	7.18179E+4	3.30300E+1
2.99383E+1	2.97548E+1	1.76312E-5	4.99910E-1	5.03861E-1	5.39779E+1	3.60319E-2	7.18199E+4	3.30272E+1
3.00479E+1	2.98539E+1	1.76308E-5	4.99910E-1	5.03950E-1	5.39699E+1	3.60630E-2	7.18219E+4	3.30674E+1
3.01149E+1	2.99162E+1	1.76345E-5	4.99910E-1	5.03961E-1	5.39576E+1	3.60486E-2	7.18239E+4	3.29760E+1
3.01740E+1	2.99770E+1	1.76393E-5	4.99910E-1	5.03946E-1	5.38893E+1	3.60558E-2	7.18259E+4	3.30133E+1
3.02458E+1	3.00501E+1	1.76404E-5	4.99910E-1	5.03947E-1	5.39019E+1	3.60295E-2	7.18279E+4	3.30494E+1
3.03145E+1	3.01113E+1	1.76342E-5	4.99910E-1	5.03959E-1	5.39397E+1	3.60757E-2	7.18299E+4	3.30706E+1
3.03640E+1	3.01480E+1	1.76198E-5	4.99910E-1	5.03933E-1	5.39760E+1	3.60755E-2	7.18320E+4	3.31565E+1
3.04493E+1	3.02397E+1	1.76143E-5	4.99910E-1	5.03984E-1	5.40193E+1	3.60085E-2	7.18339E+4	3.32516E+1
3.05173E+1	3.03074E+1	1.76125E-5	4.99910E-1	5.04032E-1	5.39872E+1	3.60387E-2	7.18359E+4	3.32082E+1
3.05648E+1	3.03535E+1	1.76040E-5	4.99910E-1	5.04041E-1	5.39912E+1	3.61331E-2	7.18379E+4	3.32154E+1
3.05975E+1	3.03856E+1	1.75953E-5	4.99910E-1	5.04036E-1	5.39976E+1	3.60376E-2	7.18399E+4	3.32570E+1
3.07149E+1	3.05019E+1	1.75930E-5	4.99910E-1	5.04029E-1	5.39894E+1	3.60662E-2	7.18419E+4	3.32481E+1
3.07770E+1	3.05654E+1	1.75976E-5	4.99910E-1	5.04049E-1	5.40369E+1	3.60443E-2	7.18439E+4	3.32376E+1
3.08384E+1	3.06291E+1	1.76027E-5	4.99910E-1	5.04084E-1	5.40336E+1	3.60866E-2	7.18459E+4	3.33058E+1
3.08990E+1	3.06980E+1	1.76019E-5	4.99910E-1	5.04079E-1	5.39391E+1	3.61056E-2	7.18479E+4	3.32930E+1
3.09666E+1	3.07650E+1	1.75967E-5	4.99910E-1	5.04091E-1	5.39395E+1	3.61051E-2	7.18499E+4	3.33036E+1
3.10341E+1	3.08310E+1	1.75968E-5	4.99910E-1	5.04125E-1	5.39364E+1	3.61382E-2	7.18519E+4	3.33321E+1
3.10880E+1	3.08820E+1	1.75943E-5	4.99910E-1	5.04077E-1	5.39195E+1	3.61485E-2	7.18539E+4	3.33583E+1
3.11631E+1	3.09529E+1	1.75887E-5	4.99910E-1	5.04074E-1	5.39297E+1	3.60756E-2	7.18559E+4	3.33476E+1
3.12295E+1	3.10161E+1	1.75865E-5	4.99910E-1	5.04089E-1	5.39307E+1	3.60561E-2	7.18579E+4	3.33385E+1
3.12690E+1	3.10540E+1	1.75832E-5	4.99910E-1	5.04135E-1	5.39267E+1	3.61133E-2	7.18599E+4	3.33361E+1
3.13690E+1	3.11489E+1	1.75751E-5	4.99910E-1	5.04147E-1	5.39892E+1	3.61271E-2	7.18619E+4	3.34821E+1
3.14379E+1	3.12113E+1	1.75629E-5	4.99910E-1	5.04171E-1	5.39106E+1	3.61369E-2	7.18639E+4	3.34686E+1
3.15044E+1	3.12726E+1	1.75559E-5	4.99910E-1	5.04209E-1	5.39274E+1	3.61561E-2	7.18659E+4	3.34187E+1
3.15699E+1	3.13340E+1	1.75517E-5	4.99910E-1	5.04220E-1	5.39108E+1	3.61616E-2	7.18679E+4	3.34014E+1
3.16059E+1	3.13718E+1	1.75573E-5	4.99910E-1	5.04229E-1	5.38597E+1	3.61705E-2	7.18699E+4	3.34005E+1
3.17097E+1	3.14680E+1	1.75654E-5	4.99910E-1	5.04244E-1	5.38282E+1	3.61344E-2	7.18719E+4	3.34351E+1
3.17791E+1	3.15285E+1	1.75719E-5	4.99910E-1	5.04255E-1	5.38801E+1	3.61761E-2	7.18739E+4	3.35174E+1
3.18400E+1	3.15870E+1	1.75700E-5	4.99910E-1	5.04239E-1	5.39048E+1	3.61421E-2	7.18759E+4	3.35117E+1
3.19152E+1	3.16601E+1	1.75566E-5	4.99910E-1	5.04224E-1	5.39163E+1	3.61340E-2	7.18779E+4	3.35241E+1
3.19832E+1	3.17223E+1	1.75473E-5	4.99910E-1	5.04214E-1	5.39217E+1	3.61080E-2	7.18799E+4	3.35981E+1
3.20240E+1	3.17570E+1	1.75390E-5	4.99910E-1	5.04224E-1	5.39031E+1	3.61198E-2	7.18819E+4	3.35876E+1
3.21235E+1	3.18565E+1	1.75251E-5	4.99910E-1	5.04259E-1	5.39137E+1	3.61033E-2	7.18839E+4	3.36158E+1
3.21938E+1	3.19222E+1	1.75097E-5	4.99910E-1	5.04288E-1	5.39124E+1	3.61048E-2	7.18859E+4	3.36337E+1
3.22590E+1	3.19876E+1	1.74982E-5	4.99910E-1	5.04300E-1	5.39328E+1	3.60860E-2	7.18879E+4	3.36182E+1
3.23211E+1	3.20539E+1	1.74906E-5	4.99910E-1	5.04312E-1	5.39347E+1	3.61248E-2	7.18899E+4	3.36611E+1
3.23586E+1	3.20872E+1	1.74894E-5	4.99910E-1	5.04321E-1	5.39624E+1	3.60936E-2	7.18919E+4	3.36496E+1
3.24599E+1	3.21799E+1	1.74860E-5	4.99910E-1	5.04335E-1	5.39877E+1	3.60947E-2	7.18939E+4	3.36805E+1
3.25263E+1	3.22424E+1	1.74837E-5	4.99910E-1	5.04346E-1	5.39704E+1	3.60937E-2	7.18959E+4	3.36998E+1
3.25880E+1	3.22990E+1	1.74761E-5	4.99910E-1	5.04385E-1	5.39561E+1	3.61221E-2	7.18979E+4	3.37146E+1
3.26599E+1	3.23754E+1	1.74710E-5	4.99910E-1	5.04424E-1	5.39178E+1	3.61595E-2	7.18999E+4	3.37333E+1
3.27253E+1	3.24440E+1	1.74713E-5	4.99910E-1	5.04459E-1	5.39063E+1	3.61326E-2	7.19019E+4	3.37434E+1
3.27730E+1	3.24930E+1	1.74631E-5	4.99910E-1	5.04439E-1	5.39266E+1	3.60904E-2	7.19039E+4	3.37695E+1
3.28522E+1	3.25715E+1	1.74538E-5	4.99910E-1	5.04465E-1	5.39831E+1	3.60943E-2	7.19059E+4	3.37013E+1
3.29153E+1	3.26348E+1	1.74442E-5	4.99910E-1	5.04490E-1	5.39924E+1	3.61297E-2	7.19079E+4	3.37641E+1
3.29635E+1	3.26839E+1	1.74381E-5	4.99910E-1	5.04470E-1	5.39865E+1	3.61454E-2	7.19099E+4	3.38222E+1
3.29961E+1	3.27174E+1	1.74442E-5	4.99910E-1	5.04487E-1	5.39411E+1	3.61688E-2	7.19119E+4	3.38136E+1
3.31155E+1	3.28304E+1	1.74506E-5	4.99910E-1	5.04518E-1	5.39174E+1	3.62082E-2	7.19139E+4	3.37957E+1
3.31805E+1	3.28905E+1	1.74495E-5	4.99910E-1	5.04504E-1	5.38943E+1	3.61718E-2	7.19159E+4	3.38145E+1
3.32429E+1	3.29500E+1	1.74519E-5	4.99910E-1	5.04515E-1	5.39136E+1	3.61645E-2	7.19179E+4	3.38044E+1
3.33133E+1	3.30184E+1	1.74565E-5	4.99910E-1	5.04504E-1	5.39049E+1	3.61729E-2	7.19199E+4	3.38441E+1
3.33820E+1	3.30831E+1	1.74567E-5	4.99910E-1	5.04513E-1	5.38886E+1	3.62164E-2	7.19219E+4	3.38438E+1
3.34501E+1	3.31476E+1	1.74515E-5	4.99910E-1	5.04546E-1	5.38921E+1	3.62067E-2	7.19239E+4	3.37780E+1
3.35050E+1	3.32010E+1	1.74457E-5	4.99910E-1	5.04532E-1	5.39234E+1	3.61651E-2	7.19260E+4	3.37189E+1
3.35752E+1	3.32726E+1	1.74424E-5	4.99910E-1	5.04535E-1	5.39000E+1	3.62081E-2	7.19280E+4	3.37879E+1
3.36396E+1	3.33390E+1	1.74308E-5	4.99910E-1	5.04543E-1	5.39421E+1	3.62219E-2	7.19299E+4	3.38069E+1
3.36790E+1	3.33800E+1	1.74129E-5	4.99910E-1	5.04520E-1	5.38837E+1	3.61655E-2	7.19319E+4	3.38260E+1
3.37754E+1	3.34756E+1	1.74038E-5	4.99910E-1	5.04555E-1	5.38587E+1	3.61791E-2	7.19339E+4	3.38383E+1
3.38444E+1	3.35391E+1	1.74026E-5	4.99910E-1	5.04583E-1	5.38935E+1	3.61642E-2	7.19359E+4	3.39212E+1
3.39100E+1	3.36020E+1	1.73986E-5	4.99910E-1	5.04589E-1	5.38090E+1	3.61706E-2	7.19379E+4	3.39291E+1
3.39732E+1	3.36652E+1	1.73904E-5	4.99910E-1	5.04577E-1	5.38185E+1	3.61811E-2	7.19399E+4	3.38971E+1
3.40086E+1	3.36983E+1	1.73822E-5	4.99910E-1	5.04586E-1	5.38442E+1	3.61628E-2	7.19419E+4	3.38831E+1
3.41087E+1	3.37941E+1	1.73776E-5	4.99910E-1	5.04618E-1	5.38590E+1	3.61576E-2	7.19439E+4	3.38886E+1
3.41767E+1	3.38595E+1	1.73747E-5	4.99910E-1	5.04607E-1	5.38527E+1	3.61895E-2	7.19459E+4	3.38736E+1
3.42370E+1	3.39140E+1	1.73677E-5	4.99910E-1	5.04642E-1	5.38772E+1	3.62182E-2	7.19479E+4	3.39155E+1
3.43073E+1	3.39870E+1	1.73597E-5	4.99910E-1	5.04664E-1	5.39069E+1	3.62106E-2	7.19499E+4	3.39772E+1
3.43737E+1	3.40522E+1	1.73543E-5	4.99910E-1	5.04676E-1	5.39042E+1	3.61775E-2	7.19519E+4	3.39400E+1
3.44200E+1	3.40950E+1	1.73508E-5	4.99910E-1	5.04688E-1	5.38507E+1	3.61918E-2	7.19539E+4	3.39848E+1
3.45106E+1	3.41840E+1	1.73505E-5	4.99910E-1	5.04721E-1	5.38217E+1	3.61536E-2	7.19559E+4	3.39756E+1
3.45826E+1	3.42467E+1	1.73480E-5	4.99910E-1	5.04750E-1	5.38162E+1	3.61711E-2	7.19579E+4	3.39515E+1
3.46308E+1	3.42890E+1	1.73411E-5	4.99910E-1	5.04754E-1	5.37844E+1	3.62249E-2	7.19599E+4	3.39470E+1
3.46627E+1	3.43197E+1	1.73318E-5	4.99910E-1	5.04725E-1	5.37728E+1	3.61469E-2	7.19619E+4	3.39439E+1
3.47442E+1	3.43982E+1	1.73132E-5	4.99910E-1	5.04701E-1	5.38233E+1	3.62190E-2	7.19639E+4	3.38695E+1
3.48537E+1	3.45008E+1	1.73050E-5	4.99910E-1	5.04719E-1	5.38435E+1	3.61806E-2	7.19659E+4	3.39272E+1
3.49208E+1	3.45630E+1	1.73110E-5	4.99910E-1	5.04730E-1	5.38560E+1	3.61283E-2	7.19679E+4	3.39446E+1
3.49810E+1	3.46250E+1	1.73101E-5	4.99910E-1	5.04743E-1	5.38830E+1	3.61690E-2	7.19699E+4	3.39700E+1
3.50554E+1	3.46988E+1	1.72937E-5	4.99910E-1	5.04770E-1	5.38763E+1	3.61638E-2	7.19719E+4	3.39960E+1
3.51230E+1	3.47636E+1	1.72769E-5	4.99910E-1	5.04805E-1	5.38482E+1	3.61357E-2	7.19739E+4	3.40143E+1
3.51720E+1	3.48080E+1	1.72678E-5	4.99910E-1	5.04783E-1	5.38565E+1	3.61056E-2	7.19759E+4	3.40009E+1
3.52557E+1	3.48917E+1	1.72620E-5	4.99910E-1	5.04771E-1	5.39064E+1	3.61518E-2	7.19779E+4	3.40787E+1
3.53240E+1	3.49600E+1	1.72649E-5	4.99910E-1	5.04770E-1	5.39033E+1	3.61426E-2	7.19799E+4	3.40978E+1
3.53768E+1	3.50115E+1	1.72699E-5	4.99910E-1	5.04814E-1	5.39339E+1	3.61655E-2	7.19819E+4	3.40734E+1
3.54107E+1	3.50427E+1	1.72612E-5	4.99910E-1	5.04808E-1	5.39626E+1	3.61459E-2	7.19839E+4	3.40644E+1
3.55278E+1	3.51555E+1	1.72491E-5	4.99910E-1	5.04800E-1	5.39458E+1	3.61905E-2	7.19859E+4	3.40573E+1
3.55909E+1	3.52177E+1	1.72437E-5	4.99910E-1	5.04804E-1	5.39364E+1	3.61395E-2	7.19879E+4	3.40369E+1
3.56530E+1	3.52780E+1	1.72380E-5	4.99910E-1	5.04793E-1	5.39264E+1	3.61101E-2	7.19899E+4	3.40522E+1
3.57181E+1	3.53460E+1	1.72286E-5	4.99910E-1	5.04819E-1	5.39522E+1	3.62372E-2	7.19919E+4	3.40988E+1
3.57845E+1	3.54130E+1	1.72208E-5	4.99910E-1	5.04860E-1	5.39117E+1	3.61836E-2	7.19939E+4	3.41334E+1
3.58508E+1	3.54801E+1	1.72164E-5	4.99910E-1	5.04894E-1	5.39127E+1	3.61930E-2	7.19959E+4	3.41377E+1
3.59050E+1	3.55350E+1	1.72146E-5	4.99910E-1	5.04939E-1	5.38643E+1	3.61662E-2	7.19979E+4	3.41164E+1
3.59793E+1	3.56058E+1	1.72145E-5	4.99910E-1	5.04942E-1	5.38653E+1	3.61275E-2	7.19999E+4	3.41708E+1
3.60453E+1	3.56726E+1	1.72056E-5	4.99910E-1	5.04932E-1	5.38830E+1	3.61730E-2	7.20019E+4	3.42674E+1
3.60840E+1	3.57140E+1	1.71918E-5	4.99910E-1	5.04945E-1	5.38458E+1	3.61775E-2	7.20039E+4	3.42516E+1
3.61840E+1	3.58032E+1	1.71836E-5	4.99910E-1	5.04957E-1	5.39129E+1	3.61865E-2	7.20059E+4	3.42661E+1
3.62548E+1	3.58692E+1	1.71747E-5	4.99910E-1	5.04968E-1	5.39018E+1	3.61780E-2	7.20079E+4	3.43038E+1
3.63003E+1	3.59125E+1	1.71672E-5	4.99910E-1	5.04984E-1	5.38705E+1	3.61962E-2	7.20099E+4	3.42870E+1
3.63315E+1	3.59426E+1	1.71602E-5	4.99910E-1	5.05012E-1	5.38802E+1	3.61791E-2	7.20119E+4	3.42610E+1
3.64134E+1	3.60170E+1	1.71561E-5	4.99910E-1	5.05061E-1	5.38748E+1	3.61636E-2	7.20139E+4	3.42288E+1
3.65212E+1	3.61152E+1	1.71558E-5	4.99910E-1	5.05100E-1	5.38894E+1	3.61766E-2	7.20159E+4	3.42545E+1
3.65873E+1	3.61791E+1	1.71476E-5	4.99910E-1	5.05043E-1	5.39363E+1	3.61807E-2	7.20179E+4	3.42519E+1
3.66480E+1	3.62390E+1	1.71383E-5	4.99910E-1	5.05010E-1	5.39778E+1	3.61323E-2	7.20199E+4	3.42302E+1
3.67193E+1	3.63090E+1	1.71331E-5	4.99910E-1	5.05026E-1	5.39292E+1	3.62066E-2	7.20219E+4	3.43264E+1
3.67871E+1	3.63757E+1	1.71269E-5	4.99910E-1	5.05060E-1	5.38769E+1	3.62042E-2	7.20239E+4	3.43426E+1
3.68360E+1	3.64240E+1	1.71262E-5	4.99910E-1	5.05109E-1	5.38909E+1	3.61449E-2	7.20259E+4	3.44108E+1
3.69262E+1	3.65103E+1	1.71239E-5	4.99910E-1	5.05103E-1	5.39251E+1	3.61887E-2	7.20279E+4	3.43710E+1
3.69940E+1	3.65707E+1	1.71139E-5	4.99910E-1	5.05097E-1	5.39589E+1	3.62296E-2	7.20299E+4	3.43480E+1
3.70399E+1	3.66134E+1	1.71032E-5	4.99910E-1	5.05109E-1	5.38998E+1	3.61816E-2	7.20319E+4	3.43787E+1
3.70721E+1	3.66465E+1	1.70988E-5	4.99910E-1	5.05126E-1	5.39325E+1	3.62086E-2	7.20339E+4	3.44027E+1
3.71538E+1	3.67309E+1	1.70985E-5	4.99910E-1	5.05152E-1	5.39739E+1	3.61485E-2	7.20359E+4	3.43578E+1
3.72605E+1	3.68371E+1	1.70918E-5	4.99910E-1	5.05193E-1	5.38256E+1	3.62127E-2	7.20379E+4	3.43231E+1
3.73266E+1	3.68999E+1	1.70814E-5	4.99910E-1	5.05227E-1	5.38580E+1	3.62020E-2	7.20399E+4	3.43292E+1
3.73880E+1	3.69570E+1	1.70789E-5	4.99910E-1	5.05218E-1	5.38868E+1	3.61786E-2	7.20419E+4	3.43922E+1
3.74582E+1	3.70342E+1	1.70762E-5	4.99910E-1	5.05234E-1	5.38567E+1	3.61571E-2	7.20439E+4	3.44794E+1
3.75223E+1	3.71003E+1	1.70653E-5	4.99910E-1	5.05269E-1	5.39017E+1	3.61979E-2	7.20459E+4	3.44802E+1
3.75690E+1	3.71430E+1	1.70527E-5	4.99910E-1	5.05247E-1	5.39368E+1	3.62318E-2	7.20479E+4	3.44816E+1
3.76513E+1	3.72238E+1	1.70468E-5	4.99910E-1	5.05254E-1	5.39420E+1	3.61941E-2	7.20499E+4	3.44445E+1
3.77155E+1	3.72881E+1	1.70392E-5	4.99910E-1	5.05272E-1	5.38986E+1	3.62222E-2	7.20519E+4	3.44160E+1
3.77638E+1	3.73365E+1	1.70263E-5	4.99910E-1	5.05316E-1	5.39231E+1	3.61719E-2	7.20539E+4	3.44811E+1
3.77968E+1	3.73689E+1	1.70219E-5	4.99910E-1	5.05321E-1	5.39245E+1	3.62016E-2	7.20559E+4	3.45129E+1
3.79132E+1	3.74820E+1	1.70232E-5	4.99910E-1	5.05339E-1	5.38830E+1	3.61848E-2	7.20579E+4	3.45622E+1
3.79780E+1	3.75434E+1	1.70142E-5	4.99910E-1	5.05344E-1	5.39319E+1	3.61707E-2	7.20599E+4	3.45647E+1
3.80419E+1	3.76040E+1	1.69977E-5	4.99910E-1	5.05333E-1	5.39290E+1	3.61762E-2	7.20619E+4	3.46039E+1
3.81121E+1	3.76685E+1	1.69864E-5	4.99910E-1	5.05335E-1	5.39179E+1	3.61516E-2	7.20639E+4	3.46185E+1
3.81811E+1	3.77300E+1	1.69731E-5	4.99910E-1	5.05334E-1	5.39873E+1	3.61491E-2	7.20659E+4	3.45881E+1
3.82500E+1	3.77942E+1	1.69609E-5	4.99910E-1	5.05323E-1	5.39857E+1	3.61318E-2	7.20679E+4	3.46092E+1
3.83090E+1	3.78580E+1	1.69519E-5	4.99910E-1	5.05332E-1	5.39395E+1	3.61870E-2	7.20699E+4	3.45442E+1
3.83812E+1	3.79296E+1	1.69456E-5	4.99910E-1	5.05360E-1	5.39203E+1	3.61673E-2	7.20719E+4	3.45672E+1
3.84494E+1	3.79978E+1	1.69388E-5	4.99910E-1	5.05395E-1	5.39520E+1	3.60819E-2	7.20739E+4	3.45711E+1
3.84970E+1	3.80460E+1	1.69309E-5	4.99910E-1	5.05444E-1	5.39544E+1	3.61925E-2	7.20759E+4	3.45929E+1
3.85868E+1	3.81287E+1	1.69287E-5	4.99910E-1	5.05458E-1	5.39642E+1	3.62039E-2	7.20779E+4	3.46102E+1
3.86530E+1	3.81942E+1	1.69281E-5	4.99910E-1	5.05469E-1	5.38888E+1	3.61651E-2	7.20799E+4	3.46331E+1
3.86980E+1	3.82398E+1	1.69219E-5	4.99910E-1	5.05480E-1	5.38539E+1	3.61326E-2	7.20819E+4	3.46524E+1
3.87302E+1	3.82717E+1	1.69131E-5	4.99910E-1	5.05486E-1	5.38808E+1	3.61392E-2	7.20839E+4	3.45835E+1
3.88120E+1	3.83484E+1	1.69060E-5	4.99910E-1	5.05505E-1	5.39435E+1	3.61471E-2	7.20859E+4	3.46976E+1
3.89208E+1	3.84513E+1	1.68953E-5	4.99910E-1	5.05564E-1	5.39529E+1	3.61528E-2	7.20879E+4	3.47116E+1
3.89877E+1	3.85184E+1	1.68891E-5	4.99910E-1	5.05599E-1	5.39180E+1	3.61874E-2	7.20899E+4	3.47233E+1
3.90480E+1	3.85770E+1	1.68890E-5	4.99910E-1	5.05617E-1	5.38959E+1	3.61485E-2	7.20919E+4	3.46952E+1
3.91197E+1	3.86473E+1	1.68865E-5	4.99910E-1	5.05613E-1	5.38941E+1	3.61650E-2	7.20939E+4	3.47406E+1
3.91866E+1	3.87124E+1	1.68764E-5	4.99910E-1	5.05602E-1	5.39553E+1	3.61214E-2	7.20959E+4	3.47288E+1
3.92330E+1	3.87570E+1	1.68667E-5	4.99910E-1	5.05614E-1	5.39348E+1	3.61873E-2	7.20979E+4	3.47329E+1
3.93219E+1	3.88380E+1	1.68650E-5	4.99910E-1	5.05584E-1	5.39317E+1	3.61796E-2	7.20999E+4	3.47387E+1
3.93914E+1	3.89047E+1	1.68640E-5	4.99910E-1	5.05567E-1	5.38743E+1	3.61445E-2	7.21019E+4	3.47080E+1
3.94404E+1	3.89510E+1	1.68536E-5	4.99910E-1	5.05608E-1	5.39198E+1	3.62325E-2	7.21039E+4	3.47116E+1
3.94746E+1	3.89811E+1	1.68411E-5	4.99910E-1	5.05602E-1	5.39266E+1	3.62027E-2	7.21059E+4	3.47193E+1
3.95966E+1	3.90956E+1	1.68362E-5	4.99910E-1	5.05594E-1	5.39967E+1	3.62125E-2	7.21079E+4	3.47823E+1
3.96623E+1	3.91587E+1	1.68356E-5	4.99910E-1	5.05614E-1	5.39499E+1	3.62126E-2	7.21099E+4	3.48164E+1
3.97275E+1	3.92205E+1	1.68335E-5	4.99910E-1	5.05649E-1	5.38623E+1	3.61814E-2	7.21119E+4	3.47717E+1
3.97926E+1	3.92856E+1	1.68342E-5	4.99910E-1	5.05693E-1	5.39378E+1	3.61632E-2	7.21139E+4	3.47898E+1
3.98602E+1	3.93508E+1	1.68319E-5	4.99910E-1	5.05705E-1	5.39184E+1	3.61247E-2	7.21159E+4	3.47744E+1
3.99281E+1	3.94177E+1	1.68184E-5	4.99910E-1	5.05695E-1	5.38995E+1	3.61767E-2	7.21179E+4	3.47808E+1
3.99830E+1	3.94740E+1	1.68019E-5	4.99910E-1	5.05673E-1	5.39036E+1	3.61494E-2	7.21199E+4	3.47645E+1
4.00578E+1	3.95495E+1	1.67948E-5	4.99910E-1	5.05714E-1	5.39388E+1	3.61486E-2	7.21219E+4	3.47114E+1
4.01236E+1	3.96128E+1	1.67902E-5	4.99910E-1	5.05767E-1	5.39133E+1	3.62197E-2	7.21239E+4	3.47905E+1
4.01620E+1	3.96480E+1	1.67844E-5	4.99910E-1	5.05777E-1	5.38833E+1	3.62594E-2	7.21259E+4	3.48646E+1
4.02611E+1	3.97420E+1	1.67837E-5	4.99910E-1	5.05766E-1	5.39351E+1	3.61861E-2	7.21279E+4	3.48188E+1
4.03267E+1	3.98130E+1	1.67906E-5	4.99910E-1	5.05763E-1	5.39131E+1	3.62366E-2	7.21299E+4	3.48331E+1
4.03909E+1	3.98775E+1	1.67940E-5	4.99910E-1	5.05770E-1	5.38560E+1	3.62075E-2	7.21319E+4	3.47984E+1
4.04548E+1	3.99378E+1	1.67858E-5	4.99910E-1	5.05758E-1	5.38887E+1	3.62022E-2	7.21339E+4	3.48036E+1
4.05202E+1	4.00080E+1	1.67716E-5	4.99910E-1	5.05784E-1	5.38979E+1	3.61704E-2	7.21359E+4	3.48854E+1
4.05881E+1	4.00715E+1	1.67516E-5	4.99910E-1	5.05798E-1	5.38975E+1	3.62010E-2	7.21380E+4	3.48786E+1
4.06554E+1	4.01359E+1	1.67303E-5	4.99910E-1	5.05787E-1	5.39124E+1	3.61514E-2	7.21400E+4	3.49172E+1
4.07090E+1	4.01910E+1	1.67225E-5	4.99910E-1	5.05796E-1	5.39307E+1	3.61839E-2	7.21420E+4	3.48453E+1
4.07835E+1	4.02648E+1	1.67190E-5	4.99910E-1	5.05808E-1	5.38913E+1	3.61688E-2	7.21439E+4	3.48879E+1
4.08490E+1	4.03290E+1	1.67142E-5	4.99910E-1	5.05824E-1	5.39179E+1	3.61744E-2	7.21459E+4	3.48961E+1
4.08860E+1	4.03650E+1	1.67123E-5	4.99910E-1	5.05869E-1	5.38783E+1	3.61771E-2	7.21480E+4	3.49117E+1
4.09812E+1	4.04602E+1	1.67091E-5	4.99910E-1	5.05858E-1	5.38787E+1	3.61828E-2	7.21500E+4	3.49399E+1
4.10505E+1	4.05274E+1	1.66996E-5	4.99910E-1	5.05855E-1	5.38527E+1	3.61586E-2	7.21520E+4	3.49481E+1
4.11174E+1	4.05902E+1	1.66848E-5	4.99910E-1	5.05873E-1	5.38574E+1	3.61620E-2	7.21540E+4	3.49726E+1
4.11825E+1	4.06506E+1	1.66679E-5	4.99910E-1	5.05908E-1	5.38979E+1	3.61805E-2	7.21560E+4	3.50067E+1
4.12508E+1	4.07236E+1	1.66514E-5	4.99910E-1	5.05953E-1	5.38729E+1	3.61939E-2	7.21580E+4	3.49895E+1
4.13205E+1	4.07850E+1	1.66443E-5	4.99910E-1	5.05980E-1	5.38525E+1	3.61639E-2	7.21600E+4	3.50104E+1
4.13895E+1	4.08470E+1	1.66393E-5	4.99910E-1	5.05991E-1	5.38713E+1	3.62101E-2	7.21620E+4	3.49990E+1
4.14440E+1	4.09000E+1	1.66262E-5	4.99910E-1	5.06003E-1	5.38212E+1	3.61474E-2	7.21640E+4	3.49781E+1
4.15213E+1	4.09745E+1	1.66128E-5	4.99910E-1	5.05996E-1	5.38214E+1	3.61295E-2	7.21660E+4	3.49947E+1
4.15874E+1	4.10390E+1	1.66150E-5	4.99910E-1	5.05992E-1	5.38144E+1	3.62002E-2	7.21680E+4	3.50107E+1
4.16240E+1	4.10750E+1	1.66121E-5	4.99910E-1	5.06037E-1	5.37500E+1	3.60976E-2	7.21700E+4	3.50346E+1
4.17236E+1	4.11647E+1	1.66038E-5	4.99910E-1	5.06026E-1	5.37901E+1	3.61120E-2	7.21720E+4	3.49727E+1
4.17920E+1	4.12316E+1	1.65996E-5	4.99910E-1	5.06022E-1	5.38632E+1	3.61221E-2	7.21740E+4	3.49795E+1
4.18361E+1	4.12767E+1	1.65837E-5	4.99910E-1	5.06033E-1	5.38551E+1	3.61598E-2	7.21760E+4	3.49760E+1
4.18672E+1	4.13087E+1	1.65743E-5	4.99910E-1	5.06039E-1	5.38587E+1	3.60894E-2	7.21779E+4	3.50486E+1
4.19482E+1	4.13884E+1	1.65751E-5	4.99910E-1	5.06040E-1	5.38479E+1	3.60857E-2	7.21799E+4	3.50650E+1
4.20541E+1	4.14901E+1	1.65704E-5	4.99910E-1	5.06021E-1	5.38375E+1	3.61045E-2	7.21819E+4	3.50409E+1
4.21187E+1	4.15552E+1	1.65607E-5	4.99910E-1	5.06010E-1	5.37917E+1	3.60417E-2	7.21839E+4	3.50986E+1
4.21760E+1	4.16220E+1	1.65476E-5	4.99910E-1	5.06044E-1	5.38012E+1	3.61081E-2	7.21860E+4	3.51368E+1
4.22477E+1	4.16950E+1	1.65336E-5	4.99910E-1	5.06083E-1	5.37919E+1	3.60859E-2	7.21880E+4	3.51410E+1
4.23148E+1	4.17598E+1	1.65230E-5	4.99910E-1	5.06118E-1	5.38369E+1	3.60762E-2	7.21900E+4	3.51357E+1
4.23630E+1	4.18030E+1	1.65157E-5	4.99910E-1	5.06130E-1	5.38546E+1	3.61333E-2	7.21920E+4	3.51800E+1
4.24509E+1	4.18885E+1	1.65063E-5	4.99910E-1	5.06121E-1	5.38548E+1	3.61072E-2	7.21940E+4	3.52006E+1
4.25168E+1	4.19557E+1	1.64947E-5	4.99910E-1	5.06123E-1	5.38547E+1	3.60943E-2	7.21960E+4	3.52140E+1
4.25630E+1	4.20013E+1	1.64868E-5	4.99910E-1	5.06163E-1	5.38424E+1	3.61254E-2	7.21980E+4	3.52214E+1
4.25963E+1	4.20317E+1	1.64852E-5	4.99910E-1	5.06157E-1	5.38126E+1	3.62005E-2	7.22000E+4	3.52146E+1
4.27163E+1	4.21534E+1	1.64931E-5	4.99910E-1	5.06150E-1	5.38175E+1	3.62733E-2	7.22020E+4	3.51949E+1
4.27807E+1	4.22149E+1	1.65026E-5	4.99910E-1	5.06171E-1	5.37938E+1	3.63531E-2	7.22040E+4	3.51625E+1
4.28447E+1	4.22726E+1	1.65212E-5	4.99910E-1	5.06204E-1	5.37776E+1	3.64012E-2	7.22060E+4	3.51406E+1
4.29140E+1	4.23371E+1	1.65538E-5	4.99910E-1	5.06200E-1	5.38166E+1	3.63433E-2	7.22080E+4	3.51258E+1
4.29826E+1	4.24044E+1	1.65782E-5	4.99910E-1	5.06211E-1	5.37231E+1	3.62453E-2	7.22100E+4	3.51595E+1
4.30507E+1	4.24725E+1	1.65866E-5	4.99910E-1	5.06245E-1	5.37946E+1	3.62750E-2	7.22120E+4	3.51822E+1
4.31040E+1	4.25280E+1	1.65760E-5	4.99910E-1	5.06292E-1	5.38116E+1	3.62604E-2	7.22140E+4	3.52053E+1
4.31832E+1	4.25953E+1	1.65538E-5	4.99910E-1	5.06310E-1	5.38474E+1	3.62761E-2	7.22160E+4	3.51787E+1
4.32492E+1	4.26604E+1	1.65389E-5	4.99910E-1	5.06325E-1	5.38626E+1	3.63027E-2	7.22180E+4	3.52160E+1
4.32860E+1	4.27020E+1	1.65271E-5	4.99910E-1	5.06372E-1	5.38427E+1	3.63118E-2	7.22200E+4	3.52688E+1
4.33869E+1	4.27969E+1	1.65133E-5	4.99910E-1	5.06361E-1	5.38682E+1	3.63128E-2	7.22220E+4	3.53159E+1
4.34557E+1	4.28598E+1	1.65047E-5	4.99910E-1	5.06357E-1	5.38612E+1	3.62904E-2	7.22240E+4	3.52976E+1
4.35216E+1	4.29224E+1	1.65008E-5	4.99910E-1	5.06357E-1	5.38442E+1	3.62061E-2	7.22260E+4	3.53213E+1
4.35863E+1	4.29853E+1	1.64858E-5	4.99910E-1	5.06322E-1	5.39835E+1	3.62005E-2	7.22280E+4	3.53315E+1
4.36558E+1	4.30548E+1	1.64668E-5	4.99910E-1	5.06337E-1	5.39979E+1	3.61966E-2	7.22300E+4	3.53877E+1
4.37242E+1	4.31200E+1	1.64562E-5	4.99910E-1	5.06389E-1	5.39229E+1	3.62309E-2	7.22320E+4	3.53711E+1
4.37927E+1	4.31855E+1	1.64461E-5	4.99910E-1	5.06445E-1	5.39365E+1	3.61998E-2	7.22340E+4	3.53992E+1
4.38520E+1	4.32440E+1	1.64293E-5	4.99910E-1	5.06439E-1	5.39082E+1	3.61681E-2	7.22360E+4	3.53899E+1
4.39269E+1	4.33175E+1	1.64086E-5	4.99910E-1	5.06424E-1	5.38618E+1	3.61836E-2	7.22380E+4	3.53859E+1
4.39948E+1	4.33799E+1	1.63962E-5	4.99910E-1	5.06414E-1	5.38833E+1	3.61947E-2	7.22400E+4	3.53723E+1
4.40410E+1	4.34190E+1	1.63868E-5	4.99910E-1	5.06461E-1	5.38977E+1	3.61802E-2	7.22420E+4	3.53268E+1
4.41307E+1	4.35126E+1	1.63764E-5	4.99910E-1	5.06497E-1	5.38831E+1	3.61995E-2	7.22440E+4	3.53524E+1
4.41969E+1	4.35780E+1	1.63719E-5	4.99910E-1	5.06527E-1	5.38899E+1	3.62345E-2	7.22460E+4	3.53552E+1
4.42423E+1	4.36230E+1	1.63724E-5	4.99910E-1	5.06535E-1	5.39731E+1	3.61806E-2	7.22480E+4	3.53319E+1
4.42751E+1	4.36569E+1	1.63712E-5	4.99910E-1	5.06530E-1	5.39441E+1	3.62303E-2	7.22500E+4	3.53020E+1
4.43965E+1	4.37781E+1	1.63626E-5	4.99910E-1	5.06509E-1	5.38550E+1	3.61492E-2	7.22520E+4	3.53441E+1
4.44614E+1	4.38388E+1	1.63541E-5	4.99910E-1	5.06489E-1	5.38897E+1	3.61533E-2	7.22540E+4	3.53008E+1
4.45252E+1	4.38985E+1	1.63456E-5	4.99910E-1	5.06477E-1	5.39080E+1	3.61968E-2	7.22560E+4	3.53147E+1
4.45910E+1	4.39720E+1	1.63343E-5	4.99910E-1	5.06482E-1	5.38491E+1	3.61771E-2	7.22580E+4	3.53289E+1
4.46624E+1	4.40375E+1	1.63315E-5	4.99910E-1	5.06523E-1	5.38866E+1	3.61610E-2	7.22600E+4	3.53932E+1
4.47330E+1	4.41029E+1	1.63232E-5	4.99910E-1	5.06579E-1	5.39054E+1	3.61870E-2	7.22620E+4	3.54151E+1
4.47860E+1	4.41530E+1	1.63072E-5	4.99910E-1	5.06595E-1	5.39045E+1	3.61323E-2	7.22640E+4	3.54013E+1
4.48662E+1	4.42276E+1	1.62941E-5	4.99910E-1	5.06607E-1	5.39373E+1	3.61779E-2	7.22660E+4	3.53424E+1
4.49311E+1	4.42882E+1	1.62925E-5	4.99910E-1	5.06623E-1	5.39464E+1	3.61625E-2	7.22680E+4	3.53804E+1
4.49660E+1	4.43210E+1	1.63033E-5	4.99910E-1	5.06667E-1	5.39612E+1	3.62163E-2	7.22700E+4	3.54585E+1
4.50646E+1	4.44239E+1	1.63028E-5	4.99910E-1	5.06680E-1	5.39336E+1	3.61879E-2	7.22720E+4	3.54476E+1
4.51338E+1	4.44882E+1	1.62998E-5	4.99910E-1	5.06681E-1	5.39813E+1	3.61908E-2	7.22740E+4	3.54053E+1
4.52004E+1	4.45512E+1	1.62932E-5	4.99910E-1	5.06671E-1	5.39974E+1	3.61824E-2	7.22760E+4	3.54560E+1
4.52654E+1	4.46145E+1	1.62811E-5	4.99910E-1	5.06707E-1	5.39595E+1	3.61986E-2	7.22780E+4	3.55172E+1
4.53315E+1	4.46824E+1	1.62736E-5	4.99910E-1	5.06705E-1	5.39772E+1	3.61479E-2	7.22800E+4	3.55569E+1
4.54005E+1	4.47482E+1	1.62650E-5	4.99910E-1	5.06714E-1	5.40175E+1	3.61991E-2	7.22820E+4	3.55580E+1
4.54688E+1	4.48148E+1	1.62579E-5	4.99910E-1	5.06748E-1	5.39898E+1	3.61836E-2	7.22840E+4	3.55765E+1
4.55230E+1	4.48720E+1	1.62497E-5	4.99910E-1	5.06764E-1	5.39950E+1	3.61775E-2	7.22860E+4	3.56256E+1
4.55954E+1	4.49375E+1	1.62411E-5	4.99910E-1	5.06775E-1	5.40237E+1	3.62090E-2	7.22879E+4	3.56236E+1
4.56596E+1	4.50036E+1	1.62341E-5	4.99910E-1	5.06789E-1	5.39719E+1	3.61893E-2	7.22899E+4	3.56504E+1
4.56980E+1	4.50480E+1	1.62247E-5	4.99910E-1	5.06838E-1	5.39875E+1	3.61817E-2	7.22920E+4	3.56604E+1
4.57948E+1	4.51358E+1	1.62206E-5	4.99910E-1	5.06804E-1	5.40196E+1	3.62040E-2	7.22940E+4	3.56784E+1
4.58616E+1	4.52105E+1	1.62152E-5	4.99910E-1	5.06784E-1	5.39971E+1	3.61950E-2	7.22960E+4	3.56559E+1
4.59059E+1	4.52585E+1	1.62066E-5	4.99910E-1	5.06796E-1	5.40160E+1	3.61256E-2	7.22980E+4	3.56323E+1
4.59381E+1	4.52887E+1	1.61955E-5	4.99910E-1	5.06802E-1	5.40171E+1	3.60976E-2	7.23000E+4	3.56498E+1
4.60206E+1	4.53676E+1	1.61883E-5	4.99910E-1	5.06812E-1	5.40500E+1	3.61309E-2	7.23020E+4	3.55880E+1
4.61279E+1	4.54714E+1	1.61862E-5	4.99910E-1	5.06833E-1	5.40764E+1	3.61347E-2	7.23040E+4	3.56660E+1
4.61939E+1	4.55351E+1	1.61810E-5	4.99910E-1	5.06844E-1	5.40396E+1	3.62311E-2	7.23060E+4	3.57105E+1
4.62530E+1	4.55950E+1	1.61717E-5	4.99910E-1	5.06829E-1	5.40231E+1	3.61219E-2	7.23080E+4	3.56604E+1
4.63241E+1	4.56681E+1	1.61586E-5	4.99910E-1	5.06814E-1	5.39778E+1	3.61349E-2	7.23100E+4	3.56729E+1
4.63918E+1	4.57333E+1	1.61451E-5	4.99910E-1	5.06803E-1	5.40008E+1	3.61000E-2	7.23120E+4	3.57501E+1
4.64400E+1	4.57760E+1	1.61295E-5	4.99910E-1	5.06850E-1	5.40212E+1	3.62384E-2	7.23140E+4	3.57232E+1
4.65293E+1	4.58621E+1	1.61148E-5	4.99910E-1	5.06844E-1	5.39308E+1	3.61389E-2	7.23160E+4	3.58075E+1
4.65989E+1	4.59253E+1	1.61086E-5	4.99910E-1	5.06846E-1	5.39546E+1	3.61938E-2	7.23180E+4	3.58276E+1
4.66478E+1	4.59696E+1	1.61095E-5	4.99910E-1	5.06889E-1	5.39379E+1	3.60988E-2	7.23200E+4	3.58479E+1
4.66823E+1	4.60020E+1	1.61120E-5	4.99910E-1	5.06906E-1	5.39505E+1	3.62304E-2	7.23220E+4	3.58394E+1
4.67644E+1	4.60819E+1	1.61136E-5	4.99910E-1	5.06939E-1	5.39989E+1	3.61609E-2	7.23240E+4	3.58316E+1
4.68736E+1	4.61892E+1	1.61130E-5	4.99910E-1	5.06993E-1	5.39284E+1	3.61939E-2	7.23260E+4	3.58646E+1
4.69413E+1	4.62538E+1	1.61147E-5	4.99910E-1	5.06982E-1	5.38854E+1	3.61362E-2	7.23280E+4	3.58189E+1
4.70050E+1	4.63130E+1	1.61106E-5	4.99910E-1	5.06987E-1	5.39601E+1	3.61169E-2	7.23300E+4	3.57858E+1
4.70752E+1	4.63790E+1	1.61030E-5	4.99910E-1	5.06998E-1	5.38998E+1	3.61616E-2	7.23320E+4	3.57892E+1
4.71442E+1	4.64443E+1	1.60957E-5	4.99910E-1	5.07010E-1	5.38870E+1	3.61239E-2	7.23340E+4	3.58132E+1
4.71980E+1	4.64960E+1	1.60885E-5	4.99910E-1	5.07022E-1	5.38677E+1	3.60868E-2	7.23360E+4	3.58440E+1
4.72738E+1	4.65669E+1	1.60797E-5	4.99910E-1	5.07051E-1	5.39484E+1	3.61394E-2	7.23380E+4	3.58118E+1
4.73389E+1	4.66332E+1	1.60674E-5	4.99910E-1	5.07086E-1	5.39101E+1	3.61360E-2	7.23400E+4	3.57554E+1
4.73770E+1	4.66750E+1	1.60550E-5	4.99910E-1	5.07134E-1	5.38833E+1	3.61784E-2	7.23420E+4	3.57609E+1
4.74739E+1	4.67711E+1	1.60499E-5	4.99910E-1	5.07124E-1	5.39405E+1	3.61213E-2	7.23440E+4	3.57667E+1
4.75426E+1	4.68330E+1	1.60507E-5	4.99910E-1	5.07119E-1	5.39265E+1	3.61709E-2	7.23460E+4	3.58318E+1
4.76082E+1	4.68979E+1	1.60517E-5	4.99910E-1	5.07136E-1	5.39246E+1	3.60993E-2	7.23480E+4	3.58747E+1
4.76718E+1	4.69656E+1	1.60512E-5	4.99910E-1	5.07171E-1	5.39208E+1	3.61520E-2	7.23500E+4	3.58257E+1
4.77069E+1	4.70036E+1	1.60408E-5	4.99910E-1	5.07182E-1	5.39671E+1	3.61424E-2	7.23520E+4	3.58045E+1
4.78039E+1	4.71004E+1	1.60315E-5	4.99910E-1	5.07158E-1	5.39631E+1	3.62066E-2	7.23540E+4	3.58309E+1
4.78688E+1	4.71633E+1	1.60357E-5	4.99910E-1	5.07147E-1	5.39401E+1	3.61425E-2	7.23560E+4	3.58106E+1
4.79280E+1	4.72310E+1	1.60371E-5	4.99910E-1	5.07126E-1	5.37739E+1	3.62287E-2	7.23580E+4	3.58604E+1
4.79983E+1	4.73007E+1	1.60305E-5	4.99910E-1	5.07127E-1	5.38312E+1	3.61764E-2	7.23600E+4	3.57878E+1
4.80639E+1	4.73678E+1	1.60171E-5	4.99910E-1	5.07139E-1	5.38737E+1	3.62271E-2	7.23620E+4	3.58213E+1
4.81090E+1	4.74160E+1	1.60087E-5	4.99910E-1	5.07188E-1	5.38810E+1	3.62173E-2	7.23640E+4	3.58086E+1
4.81978E+1	4.74960E+1	1.60081E-5	4.99910E-1	5.07223E-1	5.38907E+1	3.61967E-2	7.23660E+4	3.58373E+1
4.82651E+1	4.75605E+1	1.60094E-5	4.99910E-1	5.07251E-1	5.39024E+1	3.61727E-2	7.23680E+4	3.58033E+1
4.83118E+1	4.76068E+1	1.60048E-5	4.99910E-1	5.07262E-1	5.38859E+1	3.62340E-2	7.23700E+4	3.58403E+1
4.83454E+1	4.76404E+1	1.59966E-5	4.99910E-1	5.07268E-1	5.38817E+1	3.61718E-2	7.23720E+4	3.59239E+1
4.84685E+1	4.77524E+1	1.59915E-5	4.99910E-1	5.07287E-1	5.38169E+1	3.62714E-2	7.23740E+4	3.58888E+1
4.85347E+1	4.78188E+1	1.59892E-5	4.99910E-1	5.07290E-1	5.37857E+1	3.62476E-2	7.23760E+4	3.58363E+1
4.86002E+1	4.78878E+1	1.59879E-5	4.99910E-1	5.07280E-1	5.38098E+1	3.62278E-2	7.23780E+4	3.59210E+1
4.86650E+1	4.79420E+1	1.59896E-5	4.99910E-1	5.07309E-1	5.38223E+1	3.62000E-2	7.23800E+4	3.59387E+1
4.87343E+1	4.80090E+1	1.59867E-5	4.99910E-1	5.07347E-1	5.38049E+1	3.62407E-2	7.23820E+4	3.58981E+1
4.88028E+1	4.80775E+1	1.59787E-5	4.99910E-1	5.07381E-1	5.38805E+1	3.62764E-2	7.23840E+4	3.59644E+1
4.88540E+1	4.81330E+1	1.59725E-5	4.99910E-1	5.07397E-1	5.37676E+1	3.63245E-2	7.23859E+4	3.59707E+1
4.89316E+1	4.82141E+1	1.59699E-5	4.99910E-1	5.07428E-1	5.37758E+1	3.63177E-2	7.23879E+4	3.60378E+1
4.89961E+1	4.82763E+1	1.59723E-5	4.99910E-1	5.07451E-1	5.37868E+1	3.62682E-2	7.23900E+4	3.60805E+1
4.90320E+1	4.83080E+1	1.59783E-5	4.99910E-1	5.07392E-1	5.38370E+1	3.62427E-2	7.23920E+4	3.60035E+1
4.91304E+1	4.84081E+1	1.59808E-5	4.99910E-1	5.07453E-1	5.38468E+1	3.61906E-2	7.23940E+4	3.59905E+1
4.91982E+1	4.84714E+1	1.59726E-5	4.99910E-1	5.07495E-1	5.38240E+1	3.62514E-2	7.23960E+4	3.60252E+1
4.92634E+1	4.85372E+1	1.59520E-5	4.99910E-1	5.07501E-1	5.38121E+1	3.61959E-2	7.23980E+4	3.60730E+1
4.93273E+1	4.86052E+1	1.59245E-5	4.99910E-1	5.07490E-1	5.38258E+1	3.62450E-2	7.24000E+4	3.60830E+1
4.93942E+1	4.86646E+1	1.59055E-5	4.99910E-1	5.07492E-1	5.38281E+1	3.61834E-2	7.24020E+4	3.61172E+1
4.94629E+1	4.87313E+1	1.58982E-5	4.99910E-1	5.07515E-1	5.38194E+1	3.62353E-2	7.24040E+4	3.60668E+1
4.95313E+1	4.87987E+1	1.58965E-5	4.99910E-1	5.07549E-1	5.38454E+1	3.61758E-2	7.24060E+4	3.60679E+1
4.95880E+1	4.88570E+1	1.58903E-5	4.99910E-1	5.07538E-1	5.38711E+1	3.61788E-2	7.24080E+4	3.60670E+1
4.96599E+1	4.89404E+1	1.58821E-5	4.99910E-1	5.07541E-1	5.38494E+1	3.61770E-2	7.24100E+4	3.60496E+1
4.97252E+1	4.90073E+1	1.58728E-5	4.99910E-1	5.07557E-1	5.39212E+1	3.61720E-2	7.24120E+4	3.60564E+1
4.97650E+1	4.90420E+1	1.58593E-5	4.99910E-1	5.07603E-1	5.38684E+1	3.62202E-2	7.24140E+4	3.60370E+1
4.98583E+1	4.91367E+1	1.58498E-5	4.99910E-1	5.07616E-1	5.38604E+1	3.61999E-2	7.24160E+4	3.60897E+1
4.99245E+1	4.92015E+1	1.58395E-5	4.99910E-1	5.07628E-1	5.37328E+1	3.62070E-2	7.24180E+4	3.60917E+1
4.99680E+1	4.92420E+1	1.58270E-5	4.99910E-1	5.07639E-1	5.38435E+1	3.61869E-2	7.24200E+4	3.60681E+1
5.00534E+1	4.93305E+1	1.58192E-5	4.99910E-1	5.07630E-1	5.38527E+1	3.61614E-2	7.24220E+4	3.60868E+1
5.01175E+1	4.93955E+1	1.58168E-5	4.99910E-1	5.07633E-1	5.38777E+1	3.62175E-2	7.24240E+4	3.60865E+1
5.01622E+1	4.94398E+1	1.58108E-5	4.99910E-1	5.07669E-1	5.38356E+1	3.61694E-2	7.24260E+4	3.60864E+1
5.01947E+1	4.94718E+1	1.58022E-5	4.99910E-1	5.07653E-1	5.37829E+1	3.61501E-2	7.24280E+4	3.61050E+1
5.03134E+1	4.95910E+1	1.58000E-5	4.99910E-1	5.07621E-1	5.38087E+1	3.61865E-2	7.24300E+4	3.61142E+1
5.03791E+1	4.96598E+1	1.57986E-5	4.99910E-1	5.07633E-1	5.38124E+1	3.61827E-2	7.24320E+4	3.61417E+1
5.04442E+1	4.97287E+1	1.57900E-5	4.99910E-1	5.07646E-1	5.38173E+1	3.62092E-2	7.24340E+4	3.60866E+1
5.05040E+1	4.97950E+1	1.57820E-5	4.99910E-1	5.07708E-1	5.38222E+1	3.61933E-2	7.24360E+4	3.60545E+1
5.05712E+1	4.98575E+1	1.57744E-5	4.99910E-1	5.07733E-1	5.38332E+1	3.62218E-2	7.24380E+4	3.60479E+1
5.06380E+1	4.99207E+1	1.57698E-5	4.99910E-1	5.07722E-1	5.38113E+1	3.61694E-2	7.24400E+4	3.60988E+1
5.06900E+1	4.99720E+1	1.57692E-5	4.99910E-1	5.07732E-1	5.38464E+1	3.61917E-2	7.24420E+4	3.61718E+1
5.07637E+1	5.00471E+1	1.57671E-5	4.99910E-1	5.07693E-1	5.38794E+1	3.62199E-2	7.24440E+4	3.61336E+1
5.08271E+1	5.01046E+1	1.57584E-5	4.99910E-1	5.07651E-1	5.39069E+1	3.61916E-2	7.24460E+4	3.60967E+1
5.08640E+1	5.01340E+1	1.57473E-5	4.99910E-1	5.07677E-1	5.39167E+1	3.62128E-2	7.24480E+4	3.61050E+1
5.09594E+1	5.02401E+1	1.57358E-5	4.99910E-1	5.07664E-1	5.38912E+1	3.62109E-2	7.24500E+4	3.61639E+1
5.10236E+1	5.03020E+1	1.57235E-5	4.99910E-1	5.07642E-1	5.38549E+1	3.61482E-2	7.24520E+4	3.61396E+1
5.10658E+1	5.03438E+1	1.57122E-5	4.99910E-1	5.07607E-1	5.38618E+1	3.61501E-2	7.24540E+4	3.61661E+1
5.10965E+1	5.03773E+1	1.56992E-5	4.99910E-1	5.07612E-1	5.38818E+1	3.62195E-2	7.24560E+4	3.61938E+1
5.11753E+1	5.04624E+1	1.56875E-5	4.99910E-1	5.07616E-1	5.38296E+1	3.62158E-2	7.24580E+4	3.62280E+1
5.12777E+1	5.05717E+1	1.56862E-5	4.99910E-1	5.07606E-1	5.38928E+1	3.62486E-2	7.24600E+4	3.62537E+1
5.13408E+1	5.06385E+1	1.56884E-5	4.99910E-1	5.07594E-1	5.38626E+1	3.62130E-2	7.24620E+4	3.62350E+1
5.13990E+1	5.06950E+1	1.56841E-5	4.99910E-1	5.07583E-1	5.38571E+1	3.62060E-2	7.24640E+4	3.62119E+1
5.14662E+1	5.07642E+1	1.56746E-5	4.99910E-1	5.07572E-1	5.38515E+1	3.62156E-2	7.24660E+4	3.61792E+1
5.15293E+1	5.08283E+1	1.56685E-5	4.99910E-1	5.07561E-1	5.38586E+1	3.62478E-2	7.24680E+4	3.62233E+1
5.15740E+1	5.08730E+1	1.56629E-5	4.99910E-1	5.07513E-1	5.38178E+1	3.62893E-2	7.24700E+4	3.62152E+1
5.16577E+1	5.09646E+1	1.56562E-5	4.99910E-1	5.07519E-1	5.37595E+1	3.62044E-2	7.24720E+4	3.62048E+1
5.17187E+1	5.10346E+1	1.56532E-5	4.99910E-1	5.07525E-1	5.38097E+1	3.62722E-2	7.24740E+4	3.62417E+1
5.17616E+1	5.10802E+1	1.56544E-5	4.99910E-1	5.07514E-1	5.38215E+1	3.62334E-2	7.24760E+4	3.62465E+1
5.17937E+1	5.11100E+1	1.56508E-5	4.99910E-1	5.07509E-1	5.38182E+1	3.62663E-2	7.24780E+4	3.63013E+1
5.19086E+1	5.12182E+1	1.56346E-5	4.99910E-1	5.07477E-1	5.38449E+1	3.62486E-2	7.24800E+4	3.63245E+1
5.19709E+1	5.12790E+1	1.56219E-5	4.99910E-1	5.07468E-1	5.38425E+1	3.62019E-2	7.24820E+4	3.63403E+1
5.20332E+1	5.13405E+1	1.56206E-5	4.99910E-1	5.07525E-1	5.38236E+1	3.62122E-2	7.24840E+4	3.63042E+1
5.20996E+1	5.14176E+1	1.56152E-5	4.99910E-1	5.07511E-1	5.37704E+1	3.61923E-2	7.24860E+4	3.63216E+1
5.21664E+1	5.14844E+1	1.55992E-5	4.99910E-1	5.07485E-1	5.38253E+1	3.62145E-2	7.24880E+4	3.63201E+1
5.22325E+1	5.15499E+1	1.55866E-5	4.99910E-1	5.07473E-1	5.39229E+1	3.61974E-2	7.24900E+4	3.63687E+1
5.22830E+1	5.15990E+1	1.55814E-5	4.99910E-1	5.07431E-1	5.39005E+1	3.62992E-2	7.24920E+4	3.64481E+1
5.23594E+1	5.16747E+1	1.55765E-5	4.99910E-1	5.07431E-1	5.38544E+1	3.62194E-2	7.24940E+4	3.64053E+1
5.24227E+1	5.17405E+1	1.55705E-5	4.99910E-1	5.07436E-1	5.38387E+1	3.62154E-2	7.24960E+4	3.64019E+1
5.24580E+1	5.17790E+1	1.55640E-5	4.99910E-1	5.07390E-1	5.38035E+1	3.62223E-2	7.24980E+4	3.64714E+1
5.25529E+1	5.18673E+1	1.55535E-5	4.99910E-1	5.07357E-1	5.38444E+1	3.62003E-2	7.25000E+4	3.64874E+1
5.26175E+1	5.19311E+1	1.55398E-5	4.99910E-1	5.07340E-1	5.39337E+1	3.61783E-2	7.25020E+4	3.64669E+1
5.26803E+1	5.19974E+1	1.55322E-5	4.99910E-1	5.07346E-1	5.39330E+1	3.62005E-2	7.25040E+4	3.64276E+1
5.27425E+1	5.20643E+1	1.55249E-5	4.99910E-1	5.07287E-1	5.38866E+1	3.62008E-2	7.25060E+4	3.64594E+1
5.27748E+1	5.20940E+1	1.55124E-5	4.99910E-1	5.07270E-1	5.38961E+1	3.62156E-2	7.25080E+4	3.64098E+1
5.28696E+1	5.21930E+1	1.54960E-5	4.99910E-1	5.07296E-1	5.38780E+1	3.62239E-2	7.25100E+4	3.64033E+1
5.29347E+1	5.22619E+1	1.54785E-5	4.99910E-1	5.07305E-1	5.39036E+1	3.61702E-2	7.25120E+4	3.63766E+1
5.29900E+1	5.23040E+1	1.54734E-5	4.99910E-1	5.07301E-1	5.39034E+1	3.61803E-2	7.25140E+4	3.63459E+1
5.30581E+1	5.23849E+1	1.54715E-5	4.99910E-1	5.07306E-1	5.39036E+1	3.62010E-2	7.25160E+4	3.63591E+1
5.31204E+1	5.24530E+1	1.54666E-5	4.99910E-1	5.07316E-1	5.38663E+1	3.62297E-2	7.25180E+4	3.63838E+1
5.31630E+1	5.24950E+1	1.54617E-5	4.99910E-1	5.07268E-1	5.38487E+1	3.62302E-2	7.25200E+4	3.64628E+1
5.32472E+1	5.25855E+1	1.54615E-5	4.99910E-1	5.07254E-1	5.38537E+1	3.62036E-2	7.25220E+4	3.64694E+1
5.33089E+1	5.26483E+1	1.54530E-5	4.99910E-1	5.07252E-1	5.38887E+1	3.61919E-2	7.25240E+4	3.64283E+1
5.33515E+1	5.26938E+1	1.54338E-5	4.99910E-1	5.07274E-1	5.38889E+1	3.62223E-2	7.25260E+4	3.64560E+1
5.33826E+1	5.27302E+1	1.54151E-5	4.99910E-1	5.07279E-1	5.38531E+1	3.62307E-2	7.25280E+4	3.64613E+1
5.34608E+1	5.28131E+1	1.54072E-5	4.99910E-1	5.07283E-1	5.39406E+1	3.62259E-2	7.25300E+4	3.64564E+1
5.35635E+1	5.29101E+1	1.54095E-5	4.99910E-1	5.07265E-1	5.39102E+1	3.62026E-2	7.25320E+4	3.64121E+1
5.36265E+1	5.29716E+1	1.54096E-5	4.99910E-1	5.07232E-1	5.38476E+1	3.62220E-2	7.25339E+4	3.64774E+1
5.36830E+1	5.30370E+1	1.53986E-5	4.99910E-1	5.07187E-1	5.39017E+1	3.62866E-2	7.25359E+4	3.64484E+1
5.37523E+1	5.31137E+1	1.53828E-5	4.99910E-1	5.07148E-1	5.38816E+1	3.61817E-2	7.25380E+4	3.64417E+1
5.38156E+1	5.31804E+1	1.53716E-5	4.99910E-1	5.07114E-1	5.38989E+1	3.61711E-2	7.25400E+4	3.64697E+1
5.38630E+1	5.32250E+1	1.53582E-5	4.99910E-1	5.07101E-1	5.39372E+1	3.62452E-2	7.25420E+4	3.64757E+1
5.39400E+1	5.32999E+1	1.53459E-5	4.99910E-1	5.07129E-1	5.37922E+1	3.61905E-2	7.25440E+4	3.64886E+1
5.40018E+1	5.33633E+1	1.53399E-5	4.99910E-1	5.07157E-1	5.38424E+1	3.62401E-2	7.25459E+4	3.64890E+1
5.40340E+1	5.33980E+1	1.53376E-5	4.99910E-1	5.07147E-1	5.38837E+1	3.61934E-2	7.25479E+4	3.65383E+1
5.41338E+1	5.34891E+1	1.53275E-5	4.99910E-1	5.07135E-1	5.39169E+1	3.62290E-2	7.25499E+4	3.66155E+1
5.42006E+1	5.35531E+1	1.53109E-5	4.99910E-1	5.07112E-1	5.38743E+1	3.62195E-2	7.25520E+4	3.66572E+1
5.42650E+1	5.36202E+1	1.52967E-5	4.99910E-1	5.07080E-1	5.38437E+1	3.61692E-2	7.25540E+4	3.65698E+1
5.43285E+1	5.36883E+1	1.52913E-5	4.99910E-1	5.07091E-1	5.38723E+1	3.62121E-2	7.25560E+4	3.65509E+1
5.43608E+1	5.37222E+1	1.52876E-5	4.99910E-1	5.07082E-1	5.38338E+1	3.61991E-2	7.25580E+4	3.66084E+1
5.44586E+1	5.38200E+1	1.52771E-5	4.99910E-1	5.07039E-1	5.37829E+1	3.61817E-2	7.25599E+4	3.66243E+1
5.45256E+1	5.38856E+1	1.52646E-5	4.99910E-1	5.07028E-1	5.38998E+1	3.62067E-2	7.25619E+4	3.65707E+1
5.45820E+1	5.39420E+1	1.52590E-5	4.99910E-1	5.07016E-1	5.38793E+1	3.62351E-2	7.25639E+4	3.65533E+1
5.46533E+1	5.40080E+1	1.52560E-5	4.99910E-1	5.07006E-1	5.38859E+1	3.61940E-2	7.25660E+4	3.65116E+1
5.47190E+1	5.40694E+1	1.52524E-5	4.99910E-1	5.06996E-1	5.38643E+1	3.62114E-2	7.25679E+4	3.65397E+1
5.47650E+1	5.41130E+1	1.52456E-5	4.99910E-1	5.07020E-1	5.38658E+1	3.62337E-2	7.25700E+4	3.65781E+1
5.48517E+1	5.42068E+1	1.52369E-5	4.99910E-1	5.07011E-1	5.38565E+1	3.62143E-2	7.25720E+4	3.66260E+1
5.49161E+1	5.42794E+1	1.52258E-5	4.99910E-1	5.07007E-1	5.38206E+1	3.61950E-2	7.25739E+4	3.66458E+1
5.49609E+1	5.43277E+1	1.52172E-5	4.99910E-1	5.07028E-1	5.38372E+1	3.61624E-2	7.25760E+4	3.67118E+1
5.49934E+1	5.43599E+1	1.52146E-5	4.99910E-1	5.07033E-1	5.38434E+1	3.61677E-2	7.25779E+4	3.66608E+1
5.50712E+1	5.44401E+1	1.52140E-5	4.99910E-1	5.07029E-1	5.38557E+1	3.62458E-2	7.25800E+4	3.66270E+1
5.51753E+1	5.45506E+1	1.52075E-5	4.99910E-1	5.06989E-1	5.38858E+1	3.62100E-2	7.25819E+4	3.66578E+1
5.52404E+1	5.46175E+1	1.51939E-5	4.99910E-1	5.06978E-1	5.38862E+1	3.61546E-2	7.25840E+4	3.67119E+1
5.53037E+1	5.46707E+1	1.51818E-5	4.99910E-1	5.06992E-1	5.38638E+1	3.62062E-2	7.25860E+4	3.67200E+1
5.53711E+1	5.47322E+1	1.51719E-5	4.99910E-1	5.06968E-1	5.38300E+1	3.62190E-2	7.25879E+4	3.67481E+1
5.54371E+1	5.47949E+1	1.51628E-5	4.99910E-1	5.06913E-1	5.40038E+1	3.61668E-2	7.25900E+4	3.68118E+1
5.54860E+1	5.48460E+1	1.51555E-5	4.99910E-1	5.06928E-1	5.38333E+1	3.62633E-2	7.25919E+4	3.68082E+1
5.55630E+1	5.49195E+1	1.51505E-5	4.99910E-1	5.06961E-1	5.38242E+1	3.61765E-2	7.25940E+4	3.68070E+1
5.56260E+1	5.49907E+1	1.51480E-5	4.99910E-1	5.06987E-1	5.39011E+1	3.61510E-2	7.25959E+4	3.67577E+1
5.56610E+1	5.50370E+1	1.51430E-5	4.99910E-1	5.06938E-1	5.38807E+1	3.62212E-2	7.25980E+4	3.67276E+1
5.57567E+1	5.51237E+1	1.51386E-5	4.99910E-1	5.06883E-1	5.38377E+1	3.62681E-2	7.26000E+4	3.67821E+1
5.58231E+1	5.51941E+1	1.51355E-5	4.99910E-1	5.06849E-1	5.39230E+1	3.62468E-2	7.26019E+4	3.68137E+1
5.58674E+1	5.52443E+1	1.51249E-5	4.99910E-1	5.06864E-1	5.38565E+1	3.62512E-2	7.26040E+4	3.67731E+1
5.58993E+1	5.52805E+1	1.51145E-5	4.99910E-1	5.06846E-1	5.39100E+1	3.62508E-2	7.26059E+4	3.67719E+1
5.59806E+1	5.53578E+1	1.51148E-5	4.99910E-1	5.06821E-1	5.38931E+1	3.62048E-2	7.26080E+4	3.67692E+1
5.60897E+1	5.54542E+1	1.51158E-5	4.99910E-1	5.06793E-1	5.38651E+1	3.62674E-2	7.26099E+4	3.67701E+1
5.61572E+1	5.55220E+1	1.51197E-5	4.99910E-1	5.06781E-1	5.39001E+1	3.62088E-2	7.26120E+4	3.67498E+1
5.62150E+1	5.55790E+1	1.51167E-5	4.99910E-1	5.06743E-1	5.39165E+1	3.62531E-2	7.26140E+4	3.67060E+1
5.62875E+1	5.56482E+1	1.50956E-5	4.99910E-1	5.06752E-1	5.38886E+1	3.62500E-2	7.26160E+4	3.67710E+1
5.63552E+1	5.57119E+1	1.50842E-5	4.99910E-1	5.06786E-1	5.38583E+1	3.63451E-2	7.26180E+4	3.67893E+1
5.64030E+1	5.57560E+1	1.50854E-5	4.99910E-1	5.06740E-1	5.39201E+1	3.62149E-2	7.26199E+4	3.68059E+1
5.64894E+1	5.58361E+1	1.50911E-5	4.99910E-1	5.06726E-1	5.40100E+1	3.62468E-2	7.26220E+4	3.68783E+1
5.65553E+1	5.59076E+1	1.50935E-5	4.99910E-1	5.06715E-1	5.39604E+1	3.62511E-2	7.26239E+4	3.68495E+1
5.66019E+1	5.59587E+1	1.50817E-5	4.99910E-1	5.06701E-1	5.39444E+1	3.63166E-2	7.26260E+4	3.68586E+1
5.66352E+1	5.59917E+1	1.50607E-5	4.99910E-1	5.06684E-1	5.39207E+1	3.62607E-2	7.26280E+4	3.68224E+1
5.67537E+1	5.61152E+1	1.50469E-5	4.99910E-1	5.06639E-1	5.38886E+1	3.62968E-2	7.26300E+4	3.68123E+1
5.68196E+1	5.61739E+1	1.50415E-5	4.99910E-1	5.06636E-1	5.39066E+1	3.61523E-2	7.26320E+4	3.69267E+1
5.68854E+1	5.62317E+1	1.50336E-5	4.99910E-1	5.06650E-1	5.38877E+1	3.61462E-2	7.26339E+4	3.68559E+1
5.69460E+1	5.63170E+1	1.50223E-5	4.99910E-1	5.06618E-1	5.39217E+1	3.61742E-2	7.26360E+4	3.68560E+1
5.70143E+1	5.63823E+1	1.50087E-5	4.99910E-1	5.06620E-1	5.39153E+1	3.62672E-2	7.26379E+4	3.68712E+1
5.70808E+1	5.64416E+1	1.50016E-5	4.99910E-1	5.06654E-1	5.38826E+1	3.63232E-2	7.26400E+4	3.69429E+1
5.71300E+1	5.64780E+1	1.49986E-5	4.99910E-1	5.06650E-1	5.38080E+1	3.63119E-2	7.26420E+4	3.69709E+1
5.72090E+1	5.65711E+1	1.49809E-5	4.99910E-1	5.06637E-1	5.37643E+1	3.63814E-2	7.26440E+4	3.69534E+1
5.72747E+1	5.66455E+1	1.49671E-5	4.99910E-1	5.06620E-1	5.37558E+1	3.63294E-2	7.26460E+4	3.69598E+1
5.73272E+1	5.66993E+1	1.49831E-5	4.99910E-1	5.06574E-1	5.37084E+1	3.63133E-2	7.26479E+4	3.68929E+1
5.73612E+1	5.67292E+1	1.50038E-5	4.99910E-1	5.06580E-1	5.36426E+1	3.62506E-2	7.26500E+4	3.68414E+1
5.74765E+1	5.68420E+1	1.50013E-5	4.99910E-1	5.06602E-1	5.38003E+1	3.62499E-2	7.26519E+4	3.69177E+1
5.75408E+1	5.69103E+1	1.49818E-5	4.99910E-1	5.06622E-1	5.38421E+1	3.62519E-2	7.26540E+4	3.69589E+1
5.76045E+1	5.69764E+1	1.49564E-5	4.99910E-1	5.06634E-1	5.38613E+1	3.62453E-2	7.26560E+4	3.70346E+1
5.76368E+1	5.70112E+1	1.49423E-5	4.99910E-1	5.06624E-1	5.38095E+1	3.62445E-2	7.26580E+4	3.70148E+1
5.77359E+1	5.71069E+1	1.49354E-5	4.99910E-1	5.06593E-1	5.38150E+1	3.62267E-2	7.26600E+4	3.70044E+1
5.78039E+1	5.71714E+1	1.49275E-5	4.99910E-1	5.06605E-1	5.38113E+1	3.61792E-2	7.26619E+4	3.70370E+1
5.78610E+1	5.72350E+1	1.49180E-5	4.99910E-1	5.06597E-1	5.38810E+1	3.62079E-2	7.26640E+4	3.69404E+1
5.79366E+1	5.73019E+1	1.49095E-5	4.99910E-1	5.06586E-1	5.38595E+1	3.62169E-2	7.26659E+4	3.70155E+1
5.80053E+1	5.73663E+1	1.49009E-5	4.99910E-1	5.06576E-1	5.38769E+1	3.62332E-2	7.26680E+4	3.70488E+1
5.80520E+1	5.74130E+1	1.48927E-5	4.99910E-1	5.06527E-1	5.39084E+1	3.62255E-2	7.26699E+4	3.70890E+1
5.81428E+1	5.74991E+1	1.48901E-5	4.99910E-1	5.06493E-1	5.38720E+1	3.62145E-2	7.26720E+4	3.70924E+1
5.82099E+1	5.75655E+1	1.48905E-5	4.99910E-1	5.06464E-1	5.38966E+1	3.62055E-2	7.26740E+4	3.70731E+1
5.82564E+1	5.76113E+1	1.48831E-5	4.99910E-1	5.06453E-1	5.39350E+1	3.62113E-2	7.26759E+4	3.70715E+1
5.82897E+1	5.76430E+1	1.48747E-5	4.99910E-1	5.06448E-1	5.39311E+1	3.61594E-2	7.26780E+4	3.70252E+1
5.84124E+1	5.77600E+1	1.48713E-5	4.99910E-1	5.06445E-1	5.39744E+1	3.61704E-2	7.26799E+4	3.70520E+1
5.84784E+1	5.78295E+1	1.48668E-5	4.99910E-1	5.06457E-1	5.39670E+1	3.62218E-2	7.26820E+4	3.70848E+1
5.85435E+1	5.78998E+1	1.48579E-5	4.99910E-1	5.06444E-1	5.39607E+1	3.62206E-2	7.26839E+4	3.70646E+1
5.86087E+1	5.79697E+1	1.48468E-5	4.99910E-1	5.06456E-1	5.39522E+1	3.62130E-2	7.26860E+4	3.70932E+1
5.86778E+1	5.80300E+1	1.48407E-5	4.99910E-1	5.06459E-1	5.39438E+1	3.62529E-2	7.26880E+4	3.71105E+1
5.87457E+1	5.80940E+1	1.48350E-5	4.99910E-1	5.06449E-1	5.39101E+1	3.62278E-2	7.26899E+4	3.71335E+1
5.87960E+1	5.81500E+1	1.48245E-5	4.99910E-1	5.06405E-1	5.39490E+1	3.62132E-2	7.26920E+4	3.71469E+1
5.88757E+1	5.82247E+1	1.48157E-5	4.99910E-1	5.06405E-1	5.39128E+1	3.62632E-2	7.26939E+4	3.71781E+1
5.89407E+1	5.82863E+1	1.48160E-5	4.99910E-1	5.06406E-1	5.39044E+1	3.62660E-2	7.26960E+4	3.71981E+1
5.89760E+1	5.83200E+1	1.48237E-5	4.99910E-1	5.06327E-1	5.39130E+1	3.62849E-2	7.26979E+4	3.72159E+1
5.90772E+1	5.84315E+1	1.48254E-5	4.99910E-1	5.06313E-1	5.39105E+1	3.62272E-2	7.27000E+4	3.72139E+1
5.91440E+1	5.85042E+1	1.48212E-5	4.99910E-1	5.06300E-1	5.38645E+1	3.61930E-2	7.27020E+4	3.72170E+1
5.92086E+1	5.85710E+1	1.48087E-5	4.99910E-1	5.06282E-1	5.39034E+1	3.62372E-2	7.27039E+4	3.71884E+1
5.92724E+1	5.86354E+1	1.47910E-5	4.99910E-1	5.06247E-1	5.39245E+1	3.62783E-2	7.27060E+4	3.71593E+1
5.93077E+1	5.86740E+1	1.47756E-5	4.99910E-1	5.06230E-1	5.38998E+1	3.62586E-2	7.27079E+4	3.71590E+1
5.94107E+1	5.87738E+1	1.47628E-5	4.99910E-1	5.06214E-1	5.38931E+1	3.62865E-2	7.27100E+4	3.71261E+1
5.94798E+1	5.88363E+1	1.47563E-5	4.99910E-1	5.06203E-1	5.38957E+1	3.62411E-2	7.27119E+4	3.70990E+1
5.95380E+1	5.88920E+1	1.47570E-5	4.99910E-1	5.06220E-1	5.38932E+1	3.62079E-2	7.27140E+4	3.71141E+1
5.96101E+1	5.89694E+1	1.47531E-5	4.99910E-1	5.06219E-1	5.38841E+1	3.63190E-2	7.27160E+4	3.70904E+1
5.96752E+1	5.90406E+1	1.47464E-5	4.99910E-1	5.06209E-1	5.39412E+1	3.63129E-2	7.27180E+4	3.70880E+1
5.97150E+1	5.90850E+1	1.47414E-5	4.99910E-1	5.06232E-1	5.39182E+1	3.62735E-2	7.27200E+4	3.71291E+1
5.98123E+1	5.91709E+1	1.47345E-5	4.99910E-1	5.06244E-1	5.38828E+1	3.62717E-2	7.27219E+4	3.71382E+1
5.98798E+1	5.92332E+1	1.47249E-5	4.99910E-1	5.06241E-1	5.39134E+1	3.62944E-2	7.27240E+4	3.71135E+1
5.99251E+1	5.92771E+1	1.47149E-5	4.99910E-1	5.06202E-1	5.38544E+1	3.63046E-2	7.27259E+4	3.71499E+1
5.99583E+1	5.93103E+1	1.47115E-5	4.99910E-1	5.06196E-1	5.38637E+1	3.63223E-2	7.27280E+4	3.71846E+1
6.00431E+1	5.93908E+1	1.47094E-5	4.99910E-1	5.06167E-1	5.38461E+1	3.62618E-2	7.27300E+4	3.71975E+1
6.01533E+1	5.94913E+1	1.47079E-5	4.99910E-1	5.06099E-1	5.38413E+1	3.62605E-2	7.27320E+4	3.71687E+1
6.02213E+1	5.95553E+1	1.47029E-5	4.99910E-1	5.06110E-1	5.38378E+1	3.62845E-2	7.27340E+4	3.71436E+1
6.02800E+1	5.96140E+1	1.46883E-5	4.99910E-1	5.06105E-1	5.38389E+1	3.63005E-2	7.27359E+4	3.71560E+1
6.03548E+1	5.96957E+1	1.46721E-5	4.99910E-1	5.06108E-1	5.38318E+1	3.62763E-2	7.27380E+4	3.71675E+1
6.04232E+1	5.97695E+1	1.46616E-5	4.99910E-1	5.06117E-1	5.37644E+1	3.62571E-2	7.27399E+4	3.71595E+1
6.04740E+1	5.98230E+1	1.46621E-5	4.99910E-1	5.06106E-1	5.38330E+1	3.62539E-2	7.27420E+4	3.71955E+1
6.05569E+1	5.99081E+1	1.46579E-5	4.99910E-1	5.06075E-1	5.38696E+1	3.62422E-2	7.27440E+4	3.72174E+1
6.06224E+1	5.99717E+1	1.46419E-5	4.99910E-1	5.06044E-1	5.38774E+1	3.62123E-2	7.27460E+4	3.72427E+1
6.06731E+1	6.00191E+1	1.46318E-5	4.99910E-1	5.06032E-1	5.38776E+1	3.61691E-2	7.27480E+4	3.73163E+1
6.07080E+1	6.00519E+1	1.46267E-5	4.99910E-1	5.06015E-1	5.38907E+1	3.61780E-2	7.27499E+4	3.73308E+1
6.08268E+1	6.01720E+1	1.46170E-5	4.99910E-1	5.05957E-1	5.38962E+1	3.61620E-2	7.27520E+4	3.72723E+1
6.08933E+1	6.02440E+1	1.46035E-5	4.99910E-1	5.05920E-1	5.39716E+1	3.62326E-2	7.27539E+4	3.72832E+1
6.09599E+1	6.03158E+1	1.45902E-5	4.99910E-1	5.05907E-1	5.39188E+1	3.62110E-2	7.27560E+4	3.72614E+1
6.10250E+1	6.03848E+1	1.45787E-5	4.99910E-1	5.05940E-1	5.38506E+1	3.62695E-2	7.27580E+4	3.72906E+1
6.10940E+1	6.04551E+1	1.45810E-5	4.99910E-1	5.05960E-1	5.38618E+1	3.62920E-2	7.27600E+4	3.73001E+1
6.11628E+1	6.05220E+1	1.45856E-5	4.99910E-1	5.05948E-1	5.38740E+1	3.63102E-2	7.27620E+4	3.73277E+1
6.12200E+1	6.05700E+1	1.45847E-5	4.99910E-1	5.05938E-1	5.38127E+1	3.63236E-2	7.27639E+4	3.73080E+1
6.12951E+1	6.06486E+1	1.45801E-5	4.99910E-1	5.05909E-1	5.38205E+1	3.62951E-2	7.27660E+4	3.73163E+1
6.13600E+1	6.07182E+1	1.45839E-5	4.99910E-1	5.05875E-1	5.38525E+1	3.62864E-2	7.27679E+4	3.73650E+1
6.13970E+1	6.07590E+1	1.45851E-5	4.99910E-1	5.05863E-1	5.38971E+1	3.62917E-2	7.27700E+4	3.73602E+1
6.14938E+1	6.08656E+1	1.45745E-5	4.99910E-1	5.05850E-1	5.38984E+1	3.62991E-2	7.27719E+4	3.73072E+1
6.15623E+1	6.09265E+1	1.45652E-5	4.99910E-1	5.05838E-1	5.38840E+1	3.62728E-2	7.27740E+4	3.72847E+1
6.16268E+1	6.09858E+1	1.45610E-5	4.99910E-1	5.05834E-1	5.39015E+1	3.62533E-2	7.27760E+4	3.73369E+1
6.16891E+1	6.10481E+1	1.45529E-5	4.99910E-1	5.05846E-1	5.39038E+1	3.63091E-2	7.27779E+4	3.73652E+1
6.17245E+1	6.10853E+1	1.45373E-5	4.99910E-1	5.05858E-1	5.38959E+1	3.62808E-2	7.27800E+4	3.74157E+1
6.18269E+1	6.11915E+1	1.45285E-5	4.99910E-1	5.05871E-1	5.38786E+1	3.62518E-2	7.27819E+4	3.74006E+1
6.18960E+1	6.12625E+1	1.45290E-5	4.99910E-1	5.05858E-1	5.38610E+1	3.62928E-2	7.27840E+4	3.73909E+1
6.19510E+1	6.13200E+1	1.45209E-5	4.99910E-1	5.05846E-1	5.38928E+1	3.62433E-2	7.27859E+4	3.73700E+1
6.20270E+1	6.13906E+1	1.45067E-5	4.99910E-1	5.05835E-1	5.39413E+1	3.62645E-2	7.27880E+4	3.74215E+1
6.20935E+1	6.14541E+1	1.44987E-5	4.99910E-1	5.05824E-1	5.38905E+1	3.62402E-2	7.27900E+4	3.74382E+1
6.21320E+1	6.14920E+1	1.44855E-5	4.99910E-1	5.05813E-1	5.38441E+1	3.62652E-2	7.27919E+4	3.74573E+1
6.22323E+1	6.15898E+1	1.44735E-5	4.99910E-1	5.05823E-1	5.38573E+1	3.62589E-2	7.27940E+4	3.74135E+1
6.23018E+1	6.16563E+1	1.44753E-5	4.99910E-1	5.05828E-1	5.38814E+1	3.62508E-2	7.27959E+4	3.74596E+1
6.23482E+1	6.17014E+1	1.44744E-5	4.99910E-1	5.05818E-1	5.39058E+1	3.62717E-2	7.27980E+4	3.74978E+1
6.23807E+1	6.17342E+1	1.44648E-5	4.99910E-1	5.05812E-1	5.38707E+1	3.62648E-2	7.27999E+4	3.75190E+1
6.24633E+1	6.18224E+1	1.44581E-5	4.99910E-1	5.05801E-1	5.38474E+1	3.62227E-2	7.28020E+4	3.75190E+1
6.25713E+1	6.19278E+1	1.44560E-5	4.99910E-1	5.05790E-1	5.38861E+1	3.62231E-2	7.28040E+4	3.75156E+1
6.26388E+1	6.19872E+1	1.44526E-5	4.99910E-1	5.05802E-1	5.39043E+1	3.62734E-2	7.28059E+4	3.74977E+1
6.27010E+1	6.20580E+1	1.44458E-5	4.99910E-1	5.05769E-1	5.39126E+1	3.62286E-2	7.28080E+4	3.75034E+1
6.27717E+1	6.21294E+1	1.44372E-5	4.99910E-1	5.05730E-1	5.38479E+1	3.62622E-2	7.28099E+4	3.75025E+1
6.28383E+1	6.21959E+1	1.44261E-5	4.99910E-1	5.05696E-1	5.38420E+1	3.62305E-2	7.28120E+4	3.74977E+1
6.28860E+1	6.22430E+1	1.44181E-5	4.99910E-1	5.05719E-1	5.38673E+1	3.62145E-2	7.28139E+4	3.74731E+1
6.29761E+1	6.23370E+1	1.44069E-5	4.99910E-1	5.05710E-1	5.38794E+1	3.62130E-2	7.28160E+4	3.74923E+1
6.30428E+1	6.24005E+1	1.43929E-5	4.99910E-1	5.05698E-1	5.39163E+1	3.61975E-2	7.28180E+4	3.75134E+1
6.30893E+1	6.24479E+1	1.43875E-5	4.99910E-1	5.05684E-1	5.39149E+1	3.61833E-2	7.28200E+4	3.75358E+1
6.31229E+1	6.24875E+1	1.43800E-5	4.99910E-1	5.05655E-1	5.39614E+1	3.62591E-2	7.28220E+4	3.75367E+1
6.32445E+1	6.26088E+1	1.43630E-5	4.99910E-1	5.05614E-1	5.39381E+1	3.62569E-2	7.28239E+4	3.74694E+1
6.33105E+1	6.26810E+1	1.43507E-5	4.99910E-1	5.05642E-1	5.38497E+1	3.61805E-2	7.28260E+4	3.74521E+1
6.33759E+1	6.27588E+1	1.43534E-5	4.99910E-1	5.05605E-1	5.39001E+1	3.62212E-2	7.28279E+4	3.75497E+1
6.34417E+1	6.28149E+1	1.43573E-5	4.99910E-1	5.05586E-1	5.39150E+1	3.62768E-2	7.28300E+4	3.75647E+1
6.35113E+1	6.28692E+1	1.43564E-5	4.99910E-1	5.05563E-1	5.39129E+1	3.62765E-2	7.28320E+4	3.74951E+1
6.35800E+1	6.29323E+1	1.43495E-5	4.99910E-1	5.05532E-1	5.38651E+1	3.62836E-2	7.28340E+4	3.75135E+1
6.36330E+1	6.30000E+1	1.43398E-5	4.99910E-1	5.05515E-1	5.38479E+1	3.62387E-2	7.28360E+4	3.75518E+1
6.37125E+1	6.30823E+1	1.43370E-5	4.99910E-1	5.05538E-1	5.38664E+1	3.62482E-2	7.28379E+4	3.76185E+1
6.37779E+1	6.31531E+1	1.43341E-5	4.99910E-1	5.05563E-1	5.38640E+1	3.62008E-2	7.28400E+4	3.76599E+1
6.38140E+1	6.31940E+1	1.43236E-5	4.99910E-1	5.05516E-1	5.38778E+1	3.62066E-2	7.28419E+4	3.76511E+1
6.39135E+1	6.32861E+1	1.43153E-5	4.99910E-1	5.05505E-1	5.38861E+1	3.61597E-2	7.28440E+4	3.76442E+1
6.39809E+1	6.33578E+1	1.43101E-5	4.99910E-1	5.05493E-1	5.38816E+1	3.61435E-2	7.28460E+4	3.76297E+1
6.40475E+1	6.34321E+1	1.42985E-5	4.99910E-1	5.05485E-1	5.38871E+1	3.61946E-2	7.28480E+4	3.76567E+1
6.41142E+1	6.35058E+1	1.42809E-5	4.99910E-1	5.05496E-1	5.39175E+1	3.61595E-2	7.28500E+4	3.77094E+1
6.41492E+1	6.35357E+1	1.42690E-5	4.99910E-1	5.05487E-1	5.39196E+1	3.61786E-2	7.28519E+4	3.76587E+1
6.42503E+1	6.36318E+1	1.42690E-5	4.99910E-1	5.05445E-1	5.39550E+1	3.62347E-2	7.28540E+4	3.76256E+1
6.43205E+1	6.37015E+1	1.42646E-5	4.99910E-1	5.05433E-1	5.38755E+1	3.62684E-2	7.28559E+4	3.76261E+1
6.43820E+1	6.37520E+1	1.42628E-5	4.99910E-1	5.05422E-1	5.38717E+1	3.62497E-2	7.28580E+4	3.76206E+1
6.44552E+1	6.38239E+1	1.42618E-5	4.99910E-1	5.05444E-1	5.38857E+1	3.62409E-2	7.28600E+4	3.77279E+1
6.45225E+1	6.38937E+1	1.42533E-5	4.99910E-1	5.05477E-1	5.38982E+1	3.62535E-2	7.28620E+4	3.76942E+1
6.45680E+1	6.39440E+1	1.42511E-5	4.99910E-1	5.05464E-1	5.38730E+1	3.62988E-2	7.28640E+4	3.77153E+1
6.46587E+1	6.40118E+1	1.42511E-5	4.99910E-1	5.05455E-1	5.38701E+1	3.62354E-2	7.28659E+4	3.77274E+1
6.47268E+1	6.40861E+1	1.42527E-5	4.99910E-1	5.05445E-1	5.39095E+1	3.62746E-2	7.28680E+4	3.77145E+1
6.47743E+1	6.41419E+1	1.42516E-5	4.99910E-1	5.05431E-1	5.39385E+1	3.61946E-2	7.28699E+4	3.77113E+1
6.48081E+1	6.41765E+1	1.42427E-5	4.99910E-1	5.05425E-1	5.39342E+1	3.62395E-2	7.28720E+4	3.77226E+1
6.49290E+1	6.42918E+1	1.42238E-5	4.99910E-1	5.05407E-1	5.38952E+1	3.61790E-2	7.28739E+4	3.77399E+1
6.49962E+1	6.43632E+1	1.42035E-5	4.99910E-1	5.05395E-1	5.39138E+1	3.62355E-2	7.28760E+4	3.77635E+1
6.50633E+1	6.44377E+1	1.41878E-5	4.99910E-1	5.05382E-1	5.39199E+1	3.61767E-2	7.28780E+4	3.77818E+1
6.51260E+1	6.45060E+1	1.41765E-5	4.99910E-1	5.05369E-1	5.38845E+1	3.62209E-2	7.28799E+4	3.77877E+1
6.51956E+1	6.45732E+1	1.41657E-5	4.99910E-1	5.05358E-1	5.39498E+1	3.61971E-2	7.28820E+4	3.77843E+1
6.52637E+1	6.46449E+1	1.41533E-5	4.99910E-1	5.05346E-1	5.38904E+1	3.61501E-2	7.28839E+4	3.77317E+1
6.53140E+1	6.47080E+1	1.41451E-5	4.99910E-1	5.05333E-1	5.39287E+1	3.61382E-2	7.28860E+4	3.77395E+1
6.53941E+1	6.47867E+1	1.41421E-5	4.99910E-1	5.05339E-1	5.39745E+1	3.61683E-2	7.28879E+4	3.77602E+1
6.54603E+1	6.48523E+1	1.41343E-5	4.99910E-1	5.05348E-1	5.39336E+1	3.61762E-2	7.28900E+4	3.77478E+1
6.54980E+1	6.48900E+1	1.41260E-5	4.99910E-1	5.05337E-1	5.39066E+1	3.62311E-2	7.28920E+4	3.77884E+1
6.55984E+1	6.49819E+1	1.41179E-5	4.99910E-1	5.05349E-1	5.38709E+1	3.62343E-2	7.28939E+4	3.78312E+1
6.56643E+1	6.50456E+1	1.41077E-5	4.99910E-1	5.05353E-1	5.40021E+1	3.61660E-2	7.28960E+4	3.77865E+1
6.57296E+1	6.51106E+1	1.41036E-5	4.99910E-1	5.05324E-1	5.39606E+1	3.61679E-2	7.28979E+4	3.78649E+1
6.57951E+1	6.51761E+1	1.41002E-5	4.99910E-1	5.05242E-1	5.39396E+1	3.62248E-2	7.29000E+4	3.78450E+1
6.58286E+1	6.52171E+1	1.40872E-5	4.99910E-1	5.05205E-1	5.38809E+1	3.62209E-2	7.29019E+4	3.78607E+1
6.59274E+1	6.53164E+1	1.40787E-5	4.99910E-1	5.05178E-1	5.38720E+1	3.62216E-2	7.29040E+4	3.78974E+1
6.59950E+1	6.53776E+1	1.40746E-5	4.99910E-1	5.05146E-1	5.38704E+1	3.62614E-2	7.29060E+4	3.79083E+1
6.60540E+1	6.54390E+1	1.40711E-5	4.99910E-1	5.05157E-1	5.38100E+1	3.62584E-2	7.29079E+4	3.79140E+1
6.61286E+1	6.55298E+1	1.40811E-5	4.99910E-1	5.05153E-1	5.38493E+1	3.62241E-2	7.29100E+4	3.78541E+1
6.61945E+1	6.56013E+1	1.40894E-5	4.99910E-1	5.05142E-1	5.38261E+1	3.61947E-2	7.29119E+4	3.78327E+1
6.62330E+1	6.56370E+1	1.40824E-5	4.99910E-1	5.05168E-1	5.38550E+1	3.61929E-2	7.29140E+4	3.78705E+1
6.63307E+1	6.57234E+1	1.40695E-5	4.99910E-1	5.05201E-1	5.38519E+1	3.61964E-2	7.29159E+4	3.78982E+1
6.63998E+1	6.57942E+1	1.40659E-5	4.99910E-1	5.05206E-1	5.38240E+1	3.62337E-2	7.29180E+4	3.79285E+1
6.64464E+1	6.58432E+1	1.40696E-5	4.99910E-1	5.05137E-1	5.39754E+1	3.61596E-2	7.29200E+4	3.80287E+1
6.64792E+1	6.58757E+1	1.40637E-5	4.99910E-1	5.05142E-1	5.38781E+1	3.61662E-2	7.29220E+4	3.80281E+1
6.65612E+1	6.59577E+1	1.40451E-5	4.99910E-1	5.05147E-1	5.38662E+1	3.62080E-2	7.29240E+4	3.79898E+1
6.66685E+1	6.60660E+1	1.40239E-5	4.99910E-1	5.05127E-1	5.38900E+1	3.62273E-2	7.29260E+4	3.79480E+1
6.67355E+1	6.61327E+1	1.40089E-5	4.99910E-1	5.05092E-1	5.39461E+1	3.61021E-2	7.29280E+4	3.79700E+1
6.67950E+1	6.61870E+1	1.39983E-5	4.99910E-1	5.05075E-1	5.38914E+1	3.62264E-2	7.29299E+4	3.79180E+1
6.68693E+1	6.62698E+1	1.39957E-5	4.99910E-1	5.05063E-1	5.39037E+1	3.62181E-2	7.29320E+4	3.78981E+1
6.69378E+1	6.63412E+1	1.39976E-5	4.99910E-1	5.05050E-1	5.38851E+1	3.61919E-2	7.29340E+4	3.79435E+1
6.69860E+1	6.63870E+1	1.39959E-5	4.99910E-1	5.05038E-1	5.38327E+1	3.62142E-2	7.29360E+4	3.79645E+1
6.70745E+1	6.64716E+1	1.39900E-5	4.99910E-1	5.05048E-1	5.38872E+1	3.61845E-2	7.29380E+4	3.79369E+1
6.71414E+1	6.65393E+1	1.39841E-5	4.99910E-1	5.05054E-1	5.39115E+1	3.61648E-2	7.29400E+4	3.79584E+1
6.71881E+1	6.65898E+1	1.39743E-5	4.99910E-1	5.05041E-1	5.38606E+1	3.61171E-2	7.29420E+4	3.79286E+1
6.72214E+1	6.66277E+1	1.39661E-5	4.99910E-1	5.05024E-1	5.38775E+1	3.61877E-2	7.29440E+4	3.79701E+1
6.73416E+1	6.67550E+1	1.39585E-5	4.99910E-1	5.04963E-1	5.38560E+1	3.61893E-2	7.29460E+4	3.80612E+1
6.74070E+1	6.68312E+1	1.39443E-5	4.99910E-1	5.04950E-1	5.38942E+1	3.61254E-2	7.29480E+4	3.80774E+1
6.74719E+1	6.69107E+1	1.39374E-5	4.99910E-1	5.05004E-1	5.39065E+1	3.62512E-2	7.29500E+4	3.80564E+1
6.75377E+1	6.69650E+1	1.39388E-5	4.99910E-1	5.04993E-1	5.39348E+1	3.62671E-2	7.29520E+4	3.80191E+1
6.76069E+1	6.70327E+1	1.39389E-5	4.99910E-1	5.04968E-1	5.38694E+1	3.61792E-2	7.29540E+4	3.80068E+1
6.76749E+1	6.71015E+1	1.39371E-5	4.99910E-1	5.04956E-1	5.39791E+1	3.62005E-2	7.29560E+4	3.79695E+1
6.77260E+1	6.71570E+1	1.39314E-5	4.99910E-1	5.04944E-1	5.40218E+1	3.62470E-2	7.29580E+4	3.79830E+1
6.78043E+1	6.72290E+1	1.39236E-5	4.99910E-1	5.04933E-1	5.39414E+1	3.62689E-2	7.29600E+4	3.80048E+1
6.78694E+1	6.72960E+1	1.39181E-5	4.99910E-1	5.04919E-1	5.39284E+1	3.62019E-2	7.29620E+4	3.81083E+1
6.79060E+1	6.73380E+1	1.39142E-5	4.99910E-1	5.04871E-1	5.39277E+1	3.62266E-2	7.29640E+4	3.80421E+1
6.80030E+1	6.74276E+1	1.39064E-5	4.99910E-1	5.04860E-1	5.38728E+1	3.61301E-2	7.29660E+4	3.80117E+1
6.80719E+1	6.74995E+1	1.38973E-5	4.99910E-1	5.04859E-1	5.39130E+1	3.62104E-2	7.29680E+4	3.80622E+1
6.81391E+1	6.75687E+1	1.38895E-5	4.99910E-1	5.04874E-1	5.38647E+1	3.62749E-2	7.29700E+4	3.80500E+1
6.82047E+1	6.76338E+1	1.38831E-5	4.99910E-1	5.04863E-1	5.38787E+1	3.62421E-2	7.29720E+4	3.80227E+1
6.82390E+1	6.76689E+1	1.38802E-5	4.99910E-1	5.04855E-1	5.38739E+1	3.62165E-2	7.29740E+4	3.80528E+1
6.83391E+1	6.77728E+1	1.38810E-5	4.99910E-1	5.04851E-1	5.38595E+1	3.62247E-2	7.29760E+4	3.81203E+1
6.84087E+1	6.78461E+1	1.38826E-5	4.99910E-1	5.04860E-1	5.38469E+1	3.62587E-2	7.29780E+4	3.81203E+1
6.84690E+1	6.79130E+1	1.38761E-5	4.99910E-1	5.04852E-1	5.38316E+1	3.62378E-2	7.29800E+4	3.81388E+1
6.85416E+1	6.79742E+1	1.38652E-5	4.99910E-1	5.04842E-1	5.38017E+1	3.62347E-2	7.29820E+4	3.81528E+1
6.86092E+1	6.80362E+1	1.38644E-5	4.99910E-1	5.04833E-1	5.38261E+1	3.62344E-2	7.29840E+4	3.82179E+1
6.86560E+1	6.80830E+1	1.38675E-5	4.99910E-1	5.04820E-1	5.38184E+1	3.62676E-2	7.29860E+4	3.81153E+1
6.87461E+1	6.81849E+1	1.38632E-5	4.99910E-1	5.04807E-1	5.38658E+1	3.62747E-2	7.29880E+4	3.80906E+1
6.88119E+1	6.82557E+1	1.38549E-5	4.99910E-1	5.04794E-1	5.38828E+1	3.62405E-2	7.29900E+4	3.80678E+1
6.88567E+1	6.82983E+1	1.38394E-5	4.99910E-1	5.04783E-1	5.38993E+1	3.61605E-2	7.29920E+4	3.80872E+1
6.88887E+1	6.83247E+1	1.38242E-5	4.99910E-1	5.04779E-1	5.39079E+1	3.61822E-2	7.29940E+4	3.80937E+1
6.89697E+1	6.84031E+1	1.38181E-5	4.99910E-1	5.04769E-1	5.39402E+1	3.62001E-2	7.29960E+4	3.80776E+1
6.90794E+1	6.85233E+1	1.38142E-5	4.99910E-1	5.04757E-1	5.38187E+1	3.62250E-2	7.29980E+4	3.80799E+1
6.91466E+1	6.85959E+1	1.38039E-5	4.99910E-1	5.04767E-1	5.38890E+1	3.62689E-2	7.30000E+4	3.80755E+1
6.92060E+1	6.86640E+1	1.37917E-5	4.99910E-1	5.04734E-1	5.39303E+1	3.62068E-2	7.30020E+4	3.81304E+1
6.92799E+1	6.87247E+1	1.37842E-5	4.99910E-1	5.04711E-1	5.38781E+1	3.62140E-2	7.30040E+4	3.82106E+1
6.93463E+1	6.87866E+1	1.37853E-5	4.99910E-1	5.04701E-1	5.38504E+1	3.61686E-2	7.30060E+4	3.81660E+1
6.93930E+1	6.88400E+1	1.37807E-5	4.99910E-1	5.04722E-1	5.38573E+1	3.62170E-2	7.30080E+4	3.81409E+1
6.94769E+1	6.89326E+1	1.37697E-5	4.99910E-1	5.04676E-1	5.38519E+1	3.62178E-2	7.30100E+4	3.81442E+1
6.95427E+1	6.90052E+1	1.37636E-5	4.99910E-1	5.04619E-1	5.38179E+1	3.62934E-2	7.30120E+4	3.81568E+1
6.95939E+1	6.90608E+1	1.37636E-5	4.99910E-1	5.04575E-1	5.37963E+1	3.62784E-2	7.30140E+4	3.81670E+1
6.96291E+1	6.90977E+1	1.37643E-5	4.99910E-1	5.04580E-1	5.38019E+1	3.62298E-2	7.30160E+4	3.81794E+1
6.97454E+1	6.92014E+1	1.37639E-5	4.99910E-1	5.04588E-1	5.38143E+1	3.62168E-2	7.30180E+4	3.82197E+1
6.98092E+1	6.92657E+1	1.37587E-5	4.99910E-1	5.04586E-1	5.38276E+1	3.62355E-2	7.30200E+4	3.82788E+1
6.98734E+1	6.93392E+1	1.37479E-5	4.99910E-1	5.04596E-1	5.37963E+1	3.62610E-2	7.30220E+4	3.82806E+1
6.99387E+1	6.94238E+1	1.37377E-5	4.99910E-1	5.04591E-1	5.38619E+1	3.61917E-2	7.30240E+4	3.82905E+1
7.00082E+1	6.94830E+1	1.37250E-5	4.99910E-1	5.04553E-1	5.39266E+1	3.62133E-2	7.30260E+4	3.83067E+1
7.00771E+1	6.95438E+1	1.37087E-5	4.99910E-1	5.04499E-1	5.38814E+1	3.62407E-2	7.30280E+4	3.83240E+1
7.01320E+1	6.96010E+1	1.37005E-5	4.99910E-1	5.04510E-1	5.39088E+1	3.62627E-2	7.30300E+4	3.83476E+1
7.02091E+1	6.96712E+1	1.36988E-5	4.99910E-1	5.04508E-1	5.38905E+1	3.62443E-2	7.30320E+4	3.83208E+1
7.02755E+1	6.97367E+1	1.37033E-5	4.99910E-1	5.04497E-1	5.38689E+1	3.62436E-2	7.30340E+4	3.82880E+1
7.03140E+1	6.97780E+1	1.37110E-5	4.99910E-1	5.04485E-1	5.38595E+1	3.62405E-2	7.30360E+4	3.82856E+1
7.04140E+1	6.98747E+1	1.37133E-5	4.99910E-1	5.04473E-1	5.38752E+1	3.62594E-2	7.30380E+4	3.83149E+1
7.04793E+1	6.99288E+1	1.37063E-5	4.99910E-1	5.04462E-1	5.39027E+1	3.61619E-2	7.30400E+4	3.83264E+1
7.05231E+1	6.99739E+1	1.36914E-5	4.99910E-1	5.04454E-1	5.39153E+1	3.61850E-2	7.30420E+4	3.82996E+1
7.05560E+1	7.00174E+1	1.36742E-5	4.99910E-1	5.04446E-1	5.39517E+1	3.61800E-2	7.30440E+4	3.83637E+1
7.06397E+1	7.01090E+1	1.36613E-5	4.99910E-1	5.04434E-1	5.39134E+1	3.61782E-2	7.30460E+4	3.83779E+1
7.07486E+1	7.02156E+1	1.36495E-5	4.99910E-1	5.04424E-1	5.38828E+1	3.61981E-2	7.30480E+4	3.83352E+1
7.08152E+1	7.02890E+1	1.36357E-5	4.99910E-1	5.04433E-1	5.38695E+1	3.61589E-2	7.30500E+4	3.83654E+1
7.08730E+1	7.03520E+1	1.36254E-5	4.99910E-1	5.04373E-1	5.38791E+1	3.61690E-2	7.30520E+4	3.83263E+1
7.09473E+1	7.04308E+1	1.36157E-5	4.99910E-1	5.04353E-1	5.39212E+1	3.61659E-2	7.30540E+4	3.83269E+1
7.10147E+1	7.05004E+1	1.36099E-5	4.99910E-1	5.04362E-1	5.38917E+1	3.61575E-2	7.30560E+4	3.82966E+1
7.10650E+1	7.05500E+1	1.36072E-5	4.99910E-1	5.04385E-1	5.39181E+1	3.62269E-2	7.30580E+4	3.83476E+1
7.11483E+1	7.06431E+1	1.36004E-5	4.99910E-1	5.04378E-1	5.39132E+1	3.61797E-2	7.30600E+4	3.83809E+1
7.12125E+1	7.07046E+1	1.35972E-5	4.99910E-1	5.04378E-1	5.39084E+1	3.61399E-2	7.30620E+4	3.84225E+1
7.12615E+1	7.07504E+1	1.35987E-5	4.99910E-1	5.04431E-1	5.39006E+1	3.61604E-2	7.30640E+4	3.84305E+1
7.12964E+1	7.07892E+1	1.35896E-5	4.99910E-1	5.04402E-1	5.38763E+1	3.61085E-2	7.30660E+4	3.84675E+1
7.14150E+1	7.09061E+1	1.35718E-5	4.99910E-1	5.04331E-1	5.39825E+1	3.61391E-2	7.30680E+4	3.84683E+1
7.14801E+1	7.09760E+1	1.35559E-5	4.99910E-1	5.04313E-1	5.39284E+1	3.61387E-2	7.30700E+4	3.84459E+1
7.15452E+1	7.10519E+1	1.35491E-5	4.99910E-1	5.04277E-1	5.39671E+1	3.61289E-2	7.30720E+4	3.84020E+1
7.15807E+1	7.10934E+1	1.35471E-5	4.99910E-1	5.04269E-1	5.39147E+1	3.61658E-2	7.30740E+4	3.83999E+1
7.16835E+1	7.11880E+1	1.35449E-5	4.99910E-1	5.04282E-1	5.39067E+1	3.62119E-2	7.30760E+4	3.83895E+1
7.17519E+1	7.12430E+1	1.35434E-5	4.99910E-1	5.04272E-1	5.39132E+1	3.61996E-2	7.30780E+4	3.83516E+1
7.18090E+1	7.12960E+1	1.35445E-5	4.99910E-1	5.04234E-1	5.39086E+1	3.61815E-2	7.30800E+4	3.83460E+1
7.18808E+1	7.13731E+1	1.35426E-5	4.99910E-1	5.04196E-1	5.39021E+1	3.61936E-2	7.30820E+4	3.83940E+1
7.19467E+1	7.14466E+1	1.35348E-5	4.99910E-1	5.04162E-1	5.39249E+1	3.62165E-2	7.30840E+4	3.83975E+1
7.19920E+1	7.14990E+1	1.35288E-5	4.99910E-1	5.04220E-1	5.38895E+1	3.62497E-2	7.30860E+4	3.84565E+1
7.20827E+1	7.15928E+1	1.35258E-5	4.99910E-1	5.04233E-1	5.38998E+1	3.62404E-2	7.30880E+4	3.84272E+1
7.21505E+1	7.16597E+1	1.35246E-5	4.99910E-1	5.04239E-1	5.38526E+1	3.62600E-2	7.30900E+4	3.84057E+1
7.21966E+1	7.17041E+1	1.35255E-5	4.99910E-1	5.04229E-1	5.38807E+1	3.62203E-2	7.30920E+4	3.84263E+1
7.22287E+1	7.17353E+1	1.35283E-5	4.99910E-1	5.04223E-1	5.38962E+1	3.61818E-2	7.30940E+4	3.85194E+1
7.23090E+1	7.18142E+1	1.35225E-5	4.99910E-1	5.04205E-1	5.39327E+1	3.62330E-2	7.30960E+4	3.85146E+1
7.24175E+1	7.19225E+1	1.35095E-5	4.99910E-1	5.04155E-1	5.39296E+1	3.62036E-2	7.30980E+4	3.85144E+1
7.24847E+1	7.19900E+1	1.34986E-5	4.99910E-1	5.04143E-1	5.39199E+1	3.61540E-2	7.31000E+4	3.85198E+1
7.25430E+1	7.20500E+1	1.34847E-5	4.99910E-1	5.04131E-1	5.39467E+1	3.62111E-2	7.31020E+4	3.85051E+1
7.26171E+1	7.21260E+1	1.34714E-5	4.99910E-1	5.04119E-1	5.39443E+1	3.61918E-2	7.31040E+4	3.84976E+1
7.26855E+1	7.21961E+1	1.34660E-5	4.99910E-1	5.04107E-1	5.39084E+1	3.61519E-2	7.31060E+4	3.84820E+1
7.27370E+1	7.22490E+1	1.34637E-5	4.99910E-1	5.04095E-1	5.39126E+1	3.62073E-2	7.31080E+4	3.85097E+1
7.28177E+1	7.23304E+1	1.34582E-5	4.99910E-1	5.04064E-1	5.39278E+1	3.61823E-2	7.31100E+4	3.85604E+1
7.28843E+1	7.23928E+1	1.34481E-5	4.99910E-1	5.04028E-1	5.39193E+1	3.61902E-2	7.31120E+4	3.85630E+1
7.29368E+1	7.24413E+1	1.34397E-5	4.99910E-1	5.03986E-1	5.38949E+1	3.62145E-2	7.31140E+4	3.85825E+1
7.29713E+1	7.24771E+1	1.34395E-5	4.99910E-1	5.03991E-1	5.38903E+1	3.62049E-2	7.31160E+4	3.85790E+1
7.30909E+1	7.26122E+1	1.34322E-5	4.99910E-1	5.04011E-1	5.39023E+1	3.62205E-2	7.31180E+4	3.86225E+1
7.31575E+1	7.26798E+1	1.34247E-5	4.99910E-1	5.04022E-1	5.39137E+1	3.61777E-2	7.31200E+4	3.86054E+1
7.32236E+1	7.27407E+1	1.34205E-5	4.99910E-1	5.04011E-1	5.39001E+1	3.61679E-2	7.31220E+4	3.86022E+1
7.32889E+1	7.28002E+1	1.34134E-5	4.99910E-1	5.04024E-1	5.39188E+1	3.61786E-2	7.31240E+4	3.86144E+1
7.33580E+1	7.28706E+1	1.34068E-5	4.99910E-1	5.04041E-1	5.39429E+1	3.62020E-2	7.31260E+4	3.85644E+1
7.34263E+1	7.29408E+1	1.33998E-5	4.99910E-1	5.04051E-1	5.39170E+1	3.61185E-2	7.31280E+4	3.85393E+1
7.34800E+1	7.29960E+1	1.33939E-5	4.99910E-1	5.04013E-1	5.39127E+1	3.61517E-2	7.31300E+4	3.85636E+1
7.35576E+1	7.30777E+1	1.33841E-5	4.99910E-1	5.04010E-1	5.39323E+1	3.61671E-2	7.31320E+4	3.85415E+1
7.36230E+1	7.31473E+1	1.33720E-5	4.99910E-1	5.04015E-1	5.39315E+1	3.61706E-2	7.31340E+4	3.85765E+1
7.36600E+1	7.31870E+1	1.33636E-5	4.99910E-1	5.03968E-1	5.39115E+1	3.61553E-2	7.31360E+4	3.85810E+1
7.37586E+1	7.32865E+1	1.33544E-5	4.99910E-1	5.03956E-1	5.39434E+1	3.61693E-2	7.31380E+4	3.85409E+1
7.38253E+1	7.33546E+1	1.33468E-5	4.99910E-1	5.03954E-1	5.39397E+1	3.61636E-2	7.31400E+4	3.85551E+1
7.38691E+1	7.34048E+1	1.33447E-5	4.99910E-1	5.03969E-1	5.39153E+1	3.62176E-2	7.31420E+4	3.85994E+1
7.39006E+1	7.34451E+1	1.33421E-5	4.99910E-1	5.03951E-1	5.39463E+1	3.62300E-2	7.31440E+4	3.85992E+1
7.39824E+1	7.35308E+1	1.33424E-5	4.99910E-1	5.03925E-1	5.38981E+1	3.62160E-2	7.31460E+4	3.85704E+1
7.40902E+1	7.36283E+1	1.33421E-5	4.99910E-1	5.03886E-1	5.38868E+1	3.62090E-2	7.31480E+4	3.86338E+1
7.41562E+1	7.36919E+1	1.33410E-5	4.99910E-1	5.03852E-1	5.38500E+1	3.62473E-2	7.31500E+4	3.86786E+1
7.42140E+1	7.37350E+1	1.33401E-5	4.99910E-1	5.03837E-1	5.38892E+1	3.62396E-2	7.31520E+4	3.86354E+1
7.42861E+1	7.38262E+1	1.33379E-5	4.99910E-1	5.03840E-1	5.38964E+1	3.62362E-2	7.31540E+4	3.86042E+1
7.43529E+1	7.39048E+1	1.33333E-5	4.99910E-1	5.03848E-1	5.39169E+1	3.62270E-2	7.31560E+4	3.85676E+1
7.44000E+1	7.39550E+1	1.33237E-5	4.99910E-1	5.03800E-1	5.39439E+1	3.62328E-2	7.31580E+4	3.85326E+1
7.44868E+1	7.40309E+1	1.33224E-5	4.99910E-1	5.03807E-1	5.39351E+1	3.62150E-2	7.31600E+4	3.85187E+1
7.45514E+1	7.41010E+1	1.33263E-5	4.99910E-1	5.03815E-1	5.39399E+1	3.61986E-2	7.31620E+4	3.85996E+1
7.45966E+1	7.41520E+1	1.33190E-5	4.99910E-1	5.03804E-1	5.39309E+1	3.62330E-2	7.31640E+4	3.85969E+1
7.46294E+1	7.41853E+1	1.32996E-5	4.99910E-1	5.03810E-1	5.39018E+1	3.62580E-2	7.31660E+4	3.86938E+1
7.47507E+1	7.43062E+1	1.32867E-5	4.99910E-1	5.03817E-1	5.38872E+1	3.62699E-2	7.31680E+4	3.86991E+1
7.48177E+1	7.43697E+1	1.32845E-5	4.99910E-1	5.03821E-1	5.39030E+1	3.62471E-2	7.31700E+4	3.86601E+1
7.48837E+1	7.44319E+1	1.32893E-5	4.99910E-1	5.03855E-1	5.39099E+1	3.62204E-2	7.31720E+4	3.86228E+1
7.49495E+1	7.45151E+1	1.32900E-5	4.99910E-1	5.03834E-1	5.39352E+1	3.62726E-2	7.31740E+4	3.86815E+1
7.50207E+1	7.45861E+1	1.32807E-5	4.99910E-1	5.03780E-1	5.39233E+1	3.62597E-2	7.31760E+4	3.87003E+1
7.50901E+1	7.46556E+1	1.32715E-5	4.99910E-1	5.03724E-1	5.38861E+1	3.62359E-2	7.31780E+4	3.87204E+1
7.51420E+1	7.47090E+1	1.32640E-5	4.99910E-1	5.03706E-1	5.38899E+1	3.62500E-2	7.31800E+4	3.87526E+1
7.52234E+1	7.47842E+1	1.32525E-5	4.99910E-1	5.03676E-1	5.38970E+1	3.62191E-2	7.31820E+4	3.87941E+1
7.52891E+1	7.48471E+1	1.32420E-5	4.99910E-1	5.03645E-1	5.38890E+1	3.62721E-2	7.31840E+4	3.87675E+1
7.53240E+1	7.48820E+1	1.32373E-5	4.99910E-1	5.03634E-1	5.38661E+1	3.62285E-2	7.31860E+4	3.87391E+1
7.54246E+1	7.49785E+1	1.32388E-5	4.99910E-1	5.03645E-1	5.39802E+1	3.62866E-2	7.31880E+4	3.86689E+1
7.54934E+1	7.50484E+1	1.32409E-5	4.99910E-1	5.03649E-1	5.38906E+1	3.62481E-2	7.31900E+4	3.87289E+1
7.55592E+1	7.51182E+1	1.32374E-5	4.99910E-1	5.03642E-1	5.38809E+1	3.62795E-2	7.31920E+4	3.87237E+1
7.56236E+1	7.51873E+1	1.32275E-5	4.99910E-1	5.03653E-1	5.38804E+1	3.62492E-2	7.31940E+4	3.87348E+1
7.56584E+1	7.52293E+1	1.32174E-5	4.99910E-1	5.03654E-1	5.38980E+1	3.62247E-2	7.31960E+4	3.87643E+1
7.57590E+1	7.53290E+1	1.32093E-5	4.99910E-1	5.03627E-1	5.38313E+1	3.61636E-2	7.31980E+4	3.87840E+1
7.58277E+1	7.53911E+1	1.32023E-5	4.99910E-1	5.03595E-1	5.39321E+1	3.61835E-2	7.32000E+4	3.87992E+1
7.58840E+1	7.54540E+1	1.31988E-5	4.99910E-1	5.03577E-1	5.39716E+1	3.61848E-2	7.32020E+4	3.87975E+1
7.59572E+1	7.55413E+1	1.31838E-5	4.99910E-1	5.03580E-1	5.39964E+1	3.61719E-2	7.32040E+4	3.87855E+1
7.60246E+1	7.55994E+1	1.31717E-5	4.99910E-1	5.03590E-1	5.39876E+1	3.62379E-2	7.32060E+4	3.87772E+1
7.60710E+1	7.56220E+1	1.31634E-5	4.99910E-1	5.03656E-1	5.39589E+1	3.62252E-2	7.32080E+4	3.87495E+1
7.61610E+1	7.57333E+1	1.31593E-5	4.99910E-1	5.03626E-1	5.39698E+1	3.61797E-2	7.32100E+4	3.87757E+1
7.62299E+1	7.58041E+1	1.31545E-5	4.99910E-1	5.03594E-1	5.39503E+1	3.61618E-2	7.32120E+4	3.87901E+1
7.62773E+1	7.58487E+1	1.31462E-5	4.99910E-1	5.03582E-1	5.39814E+1	3.61709E-2	7.32140E+4	3.87479E+1
7.63104E+1	7.58810E+1	1.31445E-5	4.99910E-1	5.03566E-1	5.40207E+1	3.61860E-2	7.32160E+4	3.87991E+1
7.64299E+1	7.60084E+1	1.31434E-5	4.99910E-1	5.03521E-1	5.40262E+1	3.61951E-2	7.32180E+4	3.88141E+1
7.64966E+1	7.60808E+1	1.31388E-5	4.99910E-1	5.03524E-1	5.40233E+1	3.61707E-2	7.32200E+4	3.88104E+1
7.65631E+1	7.61515E+1	1.31295E-5	4.99910E-1	5.03558E-1	5.39968E+1	3.61897E-2	7.32220E+4	3.88001E+1
7.66260E+1	7.62190E+1	1.31193E-5	4.99910E-1	5.03561E-1	5.40051E+1	3.61639E-2	7.32240E+4	3.87874E+1
7.66953E+1	7.62778E+1	1.31038E-5	4.99910E-1	5.03536E-1	5.40164E+1	3.61711E-2	7.32260E+4	3.87625E+1
7.67634E+1	7.63362E+1	1.30836E-5	4.99910E-1	5.03504E-1	5.39578E+1	3.61241E-2	7.32280E+4	3.87635E+1
7.68140E+1	7.63810E+1	1.30751E-5	4.99910E-1	5.03523E-1	5.39741E+1	3.62506E-2	7.32300E+4	3.87919E+1
7.68931E+1	7.64741E+1	1.30773E-5	4.99910E-1	5.03517E-1	5.39816E+1	3.62155E-2	7.32320E+4	3.88384E+1
7.69591E+1	7.65493E+1	1.30792E-5	4.99910E-1	5.03507E-1	5.39626E+1	3.62004E-2	7.32340E+4	3.88757E+1
7.69970E+1	7.65910E+1	1.30782E-5	4.99910E-1	5.03530E-1	5.40118E+1	3.61918E-2	7.32360E+4	3.88279E+1
7.70985E+1	7.66768E+1	1.30707E-5	4.99910E-1	5.03542E-1	5.39864E+1	3.61826E-2	7.32380E+4	3.88451E+1
7.71675E+1	7.67490E+1	1.30656E-5	4.99910E-1	5.03547E-1	5.39482E+1	3.61444E-2	7.32400E+4	3.88986E+1
7.72128E+1	7.67974E+1	1.30659E-5	4.99910E-1	5.03530E-1	5.39857E+1	3.61311E-2	7.32420E+4	3.88997E+1
7.72451E+1	7.68292E+1	1.30592E-5	4.99910E-1	5.03502E-1	5.39694E+1	3.61123E-2	7.32440E+4	3.89330E+1
7.73282E+1	7.69127E+1	1.30460E-5	4.99910E-1	5.03462E-1	5.39812E+1	3.60898E-2	7.32460E+4	3.89349E+1
7.74382E+1	7.70217E+1	1.30309E-5	4.99910E-1	5.03421E-1	5.40418E+1	3.61090E-2	7.32480E+4	3.88430E+1
7.75066E+1	7.70875E+1	1.30149E-5	4.99910E-1	5.03410E-1	5.40677E+1	3.61287E-2	7.32500E+4	3.88789E+1
7.75690E+1	7.71490E+1	1.30036E-5	4.99910E-1	5.03371E-1	5.40195E+1	3.61580E-2	7.32520E+4	3.89594E+1
7.76435E+1	7.72368E+1	1.29968E-5	4.99910E-1	5.03331E-1	5.40199E+1	3.61324E-2	7.32540E+4	3.89143E+1
7.77107E+1	7.73087E+1	1.29921E-5	4.99910E-1	5.03295E-1	5.39955E+1	3.61488E-2	7.32560E+4	3.89087E+1
7.77590E+1	7.73510E+1	1.29936E-5	4.99910E-1	5.03317E-1	5.40194E+1	3.61649E-2	7.32580E+4	3.89045E+1
7.78448E+1	7.74300E+1	1.29974E-5	4.99910E-1	5.03311E-1	5.39836E+1	3.61563E-2	7.32600E+4	3.88992E+1
7.79085E+1	7.74968E+1	1.29908E-5	4.99910E-1	5.03294E-1	5.40210E+1	3.61969E-2	7.32620E+4	3.88715E+1
7.79390E+1	7.75320E+1	1.29768E-5	4.99910E-1	5.03250E-1	5.40114E+1	3.61812E-2	7.32640E+4	3.87967E+1
7.80435E+1	7.76260E+1	1.29693E-5	4.99910E-1	5.03263E-1	5.40873E+1	3.61844E-2	7.32660E+4	3.88123E+1
7.81118E+1	7.77000E+1	1.29685E-5	4.99910E-1	5.03292E-1	5.39863E+1	3.61626E-2	7.32680E+4	3.88279E+1
7.81771E+1	7.77779E+1	1.29625E-5	4.99910E-1	5.03316E-1	5.39640E+1	3.61338E-2	7.32700E+4	3.88493E+1
7.82414E+1	7.78561E+1	1.29518E-5	4.99910E-1	5.03256E-1	5.40073E+1	3.61371E-2	7.32720E+4	3.88614E+1
7.83086E+1	7.79217E+1	1.29498E-5	4.99910E-1	5.03203E-1	5.39968E+1	3.61057E-2	7.32740E+4	3.88238E+1
7.83778E+1	7.79825E+1	1.29531E-5	4.99910E-1	5.03201E-1	5.39640E+1	3.61415E-2	7.32760E+4	3.87917E+1
7.84459E+1	7.80467E+1	1.29511E-5	4.99910E-1	5.03235E-1	5.39454E+1	3.61100E-2	7.32780E+4	3.87849E+1
7.85000E+1	7.81100E+1	1.29431E-5	4.99910E-1	5.03260E-1	5.39767E+1	3.61165E-2	7.32800E+4	3.88247E+1
7.85755E+1	7.81999E+1	1.29329E-5	4.99910E-1	5.03238E-1	5.39918E+1	3.61749E-2	7.32820E+4	3.88629E+1
7.86415E+1	7.82656E+1	1.29202E-5	4.99910E-1	5.03203E-1	5.39771E+1	3.61697E-2	7.32840E+4	3.88649E+1
7.86790E+1	7.82950E+1	1.29118E-5	4.99910E-1	5.03195E-1	5.39405E+1	3.61575E-2	7.32860E+4	3.89539E+1
7.87785E+1	7.83913E+1	1.29089E-5	4.99910E-1	5.03205E-1	5.39084E+1	3.61688E-2	7.32880E+4	3.89508E+1
7.88460E+1	7.84541E+1	1.29050E-5	4.99910E-1	5.03201E-1	5.39657E+1	3.61415E-2	7.32900E+4	3.89566E+1
7.89125E+1	7.85215E+1	1.29030E-5	4.99910E-1	5.03171E-1	5.40162E+1	3.61876E-2	7.32920E+4	3.89251E+1
7.89789E+1	7.85926E+1	1.29014E-5	4.99910E-1	5.03206E-1	5.39781E+1	3.61458E-2	7.32940E+4	3.89598E+1
7.90126E+1	7.86372E+1	1.28972E-5	4.99910E-1	5.03215E-1	5.39342E+1	3.61731E-2	7.32960E+4	3.89423E+1
7.91122E+1	7.87412E+1	1.28911E-5	4.99910E-1	5.03188E-1	5.39061E+1	3.61516E-2	7.32980E+4	3.89481E+1
7.91812E+1	7.88030E+1	1.28847E-5	4.99910E-1	5.03155E-1	5.39444E+1	3.61764E-2	7.33000E+4	3.90192E+1
7.92390E+1	7.88600E+1	1.28760E-5	4.99910E-1	5.03138E-1	5.39930E+1	3.61470E-2	7.33020E+4	3.90206E+1
7.93114E+1	7.89177E+1	1.28693E-5	4.99910E-1	5.03113E-1	5.39815E+1	3.61380E-2	7.33040E+4	3.89905E+1
7.93782E+1	7.89821E+1	1.28664E-5	4.99910E-1	5.03081E-1	5.39580E+1	3.61770E-2	7.33060E+4	3.89455E+1
7.94240E+1	7.90350E+1	1.28604E-5	4.99910E-1	5.03031E-1	5.39801E+1	3.62180E-2	7.33080E+4	3.89232E+1
7.95141E+1	7.91377E+1	1.28515E-5	4.99910E-1	5.03036E-1	5.39805E+1	3.61722E-2	7.33100E+4	3.89431E+1
7.95806E+1	7.92026E+1	1.28481E-5	4.99910E-1	5.03050E-1	5.39683E+1	3.61828E-2	7.33120E+4	3.90025E+1
7.96265E+1	7.92459E+1	1.28445E-5	4.99910E-1	5.03073E-1	5.39896E+1	3.61626E-2	7.33140E+4	3.90750E+1
7.96597E+1	7.92797E+1	1.28462E-5	4.99910E-1	5.03078E-1	5.39342E+1	3.61327E-2	7.33160E+4	3.90497E+1
7.97418E+1	7.93656E+1	1.28497E-5	4.99910E-1	5.03082E-1	5.39267E+1	3.61410E-2	7.33180E+4	3.90346E+1
7.98520E+1	7.94747E+1	1.28438E-5	4.99910E-1	5.03071E-1	5.39856E+1	3.61621E-2	7.33200E+4	3.90714E+1
7.99208E+1	7.95388E+1	1.28287E-5	4.99910E-1	5.03060E-1	5.39988E+1	3.61424E-2	7.33220E+4	3.90344E+1
7.99800E+1	7.96050E+1	1.28124E-5	4.99910E-1	5.03075E-1	5.39789E+1	3.61410E-2	7.33240E+4	3.90045E+1
8.00546E+1	7.96815E+1	1.27997E-5	4.99910E-1	5.03060E-1	5.39737E+1	3.61931E-2	7.33260E+4	3.90054E+1
8.01229E+1	7.97522E+1	1.27965E-5	4.99910E-1	5.03026E-1	5.40113E+1	3.61456E-2	7.33280E+4	3.90494E+1
8.01740E+1	7.98060E+1	1.27962E-5	4.99910E-1	5.03011E-1	5.39501E+1	3.62049E-2	7.33300E+4	3.90556E+1
8.02545E+1	7.98712E+1	1.27915E-5	4.99910E-1	5.03021E-1	5.39565E+1	3.62176E-2	7.33320E+4	3.90624E+1
8.03212E+1	7.99402E+1	1.27864E-5	4.99910E-1	5.03030E-1	5.39803E+1	3.61649E-2	7.33340E+4	3.91017E+1
8.03736E+1	8.00003E+1	1.27829E-5	4.99910E-1	5.03015E-1	5.39693E+1	3.61400E-2	7.33360E+4	3.91630E+1
8.04078E+1	8.00340E+1	1.27779E-5	4.99910E-1	5.02998E-1	5.39961E+1	3.61566E-2	7.33380E+4	3.91280E+1
8.05261E+1	8.01474E+1	1.27669E-5	4.99910E-1	5.02954E-1	5.39585E+1	3.60955E-2	7.33400E+4	3.90863E+1
8.05928E+1	8.02207E+1	1.27556E-5	4.99910E-1	5.02942E-1	5.39599E+1	3.61788E-2	7.33420E+4	3.90790E+1
8.06595E+1	8.02982E+1	1.27459E-5	4.99910E-1	5.02929E-1	5.39366E+1	3.61620E-2	7.33440E+4	3.90966E+1
8.07240E+1	8.03392E+1	1.27417E-5	4.99910E-1	5.02919E-1	5.39812E+1	3.62557E-2	7.33460E+4	3.91125E+1
8.07941E+1	8.04019E+1	1.27463E-5	4.99910E-1	5.02897E-1	5.39323E+1	3.62402E-2	7.33480E+4	3.91060E+1
8.08631E+1	8.04748E+1	1.27466E-5	4.99910E-1	5.02864E-1	5.39607E+1	3.61818E-2	7.33500E+4	3.91415E+1
8.09170E+1	8.05560E+1	1.27485E-5	4.99910E-1	5.02844E-1	5.38966E+1	3.61994E-2	7.33520E+4	3.91435E+1
8.09930E+1	8.06334E+1	1.27514E-5	4.99910E-1	5.02831E-1	5.39240E+1	3.62000E-2	7.33540E+4	3.91427E+1
8.10588E+1	8.07043E+1	1.27471E-5	4.99910E-1	5.02816E-1	5.39732E+1	3.62162E-2	7.33560E+4	3.92028E+1
8.10970E+1	8.07480E+1	1.27428E-5	4.99910E-1	5.02768E-1	5.39805E+1	3.62536E-2	7.33580E+4	3.92422E+1
8.11940E+1	8.08252E+1	1.27449E-5	4.99910E-1	5.02759E-1	5.39876E+1	3.62526E-2	7.33600E+4	3.92416E+1
8.12617E+1	8.08834E+1	1.27488E-5	4.99910E-1	5.02749E-1	5.39653E+1	3.62167E-2	7.33620E+4	3.91818E+1
8.13062E+1	8.09307E+1	1.27448E-5	4.99910E-1	5.02742E-1	5.38839E+1	3.62228E-2	7.33640E+4	3.92452E+1
8.13377E+1	8.09707E+1	1.27327E-5	4.99910E-1	5.02746E-1	5.39041E+1	3.62000E-2	7.33660E+4	3.92445E+1
8.14190E+1	8.10724E+1	1.27175E-5	4.99910E-1	5.02757E-1	5.39157E+1	3.62836E-2	7.33680E+4	3.91586E+1
8.15257E+1	8.11798E+1	1.27050E-5	4.99910E-1	5.02764E-1	5.39650E+1	3.62142E-2	7.33700E+4	3.91495E+1
8.15912E+1	8.12327E+1	1.27028E-5	4.99910E-1	5.02732E-1	5.39625E+1	3.61813E-2	7.33720E+4	3.91394E+1
8.16490E+1	8.12810E+1	1.26964E-5	4.99910E-1	5.02690E-1	5.40215E+1	3.62127E-2	7.33740E+4	3.92189E+1
8.17217E+1	8.13713E+1	1.26821E-5	4.99910E-1	5.02681E-1	5.39800E+1	3.63026E-2	7.33760E+4	3.91891E+1
8.17891E+1	8.14454E+1	1.26739E-5	4.99910E-1	5.02690E-1	5.39699E+1	3.62087E-2	7.33780E+4	3.92072E+1
8.18370E+1	8.14890E+1	1.26706E-5	4.99910E-1	5.02679E-1	5.39427E+1	3.62432E-2	7.33800E+4	3.92306E+1
8.19253E+1	8.15750E+1	1.26677E-5	4.99910E-1	5.02626E-1	5.39290E+1	3.62497E-2	7.33820E+4	3.92367E+1
8.19903E+1	8.16399E+1	1.26640E-5	4.99910E-1	5.02595E-1	5.39738E+1	3.62250E-2	7.33840E+4	3.92389E+1
8.20361E+1	8.16910E+1	1.26605E-5	4.99910E-1	5.02648E-1	5.39758E+1	3.62283E-2	7.33860E+4	3.92583E+1
8.20697E+1	8.17329E+1	1.26601E-5	4.99910E-1	5.02651E-1	5.39665E+1	3.61753E-2	7.33880E+4	3.93293E+1
8.21911E+1	8.18562E+1	1.26499E-5	4.99910E-1	5.02656E-1	5.39711E+1	3.62290E-2	7.33900E+4	3.93402E+1
8.22572E+1	8.19164E+1	1.26365E-5	4.99910E-1	5.02654E-1	5.39750E+1	3.62387E-2	7.33920E+4	3.93353E+1
8.23227E+1	8.19799E+1	1.26371E-5	4.99910E-1	5.02666E-1	5.39776E+1	3.61987E-2	7.33940E+4	3.93944E+1
8.23896E+1	8.20672E+1	1.26363E-5	4.99910E-1	5.02660E-1	5.39651E+1	3.61773E-2	7.33960E+4	3.93551E+1
8.24587E+1	8.21165E+1	1.26287E-5	4.99910E-1	5.02649E-1	5.39214E+1	3.62044E-2	7.33980E+4	3.92725E+1
8.25268E+1	8.21807E+1	1.26260E-5	4.99910E-1	5.02641E-1	5.39361E+1	3.62292E-2	7.34000E+4	3.92291E+1
8.25790E+1	8.22630E+1	1.26234E-5	4.99910E-1	5.02563E-1	5.38970E+1	3.62402E-2	7.34020E+4	3.92490E+1
8.26584E+1	8.23334E+1	1.26173E-5	4.99910E-1	5.02553E-1	5.39258E+1	3.62004E-2	7.34040E+4	3.92779E+1
8.27240E+1	8.23978E+1	1.26103E-5	4.99910E-1	5.02563E-1	5.39496E+1	3.61140E-2	7.34060E+4	3.92799E+1
8.27756E+1	8.24510E+1	1.26025E-5	4.99910E-1	5.02551E-1	5.38771E+1	3.61473E-2	7.34080E+4	3.92939E+1
8.28104E+1	8.24823E+1	1.25941E-5	4.99910E-1	5.02546E-1	5.38939E+1	3.61338E-2	7.34100E+4	3.92639E+1
8.29275E+1	8.26009E+1	1.25879E-5	4.99910E-1	5.02540E-1	5.39753E+1	3.61510E-2	7.34120E+4	3.92338E+1
8.29913E+1	8.26632E+1	1.25783E-5	4.99910E-1	5.02549E-1	5.40259E+1	3.61374E-2	7.34140E+4	3.92321E+1
8.30540E+1	8.27183E+1	1.25646E-5	4.99910E-1	5.02516E-1	5.40255E+1	3.61729E-2	7.34160E+4	3.92625E+1
8.30895E+1	8.27647E+1	1.25509E-5	4.99910E-1	5.02498E-1	5.40064E+1	3.62032E-2	7.34180E+4	3.92638E+1
8.31924E+1	8.28745E+1	1.25507E-5	4.99910E-1	5.02480E-1	5.39965E+1	3.61733E-2	7.34200E+4	3.92387E+1
8.32609E+1	8.29414E+1	1.25571E-5	4.99910E-1	5.02469E-1	5.40071E+1	3.61904E-2	7.34220E+4	3.92642E+1
8.33160E+1	8.30130E+1	1.25518E-5	4.99910E-1	5.02483E-1	5.39998E+1	3.61984E-2	7.34240E+4	3.92659E+1
8.33911E+1	8.30747E+1	1.25476E-5	4.99910E-1	5.02483E-1	5.39678E+1	3.61775E-2	7.34260E+4	3.92913E+1
8.34589E+1	8.31404E+1	1.25483E-5	4.99910E-1	5.02473E-1	5.39805E+1	3.62077E-2	7.34280E+4	3.92980E+1
8.35050E+1	8.31930E+1	1.25486E-5	4.99910E-1	5.02423E-1	5.40067E+1	3.61843E-2	7.34300E+4	3.92830E+1
8.35957E+1	8.32759E+1	1.25397E-5	4.99910E-1	5.02410E-1	5.39595E+1	3.62460E-2	7.34320E+4	3.92829E+1
8.36606E+1	8.33486E+1	1.25258E-5	4.99910E-1	5.02398E-1	5.39839E+1	3.62147E-2	7.34340E+4	3.93210E+1
8.37057E+1	8.33984E+1	1.25211E-5	4.99910E-1	5.02390E-1	5.39802E+1	3.62426E-2	7.34360E+4	3.92857E+1
8.37393E+1	8.34300E+1	1.25201E-5	4.99910E-1	5.02407E-1	5.39308E+1	3.62744E-2	7.34380E+4	3.92917E+1
8.38615E+1	8.35366E+1	1.25130E-5	4.99910E-1	5.02457E-1	5.39109E+1	3.62532E-2	7.34400E+4	3.93284E+1
8.39276E+1	8.36119E+1	1.25098E-5	4.99910E-1	5.02452E-1	5.38827E+1	3.62282E-2	7.34420E+4	3.93165E+1
8.39930E+1	8.36904E+1	1.25150E-5	4.99910E-1	5.02393E-1	5.39383E+1	3.62061E-2	7.34440E+4	3.93008E+1
8.40560E+1	8.37340E+1	1.25145E-5	4.99910E-1	5.02417E-1	5.39425E+1	3.61618E-2	7.34460E+4	3.93202E+1
8.41252E+1	8.38014E+1	1.25085E-5	4.99910E-1	5.02420E-1	5.39727E+1	3.62427E-2	7.34480E+4	3.93176E+1
8.41925E+1	8.38743E+1	1.24994E-5	4.99910E-1	5.02387E-1	5.39338E+1	3.62130E-2	7.34500E+4	3.93485E+1
8.42410E+1	8.39400E+1	1.24850E-5	4.99910E-1	5.02370E-1	5.39251E+1	3.62494E-2	7.34520E+4	3.93143E+1
8.43196E+1	8.40172E+1	1.24723E-5	4.99910E-1	5.02358E-1	5.39454E+1	3.62381E-2	7.34540E+4	3.92876E+1
8.43847E+1	8.40931E+1	1.24672E-5	4.99910E-1	5.02346E-1	5.39259E+1	3.61702E-2	7.34560E+4	3.93703E+1
8.44220E+1	8.41440E+1	1.24651E-5	4.99910E-1	5.02331E-1	5.39504E+1	3.62317E-2	7.34580E+4	3.93035E+1
8.45223E+1	8.42094E+1	1.24607E-5	4.99910E-1	5.02300E-1	5.39646E+1	3.61595E-2	7.34600E+4	3.92990E+1
8.45888E+1	8.42883E+1	1.24507E-5	4.99910E-1	5.02263E-1	5.38706E+1	3.61919E-2	7.34620E+4	3.92808E+1
8.46550E+1	8.43657E+1	1.24409E-5	4.99910E-1	5.02226E-1	5.38599E+1	3.61828E-2	7.34640E+4	3.92980E+1
8.47216E+1	8.44365E+1	1.24382E-5	4.99910E-1	5.02237E-1	5.38577E+1	3.61827E-2	7.34660E+4	3.93725E+1
8.47555E+1	8.44682E+1	1.24396E-5	4.99910E-1	5.02239E-1	5.38821E+1	3.62188E-2	7.34680E+4	3.93109E+1
8.48568E+1	8.45631E+1	1.24330E-5	4.99910E-1	5.02225E-1	5.38783E+1	3.62252E-2	7.34700E+4	3.93315E+1
8.49266E+1	8.46286E+1	1.24231E-5	4.99910E-1	5.02213E-1	5.38313E+1	3.61971E-2	7.34720E+4	3.93572E+1
8.49860E+1	8.46830E+1	1.24182E-5	4.99910E-1	5.02202E-1	5.38590E+1	3.61721E-2	7.34740E+4	3.94394E+1
8.50610E+1	8.47715E+1	1.24093E-5	4.99910E-1	5.02189E-1	5.38456E+1	3.62093E-2	7.34760E+4	3.94140E+1
8.51273E+1	8.48469E+1	1.23919E-5	4.99910E-1	5.02178E-1	5.38478E+1	3.61818E-2	7.34780E+4	3.93840E+1
8.51660E+1	8.48890E+1	1.23798E-5	4.99910E-1	5.02202E-1	5.38423E+1	3.61244E-2	7.34800E+4	3.93891E+1
8.52657E+1	8.49772E+1	1.23861E-5	4.99910E-1	5.02213E-1	5.39118E+1	3.61480E-2	7.34820E+4	3.94078E+1
8.53312E+1	8.50350E+1	1.23817E-5	4.99910E-1	5.02209E-1	5.39191E+1	3.61478E-2	7.34840E+4	3.94109E+1
8.53750E+1	8.50819E+1	1.23648E-5	4.99910E-1	5.02174E-1	5.39002E+1	3.61482E-2	7.34860E+4	3.94301E+1
8.54079E+1	8.51238E+1	1.23589E-5	4.99910E-1	5.02178E-1	5.39066E+1	3.60766E-2	7.34880E+4	3.94238E+1
8.54906E+1	8.52174E+1	1.23532E-5	4.99910E-1	5.02171E-1	5.39355E+1	3.61032E-2	7.34900E+4	3.94672E+1
8.55995E+1	8.53235E+1	1.23390E-5	4.99910E-1	5.02141E-1	5.39491E+1	3.61363E-2	7.34920E+4	3.94762E+1
8.56669E+1	8.53859E+1	1.23281E-5	4.99910E-1	5.02152E-1	5.38776E+1	3.61655E-2	7.34940E+4	3.95258E+1
8.57230E+1	8.54170E+1	1.23265E-5	4.99910E-1	5.02151E-1	5.39016E+1	3.61709E-2	7.34960E+4	3.94841E+1
8.57958E+1	8.55114E+1	1.23271E-5	4.99910E-1	5.02123E-1	5.38959E+1	3.61940E-2	7.34980E+4	3.94604E+1
8.58632E+1	8.55910E+1	1.23271E-5	4.99910E-1	5.02086E-1	5.39018E+1	3.61798E-2	7.35000E+4	3.94588E+1
8.59110E+1	8.56400E+1	1.23269E-5	4.99910E-1	5.02108E-1	5.38997E+1	3.61692E-2	7.35020E+4	3.94701E+1
8.59985E+1	8.57166E+1	1.23232E-5	4.99910E-1	5.02101E-1	5.38479E+1	3.61223E-2	7.35040E+4	3.95216E+1
8.60653E+1	8.57803E+1	1.23220E-5	4.99910E-1	5.02090E-1	5.38991E+1	3.61400E-2	7.35060E+4	3.95232E+1
8.61114E+1	8.58303E+1	1.23193E-5	4.99910E-1	5.02080E-1	5.39395E+1	3.61541E-2	7.35080E+4	3.95017E+1
8.61437E+1	8.58691E+1	1.23093E-5	4.99910E-1	5.02073E-1	5.39171E+1	3.61209E-2	7.35100E+4	3.95227E+1
8.62229E+1	8.59519E+1	1.23012E-5	4.99910E-1	5.02053E-1	5.39126E+1	3.61112E-2	7.35120E+4	3.95077E+1
8.63286E+1	8.60564E+1	1.22926E-5	4.99910E-1	5.02004E-1	5.39553E+1	3.61027E-2	7.35140E+4	3.94685E+1
8.63956E+1	8.61262E+1	1.22816E-5	4.99910E-1	5.01991E-1	5.39570E+1	3.61573E-2	7.35160E+4	3.94865E+1
8.64580E+1	8.61640E+1	1.22763E-5	4.99910E-1	5.01982E-1	5.39326E+1	3.61285E-2	7.35180E+4	3.96144E+1
8.65317E+1	8.62414E+1	1.22744E-5	4.99910E-1	5.01987E-1	5.39303E+1	3.61785E-2	7.35200E+4	3.96249E+1
8.65980E+1	8.63125E+1	1.22698E-5	4.99910E-1	5.01996E-1	5.39329E+1	3.61002E-2	7.35220E+4	3.95931E+1
8.66450E+1	8.63650E+1	1.22680E-5	4.99910E-1	5.01953E-1	5.39211E+1	3.61776E-2	7.35240E+4	3.96282E+1
8.67284E+1	8.64614E+1	1.22661E-5	4.99910E-1	5.01953E-1	5.38992E+1	3.61597E-2	7.35260E+4	3.96621E+1
8.67925E+1	8.65372E+1	1.22675E-5	4.99910E-1	5.01953E-1	5.38901E+1	3.62087E-2	7.35280E+4	3.96529E+1
8.68410E+1	8.65904E+1	1.22670E-5	4.99910E-1	5.01911E-1	5.38713E+1	3.61968E-2	7.35300E+4	3.96448E+1
8.68752E+1	8.66213E+1	1.22535E-5	4.99910E-1	5.01928E-1	5.38787E+1	3.61923E-2	7.35320E+4	3.95948E+1
8.69921E+1	8.67321E+1	1.22457E-5	4.99910E-1	5.01963E-1	5.38801E+1	3.61078E-2	7.35340E+4	3.95626E+1
8.70581E+1	8.68031E+1	1.22431E-5	4.99910E-1	5.01951E-1	5.39520E+1	3.61309E-2	7.35360E+4	3.96227E+1
8.71244E+1	8.68762E+1	1.22326E-5	4.99910E-1	5.01938E-1	5.39375E+1	3.61378E-2	7.35380E+4	3.96541E+1
8.71918E+1	8.69467E+1	1.22205E-5	4.99910E-1	5.01926E-1	5.39600E+1	3.61050E-2	7.35400E+4	3.96143E+1
8.72616E+1	8.70122E+1	1.22107E-5	4.99910E-1	5.01914E-1	5.39359E+1	3.61210E-2	7.35420E+4	3.95961E+1
8.73318E+1	8.70797E+1	1.22015E-5	4.99910E-1	5.01903E-1	5.39420E+1	3.61563E-2	7.35440E+4	3.96312E+1
8.73910E+1	8.71420E+1	1.21964E-5	4.99910E-1	5.01890E-1	5.39215E+1	3.61564E-2	7.35460E+4	3.96008E+1
8.74659E+1	8.72045E+1	1.21958E-5	4.99910E-1	5.01862E-1	5.39046E+1	3.61341E-2	7.35480E+4	3.96217E+1
8.75315E+1	8.72791E+1	1.22032E-5	4.99910E-1	5.01835E-1	5.39425E+1	3.62149E-2	7.35500E+4	3.96256E+1
8.75690E+1	8.73340E+1	1.22053E-5	4.99910E-1	5.01854E-1	5.39064E+1	3.62001E-2	7.35520E+4	3.96578E+1
8.76698E+1	8.74176E+1	1.22030E-5	4.99910E-1	5.01821E-1	5.39587E+1	3.62041E-2	7.35540E+4	3.96138E+1
8.77385E+1	8.74845E+1	1.22016E-5	4.99910E-1	5.01794E-1	5.38923E+1	3.62232E-2	7.35560E+4	3.96158E+1
8.78051E+1	8.75517E+1	1.21975E-5	4.99910E-1	5.01782E-1	5.38885E+1	3.62005E-2	7.35580E+4	3.96065E+1
8.78707E+1	8.76167E+1	1.21936E-5	4.99910E-1	5.01770E-1	5.38898E+1	3.62045E-2	7.35600E+4	3.97094E+1
8.79053E+1	8.76536E+1	1.21900E-5	4.99910E-1	5.01762E-1	5.39027E+1	3.61677E-2	7.35620E+4	3.96933E+1
8.80050E+1	8.77482E+1	1.21844E-5	4.99910E-1	5.01770E-1	5.39427E+1	3.61753E-2	7.35640E+4	3.96072E+1
8.80732E+1	8.78118E+1	1.21699E-5	4.99910E-1	5.01803E-1	5.39139E+1	3.62244E-2	7.35660E+4	3.96232E+1
8.81290E+1	8.78810E+1	1.21515E-5	4.99910E-1	5.01773E-1	5.38987E+1	3.61875E-2	7.35680E+4	3.96812E+1
8.82020E+1	8.79614E+1	1.21476E-5	4.99910E-1	5.01734E-1	5.38800E+1	3.61711E-2	7.35700E+4	3.96829E+1
8.82688E+1	8.80318E+1	1.21520E-5	4.99910E-1	5.01699E-1	5.39045E+1	3.62450E-2	7.35720E+4	3.96842E+1
8.83150E+1	8.80780E+1	1.21481E-5	4.99910E-1	5.01723E-1	5.38459E+1	3.62422E-2	7.35740E+4	3.96661E+1
8.84049E+1	8.81648E+1	1.21443E-5	4.99910E-1	5.01714E-1	5.38239E+1	3.62195E-2	7.35760E+4	3.96403E+1
8.84696E+1	8.82329E+1	1.21434E-5	4.99910E-1	5.01702E-1	5.38321E+1	3.62245E-2	7.35780E+4	3.96953E+1
8.85146E+1	8.82794E+1	1.21356E-5	4.99910E-1	5.01694E-1	5.38405E+1	3.61552E-2	7.35800E+4	3.96559E+1
8.85482E+1	8.83110E+1	1.21368E-5	4.99910E-1	5.01699E-1	5.38274E+1	3.61477E-2	7.35820E+4	3.96532E+1
8.86702E+1	8.84292E+1	1.21384E-5	4.99910E-1	5.01722E-1	5.38610E+1	3.61621E-2	7.35840E+4	3.97152E+1
8.87367E+1	8.84987E+1	1.21240E-5	4.99910E-1	5.01733E-1	5.38908E+1	3.61254E-2	7.35860E+4	3.97357E+1
8.88027E+1	8.85681E+1	1.21152E-5	4.99910E-1	5.01721E-1	5.38944E+1	3.61859E-2	7.35880E+4	3.96989E+1
8.88667E+1	8.86098E+1	1.21133E-5	4.99910E-1	5.01687E-1	5.38549E+1	3.61835E-2	7.35900E+4	3.96886E+1
8.89370E+1	8.86853E+1	1.21066E-5	4.99910E-1	5.01662E-1	5.38491E+1	3.62010E-2	7.35920E+4	3.97353E+1
8.90050E+1	8.87581E+1	1.20994E-5	4.99910E-1	5.01650E-1	5.38664E+1	3.62229E-2	7.35940E+4	3.97200E+1
8.90540E+1	8.88100E+1	1.20945E-5	4.99910E-1	5.01638E-1	5.38770E+1	3.61585E-2	7.35960E+4	3.97635E+1
8.91330E+1	8.88967E+1	1.20943E-5	4.99910E-1	5.01607E-1	5.38755E+1	3.61329E-2	7.35980E+4	3.97444E+1
8.91981E+1	8.89628E+1	1.20889E-5	4.99910E-1	5.01570E-1	5.38963E+1	3.61375E-2	7.36000E+4	3.97733E+1
8.92340E+1	8.89960E+1	1.20829E-5	4.99910E-1	5.01526E-1	5.39367E+1	3.61448E-2	7.36020E+4	3.97225E+1
8.93302E+1	8.90871E+1	1.20721E-5	4.99910E-1	5.01538E-1	5.39028E+1	3.61505E-2	7.36040E+4	3.97499E+1
8.93992E+1	8.91497E+1	1.20568E-5	4.99910E-1	5.01554E-1	5.38858E+1	3.61745E-2	7.36060E+4	3.97853E+1
8.94655E+1	8.92088E+1	1.20480E-5	4.99910E-1	5.01570E-1	5.39178E+1	3.61615E-2	7.36080E+4	3.97866E+1
8.95300E+1	8.92662E+1	1.20487E-5	4.99910E-1	5.01560E-1	5.38885E+1	3.61548E-2	7.36100E+4	3.97854E+1
8.95953E+1	8.93492E+1	1.20466E-5	4.99910E-1	5.01547E-1	5.38786E+1	3.61320E-2	7.36120E+4	3.97661E+1
8.96658E+1	8.94114E+1	1.20410E-5	4.99910E-1	5.01548E-1	5.39183E+1	3.61671E-2	7.36140E+4	3.97891E+1
8.97352E+1	8.94743E+1	1.20344E-5	4.99910E-1	5.01560E-1	5.39503E+1	3.61928E-2	7.36160E+4	3.97792E+1
8.97890E+1	8.95320E+1	1.20260E-5	4.99910E-1	5.01552E-1	5.39110E+1	3.61280E-2	7.36180E+4	3.97938E+1
8.98649E+1	8.96202E+1	1.20216E-5	4.99910E-1	5.01521E-1	5.38777E+1	3.61704E-2	7.36200E+4	3.97769E+1
8.99328E+1	8.96894E+1	1.20178E-5	4.99910E-1	5.01487E-1	5.39062E+1	3.62213E-2	7.36220E+4	3.97691E+1
8.99740E+1	8.97250E+1	1.20129E-5	4.99910E-1	5.01476E-1	5.39143E+1	3.61618E-2	7.36240E+4	3.97023E+1
9.00718E+1	8.98090E+1	1.20125E-5	4.99910E-1	5.01488E-1	5.39359E+1	3.61985E-2	7.36260E+4	3.97473E+1
9.01391E+1	8.98764E+1	1.20107E-5	4.99910E-1	5.01494E-1	5.39425E+1	3.61554E-2	7.36280E+4	3.97630E+1
9.01838E+1	8.99234E+1	1.20030E-5	4.99910E-1	5.01483E-1	5.39013E+1	3.61780E-2	7.36300E+4	3.96772E+1
9.02163E+1	8.99567E+1	1.19940E-5	4.99910E-1	5.01477E-1	5.38844E+1	3.61716E-2	7.36320E+4	3.96660E+1
9.02985E+1	9.00373E+1	1.19817E-5	4.99910E-1	5.01467E-1	5.39366E+1	3.61164E-2	7.36340E+4	3.97000E+1
9.04077E+1	9.01432E+1	1.19698E-5	4.99910E-1	5.01457E-1	5.39400E+1	3.61804E-2	7.36360E+4	3.96996E+1
9.04753E+1	9.02093E+1	1.19671E-5	4.99910E-1	5.01468E-1	5.39135E+1	3.61878E-2	7.36380E+4	3.97228E+1
9.05340E+1	9.02550E+1	1.19698E-5	4.99910E-1	5.01437E-1	5.39638E+1	3.61917E-2	7.36400E+4	3.97223E+1
9.06089E+1	9.03356E+1	1.19688E-5	4.99910E-1	5.01414E-1	5.39203E+1	3.61396E-2	7.36420E+4	3.97768E+1
9.06761E+1	9.04022E+1	1.19664E-5	4.99910E-1	5.01402E-1	5.38917E+1	3.61707E-2	7.36440E+4	3.97826E+1
9.07250E+1	9.04430E+1	1.19607E-5	4.99910E-1	5.01391E-1	5.38993E+1	3.61777E-2	7.36460E+4	3.97395E+1
9.08070E+1	9.05212E+1	1.19540E-5	4.99910E-1	5.01381E-1	5.39720E+1	3.61925E-2	7.36480E+4	3.97040E+1
9.08724E+1	9.05780E+1	1.19494E-5	4.99910E-1	5.01370E-1	5.39588E+1	3.61949E-2	7.36500E+4	3.97272E+1
9.09225E+1	9.06217E+1	1.19485E-5	4.99910E-1	5.01363E-1	5.38667E+1	3.62119E-2	7.36520E+4	3.97245E+1
9.09558E+1	9.06557E+1	1.19467E-5	4.99910E-1	5.01368E-1	5.38746E+1	3.62010E-2	7.36540E+4	3.97449E+1
9.10718E+1	9.07877E+1	1.19411E-5	4.99910E-1	5.01389E-1	5.39116E+1	3.61839E-2	7.36560E+4	3.97124E+1
9.11372E+1	9.08491E+1	1.19408E-5	4.99910E-1	5.01394E-1	5.39010E+1	3.61445E-2	7.36580E+4	3.97903E+1
9.12024E+1	9.09017E+1	1.19382E-5	4.99910E-1	5.01361E-1	5.39156E+1	3.60838E-2	7.36600E+4	3.98463E+1
9.12354E+1	9.09258E+1	1.19231E-5	4.99910E-1	5.01346E-1	5.39530E+1	3.61249E-2	7.36620E+4	3.98632E+1
9.13344E+1	9.10116E+1	1.19000E-5	4.99910E-1	5.01357E-1	5.39475E+1	3.61601E-2	7.36640E+4	3.98620E+1
9.14017E+1	9.10776E+1	1.18863E-5	4.99910E-1	5.01390E-1	5.39604E+1	3.61317E-2	7.36660E+4	3.98413E+1
9.14580E+1	9.11420E+1	1.18800E-5	4.99910E-1	5.01360E-1	5.39532E+1	3.61693E-2	7.36680E+4	3.98212E+1
9.15328E+1	9.12121E+1	1.18771E-5	4.99910E-1	5.01338E-1	5.38768E+1	3.61069E-2	7.36700E+4	3.98721E+1
9.16002E+1	9.12732E+1	1.18806E-5	4.99910E-1	5.01327E-1	5.39347E+1	3.61352E-2	7.36720E+4	3.98283E+1
9.16460E+1	9.13130E+1	1.18818E-5	4.99910E-1	5.01317E-1	5.38777E+1	3.61544E-2	7.36740E+4	3.98179E+1
9.17351E+1	9.14156E+1	1.18707E-5	4.99910E-1	5.01325E-1	5.39377E+1	3.61920E-2	7.36760E+4	3.98500E+1
9.18008E+1	9.14829E+1	1.18604E-5	4.99910E-1	5.01313E-1	5.39513E+1	3.62535E-2	7.36780E+4	3.98270E+1
9.18456E+1	9.15234E+1	1.18610E-5	4.99910E-1	5.01243E-1	5.39262E+1	3.62041E-2	7.36800E+4	3.98313E+1
9.18777E+1	9.15501E+1	1.18668E-5	4.99910E-1	5.01238E-1	5.39233E+1	3.61699E-2	7.36820E+4	3.98410E+1
9.19581E+1	9.16196E+1	1.18709E-5	4.99910E-1	5.01229E-1	5.39445E+1	3.61504E-2	7.36840E+4	3.98815E+1
9.20682E+1	9.17256E+1	1.18647E-5	4.99910E-1	5.01201E-1	5.39342E+1	3.61850E-2	7.36860E+4	3.98977E+1
9.21365E+1	9.17946E+1	1.18505E-5	4.99910E-1	5.01166E-1	5.39421E+1	3.61500E-2	7.36880E+4	3.99002E+1
9.21960E+1	9.18480E+1	1.18409E-5	4.99910E-1	5.01176E-1	5.39402E+1	3.61246E-2	7.36900E+4	3.99344E+1
9.22713E+1	9.19051E+1	1.18407E-5	4.99910E-1	5.01178E-1	5.39500E+1	3.61191E-2	7.36920E+4	3.99492E+1
9.23384E+1	9.19559E+1	1.18406E-5	4.99910E-1	5.01169E-1	5.39553E+1	3.61584E-2	7.36940E+4	3.99691E+1
9.23850E+1	9.19910E+1	1.18370E-5	4.99910E-1	5.01161E-1	5.39765E+1	3.61285E-2	7.36960E+4	4.00171E+1
9.24691E+1	9.21070E+1	1.18276E-5	4.99910E-1	5.01146E-1	5.38858E+1	3.61227E-2	7.36980E+4	3.99810E+1
9.25364E+1	9.21744E+1	1.18135E-5	4.99910E-1	5.01130E-1	5.39355E+1	3.61493E-2	7.37000E+4	4.00090E+1
9.25720E+1	9.21980E+1	1.18043E-5	4.99910E-1	5.01123E-1	5.39165E+1	3.61154E-2	7.37020E+4	4.00101E+1
9.26734E+1	9.22775E+1	1.17993E-5	4.99910E-1	5.01138E-1	5.39183E+1	3.60785E-2	7.37040E+4	4.00197E+1
9.27402E+1	9.23535E+1	1.17830E-5	4.99910E-1	5.01141E-1	5.39312E+1	3.61212E-2	7.37060E+4	4.00153E+1
9.28067E+1	9.24150E+1	1.17711E-5	4.99910E-1	5.01116E-1	5.39011E+1	3.61151E-2	7.37080E+4	4.00461E+1
9.28734E+1	9.24677E+1	1.17733E-5	4.99910E-1	5.01060E-1	5.38908E+1	3.60859E-2	7.37100E+4	4.00155E+1
9.29070E+1	9.25099E+1	1.17742E-5	4.99910E-1	5.01033E-1	5.39656E+1	3.61088E-2	7.37120E+4	3.99619E+1
9.30071E+1	9.26014E+1	1.17683E-5	4.99910E-1	5.01018E-1	5.39825E+1	3.60661E-2	7.37140E+4	3.99565E+1
9.30750E+1	9.26515E+1	1.17627E-5	4.99910E-1	5.01010E-1	5.39701E+1	3.61236E-2	7.37160E+4	3.99718E+1
9.31320E+1	9.27010E+1	1.17553E-5	4.99910E-1	5.01000E-1	5.40030E+1	3.61124E-2	7.37180E+4	3.99655E+1
9.32087E+1	9.27710E+1	1.17500E-5	4.99910E-1	5.01023E-1	5.40175E+1	3.60690E-2	7.37200E+4	3.99404E+1
9.32741E+1	9.28361E+1	1.17428E-5	4.99910E-1	5.01058E-1	5.39869E+1	3.60805E-2	7.37220E+4	3.99283E+1
9.33110E+1	9.28770E+1	1.17357E-5	4.99910E-1	5.01082E-1	5.40251E+1	3.61291E-2	7.37240E+4	3.99737E+1
9.34089E+1	9.29757E+1	1.17356E-5	4.99910E-1	5.01048E-1	5.39350E+1	3.61223E-2	7.37260E+4	4.01058E+1
9.34754E+1	9.30405E+1	1.17313E-5	4.99910E-1	5.01011E-1	5.40167E+1	3.61060E-2	7.37280E+4	4.00353E+1
9.35197E+1	9.30777E+1	1.17258E-5	4.99910E-1	5.00972E-1	5.40137E+1	3.60400E-2	7.37300E+4	4.00095E+1
9.35520E+1	9.31006E+1	1.17188E-5	4.99910E-1	5.00968E-1	5.40026E+1	3.61143E-2	7.37320E+4	4.00258E+1
9.36699E+1	9.31978E+1	1.17158E-5	4.99910E-1	5.00954E-1	5.39752E+1	3.61153E-2	7.37340E+4	4.00293E+1
9.37377E+1	9.32445E+1	1.17156E-5	4.99910E-1	5.00953E-1	5.39785E+1	3.61118E-2	7.37360E+4	4.00396E+1
9.38061E+1	9.32911E+1	1.17102E-5	4.99910E-1	5.00968E-1	5.39541E+1	3.61229E-2	7.37380E+4	4.00138E+1
9.38728E+1	9.33827E+1	1.16989E-5	4.99910E-1	5.00962E-1	5.39040E+1	3.61103E-2	7.37400E+4	3.99550E+1
9.39382E+1	9.34488E+1	1.16923E-5	4.99910E-1	5.00949E-1	5.39365E+1	3.61172E-2	7.37420E+4	3.99939E+1
9.40042E+1	9.35116E+1	1.16928E-5	4.99910E-1	5.00938E-1	5.39398E+1	3.60753E-2	7.37440E+4	4.00273E+1
9.40570E+1	9.35550E+1	1.16968E-5	4.99910E-1	5.00928E-1	5.39694E+1	3.61076E-2	7.37460E+4	4.00446E+1
9.41364E+1	9.36205E+1	1.16990E-5	4.99910E-1	5.00900E-1	5.40065E+1	3.60881E-2	7.37480E+4	4.00644E+1
9.42008E+1	9.36710E+1	1.16911E-5	4.99910E-1	5.00870E-1	5.40049E+1	3.61216E-2	7.37500E+4	4.00404E+1
9.42360E+1	9.36970E+1	1.16801E-5	4.99910E-1	5.00863E-1	5.39537E+1	3.60604E-2	7.37520E+4	4.00617E+1
9.43337E+1	9.37955E+1	1.16729E-5	4.99910E-1	5.00851E-1	5.39728E+1	3.61429E-2	7.37540E+4	4.00108E+1
9.44021E+1	9.38641E+1	1.16616E-5	4.99910E-1	5.00839E-1	5.39560E+1	3.60720E-2	7.37560E+4	3.99587E+1
9.44677E+1	9.39199E+1	1.16523E-5	4.99910E-1	5.00827E-1	5.39428E+1	3.60091E-2	7.37580E+4	4.00261E+1
9.45316E+1	9.39684E+1	1.16471E-5	4.99910E-1	5.00819E-1	5.39818E+1	3.59915E-2	7.37600E+4	3.99953E+1
9.45664E+1	9.40121E+1	1.16331E-5	4.99910E-1	5.00811E-1	5.40003E+1	3.60428E-2	7.37620E+4	4.00183E+1
9.46691E+1	9.41087E+1	1.16199E-5	4.99910E-1	5.00817E-1	5.40434E+1	3.60754E-2	7.37640E+4	4.00613E+1
9.47392E+1	9.41631E+1	1.16137E-5	4.99910E-1	5.00852E-1	5.40150E+1	3.59960E-2	7.37660E+4	4.00740E+1
9.47930E+1	9.42160E+1	1.16124E-5	4.99910E-1	5.00825E-1	5.39708E+1	3.60437E-2	7.37680E+4	4.00754E+1
9.48683E+1	9.42899E+1	1.16078E-5	4.99910E-1	5.00803E-1	5.39931E+1	3.60470E-2	7.37700E+4	4.00400E+1
9.49366E+1	9.43627E+1	1.16089E-5	4.99910E-1	5.00791E-1	5.40107E+1	3.61093E-2	7.37720E+4	4.01006E+1
9.49830E+1	9.44170E+1	1.16113E-5	4.99910E-1	5.00741E-1	5.39891E+1	3.61001E-2	7.37740E+4	4.00271E+1
9.50736E+1	9.44792E+1	1.16106E-5	4.99910E-1	5.00772E-1	5.39445E+1	3.60940E-2	7.37760E+4	4.00599E+1
9.51390E+1	9.45314E+1	1.16109E-5	4.99910E-1	5.00791E-1	5.39360E+1	3.61122E-2	7.37780E+4	4.00469E+1
9.51845E+1	9.45751E+1	1.16118E-5	4.99910E-1	5.00755E-1	5.39100E+1	3.61053E-2	7.37800E+4	4.00609E+1
9.52180E+1	9.46113E+1	1.16109E-5	4.99910E-1	5.00772E-1	5.38927E+1	3.61334E-2	7.37820E+4	4.00844E+1
9.53010E+1	9.46891E+1	1.16066E-5	4.99910E-1	5.00782E-1	5.39078E+1	3.60701E-2	7.37840E+4	4.00691E+1
9.54116E+1	9.47803E+1	1.15985E-5	4.99910E-1	5.00747E-1	5.39182E+1	3.61508E-2	7.37860E+4	4.00428E+1
9.54794E+1	9.48388E+1	1.15898E-5	4.99910E-1	5.00714E-1	5.39283E+1	3.60969E-2	7.37880E+4	4.00664E+1
9.55390E+1	9.48870E+1	1.15880E-5	4.99910E-1	5.00671E-1	5.39095E+1	3.60908E-2	7.37900E+4	4.01105E+1
9.56126E+1	9.49663E+1	1.15903E-5	4.99910E-1	5.00647E-1	5.39267E+1	3.60974E-2	7.37920E+4	4.01287E+1
9.56800E+1	9.50330E+1	1.15838E-5	4.99910E-1	5.00635E-1	5.39236E+1	3.60835E-2	7.37940E+4	4.01138E+1
9.57290E+1	9.50740E+1	1.15748E-5	4.99910E-1	5.00658E-1	5.39146E+1	3.61451E-2	7.37960E+4	4.01064E+1
9.58105E+1	9.51533E+1	1.15735E-5	4.99910E-1	5.00652E-1	5.39236E+1	3.60537E-2	7.37980E+4	4.00756E+1
9.58757E+1	9.52072E+1	1.15739E-5	4.99910E-1	5.00642E-1	5.39141E+1	3.60988E-2	7.38000E+4	4.00103E+1
9.59270E+1	9.52495E+1	1.15672E-5	4.99910E-1	5.00635E-1	5.38646E+1	3.60319E-2	7.38020E+4	4.00565E+1
9.59622E+1	9.52875E+1	1.15602E-5	4.99910E-1	5.00640E-1	5.39417E+1	3.60546E-2	7.38040E+4	4.00641E+1
9.60787E+1	9.53900E+1	1.15506E-5	4.99910E-1	5.00635E-1	5.40062E+1	3.60305E-2	7.38060E+4	4.00974E+1
9.61435E+1	9.54406E+1	1.15372E-5	4.99910E-1	5.00609E-1	5.40168E+1	3.60292E-2	7.38080E+4	4.01155E+1
9.62091E+1	9.54964E+1	1.15296E-5	4.99910E-1	5.00622E-1	5.40303E+1	3.60126E-2	7.38100E+4	4.01540E+1
9.62724E+1	9.55547E+1	1.15230E-5	4.99910E-1	5.00620E-1	5.39867E+1	3.60765E-2	7.38120E+4	4.01199E+1
9.63411E+1	9.56220E+1	1.15190E-5	4.99910E-1	5.00635E-1	5.39620E+1	3.60874E-2	7.38140E+4	3.99721E+1
9.64092E+1	9.56825E+1	1.15248E-5	4.99910E-1	5.00668E-1	5.39366E+1	3.61108E-2	7.38160E+4	4.00048E+1
9.64630E+1	9.57140E+1	1.15299E-5	4.99910E-1	5.00639E-1	5.39382E+1	3.60895E-2	7.38180E+4	4.00163E+1
9.65385E+1	9.57854E+1	1.15276E-5	4.99910E-1	5.00602E-1	5.39089E+1	3.60150E-2	7.38200E+4	4.00051E+1
9.66029E+1	9.59050E+1	1.15197E-5	4.99910E-1	5.00571E-1	5.39391E+1	3.60289E-2	7.38220E+4	4.00264E+1
9.66400E+1	9.60130E+1	1.15067E-5	4.99910E-1	5.00576E-1	5.40007E+1	3.60591E-2	7.38240E+4	4.00236E+1
9.67376E+1	9.60049E+1	1.14939E-5	4.99910E-1	5.00577E-1	5.40064E+1	3.60222E-2	7.38260E+4	4.00124E+1
9.68060E+1	9.60438E+1	1.14923E-5	4.99910E-1	5.00575E-1	5.39742E+1	3.60130E-2	7.38280E+4	4.00230E+1
9.68521E+1	9.60849E+1	1.14875E-5	4.99910E-1	5.00565E-1	5.39422E+1	3.60273E-2	7.38300E+4	3.99831E+1
9.68854E+1	9.61146E+1	1.14779E-5	4.99910E-1	5.00560E-1	5.39534E+1	3.60343E-2	7.38320E+4	4.00097E+1
9.69679E+1	9.61879E+1	1.14732E-5	4.99910E-1	5.00542E-1	5.39837E+1	3.60390E-2	7.38340E+4	4.00476E+1
9.70757E+1	9.62822E+1	1.14678E-5	4.99910E-1	5.00504E-1	5.39671E+1	3.60217E-2	7.38360E+4	4.00190E+1
9.71439E+1	9.63414E+1	1.14663E-5	4.99910E-1	5.00516E-1	5.39589E+1	3.60893E-2	7.38380E+4	4.00808E+1
9.72020E+1	9.63900E+1	1.14704E-5	4.99910E-1	5.00513E-1	5.39749E+1	3.60722E-2	7.38400E+4	4.00896E+1
9.72753E+1	9.64567E+1	1.14714E-5	4.99910E-1	5.00503E-1	5.39540E+1	3.60668E-2	7.38420E+4	4.01239E+1
9.73429E+1	9.65171E+1	1.14670E-5	4.99910E-1	5.00492E-1	5.39619E+1	3.61073E-2	7.38440E+4	4.01241E+1
9.73890E+1	9.65570E+1	1.14624E-5	4.99910E-1	5.00518E-1	5.40623E+1	3.61163E-2	7.38460E+4	4.00976E+1
9.74787E+1	9.66341E+1	1.14594E-5	4.99910E-1	5.00510E-1	5.40046E+1	3.61075E-2	7.38480E+4	4.00633E+1
9.75450E+1	9.66909E+1	1.14551E-5	4.99910E-1	5.00501E-1	5.39512E+1	3.60431E-2	7.38500E+4	4.00775E+1
9.75910E+1	9.67309E+1	1.14501E-5	4.99910E-1	5.00489E-1	5.39505E+1	3.60168E-2	7.38520E+4	4.01046E+1
9.76240E+1	9.67603E+1	1.14330E-5	4.99910E-1	5.00473E-1	5.39474E+1	3.60792E-2	7.38540E+4	4.01042E+1
9.77056E+1	9.68337E+1	1.14130E-5	4.99910E-1	5.00449E-1	5.39561E+1	3.60559E-2	7.38560E+4	4.01315E+1
9.78137E+1	9.69309E+1	1.14082E-5	4.99910E-1	5.00429E-1	5.39514E+1	3.61194E-2	7.38580E+4	4.01014E+1
9.78800E+1	9.69904E+1	1.14119E-5	4.99910E-1	5.00442E-1	5.39271E+1	3.60666E-2	7.38600E+4	4.00946E+1
9.79380E+1	9.70440E+1	1.14134E-5	4.99910E-1	5.00438E-1	5.39527E+1	3.60827E-2	7.38620E+4	4.00015E+1
9.80133E+1	9.71093E+1	1.14144E-5	4.99910E-1	5.00443E-1	5.39672E+1	3.60679E-2	7.38640E+4	4.00740E+1
9.80807E+1	9.71691E+1	1.14091E-5	4.99910E-1	5.00455E-1	5.39377E+1	3.60633E-2	7.38660E+4	4.02005E+1
9.81280E+1	9.72130E+1	1.14040E-5	4.99910E-1	5.00379E-1	5.39516E+1	3.60823E-2	7.38680E+4	4.02350E+1
9.82094E+1	9.72901E+1	1.14057E-5	4.99910E-1	5.00338E-1	5.39499E+1	3.61193E-2	7.38700E+4	4.02653E+1
9.82760E+1	9.73464E+1	1.14083E-5	4.99910E-1	5.00309E-1	5.39652E+1	3.60646E-2	7.38720E+4	4.02198E+1
9.83110E+1	9.73730E+1	1.14104E-5	4.99910E-1	5.00301E-1	5.39552E+1	3.60719E-2	7.38740E+4	4.01677E+1
9.84123E+1	9.74602E+1	1.14069E-5	4.99910E-1	5.00314E-1	5.39912E+1	3.61252E-2	7.38760E+4	4.01039E+1
9.84790E+1	9.75213E+1	1.13962E-5	4.99910E-1	5.00345E-1	5.39740E+1	3.61473E-2	7.38780E+4	4.00593E+1
9.85455E+1	9.75812E+1	1.13933E-5	4.99910E-1	5.00378E-1	5.39376E+1	3.61310E-2	7.38800E+4	4.00711E+1
9.86121E+1	9.76403E+1	1.13935E-5	4.99910E-1	5.00344E-1	5.39388E+1	3.61192E-2	7.38820E+4	4.00804E+1
9.86784E+1	9.76922E+1	1.13868E-5	4.99910E-1	5.00303E-1	5.39576E+1	3.61073E-2	7.38840E+4	4.00904E+1
9.87458E+1	9.77548E+1	1.13751E-5	4.99910E-1	5.00277E-1	5.39536E+1	3.61294E-2	7.38860E+4	4.01006E+1
9.88125E+1	9.78173E+1	1.13710E-5	4.99910E-1	5.00266E-1	5.39400E+1	3.61378E-2	7.38880E+4	4.00672E+1
9.88660E+1	9.78670E+1	1.13743E-5	4.99910E-1	5.00256E-1	5.39198E+1	3.60928E-2	7.38900E+4	4.01074E+1
9.89405E+1	9.79263E+1	1.13769E-5	4.99910E-1	5.00264E-1	5.39180E+1	3.60635E-2	7.38920E+4	4.01479E+1
9.90048E+1	9.79843E+1	1.13714E-5	4.99910E-1	5.00280E-1	5.38836E+1	3.60452E-2	7.38940E+4	4.01726E+1
9.90410E+1	9.80210E+1	1.13529E-5	4.99910E-1	5.00304E-1	5.39062E+1	3.60557E-2	7.38960E+4	4.01664E+1
9.91363E+1	9.81061E+1	1.13381E-5	4.99910E-1	5.00269E-1	5.39270E+1	3.60230E-2	7.38980E+4	4.01914E+1
9.92036E+1	9.81730E+1	1.13310E-5	4.99910E-1	5.00244E-1	5.39711E+1	3.60938E-2	7.39000E+4	4.02640E+1
9.92696E+1	9.82280E+1	1.13237E-5	4.99910E-1	5.00232E-1	5.40215E+1	3.61046E-2	7.39020E+4	4.02962E+1
9.93347E+1	9.82754E+1	1.13186E-5	4.99910E-1	5.00224E-1	5.39725E+1	3.60808E-2	7.39040E+4	4.03198E+1
9.93983E+1	9.83440E+1	1.13242E-5	4.99910E-1	5.00236E-1	5.39657E+1	3.60685E-2	7.39060E+4	4.03337E+1
9.94659E+1	9.83930E+1	1.13280E-5	4.99910E-1	5.00242E-1	5.39324E+1	3.60706E-2	7.39080E+4	4.03273E+1
9.95334E+1	9.84479E+1	1.13234E-5	4.99910E-1	5.00234E-1	5.39439E+1	3.60525E-2	7.39100E+4	4.03101E+1
9.95880E+1	9.85110E+1	1.13189E-5	4.99910E-1	5.00192E-1	5.39213E+1	3.60575E-2	7.39120E+4	4.02787E+1
9.96638E+1	9.85737E+1	1.13115E-5	4.99910E-1	5.00190E-1	5.39259E+1	3.60320E-2	7.39140E+4	4.02733E+1
9.97287E+1	9.86295E+1	1.13005E-5	4.99910E-1	5.00198E-1	5.39459E+1	3.60151E-2	7.39160E+4	4.03224E+1
9.97650E+1	9.86620E+1	1.12929E-5	4.99910E-1	5.00154E-1	5.39530E+1	3.60486E-2	7.39180E+4	4.02804E+1
9.98577E+1	9.87483E+1	1.12897E-5	4.99910E-1	5.00182E-1	5.39737E+1	3.60378E-2	7.39200E+4	4.02858E+1
9.99153E+1	9.88077E+1	1.12834E-5	4.99910E-1	5.00210E-1	5.39849E+1	3.60464E-2	7.39220E+4	4.02869E+1
9.99470E+1	9.88460E+1	1.12806E-5	4.99910E-1	5.00199E-1	5.40019E+1	3.60048E-2	7.39240E+4	4.02751E+1
9.99509E+1	9.89263E+1	1.12831E-5	4.99910E-1	5.00147E-1	5.39966E+1	3.60215E-2	7.39260E+4	4.02611E+1
9.99458E+1	9.89807E+1	1.12829E-5	4.99910E-1	5.00102E-1	5.40071E+1	3.60165E-2	7.39280E+4	4.02709E+1
9.99370E+1	9.90178E+1	1.12731E-5	4.99910E-1	5.00092E-1	5.39673E+1	3.60515E-2	7.39300E+4	4.02868E+1
9.99287E+1	9.90455E+1	1.12674E-5	4.99910E-1	5.00075E-1	5.40189E+1	3.60680E-2	7.39320E+4	4.02578E+1
9.99049E+1	9.91152E+1	1.12721E-5	4.99910E-1	5.00052E-1	5.40390E+1	3.60688E-2	7.39340E+4	4.02540E+1
9.98685E+1	9.92087E+1	1.12694E-5	4.99910E-1	5.00042E-1	5.39985E+1	3.60329E-2	7.39360E+4	4.02295E+1
9.98464E+1	9.92670E+1	1.12582E-5	4.99910E-1	5.00078E-1	5.39966E+1	3.60688E-2	7.39380E+4	4.02259E+1
9.98280E+1	9.93240E+1	1.12497E-5	4.99910E-1	5.00081E-1	5.40225E+1	3.60765E-2	7.39400E+4	4.02272E+1
9.98072E+1	9.93864E+1	1.12426E-5	4.99910E-1	5.00055E-1	5.39945E+1	3.60407E-2	7.39420E+4	4.02259E+1
9.97891E+1	9.94443E+1	1.12415E-5	4.99910E-1	5.00023E-1	5.40315E+1	3.60142E-2	7.39440E+4	4.02569E+1
9.97770E+1	9.94880E+1	1.12388E-5	4.99910E-1	5.00045E-1	5.39957E+1	3.60378E-2	7.39460E+4	4.02475E+1
9.97628E+1	9.95652E+1	1.12331E-5	4.99910E-1	5.00020E-1	5.39972E+1	3.60513E-2	7.39480E+4	4.02575E+1
9.97553E+1	9.96194E+1	1.12243E-5	4.99910E-1	4.99997E-1	5.39994E+1	3.60626E-2	7.39500E+4	4.03535E+1
9.97530E+1	9.96440E+1	1.12142E-5	4.99910E-1	5.00021E-1	5.39988E+1	3.60555E-2	7.39520E+4	4.03567E+1
9.97495E+1	9.97371E+1	1.12155E-5	4.99910E-1	4.99960E-1	5.40259E+1	3.60652E-2	7.39540E+4	4.03326E+1
9.97527E+1	9.97861E+1	1.12214E-5	4.99910E-1	4.99936E-1	5.39919E+1	3.60648E-2	7.39560E+4	4.03377E+1
9.97610E+1	9.98426E+1	1.12217E-5	4.99910E-1	4.99953E-1	5.40084E+1	3.60685E-2	7.39580E+4	4.03308E+1
9.97707E+1	9.99033E+1	1.12155E-5	4.99910E-1	4.99942E-1	5.40115E+1	3.60414E-2	7.39600E+4	4.03040E+1
9.97890E+1	9.99571E+1	1.12100E-5	4.99910E-1	4.99955E-1	5.40280E+1	3.60563E-2	7.39620E+4	4.02999E+1
9.98129E+1	1.00021E+2	1.12003E-5	4.99910E-1	4.99978E-1	5.40485E+1	3.60686E-2	7.39640E+4	4.02765E+1
9.98383E+1	1.00085E+2	1.11951E-5	4.99910E-1	4.99999E-1	5.40348E+1	3.61242E-2	7.39660E+4	4.02553E+1
9.98620E+1	1.00132E+2	1.11985E-5	4.99910E-1	5.00005E-1	5.40012E+1	3.61289E-2	7.39680E+4	4.02129E+1
9.99021E+1	1.00189E+2	1.12054E-5	4.99910E-1	5.00009E-1	5.38976E+1	3.61270E-2	7.39700E+4	4.02387E+1
9.99403E+1	1.00244E+2	1.12101E-5	4.99910E-1	5.00016E-1	5.39794E+1	3.61282E-2	7.39720E+4	4.02670E+1
9.99640E+1	1.00278E+2	1.12140E-5	4.99910E-1	5.00054E-1	5.39422E+1	3.61566E-2	7.39740E+4	4.02542E+1
1.00036E+2	1.00362E+2	1.12097E-5	4.99910E-1	5.00034E-1	5.39402E+1	3.61169E-2	7.39760E+4	4.03637E+1
1.00089E+2	1.00419E+2	1.11979E-5	4.99910E-1	5.00034E-1	5.39558E+1	3.61185E-2	7.39780E+4	4.03614E+1
1.00144E+2	1.00472E+2	1.11888E-5	4.99910E-1	5.00064E-1	5.39912E+1	3.60986E-2	7.39800E+4	4.03776E+1
1.00199E+2	1.00524E+2	1.11864E-5	4.99910E-1	5.00068E-1	5.40101E+1	3.60907E-2	7.39820E+4	4.03747E+1
1.00259E+2	1.00584E+2	1.11803E-5	4.99910E-1	5.00094E-1	5.40019E+1	3.61204E-2	7.39840E+4	4.03720E+1
1.00327E+2	1.00639E+2	1.11742E-5	4.99910E-1	5.00088E-1	5.39935E+1	3.61038E-2	7.39860E+4	4.03709E+1
1.00395E+2	1.00694E+2	1.11699E-5	4.99910E-1	5.00047E-1	5.39769E+1	3.61065E-2	7.39880E+4	4.03573E+1
1.00452E+2	1.00741E+2	1.11573E-5	4.99910E-1	5.00043E-1	5.39560E+1	3.61134E-2	7.39900E+4	4.03000E+1
1.00536E+2	1.00800E+2	1.11452E-5	4.99910E-1	5.00028E-1	5.39681E+1	3.61140E-2	7.39920E+4	4.03033E+1
1.00608E+2	1.00850E+2	1.11520E-5	4.99910E-1	5.00015E-1	5.39487E+1	3.61062E-2	7.39940E+4	4.03037E+1
1.00649E+2	1.00879E+2	1.11582E-5	4.99910E-1	5.00052E-1	5.39414E+1	3.61501E-2	7.39960E+4	4.03006E+1
1.00767E+2	1.00957E+2	1.11586E-5	4.99910E-1	5.00079E-1	5.39386E+1	3.60888E-2	7.39980E+4	4.03048E+1
1.00849E+2	1.01008E+2	1.11572E-5	4.99910E-1	5.00109E-1	5.39044E+1	3.60720E-2	7.40000E+4	4.03089E+1
1.00930E+2	1.01059E+2	1.11509E-5	4.99910E-1	5.00139E-1	5.39099E+1	3.61204E-2	7.40020E+4	4.03044E+1
1.01010E+2	1.01110E+2	1.11428E-5	4.99910E-1	5.00143E-1	5.39325E+1	3.61450E-2	7.40040E+4	4.03235E+1
1.01053E+2	1.01143E+2	1.11335E-5	4.99910E-1	5.00124E-1	5.38126E+1	3.62035E-2	7.40060E+4	4.03673E+1
1.01182E+2	1.01227E+2	1.11319E-5	4.99910E-1	5.00072E-1	5.37736E+1	3.62081E-2	7.40080E+4	4.03805E+1
1.01271E+2	1.01279E+2	1.11524E-5	4.99910E-1	5.00076E-1	5.37962E+1	3.61510E-2	7.40100E+4	4.03729E+1
1.01348E+2	1.01324E+2	1.11618E-5	4.99910E-1	5.00107E-1	5.38275E+1	3.61266E-2	7.40120E+4	4.03619E+1
1.01440E+2	1.01383E+2	1.11505E-5	4.99910E-1	5.00138E-1	5.38285E+1	3.61693E-2	7.40140E+4	4.03539E+1
1.01526E+2	1.01437E+2	1.11346E-5	4.99910E-1	5.00160E-1	5.38375E+1	3.61584E-2	7.40160E+4	4.03724E+1
1.01581E+2	1.01470E+2	1.11266E-5	4.99910E-1	5.00128E-1	5.38475E+1	3.61270E-2	7.40180E+4	4.04097E+1
1.01712E+2	1.01544E+2	1.11274E-5	4.99910E-1	5.00109E-1	5.38935E+1	3.61335E-2	7.40200E+4	4.04296E+1
1.01802E+2	1.01596E+2	1.11250E-5	4.99910E-1	5.00104E-1	5.39034E+1	3.61306E-2	7.40220E+4	4.04234E+1
1.01890E+2	1.01648E+2	1.11168E-5	4.99910E-1	5.00137E-1	5.38579E+1	3.61277E-2	7.40240E+4	4.03986E+1
1.01977E+2	1.01703E+2	1.11083E-5	4.99910E-1	5.00140E-1	5.38545E+1	3.61038E-2	7.40260E+4	4.03844E+1
1.02025E+2	1.01729E+2	1.11006E-5	4.99910E-1	5.00143E-1	5.38429E+1	3.60519E-2	7.40280E+4	4.03701E+1
1.02161E+2	1.01808E+2	1.10961E-5	4.99910E-1	5.00125E-1	5.38952E+1	3.60947E-2	7.40300E+4	4.03501E+1
1.02253E+2	1.01862E+2	1.10919E-5	4.99910E-1	5.00084E-1	5.39189E+1	3.60553E-2	7.40320E+4	4.03519E+1
1.02332E+2	1.01898E+2	1.10852E-5	4.99910E-1	5.00131E-1	5.39362E+1	3.60592E-2	7.40340E+4	4.03597E+1
1.02431E+2	1.01960E+2	1.10734E-5	4.99910E-1	5.00156E-1	5.39224E+1	3.60276E-2	7.40360E+4	4.03674E+1
1.02523E+2	1.02016E+2	1.10621E-5	4.99910E-1	5.00160E-1	5.39444E+1	3.60692E-2	7.40380E+4	4.03813E+1
1.02585E+2	1.02051E+2	1.10569E-5	4.99910E-1	5.00199E-1	5.39320E+1	3.61015E-2	7.40400E+4	4.04008E+1
1.02707E+2	1.02116E+2	1.10524E-5	4.99910E-1	5.00204E-1	5.38625E+1	3.60475E-2	7.40420E+4	4.03959E+1
1.02798E+2	1.02171E+2	1.10481E-5	4.99910E-1	5.00200E-1	5.38756E+1	3.60049E-2	7.40440E+4	4.03746E+1
1.02861E+2	1.02211E+2	1.10400E-5	4.99910E-1	5.00172E-1	5.39877E+1	3.60298E-2	7.40460E+4	4.03435E+1
1.02906E+2	1.02238E+2	1.10349E-5	4.99910E-1	5.00174E-1	5.39649E+1	3.60260E-2	7.40480E+4	4.03555E+1
1.03014E+2	1.02305E+2	1.10361E-5	4.99910E-1	5.00186E-1	5.39972E+1	3.59602E-2	7.40500E+4	4.02925E+1
1.03156E+2	1.02392E+2	1.10347E-5	4.99910E-1	5.00221E-1	5.40171E+1	3.60162E-2	7.40520E+4	4.03414E+1
1.03245E+2	1.02447E+2	1.10298E-5	4.99910E-1	5.00225E-1	5.40045E+1	3.59882E-2	7.40540E+4	4.03035E+1
1.03324E+2	1.02493E+2	1.10290E-5	4.99910E-1	5.00201E-1	5.39837E+1	3.59997E-2	7.40560E+4	4.02442E+1
1.03418E+2	1.02549E+2	1.10241E-5	4.99910E-1	5.00193E-1	5.39876E+1	3.60197E-2	7.40580E+4	4.02894E+1
1.03504E+2	1.02603E+2	1.10112E-5	4.99910E-1	5.00196E-1	5.40326E+1	3.60107E-2	7.40600E+4	4.02899E+1
1.03564E+2	1.02643E+2	1.10064E-5	4.99910E-1	5.00199E-1	5.40136E+1	3.60372E-2	7.40620E+4	4.03566E+1
1.03680E+2	1.02715E+2	1.10010E-5	4.99910E-1	5.00223E-1	5.39711E+1	3.60335E-2	7.40640E+4	4.03833E+1
1.03769E+2	1.02767E+2	1.09939E-5	4.99910E-1	5.00237E-1	5.39927E+1	3.60318E-2	7.40660E+4	4.03949E+1
1.03831E+2	1.02802E+2	1.09993E-5	4.99910E-1	5.00211E-1	5.40091E+1	3.60004E-2	7.40680E+4	4.03739E+1
1.03873E+2	1.02827E+2	1.10067E-5	4.99910E-1	5.00223E-1	5.40035E+1	3.60636E-2	7.40700E+4	4.03720E+1
1.04024E+2	1.02924E+2	1.10000E-5	4.99910E-1	5.00239E-1	5.39789E+1	3.60203E-2	7.40720E+4	4.03541E+1
1.04110E+2	1.02979E+2	1.09924E-5	4.99910E-1	5.00227E-1	5.39139E+1	3.60182E-2	7.40740E+4	4.03841E+1
1.04194E+2	1.03032E+2	1.09926E-5	4.99910E-1	5.00253E-1	5.39567E+1	3.60215E-2	7.40760E+4	4.03492E+1
1.04271E+2	1.03085E+2	1.09878E-5	4.99910E-1	5.00239E-1	5.40070E+1	3.60455E-2	7.40780E+4	4.03929E+1
1.04358E+2	1.03140E+2	1.09790E-5	4.99910E-1	5.00257E-1	5.40030E+1	3.60298E-2	7.40800E+4	4.04256E+1
1.04444E+2	1.03193E+2	1.09768E-5	4.99910E-1	5.00305E-1	5.39860E+1	3.59809E-2	7.40820E+4	4.03514E+1
1.04508E+2	1.03231E+2	1.09763E-5	4.99910E-1	5.00281E-1	5.39811E+1	3.59782E-2	7.40840E+4	4.03268E+1
1.04606E+2	1.03295E+2	1.09691E-5	4.99910E-1	5.00277E-1	5.39794E+1	3.59602E-2	7.40860E+4	4.03185E+1
1.04688E+2	1.03347E+2	1.09583E-5	4.99910E-1	5.00280E-1	5.39960E+1	3.59489E-2	7.40880E+4	4.03264E+1
1.04752E+2	1.03389E+2	1.09489E-5	4.99910E-1	5.00284E-1	5.39543E+1	3.59515E-2	7.40900E+4	4.03380E+1
1.04792E+2	1.03416E+2	1.09427E-5	4.99910E-1	5.00285E-1	5.39858E+1	3.59859E-2	7.40920E+4	4.03668E+1
1.04933E+2	1.03513E+2	1.09402E-5	4.99910E-1	5.00315E-1	5.40025E+1	3.60069E-2	7.40940E+4	4.03771E+1
1.05013E+2	1.03566E+2	1.09385E-5	4.99910E-1	5.00371E-1	5.40045E+1	3.59644E-2	7.40960E+4	4.03706E+1
1.05092E+2	1.03619E+2	1.09352E-5	4.99910E-1	5.00374E-1	5.40005E+1	3.60492E-2	7.40980E+4	4.03579E+1
1.05132E+2	1.03647E+2	1.09327E-5	4.99910E-1	5.00387E-1	5.39810E+1	3.60471E-2	7.41000E+4	4.03821E+1
1.05252E+2	1.03732E+2	1.09315E-5	4.99910E-1	5.00420E-1	5.39720E+1	3.60133E-2	7.41020E+4	4.04359E+1
1.05334E+2	1.03789E+2	1.09274E-5	4.99910E-1	5.00423E-1	5.39843E+1	3.60023E-2	7.41040E+4	4.04619E+1
1.05403E+2	1.03837E+2	1.09216E-5	4.99910E-1	5.00427E-1	5.39703E+1	3.60465E-2	7.41060E+4	4.04398E+1
1.05494E+2	1.03893E+2	1.09188E-5	4.99910E-1	5.00447E-1	5.39583E+1	3.60444E-2	7.41080E+4	4.04300E+1
1.05571E+2	1.03948E+2	1.09183E-5	4.99910E-1	5.00469E-1	5.39152E+1	3.60472E-2	7.41100E+4	4.04219E+1
1.05615E+2	1.03985E+2	1.09163E-5	4.99910E-1	5.00437E-1	5.38800E+1	3.60182E-2	7.41120E+4	4.04330E+1
1.05732E+2	1.04057E+2	1.09078E-5	4.99910E-1	5.00418E-1	5.38649E+1	3.59882E-2	7.41140E+4	4.04121E+1
1.05812E+2	1.04110E+2	1.09015E-5	4.99910E-1	5.00404E-1	5.38807E+1	3.60541E-2	7.41160E+4	4.03898E+1
1.05866E+2	1.04147E+2	1.09020E-5	4.99910E-1	5.00410E-1	5.38887E+1	3.59847E-2	7.41180E+4	4.04015E+1
1.05904E+2	1.04174E+2	1.09047E-5	4.99910E-1	5.00423E-1	5.39084E+1	3.60114E-2	7.41200E+4	4.04057E+1
1.05998E+2	1.04233E+2	1.09011E-5	4.99910E-1	5.00431E-1	5.38940E+1	3.59736E-2	7.41220E+4	4.04068E+1
1.06120E+2	1.04313E+2	1.08899E-5	4.99910E-1	5.00417E-1	5.38990E+1	3.59485E-2	7.41240E+4	4.04160E+1
1.06197E+2	1.04370E+2	1.08851E-5	4.99910E-1	5.00420E-1	5.39446E+1	3.60180E-2	7.41260E+4	4.04308E+1
1.06268E+2	1.04422E+2	1.08863E-5	4.99910E-1	5.00424E-1	5.39400E+1	3.60085E-2	7.41280E+4	4.04401E+1
1.06349E+2	1.04484E+2	1.08843E-5	4.99910E-1	5.00443E-1	5.39333E+1	3.59932E-2	7.41300E+4	4.04558E+1
1.06425E+2	1.04542E+2	1.08862E-5	4.99910E-1	5.00469E-1	5.39464E+1	3.59840E-2	7.41320E+4	4.04915E+1
1.06480E+2	1.04581E+2	1.08890E-5	4.99910E-1	5.00473E-1	5.39327E+1	3.60056E-2	7.41340E+4	4.05038E+1
1.06584E+2	1.04649E+2	1.08826E-5	4.99910E-1	5.00497E-1	5.39404E+1	3.59981E-2	7.41360E+4	4.04834E+1
1.06663E+2	1.04707E+2	1.08743E-5	4.99910E-1	5.00518E-1	5.39316E+1	3.60184E-2	7.41380E+4	4.04419E+1
1.06717E+2	1.04746E+2	1.08669E-5	4.99910E-1	5.00519E-1	5.39305E+1	3.60064E-2	7.41400E+4	4.03743E+1
1.06755E+2	1.04771E+2	1.08556E-5	4.99910E-1	5.00510E-1	5.39301E+1	3.60049E-2	7.41420E+4	4.03939E+1
1.06848E+2	1.04838E+2	1.08521E-5	4.99910E-1	5.00498E-1	5.39181E+1	3.59780E-2	7.41440E+4	4.04236E+1
1.06974E+2	1.04930E+2	1.08553E-5	4.99910E-1	5.00493E-1	5.39606E+1	3.59811E-2	7.41460E+4	4.04194E+1
1.07052E+2	1.04983E+2	1.08576E-5	4.99910E-1	5.00497E-1	5.39181E+1	3.60445E-2	7.41480E+4	4.04741E+1
1.07124E+2	1.05017E+2	1.08547E-5	4.99910E-1	5.00500E-1	5.39316E+1	3.60171E-2	7.41500E+4	4.05196E+1
1.07209E+2	1.05085E+2	1.08487E-5	4.99910E-1	5.00488E-1	5.39252E+1	3.60794E-2	7.41520E+4	4.05343E+1
1.07286E+2	1.05142E+2	1.08443E-5	4.99910E-1	5.00470E-1	5.39013E+1	3.60417E-2	7.41540E+4	4.04288E+1
1.07341E+2	1.05177E+2	1.08454E-5	4.99910E-1	5.00504E-1	5.39316E+1	3.60133E-2	7.41560E+4	4.04333E+1
1.07433E+2	1.05250E+2	1.08454E-5	4.99910E-1	5.00533E-1	5.39575E+1	3.60273E-2	7.41580E+4	4.04522E+1
1.07506E+2	1.05306E+2	1.08319E-5	4.99910E-1	5.00549E-1	5.39691E+1	3.60288E-2	7.41600E+4	4.04828E+1
1.07562E+2	1.05348E+2	1.08206E-5	4.99910E-1	5.00522E-1	5.39585E+1	3.60048E-2	7.41620E+4	4.05149E+1
1.07601E+2	1.05377E+2	1.08175E-5	4.99910E-1	5.00534E-1	5.39726E+1	3.59858E-2	7.41640E+4	4.05197E+1
1.07734E+2	1.05468E+2	1.08123E-5	4.99910E-1	5.00565E-1	5.40291E+1	3.59794E-2	7.41660E+4	4.04717E+1
1.07806E+2	1.05524E+2	1.08072E-5	4.99910E-1	5.00569E-1	5.39944E+1	3.60043E-2	7.41680E+4	4.05065E+1
1.07878E+2	1.05583E+2	1.08041E-5	4.99910E-1	5.00572E-1	5.39719E+1	3.60184E-2	7.41700E+4	4.04933E+1
1.07955E+2	1.05632E+2	1.08031E-5	4.99910E-1	5.00553E-1	5.39415E+1	3.60435E-2	7.41720E+4	4.04946E+1
1.08029E+2	1.05692E+2	1.08043E-5	4.99910E-1	5.00540E-1	5.39449E+1	3.60309E-2	7.41740E+4	4.04964E+1
1.08103E+2	1.05750E+2	1.08048E-5	4.99910E-1	5.00544E-1	5.39599E+1	3.59920E-2	7.41760E+4	4.05072E+1
1.08164E+2	1.05788E+2	1.08041E-5	4.99910E-1	5.00577E-1	5.39644E+1	3.60393E-2	7.41780E+4	4.05299E+1
1.08248E+2	1.05846E+2	1.08024E-5	4.99910E-1	5.00606E-1	5.39915E+1	3.59979E-2	7.41800E+4	4.05240E+1
1.08319E+2	1.05903E+2	1.07988E-5	4.99910E-1	5.00627E-1	5.39522E+1	3.60387E-2	7.41820E+4	4.05445E+1
1.08357E+2	1.05939E+2	1.07884E-5	4.99910E-1	5.00596E-1	5.39488E+1	3.60704E-2	7.41840E+4	4.05766E+1
1.08466E+2	1.06012E+2	1.07816E-5	4.99910E-1	5.00599E-1	5.39392E+1	3.60725E-2	7.41860E+4	4.05885E+1
1.08541E+2	1.06068E+2	1.07912E-5	4.99910E-1	5.00602E-1	5.39477E+1	3.60858E-2	7.41880E+4	4.06362E+1
1.08614E+2	1.06128E+2	1.08001E-5	4.99910E-1	5.00600E-1	5.39362E+1	3.60369E-2	7.41900E+4	4.05817E+1
1.08685E+2	1.06189E+2	1.07969E-5	4.99910E-1	5.00580E-1	5.39601E+1	3.60220E-2	7.41920E+4	4.05685E+1
1.08752E+2	1.06238E+2	1.07897E-5	4.99910E-1	5.00597E-1	5.39666E+1	3.60661E-2	7.41940E+4	4.06112E+1
1.08827E+2	1.06294E+2	1.07812E-5	4.99910E-1	5.00604E-1	5.39681E+1	3.60368E-2	7.41960E+4	4.06406E+1
1.08902E+2	1.06354E+2	1.07757E-5	4.99910E-1	5.00585E-1	5.39654E+1	3.60465E-2	7.41980E+4	4.06049E+1
1.08964E+2	1.06413E+2	1.07709E-5	4.99910E-1	5.00556E-1	5.39172E+1	3.60980E-2	7.42000E+4	4.05469E+1
1.09043E+2	1.06472E+2	1.07692E-5	4.99910E-1	5.00533E-1	5.39354E+1	3.60745E-2	7.42020E+4	4.05070E+1
1.09114E+2	1.06530E+2	1.07689E-5	4.99910E-1	5.00519E-1	5.39648E+1	3.60939E-2	7.42040E+4	4.04569E+1
1.09156E+2	1.06567E+2	1.07615E-5	4.99910E-1	5.00557E-1	5.39596E+1	3.60841E-2	7.42060E+4	4.04906E+1
1.09262E+2	1.06642E+2	1.07596E-5	4.99910E-1	5.00561E-1	5.38966E+1	3.60668E-2	7.42080E+4	4.06028E+1
1.09331E+2	1.06702E+2	1.07602E-5	4.99910E-1	5.00575E-1	5.39096E+1	3.60947E-2	7.42100E+4	4.04717E+1
1.09401E+2	1.06756E+2	1.07578E-5	4.99910E-1	5.00606E-1	5.39073E+1	3.61019E-2	7.42120E+4	4.04502E+1
1.09472E+2	1.06807E+2	1.07614E-5	4.99910E-1	5.00609E-1	5.38699E+1	3.61244E-2	7.42140E+4	4.04728E+1
1.09510E+2	1.06838E+2	1.07625E-5	4.99910E-1	5.00612E-1	5.38815E+1	3.60742E-2	7.42160E+4	4.04815E+1
1.09617E+2	1.06930E+2	1.07569E-5	4.99910E-1	5.00639E-1	5.38936E+1	3.60503E-2	7.42180E+4	4.04570E+1
1.09688E+2	1.06991E+2	1.07426E-5	4.99910E-1	5.00687E-1	5.39136E+1	3.60872E-2	7.42200E+4	4.04316E+1
1.09751E+2	1.07040E+2	1.07321E-5	4.99910E-1	5.00673E-1	5.38782E+1	3.60559E-2	7.42220E+4	4.04721E+1
1.09828E+2	1.07107E+2	1.07298E-5	4.99910E-1	5.00666E-1	5.38769E+1	3.60312E-2	7.42240E+4	4.05131E+1
1.09899E+2	1.07161E+2	1.07245E-5	4.99910E-1	5.00669E-1	5.39026E+1	3.60193E-2	7.42260E+4	4.05401E+1
1.09949E+2	1.07193E+2	1.07164E-5	4.99910E-1	5.00637E-1	5.39090E+1	3.60032E-2	7.42280E+4	4.05795E+1
1.10044E+2	1.07268E+2	1.07110E-5	4.99910E-1	5.00638E-1	5.39520E+1	3.59860E-2	7.42300E+4	4.06042E+1
1.10113E+2	1.07329E+2	1.07048E-5	4.99910E-1	5.00641E-1	5.39953E+1	3.59458E-2	7.42320E+4	4.05543E+1
1.10161E+2	1.07372E+2	1.06941E-5	4.99910E-1	5.00645E-1	5.40226E+1	3.60086E-2	7.42340E+4	4.05741E+1
1.10197E+2	1.07400E+2	1.06829E-5	4.99910E-1	5.00646E-1	5.40193E+1	3.60529E-2	7.42360E+4	4.06204E+1
1.10325E+2	1.07499E+2	1.06738E-5	4.99910E-1	5.00667E-1	5.39818E+1	3.60441E-2	7.42380E+4	4.06258E+1
1.10395E+2	1.07553E+2	1.06757E-5	4.99910E-1	5.00694E-1	5.39798E+1	3.60261E-2	7.42400E+4	4.06386E+1
1.10464E+2	1.07607E+2	1.06845E-5	4.99910E-1	5.00697E-1	5.39900E+1	3.60325E-2	7.42420E+4	4.07151E+1
1.10533E+2	1.07664E+2	1.06823E-5	4.99910E-1	5.00725E-1	5.40032E+1	3.59987E-2	7.42440E+4	4.07273E+1
1.10609E+2	1.07724E+2	1.06692E-5	4.99910E-1	5.00756E-1	5.39931E+1	3.60091E-2	7.42460E+4	4.07229E+1
1.10684E+2	1.07782E+2	1.06583E-5	4.99910E-1	5.00782E-1	5.39818E+1	3.60423E-2	7.42480E+4	4.07347E+1
1.10740E+2	1.07828E+2	1.06613E-5	4.99910E-1	5.00789E-1	5.39704E+1	3.59669E-2	7.42500E+4	4.07048E+1
1.10823E+2	1.07893E+2	1.06704E-5	4.99910E-1	5.00774E-1	5.40178E+1	3.59931E-2	7.42520E+4	4.06676E+1
1.10893E+2	1.07950E+2	1.06677E-5	4.99910E-1	5.00761E-1	5.40820E+1	3.60076E-2	7.42540E+4	4.06636E+1
1.10931E+2	1.07983E+2	1.06543E-5	4.99910E-1	5.00799E-1	5.40552E+1	3.60126E-2	7.42560E+4	4.06223E+1
1.11040E+2	1.08068E+2	1.06439E-5	4.99910E-1	5.00803E-1	5.40077E+1	3.60115E-2	7.42580E+4	4.06068E+1
1.11114E+2	1.08124E+2	1.06420E-5	4.99910E-1	5.00806E-1	5.40250E+1	3.60150E-2	7.42600E+4	4.06840E+1
1.11185E+2	1.08180E+2	1.06430E-5	4.99910E-1	5.00804E-1	5.40206E+1	3.60282E-2	7.42620E+4	4.07171E+1
1.11253E+2	1.08236E+2	1.06418E-5	4.99910E-1	5.00784E-1	5.40109E+1	3.59930E-2	7.42640E+4	4.06648E+1
1.11321E+2	1.08292E+2	1.06417E-5	4.99910E-1	5.00801E-1	5.40506E+1	3.60462E-2	7.42660E+4	4.06574E+1
1.11396E+2	1.08350E+2	1.06430E-5	4.99910E-1	5.00833E-1	5.40356E+1	3.60413E-2	7.42680E+4	4.06438E+1
1.11469E+2	1.08409E+2	1.06388E-5	4.99910E-1	5.00858E-1	5.39741E+1	3.60422E-2	7.42700E+4	4.05943E+1
1.11525E+2	1.08459E+2	1.06368E-5	4.99910E-1	5.00895E-1	5.39852E+1	3.59555E-2	7.42720E+4	4.06310E+1
1.11604E+2	1.08524E+2	1.06434E-5	4.99910E-1	5.00908E-1	5.40626E+1	3.60274E-2	7.42740E+4	4.06068E+1
1.11675E+2	1.08579E+2	1.06404E-5	4.99910E-1	5.00911E-1	5.40695E+1	3.60326E-2	7.42760E+4	4.06971E+1
1.11716E+2	1.08610E+2	1.06230E-5	4.99910E-1	5.00915E-1	5.40319E+1	3.59811E-2	7.42780E+4	4.07425E+1
1.11816E+2	1.08691E+2	1.06123E-5	4.99910E-1	5.00896E-1	5.40533E+1	3.60177E-2	7.42800E+4	4.07332E+1
1.11886E+2	1.08747E+2	1.06097E-5	4.99910E-1	5.00893E-1	5.40030E+1	3.59996E-2	7.42820E+4	4.07593E+1
1.11955E+2	1.08807E+2	1.06078E-5	4.99910E-1	5.00920E-1	5.40384E+1	3.60249E-2	7.42840E+4	4.07357E+1
1.12023E+2	1.08867E+2	1.06050E-5	4.99910E-1	5.00901E-1	5.40362E+1	3.60018E-2	7.42860E+4	4.07194E+1
1.12059E+2	1.08898E+2	1.06021E-5	4.99910E-1	5.00903E-1	5.40513E+1	3.60132E-2	7.42880E+4	4.07577E+1
1.12164E+2	1.08983E+2	1.05972E-5	4.99910E-1	5.00936E-1	5.40590E+1	3.60386E-2	7.42900E+4	4.07507E+1
1.12236E+2	1.09038E+2	1.05926E-5	4.99910E-1	5.00940E-1	5.40535E+1	3.60248E-2	7.42920E+4	4.07500E+1
1.12295E+2	1.09079E+2	1.05939E-5	4.99910E-1	5.00943E-1	5.40328E+1	3.60384E-2	7.42940E+4	4.07495E+1
1.12370E+2	1.09148E+2	1.05922E-5	4.99910E-1	5.00930E-1	5.39970E+1	3.60796E-2	7.42960E+4	4.07005E+1
1.12438E+2	1.09207E+2	1.05891E-5	4.99910E-1	5.00911E-1	5.39796E+1	3.60466E-2	7.42980E+4	4.07072E+1
1.12483E+2	1.09242E+2	1.05880E-5	4.99910E-1	5.00915E-1	5.40041E+1	3.60235E-2	7.43000E+4	4.07203E+1
1.12578E+2	1.09318E+2	1.05895E-5	4.99910E-1	5.00918E-1	5.40305E+1	3.60259E-2	7.43020E+4	4.07705E+1
1.12645E+2	1.09377E+2	1.05810E-5	4.99910E-1	5.00922E-1	5.40298E+1	3.60430E-2	7.43040E+4	4.07638E+1
1.12693E+2	1.09419E+2	1.05665E-5	4.99910E-1	5.00925E-1	5.40075E+1	3.60324E-2	7.43060E+4	4.07630E+1
1.12727E+2	1.09449E+2	1.05570E-5	4.99910E-1	5.00927E-1	5.39649E+1	3.60285E-2	7.43080E+4	4.07212E+1
1.12809E+2	1.09518E+2	1.05505E-5	4.99910E-1	5.00938E-1	5.39736E+1	3.60709E-2	7.43100E+4	4.07043E+1
1.12919E+2	1.09604E+2	1.05489E-5	4.99910E-1	5.00958E-1	5.39571E+1	3.60506E-2	7.43120E+4	4.07146E+1
1.12988E+2	1.09657E+2	1.05521E-5	4.99910E-1	5.00916E-1	5.40003E+1	3.60315E-2	7.43140E+4	4.07117E+1
1.13050E+2	1.09708E+2	1.05559E-5	4.99910E-1	5.00929E-1	5.40188E+1	3.60271E-2	7.43160E+4	4.07764E+1
1.13125E+2	1.09773E+2	1.05494E-5	4.99910E-1	5.00946E-1	5.40134E+1	3.60538E-2	7.43180E+4	4.08089E+1
1.13198E+2	1.09835E+2	1.05413E-5	4.99910E-1	5.00950E-1	5.40126E+1	3.60327E-2	7.43200E+4	4.07764E+1
1.13252E+2	1.09876E+2	1.05346E-5	4.99910E-1	5.00953E-1	5.40154E+1	3.60382E-2	7.43220E+4	4.07639E+1
1.13330E+2	1.09944E+2	1.05322E-5	4.99910E-1	5.00939E-1	5.40228E+1	3.60432E-2	7.43240E+4	4.07350E+1
1.13397E+2	1.10000E+2	1.05310E-5	4.99910E-1	5.00926E-1	5.40104E+1	3.60909E-2	7.43260E+4	4.07080E+1
1.13436E+2	1.10031E+2	1.05280E-5	4.99910E-1	5.00964E-1	5.40040E+1	3.61196E-2	7.43280E+4	4.07424E+1
1.13536E+2	1.10121E+2	1.05248E-5	4.99910E-1	5.00992E-1	5.40006E+1	3.60628E-2	7.43300E+4	4.07990E+1
1.13605E+2	1.10182E+2	1.05224E-5	4.99910E-1	5.01010E-1	5.39988E+1	3.60432E-2	7.43320E+4	4.07926E+1
1.13671E+2	1.10235E+2	1.05196E-5	4.99910E-1	5.01007E-1	5.40165E+1	3.60620E-2	7.43340E+4	4.07671E+1
1.13737E+2	1.10286E+2	1.05186E-5	4.99910E-1	5.00987E-1	5.40076E+1	3.60972E-2	7.43360E+4	4.07153E+1
1.13805E+2	1.10346E+2	1.05194E-5	4.99910E-1	5.00959E-1	5.39988E+1	3.60901E-2	7.43380E+4	4.07463E+1
1.13876E+2	1.10408E+2	1.05182E-5	4.99910E-1	5.00972E-1	5.39686E+1	3.61015E-2	7.43400E+4	4.07717E+1
1.13945E+2	1.10467E+2	1.05073E-5	4.99910E-1	5.01020E-1	5.39567E+1	3.61029E-2	7.43420E+4	4.07928E+1
1.14001E+2	1.10511E+2	1.04997E-5	4.99910E-1	5.01060E-1	5.39267E+1	3.60317E-2	7.43440E+4	4.08031E+1
1.14080E+2	1.10585E+2	1.05028E-5	4.99910E-1	5.01073E-1	5.39468E+1	3.60320E-2	7.43460E+4	4.08019E+1
1.14148E+2	1.10646E+2	1.05001E-5	4.99910E-1	5.01074E-1	5.39888E+1	3.60112E-2	7.43480E+4	4.07908E+1
1.14185E+2	1.10678E+2	1.04909E-5	4.99910E-1	5.01042E-1	5.39693E+1	3.60436E-2	7.43500E+4	4.08032E+1
1.14286E+2	1.10757E+2	1.04809E-5	4.99910E-1	5.01023E-1	5.39894E+1	3.60292E-2	7.43520E+4	4.08004E+1
1.14354E+2	1.10815E+2	1.04767E-5	4.99910E-1	5.01030E-1	5.40297E+1	3.59938E-2	7.43540E+4	4.07819E+1
1.14420E+2	1.10877E+2	1.04723E-5	4.99910E-1	5.01091E-1	5.40261E+1	3.59960E-2	7.43560E+4	4.08447E+1
1.14485E+2	1.10942E+2	1.04660E-5	4.99910E-1	5.01095E-1	5.40121E+1	3.59941E-2	7.43580E+4	4.08504E+1
1.14522E+2	1.10969E+2	1.04601E-5	4.99910E-1	5.01098E-1	5.40078E+1	3.59317E-2	7.43600E+4	4.08287E+1
1.14629E+2	1.11046E+2	1.04509E-5	4.99910E-1	5.01091E-1	5.40694E+1	3.59751E-2	7.43620E+4	4.07893E+1
1.14702E+2	1.11103E+2	1.04388E-5	4.99910E-1	5.01072E-1	5.40774E+1	3.59815E-2	7.43640E+4	4.08482E+1
1.14759E+2	1.11162E+2	1.04282E-5	4.99910E-1	5.01099E-1	5.40455E+1	3.60388E-2	7.43660E+4	4.08683E+1
1.14835E+2	1.11227E+2	1.04246E-5	4.99910E-1	5.01096E-1	5.40163E+1	3.60045E-2	7.43680E+4	4.08884E+1
1.14902E+2	1.11284E+2	1.04305E-5	4.99910E-1	5.01076E-1	5.40142E+1	3.60126E-2	7.43700E+4	4.08463E+1
1.14942E+2	1.11317E+2	1.04349E-5	4.99910E-1	5.01043E-1	5.39948E+1	3.59944E-2	7.43720E+4	4.08418E+1
1.15044E+2	1.11406E+2	1.04359E-5	4.99910E-1	5.01047E-1	5.40233E+1	3.60218E-2	7.43740E+4	4.08375E+1
1.15115E+2	1.11459E+2	1.04390E-5	4.99910E-1	5.01059E-1	5.40068E+1	3.60231E-2	7.43760E+4	4.08139E+1
1.15162E+2	1.11497E+2	1.04390E-5	4.99910E-1	5.01089E-1	5.40091E+1	3.60079E-2	7.43780E+4	4.08319E+1
1.15195E+2	1.11529E+2	1.04344E-5	4.99910E-1	5.01080E-1	5.40454E+1	3.59720E-2	7.43800E+4	4.08299E+1
1.15279E+2	1.11603E+2	1.04266E-5	4.99910E-1	5.01069E-1	5.40109E+1	3.59829E-2	7.43820E+4	4.08435E+1
1.15390E+2	1.11691E+2	1.04210E-5	4.99910E-1	5.01093E-1	5.40191E+1	3.59958E-2	7.43840E+4	4.08115E+1
1.15460E+2	1.11746E+2	1.04184E-5	4.99910E-1	5.01164E-1	5.40589E+1	3.59740E-2	7.43860E+4	4.08276E+1
1.15522E+2	1.11787E+2	1.04194E-5	4.99910E-1	5.01133E-1	5.40754E+1	3.59973E-2	7.43880E+4	4.08747E+1
1.15598E+2	1.11862E+2	1.04145E-5	4.99910E-1	5.01128E-1	5.40561E+1	3.59545E-2	7.43900E+4	4.09015E+1
1.15666E+2	1.11927E+2	1.04018E-5	4.99910E-1	5.01155E-1	5.40579E+1	3.59734E-2	7.43920E+4	4.09048E+1
1.15714E+2	1.11969E+2	1.03870E-5	4.99910E-1	5.01126E-1	5.40643E+1	3.59769E-2	7.43940E+4	4.09069E+1
1.15801E+2	1.12034E+2	1.03724E-5	4.99910E-1	5.01144E-1	5.40425E+1	3.59888E-2	7.43960E+4	4.09544E+1
1.15865E+2	1.12087E+2	1.03684E-5	4.99910E-1	5.01173E-1	5.40786E+1	3.59734E-2	7.43980E+4	4.09311E+1
1.15913E+2	1.12130E+2	1.03682E-5	4.99910E-1	5.01205E-1	5.40989E+1	3.59852E-2	7.44000E+4	4.09337E+1
1.15949E+2	1.12161E+2	1.03736E-5	4.99910E-1	5.01184E-1	5.40663E+1	3.59702E-2	7.44020E+4	4.09925E+1
1.16070E+2	1.12272E+2	1.03787E-5	4.99910E-1	5.01168E-1	5.40243E+1	3.59633E-2	7.44040E+4	4.10464E+1
1.16138E+2	1.12325E+2	1.03722E-5	4.99910E-1	5.01212E-1	5.40551E+1	3.59542E-2	7.44060E+4	4.10441E+1
1.16206E+2	1.12375E+2	1.03682E-5	4.99910E-1	5.01192E-1	5.40355E+1	3.60006E-2	7.44080E+4	4.10435E+1
1.16272E+2	1.12433E+2	1.03669E-5	4.99910E-1	5.01187E-1	5.40327E+1	3.60033E-2	7.44100E+4	4.10621E+1
1.16341E+2	1.12494E+2	1.03619E-5	4.99910E-1	5.01191E-1	5.40779E+1	3.60242E-2	7.44120E+4	4.10643E+1
1.16410E+2	1.12556E+2	1.03581E-5	4.99910E-1	5.01195E-1	5.40789E+1	3.60553E-2	7.44140E+4	4.10059E+1
1.16463E+2	1.12607E+2	1.03575E-5	4.99910E-1	5.01229E-1	5.40574E+1	3.60793E-2	7.44160E+4	4.10159E+1
1.16543E+2	1.12665E+2	1.03589E-5	4.99910E-1	5.01258E-1	5.40540E+1	3.60800E-2	7.44180E+4	4.10391E+1
1.16609E+2	1.12722E+2	1.03653E-5	4.99910E-1	5.01279E-1	5.40458E+1	3.60669E-2	7.44200E+4	4.10075E+1
1.16646E+2	1.12761E+2	1.03618E-5	4.99910E-1	5.01248E-1	5.40208E+1	3.59723E-2	7.44220E+4	4.09890E+1
1.16746E+2	1.12847E+2	1.03501E-5	4.99910E-1	5.01274E-1	5.40177E+1	3.59423E-2	7.44240E+4	4.09581E+1
1.16813E+2	1.12893E+2	1.03466E-5	4.99910E-1	5.01293E-1	5.40751E+1	3.59959E-2	7.44260E+4	4.08724E+1
1.16879E+2	1.12945E+2	1.03388E-5	4.99910E-1	5.01296E-1	5.40609E+1	3.59733E-2	7.44280E+4	4.08670E+1
1.16945E+2	1.13003E+2	1.03280E-5	4.99910E-1	5.01300E-1	5.40465E+1	3.59886E-2	7.44300E+4	4.08963E+1
1.16980E+2	1.13039E+2	1.03229E-5	4.99910E-1	5.01292E-1	5.40548E+1	3.59929E-2	7.44320E+4	4.09387E+1
1.17080E+2	1.13125E+2	1.03232E-5	4.99910E-1	5.01269E-1	5.40665E+1	3.59651E-2	7.44340E+4	4.09307E+1
1.17150E+2	1.13179E+2	1.03268E-5	4.99910E-1	5.01272E-1	5.40711E+1	3.59433E-2	7.44360E+4	4.09268E+1
1.17212E+2	1.13233E+2	1.03279E-5	4.99910E-1	5.01275E-1	5.40868E+1	3.59346E-2	7.44380E+4	4.09238E+1
1.17284E+2	1.13299E+2	1.03202E-5	4.99910E-1	5.01279E-1	5.41028E+1	3.59622E-2	7.44400E+4	4.09093E+1
1.17350E+2	1.13354E+2	1.03052E-5	4.99910E-1	5.01283E-1	5.40950E+1	3.59851E-2	7.44420E+4	4.09340E+1
1.17390E+2	1.13384E+2	1.02990E-5	4.99910E-1	5.01286E-1	5.40952E+1	3.60147E-2	7.44440E+4	4.09403E+1
1.17489E+2	1.13478E+2	1.02981E-5	4.99910E-1	5.01312E-1	5.41120E+1	3.60642E-2	7.44460E+4	4.09112E+1
1.17554E+2	1.13537E+2	1.02989E-5	4.99910E-1	5.01332E-1	5.40545E+1	3.60898E-2	7.44480E+4	4.09578E+1
1.17619E+2	1.13590E+2	1.03042E-5	4.99910E-1	5.01331E-1	5.39832E+1	3.61152E-2	7.44500E+4	4.10092E+1
1.17685E+2	1.13642E+2	1.03043E-5	4.99910E-1	5.01311E-1	5.39492E+1	3.60974E-2	7.44520E+4	4.09791E+1
1.17720E+2	1.13676E+2	1.02997E-5	4.99910E-1	5.01313E-1	5.39656E+1	3.60891E-2	7.44540E+4	4.10164E+1
1.17821E+2	1.13760E+2	1.02952E-5	4.99910E-1	5.01346E-1	5.39289E+1	3.60995E-2	7.44560E+4	4.09600E+1
1.17891E+2	1.13812E+2	1.02943E-5	4.99910E-1	5.01349E-1	5.38915E+1	3.60360E-2	7.44580E+4	4.09727E+1
1.17949E+2	1.13863E+2	1.02976E-5	4.99910E-1	5.01326E-1	5.39702E+1	3.60411E-2	7.44600E+4	4.10131E+1
1.18023E+2	1.13926E+2	1.02950E-5	4.99910E-1	5.01302E-1	5.39799E+1	3.61184E-2	7.44620E+4	4.10145E+1
1.18090E+2	1.13984E+2	1.02883E-5	4.99910E-1	5.01283E-1	5.39873E+1	3.60968E-2	7.44640E+4	4.09794E+1
1.18136E+2	1.14025E+2	1.02873E-5	4.99910E-1	5.01359E-1	5.39323E+1	3.60874E-2	7.44660E+4	4.09976E+1
1.18225E+2	1.14105E+2	1.02883E-5	4.99910E-1	5.01367E-1	5.39556E+1	3.60798E-2	7.44680E+4	4.09608E+1
1.18293E+2	1.14162E+2	1.02879E-5	4.99910E-1	5.01371E-1	5.39770E+1	3.60451E-2	7.44700E+4	4.09930E+1
1.18339E+2	1.14202E+2	1.02784E-5	4.99910E-1	5.01376E-1	5.38861E+1	3.60092E-2	7.44720E+4	4.09890E+1
1.18371E+2	1.14234E+2	1.02708E-5	4.99910E-1	5.01390E-1	5.39389E+1	3.60208E-2	7.44740E+4	4.10251E+1
1.18452E+2	1.14303E+2	1.02673E-5	4.99910E-1	5.01416E-1	5.39266E+1	3.60570E-2	7.44760E+4	4.10399E+1
1.18562E+2	1.14390E+2	1.02609E-5	4.99910E-1	5.01462E-1	5.39170E+1	3.60089E-2	7.44780E+4	4.09840E+1
1.18631E+2	1.14451E+2	1.02554E-5	4.99910E-1	5.01466E-1	5.39468E+1	3.60321E-2	7.44800E+4	4.09575E+1
1.18693E+2	1.14509E+2	1.02519E-5	4.99910E-1	5.01443E-1	5.39842E+1	3.60063E-2	7.44820E+4	4.09173E+1
1.18766E+2	1.14575E+2	1.02462E-5	4.99910E-1	5.01435E-1	5.39606E+1	3.59628E-2	7.44840E+4	4.09422E+1
1.18833E+2	1.14632E+2	1.02377E-5	4.99910E-1	5.01439E-1	5.39727E+1	3.59364E-2	7.44860E+4	4.09895E+1
1.18880E+2	1.14666E+2	1.02289E-5	4.99910E-1	5.01442E-1	5.40109E+1	3.59879E-2	7.44880E+4	4.09873E+1
1.18972E+2	1.14740E+2	1.02219E-5	4.99910E-1	5.01465E-1	5.39768E+1	3.59895E-2	7.44900E+4	4.10018E+1
1.19040E+2	1.14797E+2	1.02146E-5	4.99910E-1	5.01495E-1	5.39587E+1	3.59570E-2	7.44920E+4	4.10196E+1
1.19088E+2	1.14837E+2	1.02122E-5	4.99910E-1	5.01527E-1	5.39899E+1	3.59737E-2	7.44941E+4	4.09851E+1
1.19123E+2	1.14866E+2	1.02136E-5	4.99910E-1	5.01518E-1	5.39816E+1	3.59906E-2	7.44960E+4	4.09972E+1
1.19241E+2	1.14981E+2	1.02142E-5	4.99910E-1	5.01513E-1	5.40000E+1	3.60110E-2	7.44980E+4	4.09590E+1
1.19307E+2	1.15039E+2	1.02134E-5	4.99910E-1	5.01541E-1	5.39802E+1	3.59555E-2	7.45000E+4	4.09907E+1
1.19374E+2	1.15094E+2	1.02147E-5	4.99910E-1	5.01544E-1	5.39867E+1	3.59946E-2	7.45020E+4	4.09874E+1
1.19439E+2	1.15140E+2	1.02142E-5	4.99910E-1	5.01572E-1	5.39552E+1	3.59952E-2	7.45040E+4	4.09721E+1
1.19511E+2	1.15202E+2	1.02073E-5	4.99910E-1	5.01575E-1	5.38968E+1	3.59948E-2	7.45060E+4	4.10288E+1
1.19581E+2	1.15263E+2	1.02009E-5	4.99910E-1	5.01557E-1	5.38879E+1	3.60205E-2	7.45081E+4	4.10901E+1
1.19632E+2	1.15308E+2	1.01940E-5	4.99910E-1	5.01526E-1	5.38692E+1	3.60545E-2	7.45100E+4	4.10499E+1
1.19712E+2	1.15380E+2	1.01949E-5	4.99910E-1	5.01523E-1	5.38951E+1	3.59982E-2	7.45120E+4	4.10454E+1
1.19778E+2	1.15435E+2	1.01926E-5	4.99910E-1	5.01527E-1	5.39200E+1	3.59912E-2	7.45140E+4	4.10375E+1
1.19814E+2	1.15464E+2	1.01833E-5	4.99910E-1	5.01530E-1	5.39083E+1	3.59185E-2	7.45160E+4	4.10579E+1
1.19915E+2	1.15556E+2	1.01754E-5	4.99910E-1	5.01557E-1	5.39242E+1	3.58992E-2	7.45180E+4	4.10672E+1
1.19984E+2	1.15619E+2	1.01633E-5	4.99910E-1	5.01576E-1	5.39566E+1	3.59507E-2	7.45200E+4	4.10733E+1
1.20049E+2	1.15670E+2	1.01496E-5	4.99910E-1	5.01574E-1	5.39505E+1	3.59789E-2	7.45221E+4	4.10985E+1
1.20113E+2	1.15714E+2	1.01494E-5	4.99910E-1	5.01554E-1	5.39513E+1	3.59367E-2	7.45240E+4	4.10973E+1
1.20145E+2	1.15744E+2	1.01608E-5	4.99910E-1	5.01546E-1	5.39572E+1	3.59597E-2	7.45260E+4	4.10800E+1
1.20244E+2	1.15837E+2	1.01658E-5	4.99910E-1	5.01562E-1	5.40081E+1	3.60012E-2	7.45280E+4	4.11219E+1
1.20312E+2	1.15901E+2	1.01633E-5	4.99910E-1	5.01588E-1	5.39518E+1	3.60204E-2	7.45300E+4	4.11263E+1
1.20372E+2	1.15958E+2	1.01579E-5	4.99910E-1	5.01598E-1	5.39237E+1	3.59960E-2	7.45320E+4	4.10876E+1
1.20447E+2	1.16022E+2	1.01497E-5	4.99910E-1	5.01584E-1	5.39207E+1	3.60190E-2	7.45340E+4	4.10414E+1
1.20510E+2	1.16075E+2	1.01443E-5	4.99910E-1	5.01563E-1	5.39149E+1	3.60023E-2	7.45361E+4	4.10140E+1
1.20545E+2	1.16103E+2	1.01410E-5	4.99910E-1	5.01530E-1	5.38946E+1	3.60251E-2	7.45380E+4	4.10531E+1
1.20647E+2	1.16199E+2	1.01342E-5	4.99910E-1	5.01557E-1	5.39115E+1	3.59947E-2	7.45400E+4	4.11103E+1
1.20715E+2	1.16252E+2	1.01319E-5	4.99910E-1	5.01587E-1	5.39740E+1	3.60106E-2	7.45420E+4	4.11446E+1
1.20759E+2	1.16288E+2	1.01381E-5	4.99910E-1	5.01621E-1	5.39315E+1	3.60215E-2	7.45440E+4	4.11006E+1
1.20791E+2	1.16318E+2	1.01415E-5	4.99910E-1	5.01634E-1	5.39259E+1	3.59996E-2	7.45460E+4	4.10743E+1
1.20875E+2	1.16383E+2	1.01366E-5	4.99910E-1	5.01642E-1	5.39496E+1	3.60202E-2	7.45480E+4	4.10565E+1
1.20985E+2	1.16472E+2	1.01288E-5	4.99910E-1	5.01629E-1	5.39475E+1	3.60124E-2	7.45501E+4	4.10535E+1
1.21051E+2	1.16537E+2	1.01236E-5	4.99910E-1	5.01633E-1	5.39477E+1	3.60019E-2	7.45521E+4	4.11028E+1
1.21106E+2	1.16586E+2	1.01170E-5	4.99910E-1	5.01636E-1	5.39667E+1	3.59539E-2	7.45541E+4	4.11122E+1
1.21178E+2	1.16645E+2	1.01098E-5	4.99910E-1	5.01655E-1	5.39991E+1	3.59928E-2	7.45560E+4	4.10735E+1
1.21246E+2	1.16704E+2	1.01039E-5	4.99910E-1	5.01681E-1	5.39948E+1	3.60030E-2	7.45580E+4	4.11335E+1
1.21293E+2	1.16750E+2	1.00997E-5	4.99910E-1	5.01721E-1	5.39899E+1	3.59931E-2	7.45600E+4	4.11982E+1
1.21384E+2	1.16821E+2	1.00984E-5	4.99910E-1	5.01728E-1	5.39776E+1	3.60072E-2	7.45620E+4	4.11813E+1
1.21451E+2	1.16879E+2	1.01003E-5	4.99910E-1	5.01731E-1	5.39777E+1	3.60012E-2	7.45641E+4	4.11562E+1
1.21497E+2	1.16920E+2	1.01006E-5	4.99910E-1	5.01734E-1	5.40083E+1	3.60066E-2	7.45661E+4	4.10834E+1
1.21531E+2	1.16947E+2	1.00994E-5	4.99910E-1	5.01736E-1	5.39872E+1	3.59769E-2	7.45681E+4	4.11188E+1
1.21610E+2	1.17012E+2	1.00984E-5	4.99910E-1	5.01731E-1	5.39990E+1	3.60507E-2	7.45700E+4	4.11798E+1
1.21713E+2	1.17104E+2	1.00923E-5	4.99910E-1	5.01706E-1	5.40247E+1	3.59741E-2	7.45720E+4	4.11510E+1
1.21778E+2	1.17164E+2	1.00892E-5	4.99910E-1	5.01710E-1	5.40420E+1	3.60426E-2	7.45740E+4	4.11358E+1
1.21848E+2	1.17225E+2	1.00881E-5	4.99910E-1	5.01738E-1	5.40612E+1	3.59918E-2	7.45760E+4	4.11303E+1
1.21915E+2	1.17280E+2	1.00789E-5	4.99910E-1	5.01742E-1	5.40387E+1	3.59725E-2	7.45781E+4	4.11792E+1
1.21982E+2	1.17337E+2	1.00740E-5	4.99910E-1	5.01723E-1	5.40603E+1	3.60248E-2	7.45801E+4	4.11284E+1
1.22035E+2	1.17385E+2	1.00788E-5	4.99910E-1	5.01693E-1	5.40644E+1	3.60220E-2	7.45821E+4	4.11367E+1
1.22113E+2	1.17446E+2	1.00854E-5	4.99910E-1	5.01689E-1	5.39653E+1	3.60282E-2	7.45840E+4	4.11491E+1
1.22177E+2	1.17502E+2	1.00894E-5	4.99910E-1	5.01692E-1	5.40174E+1	3.61185E-2	7.45860E+4	4.11381E+1
1.22213E+2	1.17538E+2	1.00902E-5	4.99910E-1	5.01696E-1	5.39416E+1	3.60826E-2	7.45880E+4	4.11757E+1
1.22315E+2	1.17619E+2	1.00897E-5	4.99910E-1	5.01723E-1	5.39861E+1	3.60701E-2	7.45900E+4	4.11072E+1
1.22382E+2	1.17675E+2	1.00852E-5	4.99910E-1	5.01741E-1	5.39746E+1	3.61079E-2	7.45921E+4	4.11296E+1
1.22446E+2	1.17733E+2	1.00800E-5	4.99910E-1	5.01745E-1	5.39086E+1	3.60745E-2	7.45941E+4	4.11354E+1
1.22511E+2	1.17793E+2	1.00753E-5	4.99910E-1	5.01749E-1	5.39132E+1	3.60451E-2	7.45961E+4	4.11259E+1
1.22577E+2	1.17841E+2	1.00732E-5	4.99910E-1	5.01775E-1	5.39167E+1	3.60748E-2	7.45980E+4	4.10895E+1
1.22648E+2	1.17898E+2	1.00715E-5	4.99910E-1	5.01806E-1	5.39522E+1	3.60902E-2	7.46000E+4	4.10999E+1
1.22719E+2	1.17953E+2	1.00646E-5	4.99910E-1	5.01832E-1	5.39607E+1	3.60173E-2	7.46020E+4	4.10505E+1
1.22776E+2	1.17995E+2	1.00536E-5	4.99910E-1	5.01839E-1	5.39652E+1	3.59866E-2	7.46040E+4	4.11361E+1
1.22854E+2	1.18072E+2	1.00464E-5	4.99910E-1	5.01843E-1	5.39786E+1	3.60039E-2	7.46060E+4	4.11889E+1
1.22922E+2	1.18131E+2	1.00423E-5	4.99910E-1	5.01847E-1	5.39708E+1	3.60271E-2	7.46080E+4	4.11883E+1
1.22960E+2	1.18159E+2	1.00417E-5	4.99910E-1	5.01850E-1	5.40232E+1	3.60242E-2	7.46101E+4	4.11518E+1
1.23062E+2	1.18241E+2	1.00438E-5	4.99910E-1	5.01854E-1	5.39549E+1	3.60273E-2	7.46120E+4	4.11748E+1
1.23129E+2	1.18306E+2	1.00476E-5	4.99910E-1	5.01845E-1	5.39848E+1	3.60352E-2	7.46140E+4	4.11476E+1
1.23197E+2	1.18368E+2	1.00429E-5	4.99910E-1	5.01829E-1	5.40061E+1	3.60603E-2	7.46160E+4	4.11122E+1
1.23265E+2	1.18427E+2	1.00300E-5	4.99910E-1	5.01856E-1	5.40073E+1	3.61320E-2	7.46180E+4	4.11751E+1
1.23297E+2	1.18460E+2	1.00236E-5	4.99910E-1	5.01857E-1	5.39872E+1	3.61110E-2	7.46200E+4	4.12012E+1
1.23396E+2	1.18545E+2	1.00286E-5	4.99910E-1	5.01845E-1	5.39341E+1	3.61162E-2	7.46220E+4	4.12234E+1
1.23465E+2	1.18599E+2	1.00369E-5	4.99910E-1	5.01870E-1	5.39290E+1	3.61221E-2	7.46241E+4	4.12317E+1
1.23523E+2	1.18647E+2	1.00434E-5	4.99910E-1	5.01879E-1	5.39668E+1	3.60663E-2	7.46260E+4	4.11837E+1
1.23597E+2	1.18712E+2	1.00425E-5	4.99910E-1	5.01866E-1	5.39872E+1	3.60442E-2	7.46280E+4	4.11889E+1
1.23666E+2	1.18769E+2	1.00239E-5	4.99910E-1	5.01848E-1	5.39816E+1	3.60067E-2	7.46300E+4	4.11322E+1
1.23708E+2	1.18802E+2	1.00021E-5	4.99910E-1	5.01851E-1	5.40088E+1	3.60167E-2	7.46320E+4	4.11913E+1
1.23802E+2	1.18885E+2	9.98793E-6	4.99910E-1	5.01876E-1	5.40066E+1	3.59986E-2	7.46340E+4	4.11858E+1
1.23870E+2	1.18939E+2	9.98027E-6	4.99910E-1	5.01897E-1	5.40185E+1	3.60040E-2	7.46360E+4	4.11494E+1
1.23916E+2	1.18978E+2	9.97924E-6	4.99910E-1	5.01899E-1	5.39903E+1	3.59917E-2	7.46381E+4	4.11837E+1
1.23949E+2	1.19009E+2	9.97772E-6	4.99910E-1	5.01901E-1	5.39793E+1	3.60234E-2	7.46400E+4	4.11447E+1
1.24030E+2	1.19085E+2	9.98034E-6	4.99910E-1	5.01905E-1	5.39652E+1	3.60477E-2	7.46420E+4	4.11510E+1
1.24135E+2	1.19182E+2	9.98351E-6	4.99910E-1	5.01921E-1	5.39237E+1	3.61106E-2	7.46440E+4	4.11779E+1
1.24201E+2	1.19242E+2	9.99023E-6	4.99910E-1	5.01947E-1	5.39165E+1	3.60870E-2	7.46460E+4	4.12476E+1
1.24262E+2	1.19287E+2	9.99483E-6	4.99910E-1	5.01930E-1	5.39185E+1	3.60660E-2	7.46480E+4	4.12562E+1
1.24332E+2	1.19348E+2	9.99260E-6	4.99910E-1	5.01937E-1	5.39266E+1	3.60298E-2	7.46500E+4	4.12404E+1
1.24398E+2	1.19410E+2	9.98870E-6	4.99910E-1	5.01963E-1	5.39478E+1	3.60487E-2	7.46521E+4	4.12640E+1
1.24444E+2	1.19457E+2	9.98114E-6	4.99910E-1	5.01932E-1	5.39667E+1	3.60556E-2	7.46541E+4	4.13189E+1
1.24534E+2	1.19525E+2	9.97105E-6	4.99910E-1	5.01974E-1	5.39681E+1	3.60547E-2	7.46561E+4	4.13120E+1
1.24601E+2	1.19586E+2	9.96331E-6	4.99910E-1	5.02005E-1	5.39378E+1	3.60573E-2	7.46580E+4	4.12723E+1
1.24646E+2	1.19627E+2	9.96676E-6	4.99910E-1	5.01980E-1	5.39490E+1	3.60716E-2	7.46600E+4	4.12203E+1
1.24677E+2	1.19651E+2	9.96874E-6	4.99910E-1	5.01993E-1	5.39540E+1	3.60368E-2	7.46620E+4	4.12534E+1
1.24757E+2	1.19720E+2	9.96415E-6	4.99910E-1	5.02011E-1	5.39678E+1	3.60548E-2	7.46640E+4	4.12871E+1
1.24865E+2	1.19815E+2	9.95703E-6	4.99910E-1	5.02028E-1	5.39609E+1	3.60751E-2	7.46661E+4	4.12805E+1
1.24931E+2	1.19869E+2	9.95212E-6	4.99910E-1	5.02031E-1	5.40067E+1	3.60870E-2	7.46681E+4	4.12610E+1
1.24990E+2	1.19919E+2	9.95436E-6	4.99910E-1	5.02034E-1	5.39697E+1	3.61064E-2	7.46701E+4	4.12786E+1
1.25067E+2	1.19988E+2	9.95524E-6	4.99910E-1	5.02023E-1	5.39252E+1	3.60680E-2	7.46720E+4	4.12917E+1
1.25135E+2	1.20046E+2	9.95017E-6	4.99910E-1	5.02005E-1	5.39409E+1	3.60842E-2	7.46740E+4	4.12416E+1
1.25182E+2	1.20082E+2	9.94555E-6	4.99910E-1	5.02006E-1	5.39066E+1	3.61132E-2	7.46760E+4	4.12494E+1
1.25265E+2	1.20156E+2	9.94327E-6	4.99910E-1	5.02029E-1	5.39158E+1	3.61400E-2	7.46780E+4	4.12979E+1
1.25329E+2	1.20221E+2	9.94372E-6	4.99910E-1	5.02059E-1	5.39338E+1	3.61074E-2	7.46801E+4	4.12723E+1
1.25378E+2	1.20269E+2	9.94651E-6	4.99910E-1	5.02093E-1	5.39569E+1	3.61202E-2	7.46821E+4	4.13316E+1
1.25413E+2	1.20296E+2	9.94791E-6	4.99910E-1	5.02084E-1	5.39698E+1	3.61295E-2	7.46841E+4	4.13420E+1
1.25532E+2	1.20397E+2	9.94537E-6	4.99910E-1	5.02077E-1	5.40369E+1	3.61649E-2	7.46860E+4	4.13080E+1
1.25597E+2	1.20451E+2	9.94114E-6	4.99910E-1	5.02098E-1	5.39500E+1	3.61789E-2	7.46880E+4	4.13637E+1
1.25662E+2	1.20503E+2	9.93912E-6	4.99910E-1	5.02079E-1	5.39002E+1	3.61611E-2	7.46900E+4	4.14195E+1
1.25729E+2	1.20557E+2	9.93678E-6	4.99910E-1	5.02073E-1	5.39233E+1	3.61449E-2	7.46920E+4	4.14394E+1
1.25797E+2	1.20613E+2	9.93532E-6	4.99910E-1	5.02064E-1	5.39482E+1	3.61266E-2	7.46941E+4	4.13688E+1
1.25865E+2	1.20670E+2	9.93724E-6	4.99910E-1	5.02045E-1	5.39278E+1	3.61327E-2	7.46961E+4	4.13760E+1
1.25920E+2	1.20721E+2	9.93532E-6	4.99910E-1	5.02075E-1	5.39301E+1	3.60689E-2	7.46981E+4	4.13439E+1
1.25996E+2	1.20785E+2	9.92704E-6	4.99910E-1	5.02087E-1	5.39774E+1	3.60798E-2	7.47000E+4	4.12918E+1
1.26060E+2	1.20844E+2	9.91541E-6	4.99910E-1	5.02091E-1	5.39926E+1	3.60633E-2	7.47020E+4	4.12955E+1
1.26096E+2	1.20880E+2	9.90313E-6	4.99910E-1	5.02094E-1	5.40029E+1	3.61229E-2	7.47040E+4	4.13589E+1
1.26194E+2	1.20952E+2	9.89528E-6	4.99910E-1	5.02120E-1	5.39870E+1	3.60766E-2	7.47060E+4	4.13126E+1
1.26260E+2	1.21008E+2	9.89243E-6	4.99910E-1	5.02130E-1	5.40111E+1	3.60467E-2	7.47080E+4	4.12845E+1
1.26326E+2	1.21069E+2	9.88881E-6	4.99910E-1	5.02099E-1	5.40495E+1	3.60221E-2	7.47100E+4	4.13172E+1
1.26392E+2	1.21131E+2	9.89004E-6	4.99910E-1	5.02080E-1	5.40223E+1	3.60101E-2	7.47121E+4	4.13332E+1
1.26426E+2	1.21164E+2	9.88707E-6	4.99910E-1	5.02062E-1	5.39900E+1	3.59855E-2	7.47140E+4	4.13215E+1
1.26523E+2	1.21247E+2	9.87970E-6	4.99910E-1	5.02060E-1	5.40169E+1	3.59977E-2	7.47160E+4	4.13076E+1
1.26590E+2	1.21301E+2	9.86833E-6	4.99910E-1	5.02107E-1	5.40729E+1	3.60848E-2	7.47180E+4	4.13332E+1
1.26652E+2	1.21354E+2	9.85943E-6	4.99910E-1	5.02123E-1	5.40198E+1	3.60912E-2	7.47200E+4	4.13154E+1
1.26726E+2	1.21415E+2	9.86204E-6	4.99910E-1	5.02126E-1	5.39897E+1	3.60972E-2	7.47220E+4	4.13031E+1
1.26793E+2	1.21472E+2	9.87192E-6	4.99910E-1	5.02129E-1	5.40303E+1	3.60980E-2	7.47240E+4	4.12828E+1
1.26837E+2	1.21511E+2	9.87129E-6	4.99910E-1	5.02133E-1	5.40168E+1	3.60780E-2	7.47261E+4	4.12960E+1
1.26927E+2	1.21587E+2	9.86093E-6	4.99910E-1	5.02137E-1	5.40235E+1	3.60862E-2	7.47280E+4	4.12916E+1
1.26995E+2	1.21639E+2	9.85501E-6	4.99910E-1	5.02140E-1	5.40185E+1	3.61221E-2	7.47300E+4	4.13097E+1
1.27042E+2	1.21677E+2	9.85075E-6	4.99910E-1	5.02143E-1	5.39076E+1	3.60815E-2	7.47320E+4	4.13164E+1
1.27074E+2	1.21707E+2	9.84481E-6	4.99910E-1	5.02145E-1	5.39713E+1	3.60863E-2	7.47340E+4	4.13228E+1
1.27156E+2	1.21779E+2	9.84372E-6	4.99910E-1	5.02148E-1	5.39983E+1	3.60779E-2	7.47360E+4	4.13145E+1
1.27268E+2	1.21867E+2	9.84314E-6	4.99910E-1	5.02154E-1	5.40168E+1	3.60920E-2	7.47380E+4	4.12999E+1
1.27336E+2	1.21920E+2	9.83791E-6	4.99910E-1	5.02157E-1	5.40159E+1	3.60964E-2	7.47401E+4	4.13095E+1
1.27395E+2	1.21975E+2	9.83444E-6	4.99910E-1	5.02161E-1	5.40189E+1	3.60885E-2	7.47420E+4	4.13435E+1
1.27469E+2	1.22033E+2	9.83146E-6	4.99910E-1	5.02196E-1	5.40484E+1	3.61138E-2	7.47440E+4	4.13419E+1
1.27537E+2	1.22094E+2	9.82370E-6	4.99910E-1	5.02244E-1	5.40803E+1	3.60891E-2	7.47460E+4	4.13427E+1
1.27582E+2	1.22141E+2	9.81805E-6	4.99910E-1	5.02213E-1	5.40063E+1	3.61446E-2	7.47480E+4	4.13260E+1
1.27674E+2	1.22212E+2	9.81662E-6	4.99910E-1	5.02193E-1	5.39707E+1	3.60948E-2	7.47500E+4	4.12979E+1
1.27741E+2	1.22271E+2	9.81683E-6	4.99910E-1	5.02178E-1	5.39371E+1	3.59978E-2	7.47520E+4	4.12609E+1
1.27787E+2	1.22314E+2	9.81953E-6	4.99910E-1	5.02180E-1	5.39622E+1	3.60500E-2	7.47541E+4	4.12853E+1
1.27820E+2	1.22344E+2	9.82056E-6	4.99910E-1	5.02170E-1	5.40236E+1	3.60401E-2	7.47561E+4	4.12770E+1
1.27902E+2	1.22410E+2	9.81462E-6	4.99910E-1	5.02168E-1	5.39833E+1	3.60304E-2	7.47581E+4	4.12910E+1
1.28012E+2	1.22503E+2	9.80828E-6	4.99910E-1	5.02202E-1	5.40640E+1	3.61053E-2	7.47600E+4	4.13502E+1
1.28081E+2	1.22568E+2	9.80969E-6	4.99910E-1	5.02229E-1	5.40423E+1	3.60777E-2	7.47620E+4	4.12979E+1
1.28140E+2	1.22614E+2	9.80902E-6	4.99910E-1	5.02239E-1	5.39851E+1	3.60969E-2	7.47640E+4	4.12596E+1
1.28214E+2	1.22678E+2	9.80690E-6	4.99910E-1	5.02227E-1	5.40523E+1	3.60753E-2	7.47660E+4	4.13288E+1
1.28282E+2	1.22737E+2	9.79888E-6	4.99910E-1	5.02209E-1	5.40312E+1	3.60249E-2	7.47681E+4	4.13114E+1
1.28330E+2	1.22780E+2	9.78583E-6	4.99910E-1	5.02244E-1	5.39988E+1	3.60857E-2	7.47701E+4	4.12586E+1
1.28412E+2	1.22854E+2	9.77738E-6	4.99910E-1	5.02253E-1	5.40257E+1	3.60334E-2	7.47721E+4	4.12422E+1
1.28479E+2	1.22901E+2	9.77487E-6	4.99910E-1	5.02256E-1	5.39728E+1	3.60473E-2	7.47740E+4	4.12486E+1
1.28531E+2	1.22937E+2	9.77502E-6	4.99910E-1	5.02260E-1	5.40214E+1	3.60078E-2	7.47760E+4	4.12231E+1
1.28565E+2	1.22968E+2	9.76460E-6	4.99910E-1	5.02273E-1	5.40195E+1	3.59750E-2	7.47780E+4	4.12538E+1
1.28680E+2	1.23080E+2	9.75194E-6	4.99910E-1	5.02305E-1	5.39940E+1	3.60251E-2	7.47800E+4	4.13124E+1
1.28744E+2	1.23133E+2	9.74316E-6	4.99910E-1	5.02316E-1	5.39977E+1	3.59154E-2	7.47821E+4	4.12575E+1
1.28809E+2	1.23180E+2	9.73921E-6	4.99910E-1	5.02342E-1	5.40225E+1	3.60307E-2	7.47841E+4	4.12931E+1
1.28874E+2	1.23258E+2	9.74017E-6	4.99910E-1	5.02332E-1	5.40127E+1	3.59965E-2	7.47861E+4	4.12950E+1
1.28942E+2	1.23309E+2	9.73616E-6	4.99910E-1	5.02307E-1	5.40857E+1	3.60247E-2	7.47880E+4	4.12981E+1
1.29009E+2	1.23363E+2	9.72719E-6	4.99910E-1	5.02288E-1	5.40980E+1	3.60093E-2	7.47900E+4	4.13318E+1
1.29062E+2	1.23419E+2	9.71689E-6	4.99910E-1	5.02318E-1	5.39594E+1	3.59766E-2	7.47920E+4	4.13195E+1
1.29140E+2	1.23483E+2	9.72100E-6	4.99910E-1	5.02313E-1	5.40108E+1	3.60383E-2	7.47940E+4	4.13877E+1
1.29208E+2	1.23539E+2	9.72500E-6	4.99910E-1	5.02302E-1	5.40313E+1	3.60188E-2	7.47961E+4	4.13692E+1
1.29247E+2	1.23571E+2	9.71770E-6	4.99910E-1	5.02376E-1	5.39229E+1	3.59814E-2	7.47981E+4	4.13554E+1
1.29345E+2	1.23659E+2	9.71825E-6	4.99910E-1	5.02380E-1	5.38934E+1	3.59910E-2	7.48001E+4	4.13372E+1
1.29409E+2	1.23712E+2	9.72572E-6	4.99910E-1	5.02383E-1	5.39773E+1	3.59585E-2	7.48020E+4	4.13731E+1
1.29451E+2	1.23748E+2	9.72743E-6	4.99910E-1	5.02388E-1	5.39986E+1	3.59863E-2	7.48040E+4	4.13684E+1
1.29484E+2	1.23777E+2	9.72259E-6	4.99910E-1	5.02401E-1	5.40119E+1	3.60063E-2	7.48060E+4	4.13160E+1
1.29566E+2	1.23850E+2	9.71477E-6	4.99910E-1	5.02419E-1	5.40606E+1	3.60275E-2	7.48080E+4	4.13824E+1
1.29673E+2	1.23941E+2	9.70526E-6	4.99910E-1	5.02426E-1	5.40561E+1	3.60105E-2	7.48100E+4	4.13636E+1
1.29739E+2	1.23995E+2	9.69809E-6	4.99910E-1	5.02407E-1	5.39780E+1	3.60286E-2	7.48120E+4	4.13715E+1
1.29795E+2	1.24054E+2	9.69555E-6	4.99910E-1	5.02404E-1	5.40015E+1	3.60179E-2	7.48141E+4	4.13960E+1
1.29870E+2	1.24113E+2	9.69287E-6	4.99910E-1	5.02408E-1	5.40645E+1	3.59981E-2	7.48160E+4	4.13826E+1
1.29937E+2	1.24169E+2	9.68538E-6	4.99910E-1	5.02411E-1	5.40375E+1	3.59955E-2	7.48180E+4	4.13855E+1
1.29982E+2	1.24209E+2	9.68306E-6	4.99910E-1	5.02450E-1	5.40754E+1	3.60406E-2	7.48200E+4	4.13448E+1
1.30073E+2	1.24282E+2	9.68379E-6	4.99910E-1	5.02436E-1	5.40112E+1	3.60667E-2	7.48220E+4	4.13937E+1
1.30139E+2	1.24338E+2	9.68323E-6	4.99910E-1	5.02421E-1	5.39862E+1	3.60371E-2	7.48240E+4	4.14225E+1
1.30184E+2	1.24379E+2	9.68889E-6	4.99910E-1	5.02427E-1	5.40019E+1	3.60782E-2	7.48260E+4	4.14237E+1
1.30216E+2	1.24410E+2	9.69243E-6	4.99910E-1	5.02440E-1	5.39630E+1	3.60349E-2	7.48281E+4	4.13986E+1
1.30295E+2	1.24478E+2	9.69004E-6	4.99910E-1	5.02449E-1	5.39120E+1	3.61411E-2	7.48300E+4	4.14329E+1
1.30402E+2	1.24569E+2	9.68927E-6	4.99910E-1	5.02435E-1	5.39133E+1	3.60453E-2	7.48320E+4	4.14241E+1
1.30468E+2	1.24630E+2	9.69140E-6	4.99910E-1	5.02439E-1	5.39435E+1	3.60501E-2	7.48340E+4	4.14587E+1
1.30529E+2	1.24668E+2	9.68832E-6	4.99910E-1	5.02469E-1	5.39262E+1	3.60326E-2	7.48360E+4	4.14665E+1
1.30600E+2	1.24739E+2	9.67700E-6	4.99910E-1	5.02484E-1	5.39315E+1	3.60409E-2	7.48380E+4	4.14407E+1
1.30666E+2	1.24800E+2	9.66510E-6	4.99910E-1	5.02488E-1	5.39596E+1	3.60604E-2	7.48400E+4	4.13971E+1
1.30717E+2	1.24841E+2	9.65951E-6	4.99910E-1	5.02492E-1	5.39448E+1	3.60712E-2	7.48421E+4	4.13473E+1
1.30799E+2	1.24913E+2	9.66063E-6	4.99910E-1	5.02495E-1	5.38743E+1	3.60799E-2	7.48440E+4	4.13159E+1
1.30863E+2	1.24965E+2	9.65954E-6	4.99910E-1	5.02505E-1	5.38861E+1	3.60874E-2	7.48460E+4	4.13228E+1
1.30911E+2	1.25006E+2	9.65677E-6	4.99910E-1	5.02539E-1	5.38418E+1	3.60186E-2	7.48480E+4	4.13293E+1
1.30946E+2	1.25038E+2	9.65109E-6	4.99910E-1	5.02530E-1	5.38890E+1	3.60098E-2	7.48500E+4	4.13259E+1
1.31062E+2	1.25134E+2	9.64490E-6	4.99910E-1	5.02523E-1	5.39114E+1	3.60232E-2	7.48520E+4	4.13505E+1
1.31128E+2	1.25195E+2	9.64445E-6	4.99910E-1	5.02551E-1	5.39116E+1	3.60270E-2	7.48540E+4	4.13908E+1
1.31195E+2	1.25262E+2	9.63936E-6	4.99910E-1	5.02555E-1	5.39079E+1	3.59885E-2	7.48561E+4	4.13804E+1
1.31258E+2	1.25299E+2	9.63545E-6	4.99910E-1	5.02558E-1	5.39164E+1	3.59388E-2	7.48581E+4	4.13021E+1
1.31327E+2	1.25363E+2	9.63111E-6	4.99910E-1	5.02548E-1	5.39299E+1	3.59422E-2	7.48601E+4	4.12809E+1
1.31396E+2	1.25426E+2	9.62533E-6	4.99910E-1	5.02530E-1	5.39005E+1	3.59578E-2	7.48620E+4	4.13370E+1
1.31449E+2	1.25470E+2	9.62316E-6	4.99910E-1	5.02500E-1	5.39675E+1	3.59700E-2	7.48640E+4	4.14142E+1
1.31529E+2	1.25535E+2	9.61886E-6	4.99910E-1	5.02513E-1	5.39545E+1	3.60214E-2	7.48660E+4	4.14874E+1
1.31597E+2	1.25586E+2	9.61408E-6	4.99910E-1	5.02537E-1	5.39304E+1	3.60159E-2	7.48680E+4	4.14453E+1
1.31635E+2	1.25613E+2	9.61645E-6	4.99910E-1	5.02540E-1	5.39423E+1	3.60341E-2	7.48701E+4	4.13896E+1
1.31735E+2	1.25707E+2	9.62151E-6	4.99910E-1	5.02544E-1	5.39699E+1	3.60002E-2	7.48721E+4	4.14112E+1
1.31803E+2	1.25767E+2	9.61661E-6	4.99910E-1	5.02559E-1	5.39778E+1	3.60406E-2	7.48741E+4	4.14460E+1
1.31871E+2	1.25821E+2	9.60586E-6	4.99910E-1	5.02590E-1	5.39344E+1	3.60432E-2	7.48760E+4	4.14202E+1
1.31938E+2	1.25873E+2	9.60153E-6	4.99910E-1	5.02593E-1	5.39441E+1	3.59976E-2	7.48780E+4	4.13987E+1
1.31973E+2	1.25899E+2	9.60335E-6	4.99910E-1	5.02585E-1	5.40189E+1	3.60159E-2	7.48800E+4	4.13994E+1
1.32074E+2	1.25981E+2	9.60405E-6	4.99910E-1	5.02561E-1	5.39922E+1	3.60120E-2	7.48820E+4	4.14442E+1
1.32142E+2	1.26040E+2	9.59649E-6	4.99910E-1	5.02565E-1	5.39341E+1	3.60366E-2	7.48841E+4	4.14512E+1
1.32202E+2	1.26096E+2	9.58632E-6	4.99910E-1	5.02597E-1	5.39110E+1	3.59665E-2	7.48861E+4	4.13540E+1
1.32277E+2	1.26156E+2	9.58354E-6	4.99910E-1	5.02627E-1	5.39247E+1	3.60087E-2	7.48881E+4	4.13792E+1
1.32344E+2	1.26220E+2	9.58107E-6	4.99910E-1	5.02650E-1	5.39546E+1	3.60023E-2	7.48900E+4	4.14971E+1
1.32383E+2	1.26266E+2	9.57396E-6	4.99910E-1	5.02619E-1	5.39566E+1	3.60223E-2	7.48920E+4	4.14655E+1
1.32481E+2	1.26328E+2	9.56687E-6	4.99910E-1	5.02621E-1	5.39658E+1	3.60151E-2	7.48940E+4	4.13992E+1
1.32551E+2	1.26389E+2	9.56537E-6	4.99910E-1	5.02624E-1	5.39597E+1	3.60363E-2	7.48960E+4	4.14103E+1
1.32595E+2	1.26432E+2	9.56846E-6	4.99910E-1	5.02631E-1	5.39698E+1	3.60027E-2	7.48981E+4	4.14020E+1
1.32626E+2	1.26460E+2	9.57067E-6	4.99910E-1	5.02644E-1	5.39599E+1	3.59963E-2	7.49001E+4	4.14497E+1
1.32706E+2	1.26531E+2	9.56739E-6	4.99910E-1	5.02671E-1	5.39838E+1	3.60406E-2	7.49021E+4	4.15066E+1
1.32813E+2	1.26623E+2	9.56324E-6	4.99910E-1	5.02697E-1	5.39798E+1	3.60220E-2	7.49040E+4	4.14976E+1
1.32879E+2	1.26679E+2	9.56255E-6	4.99910E-1	5.02655E-1	5.39856E+1	3.59964E-2	7.49060E+4	4.14847E+1
1.32941E+2	1.26736E+2	9.55543E-6	4.99910E-1	5.02673E-1	5.40205E+1	3.59945E-2	7.49080E+4	4.14441E+1
1.33012E+2	1.26793E+2	9.54357E-6	4.99910E-1	5.02688E-1	5.40224E+1	3.60449E-2	7.49100E+4	4.13726E+1
1.33079E+2	1.26850E+2	9.53685E-6	4.99910E-1	5.02691E-1	5.40379E+1	3.60409E-2	7.49120E+4	4.13877E+1
1.33125E+2	1.26893E+2	9.53378E-6	4.99910E-1	5.02695E-1	5.40223E+1	3.60550E-2	7.49140E+4	4.14493E+1
1.33215E+2	1.26980E+2	9.53488E-6	4.99910E-1	5.02679E-1	5.40051E+1	3.60675E-2	7.49161E+4	4.14407E+1
1.33283E+2	1.27037E+2	9.53789E-6	4.99910E-1	5.02673E-1	5.40032E+1	3.60513E-2	7.49181E+4	4.14229E+1
1.33329E+2	1.27073E+2	9.54177E-6	4.99910E-1	5.02708E-1	5.39667E+1	3.59827E-2	7.49200E+4	4.13999E+1
1.33361E+2	1.27097E+2	9.55273E-6	4.99910E-1	5.02721E-1	5.40180E+1	3.60438E-2	7.49220E+4	4.13732E+1
1.33482E+2	1.27199E+2	9.55337E-6	4.99910E-1	5.02751E-1	5.40369E+1	3.60155E-2	7.49240E+4	4.13876E+1
1.33550E+2	1.27260E+2	9.53554E-6	4.99910E-1	5.02755E-1	5.40226E+1	3.60784E-2	7.49261E+4	4.14324E+1
1.33617E+2	1.27319E+2	9.52863E-6	4.99910E-1	5.02759E-1	5.40091E+1	3.60882E-2	7.49280E+4	4.15092E+1
1.33677E+2	1.27375E+2	9.53089E-6	4.99910E-1	5.02763E-1	5.39826E+1	3.60945E-2	7.49301E+4	4.14711E+1
1.33747E+2	1.27424E+2	9.53088E-6	4.99910E-1	5.02766E-1	5.39840E+1	3.60594E-2	7.49321E+4	4.14389E+1
1.33816E+2	1.27477E+2	9.52971E-6	4.99910E-1	5.02769E-1	5.39628E+1	3.60384E-2	7.49340E+4	4.14653E+1
1.33866E+2	1.27525E+2	9.52829E-6	4.99910E-1	5.02772E-1	5.39960E+1	3.60556E-2	7.49361E+4	4.14686E+1
1.33948E+2	1.27598E+2	9.52302E-6	4.99910E-1	5.02776E-1	5.39909E+1	3.60727E-2	7.49380E+4	4.14764E+1
1.34012E+2	1.27660E+2	9.51612E-6	4.99910E-1	5.02776E-1	5.40103E+1	3.60748E-2	7.49401E+4	4.14850E+1
1.34046E+2	1.27697E+2	9.51172E-6	4.99910E-1	5.02745E-1	5.40389E+1	3.60835E-2	7.49420E+4	4.14944E+1
1.34147E+2	1.27781E+2	9.50622E-6	4.99910E-1	5.02797E-1	5.40241E+1	3.60627E-2	7.49441E+4	4.14922E+1
1.34215E+2	1.27835E+2	9.50444E-6	4.99910E-1	5.02817E-1	5.39538E+1	3.61390E-2	7.49461E+4	4.14986E+1
1.34278E+2	1.27886E+2	9.50724E-6	4.99910E-1	5.02794E-1	5.39205E+1	3.61374E-2	7.49480E+4	4.15110E+1
1.34339E+2	1.27937E+2	9.51138E-6	4.99910E-1	5.02797E-1	5.39200E+1	3.61371E-2	7.49501E+4	4.15395E+1
1.34405E+2	1.28003E+2	9.51398E-6	4.99910E-1	5.02801E-1	5.38813E+1	3.61195E-2	7.49520E+4	4.15441E+1
1.34472E+2	1.28059E+2	9.51636E-6	4.99910E-1	5.02805E-1	5.39053E+1	3.61285E-2	7.49541E+4	4.15523E+1
1.34538E+2	1.28115E+2	9.51117E-6	4.99910E-1	5.02808E-1	5.39491E+1	3.61204E-2	7.49560E+4	4.15429E+1
1.34592E+2	1.28167E+2	9.50136E-6	4.99910E-1	5.02842E-1	5.39520E+1	3.61056E-2	7.49581E+4	4.14966E+1
1.34669E+2	1.28230E+2	9.49637E-6	4.99910E-1	5.02854E-1	5.39005E+1	3.60721E-2	7.49601E+4	4.14552E+1
1.34735E+2	1.28284E+2	9.49500E-6	4.99910E-1	5.02853E-1	5.38950E+1	3.61034E-2	7.49621E+4	4.14888E+1
1.34773E+2	1.28314E+2	9.49419E-6	4.99910E-1	5.02822E-1	5.39097E+1	3.60759E-2	7.49641E+4	4.15742E+1
1.34873E+2	1.28395E+2	9.49085E-6	4.99910E-1	5.02847E-1	5.39847E+1	3.60828E-2	7.49660E+4	4.15437E+1
1.34938E+2	1.28461E+2	9.48715E-6	4.99910E-1	5.02877E-1	5.39722E+1	3.60413E-2	7.49681E+4	4.14157E+1
1.35002E+2	1.28522E+2	9.48440E-6	4.99910E-1	5.02915E-1	5.39349E+1	3.60501E-2	7.49700E+4	4.14302E+1
1.35067E+2	1.28577E+2	9.47694E-6	4.99910E-1	5.02942E-1	5.39519E+1	3.60582E-2	7.49721E+4	4.14679E+1
1.35101E+2	1.28607E+2	9.47020E-6	4.99910E-1	5.02944E-1	5.39425E+1	3.60494E-2	7.49740E+4	4.15274E+1
1.35200E+2	1.28690E+2	9.46736E-6	4.99910E-1	5.02920E-1	5.39357E+1	3.60935E-2	7.49761E+4	4.15240E+1
1.35269E+2	1.28749E+2	9.46913E-6	4.99910E-1	5.02924E-1	5.39235E+1	3.61238E-2	7.49781E+4	4.15684E+1
1.35330E+2	1.28806E+2	9.47390E-6	4.99910E-1	5.02900E-1	5.39062E+1	3.61069E-2	7.49800E+4	4.14951E+1
1.35401E+2	1.28867E+2	9.47932E-6	4.99910E-1	5.02909E-1	5.38906E+1	3.61029E-2	7.49821E+4	4.15278E+1
1.35466E+2	1.28921E+2	9.48172E-6	4.99910E-1	5.02935E-1	5.39021E+1	3.60503E-2	7.49840E+4	4.15069E+1
1.35508E+2	1.28955E+2	9.47545E-6	4.99910E-1	5.02938E-1	5.39226E+1	3.60632E-2	7.49861E+4	4.15494E+1
1.35601E+2	1.29022E+2	9.47365E-6	4.99910E-1	5.02941E-1	5.39473E+1	3.60835E-2	7.49881E+4	4.15063E+1
1.35669E+2	1.29080E+2	9.46895E-6	4.99910E-1	5.02944E-1	5.39562E+1	3.60884E-2	7.49901E+4	4.14789E+1
1.35714E+2	1.29124E+2	9.45918E-6	4.99910E-1	5.02948E-1	5.40057E+1	3.60398E-2	7.49921E+4	4.14836E+1
1.35747E+2	1.29156E+2	9.44630E-6	4.99910E-1	5.02950E-1	5.39825E+1	3.60548E-2	7.49940E+4	4.15412E+1
1.35828E+2	1.29230E+2	9.43578E-6	4.99910E-1	5.02962E-1	5.39933E+1	3.60053E-2	7.49961E+4	4.15140E+1
1.35938E+2	1.29317E+2	9.42936E-6	4.99910E-1	5.02979E-1	5.40281E+1	3.60631E-2	7.49980E+4	4.14826E+1
1.36005E+2	1.29369E+2	9.42729E-6	4.99910E-1	5.02937E-1	5.40190E+1	3.60593E-2	7.50001E+4	4.15525E+1
1.36062E+2	1.29426E+2	9.42940E-6	4.99910E-1	5.02954E-1	5.40310E+1	3.60656E-2	7.50021E+4	4.15384E+1
1.36138E+2	1.29487E+2	9.43304E-6	4.99910E-1	5.02954E-1	5.39904E+1	3.60754E-2	7.50041E+4	4.15548E+1
1.36205E+2	1.29541E+2	9.43414E-6	4.99910E-1	5.02936E-1	5.39712E+1	3.61003E-2	7.50061E+4	4.14842E+1
1.36251E+2	1.29581E+2	9.43335E-6	4.99910E-1	5.02938E-1	5.39442E+1	3.61001E-2	7.50080E+4	4.14946E+1
1.36341E+2	1.29656E+2	9.42871E-6	4.99910E-1	5.02941E-1	5.39542E+1	3.60858E-2	7.50101E+4	4.15517E+1
1.36407E+2	1.29710E+2	9.42920E-6	4.99910E-1	5.02951E-1	5.39606E+1	3.61112E-2	7.50120E+4	4.15236E+1
1.36457E+2	1.29751E+2	9.43107E-6	4.99910E-1	5.02985E-1	5.39409E+1	3.61302E-2	7.50141E+4	4.15180E+1
1.36493E+2	1.29781E+2	9.42810E-6	4.99910E-1	5.02976E-1	5.39347E+1	3.60961E-2	7.50160E+4	4.15349E+1
1.36613E+2	1.29881E+2	9.42191E-6	4.99910E-1	5.02955E-1	5.39753E+1	3.61207E-2	7.50181E+4	4.15301E+1
1.36680E+2	1.29934E+2	9.41372E-6	4.99910E-1	5.02966E-1	5.39650E+1	3.62565E-2	7.50201E+4	4.14889E+1
1.36748E+2	1.29986E+2	9.41278E-6	4.99910E-1	5.02992E-1	5.39025E+1	3.62053E-2	7.50220E+4	4.15253E+1
1.36811E+2	1.30048E+2	9.41840E-6	4.99910E-1	5.02981E-1	5.39466E+1	3.61323E-2	7.50241E+4	4.15921E+1
1.36883E+2	1.30102E+2	9.42557E-6	4.99910E-1	5.02982E-1	5.39572E+1	3.61893E-2	7.50260E+4	4.15444E+1
1.36953E+2	1.30157E+2	9.42827E-6	4.99910E-1	5.03007E-1	5.39579E+1	3.61815E-2	7.50281E+4	4.15783E+1
1.37004E+2	1.30207E+2	9.42611E-6	4.99910E-1	5.03014E-1	5.39761E+1	3.61524E-2	7.50300E+4	4.16311E+1
1.37083E+2	1.30276E+2	9.42152E-6	4.99910E-1	5.03053E-1	5.39749E+1	3.61529E-2	7.50321E+4	4.16247E+1
1.37149E+2	1.30338E+2	9.41803E-6	4.99910E-1	5.03095E-1	5.39222E+1	3.62091E-2	7.50341E+4	4.15744E+1
1.37186E+2	1.30375E+2	9.41707E-6	4.99910E-1	5.03064E-1	5.38944E+1	3.61280E-2	7.50360E+4	4.15663E+1
1.37284E+2	1.30456E+2	9.41153E-6	4.99910E-1	5.03068E-1	5.39344E+1	3.61858E-2	7.50381E+4	4.16162E+1
1.37350E+2	1.30503E+2	9.40286E-6	4.99910E-1	5.03071E-1	5.39258E+1	3.61921E-2	7.50400E+4	4.16545E+1
1.37417E+2	1.30557E+2	9.40267E-6	4.99910E-1	5.03068E-1	5.39200E+1	3.62168E-2	7.50421E+4	4.16671E+1
1.37484E+2	1.30618E+2	9.40537E-6	4.99910E-1	5.03048E-1	5.39233E+1	3.62189E-2	7.50440E+4	4.16113E+1
[truncated: 10,312 more rows]
