# Supplementary material for: Tuning magnetoelectricity in a mixed-anisotropy antiferromagnet
Source: Nat Commun. 2023 Jun 9;14:3408. doi: 10.1038/s41467-023-39128-7 (PMC10256750; doi:10.1038/s41467-023-39128-7)
Supplement: Supplementary file 3 — Source Data [file 41467_2023_39128_MOESM3_ESM.zip › source_data/FigED5b_simulated_susceptibility_LiNi0.94Fe0.06PO4.dat]

T [K}     chi_a     chi_b     chi_c
  100.0000    0.0094    0.0092    0.0092
   99.6500    0.0094    0.0092    0.0092
   99.3000    0.0094    0.0093    0.0092
   98.9500    0.0094    0.0092    0.0092
   98.6000    0.0094    0.0092    0.0092
   98.2500    0.0095    0.0093    0.0093
   97.9000    0.0095    0.0093    0.0093
   97.5500    0.0095    0.0093    0.0093
   97.2000    0.0095    0.0093    0.0093
   96.8500    0.0095    0.0094    0.0093
   96.5000    0.0096    0.0094    0.0093
   96.1500    0.0096    0.0095    0.0094
   95.8000    0.0096    0.0095    0.0094
   95.4500    0.0096    0.0095    0.0094
   95.1000    0.0096    0.0096    0.0094
   94.7500    0.0097    0.0096    0.0095
   94.4000    0.0097    0.0096    0.0095
   94.0500    0.0097    0.0097    0.0096
   93.7000    0.0098    0.0097    0.0096
   93.3500    0.0098    0.0098    0.0096
   93.0000    0.0098    0.0097    0.0097
   92.6500    0.0098    0.0098    0.0097
   92.3000    0.0098    0.0098    0.0098
   91.9500    0.0099    0.0099    0.0098
   91.6000    0.0100    0.0099    0.0099
   91.2500    0.0100    0.0099    0.0099
   90.9000    0.0101    0.0099    0.0099
   90.5500    0.0101    0.0100    0.0099
   90.2000    0.0101    0.0100    0.0100
   89.8500    0.0101    0.0100    0.0100
   89.5000    0.0101    0.0101    0.0101
   89.1500    0.0101    0.0101    0.0102
   88.8000    0.0102    0.0101    0.0102
   88.4500    0.0102    0.0101    0.0102
   88.1000    0.0102    0.0101    0.0102
   87.7500    0.0102    0.0102    0.0102
   87.4000    0.0103    0.0102    0.0103
   87.0500    0.0103    0.0103    0.0103
   86.7000    0.0103    0.0103    0.0103
   86.3500    0.0104    0.0103    0.0103
   86.0000    0.0105    0.0103    0.0104
   85.6500    0.0105    0.0103    0.0103
   85.3000    0.0105    0.0104    0.0103
   84.9500    0.0105    0.0104    0.0103
   84.6000    0.0106    0.0104    0.0104
   84.2500    0.0106    0.0105    0.0104
   83.9000    0.0107    0.0105    0.0105
   83.5500    0.0108    0.0105    0.0105
   83.2000    0.0109    0.0106    0.0105
   82.8500    0.0109    0.0106    0.0105
   82.5000    0.0109    0.0106    0.0106
   82.1500    0.0109    0.0106    0.0106
   81.8000    0.0109    0.0106    0.0106
   81.4500    0.0109    0.0107    0.0106
   81.1000    0.0110    0.0108    0.0107
   80.7500    0.0110    0.0108    0.0108
   80.4000    0.0111    0.0109    0.0108
   80.0500    0.0111    0.0109    0.0108
   79.7000    0.0110    0.0109    0.0108
   79.3500    0.0110    0.0109    0.0108
   79.0000    0.0110    0.0110    0.0109
   78.6500    0.0110    0.0111    0.0109
   78.3000    0.0110    0.0111    0.0111
   77.9500    0.0111    0.0111    0.0111
   77.6000    0.0112    0.0112    0.0112
   77.2500    0.0112    0.0112    0.0112
   76.9000    0.0113    0.0113    0.0112
   76.5500    0.0112    0.0113    0.0112
   76.2000    0.0113    0.0114    0.0113
   75.8500    0.0114    0.0114    0.0114
   75.5000    0.0115    0.0114    0.0115
   75.1500    0.0116    0.0115    0.0115
   74.8000    0.0117    0.0115    0.0115
   74.4500    0.0118    0.0116    0.0115
   74.1000    0.0118    0.0116    0.0115
   73.7500    0.0118    0.0116    0.0116
   73.4000    0.0119    0.0117    0.0116
   73.0500    0.0119    0.0118    0.0116
   72.7000    0.0120    0.0118    0.0117
   72.3500    0.0121    0.0118    0.0117
   72.0000    0.0121    0.0119    0.0117
   71.6500    0.0121    0.0119    0.0117
   71.3000    0.0121    0.0119    0.0117
   70.9500    0.0122    0.0119    0.0118
   70.6000    0.0122    0.0120    0.0119
   70.2500    0.0122    0.0120    0.0119
   69.9000    0.0123    0.0120    0.0119
   69.5500    0.0123    0.0120    0.0120
   69.2000    0.0124    0.0121    0.0120
   68.8500    0.0124    0.0121    0.0121
   68.5000    0.0125    0.0122    0.0122
   68.1500    0.0125    0.0122    0.0122
   67.8000    0.0125    0.0122    0.0122
   67.4500    0.0126    0.0123    0.0122
   67.1000    0.0126    0.0124    0.0122
   66.7500    0.0126    0.0124    0.0123
   66.4000    0.0128    0.0124    0.0123
   66.0500    0.0128    0.0124    0.0124
   65.7000    0.0129    0.0125    0.0124
   65.3500    0.0129    0.0125    0.0125
   65.0000    0.0129    0.0126    0.0125
   64.6500    0.0129    0.0126    0.0125
   64.3000    0.0130    0.0127    0.0125
   63.9500    0.0131    0.0127    0.0126
   63.6000    0.0131    0.0128    0.0127
   63.2500    0.0132    0.0129    0.0127
   62.9000    0.0131    0.0129    0.0128
   62.5500    0.0131    0.0130    0.0129
   62.2000    0.0131    0.0130    0.0129
   61.8500    0.0132    0.0131    0.0130
   61.5000    0.0133    0.0132    0.0130
   61.1500    0.0133    0.0132    0.0131
   60.8000    0.0134    0.0133    0.0132
   60.4500    0.0134    0.0133    0.0133
   60.1000    0.0134    0.0133    0.0133
   59.7500    0.0134    0.0134    0.0133
   59.4000    0.0135    0.0135    0.0134
   59.0500    0.0135    0.0135    0.0134
   58.7000    0.0137    0.0136    0.0135
   58.3500    0.0137    0.0137    0.0135
   58.0000    0.0138    0.0137    0.0136
   57.6500    0.0138    0.0138    0.0137
   57.3000    0.0139    0.0138    0.0137
   56.9500    0.0140    0.0139    0.0138
   56.6000    0.0141    0.0140    0.0139
   56.2500    0.0141    0.0141    0.0139
   55.9000    0.0143    0.0141    0.0140
   55.5500    0.0145    0.0142    0.0141
   55.2000    0.0145    0.0142    0.0142
   54.8500    0.0145    0.0143    0.0142
   54.5000    0.0145    0.0143    0.0142
   54.1500    0.0146    0.0144    0.0143
   53.8000    0.0146    0.0144    0.0144
   53.4500    0.0147    0.0145    0.0145
   53.1000    0.0147    0.0146    0.0145
   52.7500    0.0148    0.0146    0.0146
   52.4000    0.0149    0.0147    0.0146
   52.0500    0.0149    0.0147    0.0147
   51.7000    0.0150    0.0147    0.0149
   51.3500    0.0150    0.0148    0.0149
   51.0000    0.0151    0.0149    0.0151
   50.6500    0.0151    0.0150    0.0151
   50.3000    0.0151    0.0151    0.0151
   49.9500    0.0152    0.0151    0.0152
   49.6000    0.0153    0.0152    0.0152
   49.2500    0.0154    0.0152    0.0153
   48.9000    0.0155    0.0153    0.0154
   48.5500    0.0154    0.0153    0.0154
   48.2000    0.0155    0.0154    0.0155
   47.8500    0.0156    0.0154    0.0155
   47.5000    0.0157    0.0155    0.0156
   47.1500    0.0158    0.0155    0.0157
   46.8000    0.0159    0.0155    0.0158
   46.4500    0.0160    0.0156    0.0159
   46.1000    0.0162    0.0157    0.0160
   45.7500    0.0163    0.0157    0.0161
   45.4000    0.0163    0.0159    0.0162
   45.0500    0.0164    0.0159    0.0162
   44.7000    0.0165    0.0160    0.0163
   44.3500    0.0166    0.0160    0.0163
   44.0000    0.0167    0.0162    0.0164
   43.6500    0.0168    0.0163    0.0164
   43.3000    0.0169    0.0165    0.0165
   42.9500    0.0170    0.0166    0.0166
   42.6000    0.0170    0.0167    0.0167
   42.2500    0.0171    0.0167    0.0168
   41.9000    0.0171    0.0168    0.0168
   41.5500    0.0173    0.0169    0.0169
   41.2000    0.0173    0.0170    0.0171
   40.8500    0.0174    0.0170    0.0172
   40.5000    0.0175    0.0172    0.0172
   40.1500    0.0176    0.0173    0.0173
   39.8000    0.0176    0.0173    0.0174
   39.4500    0.0177    0.0174    0.0175
   39.1000    0.0177    0.0175    0.0176
   38.7500    0.0178    0.0175    0.0176
   38.4000    0.0179    0.0177    0.0177
   38.0500    0.0180    0.0177    0.0178
   37.7000    0.0181    0.0178    0.0179
   37.3500    0.0182    0.0179    0.0180
   37.0000    0.0183    0.0180    0.0181
   36.6500    0.0184    0.0180    0.0181
   36.3000    0.0185    0.0182    0.0182
   35.9500    0.0186    0.0183    0.0184
   35.6000    0.0187    0.0183    0.0185
   35.2500    0.0188    0.0185    0.0185
   34.9000    0.0190    0.0186    0.0187
   34.5500    0.0190    0.0188    0.0187
   34.2000    0.0191    0.0189    0.0188
   33.8500    0.0191    0.0191    0.0189
   33.5000    0.0192    0.0191    0.0189
   33.1500    0.0194    0.0192    0.0190
   32.8000    0.0195    0.0194    0.0191
   32.4500    0.0195    0.0194    0.0192
   32.1000    0.0197    0.0195    0.0194
   31.7500    0.0197    0.0197    0.0195
   31.4000    0.0199    0.0197    0.0195
   31.0500    0.0200    0.0197    0.0196
   30.7000    0.0202    0.0197    0.0198
   30.3500    0.0203    0.0198    0.0199
   30.0000    0.0204    0.0198    0.0200
   29.6500    0.0205    0.0199    0.0201
   29.3000    0.0206    0.0200    0.0202
   28.9500    0.0206    0.0202    0.0203
   28.6000    0.0207    0.0202    0.0204
   28.2500    0.0207    0.0204    0.0204
   27.9000    0.0209    0.0205    0.0205
   27.5500    0.0210    0.0208    0.0207
   27.2000    0.0212    0.0209    0.0208
   26.8500    0.0213    0.0211    0.0209
   26.5000    0.0213    0.0212    0.0210
   26.1500    0.0214    0.0214    0.0211
   25.8000    0.0215    0.0214    0.0212
   25.4500    0.0217    0.0216    0.0212
   25.1000    0.0218    0.0217    0.0213
   24.7500    0.0221    0.0219    0.0214
   24.4000    0.0223    0.0220    0.0215
   24.0500    0.0224    0.0221    0.0216
   23.7000    0.0224    0.0221    0.0218
   23.3500    0.0225    0.0222    0.0218
   23.0000    0.0226    0.0224    0.0219
   22.6500    0.0228    0.0226    0.0221
   22.3000    0.0229    0.0227    0.0222
   21.9500    0.0232    0.0229    0.0224
   21.6000    0.0232    0.0230    0.0225
   21.2500    0.0233    0.0231    0.0226
   20.9000    0.0233    0.0231    0.0228
   20.5500    0.0233    0.0232    0.0229
   20.2000    0.0234    0.0233    0.0230
   19.8500    0.0235    0.0235    0.0230
   19.5000    0.0235    0.0235    0.0231
   19.1500    0.0234    0.0235    0.0230
   18.8000    0.0231    0.0235    0.0230
   18.4500    0.0229    0.0235    0.0228
   18.1000    0.0226    0.0235    0.0226
   17.7500    0.0222    0.0235    0.0223
   17.4000    0.0220    0.0234    0.0220
   17.0500    0.0219    0.0234    0.0216
   16.7000    0.0216    0.0234    0.0212
   16.3500    0.0214    0.0234    0.0207
   16.0000    0.0212    0.0233    0.0203
   15.6500    0.0210    0.0233    0.0197
   15.3000    0.0210    0.0234    0.0192
   14.9500    0.0210    0.0234    0.0186
   14.6000    0.0210    0.0235    0.0181
   14.2500    0.0210    0.0235    0.0175
   13.9000    0.0212    0.0236    0.0170
   13.5500    0.0211    0.0237    0.0164
   13.2000    0.0212    0.0238    0.0159
   12.8500    0.0212    0.0240    0.0154
   12.5000    0.0212    0.0240    0.0149
   12.1500    0.0212    0.0243    0.0145
   11.8000    0.0213    0.0245    0.0140
   11.4500    0.0213    0.0246    0.0136
   11.1000    0.0212    0.0248    0.0132
   10.7500    0.0213    0.0250    0.0128
   10.4000    0.0213    0.0251    0.0124
   10.0500    0.0213    0.0253    0.0121
    9.7000    0.0213    0.0257    0.0118
    9.3500    0.0213    0.0259    0.0114
    9.0000    0.0213    0.0261    0.0111
    8.6500    0.0213    0.0262    0.0107
    8.3000    0.0213    0.0264    0.0104
    7.9500    0.0212    0.0267    0.0101
    7.6000    0.0210    0.0270    0.0098
    7.2500    0.0211    0.0273    0.0096
    6.9000    0.0210    0.0276    0.0093
    6.5500    0.0211    0.0281    0.0091
    6.2000    0.0210    0.0286    0.0088
    5.8500    0.0211    0.0291    0.0086
    5.5000    0.0211    0.0295    0.0084
    5.1500    0.0211    0.0304    0.0082
    4.8000    0.0211    0.0312    0.0079
    4.4500    0.0210    0.0319    0.0077
    4.1000    0.0212    0.0326    0.0075
    3.7500    0.0216    0.0332    0.0072
    3.4000    0.0220    0.0330    0.0069
    3.0500    0.0224    0.0323    0.0065
    2.7000    0.0228    0.0312    0.0061
    2.3500    0.0232    0.0300    0.0057
    2.0000    0.0233    0.0296    0.0055
    1.6500    0.0236    0.0294    0.0053
    1.3000    0.0239    0.0286    0.0052
    0.9500    0.0243    0.0278    0.0049
    0.6000    0.0248    0.0265    0.0047
