# Supplementary material for: Tuning magnetoelectricity in a mixed-anisotropy antiferromagnet
Source: Nat Commun. 2023 Jun 9;14:3408. doi: 10.1038/s41467-023-39128-7 (PMC10256750; doi:10.1038/s41467-023-39128-7)
Supplement: Supplementary file 3 — Source Data [file 41467_2023_39128_MOESM3_ESM.zip › source_data/FigED6_b-c_spin_size_Ni_vs_Fe.dat]

x         SNi_a     SNi_b     SNic      SFe_a     SFe_b     SFe_c
         0    0.0835    0.0633    0.9913       NaN       NaN       NaN
    0.0500    0.0864    0.1058    0.9842    0.1888    1.5432    1.2310
    0.1000    0.6462    0.0916    0.7217    1.6876    0.6472    0.7162
    0.1500    0.9488    0.0871    0.2451    1.9064    0.4441    0.2008
    0.2000    0.9746    0.1591    0.0910    1.7728    0.8352    0.0888
    0.2500    0.9528    0.2507    0.0878    1.6010    1.1414    0.0859
    0.3000    0.9191    0.3489    0.0889    1.4126    1.3781    0.0816
    0.3500    0.8613    0.4681    0.0889    1.1840    1.5845    0.0804
    0.4000    0.7863    0.5797    0.0903    0.9639    1.7303    0.0797
    0.4500    0.6888    0.6908    0.0912    0.7632    1.8323    0.0757
    0.5000    0.5769    0.7845    0.0937    0.5813    1.8996    0.0762
    0.6000    0.2238    0.9537    0.0973    0.1847    1.9852    0.0728
    0.7000    0.0879    0.9872    0.0902    0.0860    1.9951    0.0705
    0.8000    0.0805    0.9896    0.0808    0.0819    1.9956    0.0674
    0.9000    0.0756    0.9907    0.0775    0.0799    1.9958    0.0659
    1.0000       NaN       NaN       NaN    0.0774    1.9960    0.0651
